# Supplementary material for: Integrated Analysis of Large-Scale Omics Data Revealed Relationship Between Tissue Specificity and Evolutionary Dynamics of Small RNAs in Maize (Zea mays)
Source: Front Genet. 2020 Feb 11;11:51. doi: 10.3389/fgene.2020.00051 (PMC7026458; doi:10.3389/fgene.2020.00051)
Supplement: Supplementary file 1 [file Table_1.xlsx]

## Sheet: Sheet1
Supplementary Table 1. Summary of 195 sRNA-seq libraries used in this study.
NCBI Accessions	Tissues	Developmental Stages	Treatments	References
SRR032091	Tassel	0.5-2.5cm	none	Zhang, Lifang, et al. "A genome-wide characterization of microRNA genes in maize." PLoS genetics 5.11 (2009): e1000716.
SRR032090	Seedling	7 days after germination	none
SRR032089	Root	3 days without light	none
SRR032088	Pollens	-	none
SRR032087	Ear	0.5-2cm	none
SRR034098	Tassel	8-week old plants	none	-
SRR034097	Ear	10- and 11-week old plants	none
SRR034096	Leaf	6-weeks-old Seedling	none
SRR490840	Seed	Mix of 10, 15, 20, 25 and 30 DAP	none	Kang, Mingming, et al. "Characterization of microRNAs expression during maize seed development." BMC genomics13.1 (2012): 360.
SRR490839	Leaf	3 weeks after germination	none
SRR768251	Silks	Pollinated after 30 min	none	Li, Xiao Ming, et al. "High-throughput sequencing of small RNAs from pollen and silk and characterization of miRNAs as candidate factors involved in pollen-silk interactions in maize." PloS one 8.8 (2013): e72852.
SRR768250	Silks	5 cm beyond the bracts	none
SRR768249	Pollens	Mature pollens for 30 min in liquid medium	none
SRR768248	Pollens	Germination percentages greater than 90%	none
SRR962475	Vegetative apex	2 week-old plants	none	Dotto, Marcela C., et al. "Genome-wide analysis of leafbladeless1-regulated and phased small RNAs underscores the importance of the TAS3 ta-siRNA pathway to maize development." PLoS genetics 10.12 (2014): e1004826.
SRR962471		2 week-old plants	none
SRR768492	Leaf	15 d after germination	optimal nitrate(4mM)	Zhao, Yongping, et al. "Combined small RNA and degradome sequencing reveals novel miRNAs and their targets in response to low nitrate availability in maize." Annals of botany 112.3 (2013): 633-642.
SRR768489	Leaf	15 d after germination	low nitrate(0.04mM)
SRR768487	Root tip	15 d after germination	low nitrate(0.04mM)
SRR768485	Root tip	15 d after germination	optimal nitrate(4mM)
SRR357417	Seedling	V3	Control	-
SRR357418			Drought(water hold for ~10 days)
SRR357419			Cold (4 ˚C for 24 hours)
SRR357420			Salt (300mM NaCl for 24 hours)
SRR895785	Ear	mixed ears at the growth point elongation, spikelet differentiation, floret primordium differentiation and floret organ differentiation phase	none	Liu, Hongjun, et al. "Identification of miRNAs and their target genes in developing maize ears by combined small RNA and degradome sequencing." BMC genomics 15.1 (2014): 25.
SRR2086100	Leaf	V5/V6 plants after 10 days of treatment	Control	Lunardon, Alice, et al. "Genome-wide characterization of maize small RNA loci and their regulation in the required to maintain repression6-1 (rmr6-1) mutant and long-term abiotic stresses." Plant physiology 170.3 (2016): 1535-1548.
SRR2086101			Drought
SRR2086102			Salt
SRR2086103			Drought_salt
SRR2086104		V5/V6 plants after 10 days of treatment and 7 additional days of recovery	Control_T7
SRR2086105			Drought_T7
SRR2086106			Salt_T7
SRR2086107			Drought_salt_T7
SRR2086116		V5/V6 plants after 10 days of treatment	Control
SRR2086117			Drought
SRR2086118			Salt
SRR2086119			Drought_salt
SRR2086120		V5/V6 plants after 10 days of treatment and 7 additional days of recovery	Control_T7
SRR2086121			Drought_T7
SRR2086122			Salt_T7
SRR2086123			Drought_salt_T7
SRR2086132		V5/V6 plants after 10 days of treatment	Control
SRR2086133			Drought
SRR2086134			Salt
SRR2086135			Drought_salt
SRR2086136		V5/V6 plants after 10 days of treatment and 7 additional days of recovery	Control_T7
SRR2086137			Drought_T7
SRR2086138			Salt_T7
SRR2086139			Drought_salt_T7
SRR2947005	Shoot apical meristematic area	V5/V6 plants after 10 days of treatment	Control
SRR2947006			Control
SRR2947007			Drought
SRR2947008			Drought
SRR3684242	Endosperm	10DAP	Mannitol	Huang, Huanhuan, et al. "Identification and characterization of microRNAs in maize endosperm response to exogenous sucrose using small RNA sequencing." Genomics 108.5-6 (2016): 216-223.
SRR3684389		10DAP	Sucrose
SRR4019442	Seedling	3rd day as well-watered control	Control	Zheng, Jun, et al. "Temporal Small RNA Expression Profiling under Drought Reveals a Potential Regulatory Role of Small Nucleolar RNAs in the Drought Responses of Maize." The Plant Genome 12.1 (2019).
SRR4019443		3rd day as well-watered control	Control
SRR4019467		4th day as well-watered control	Control
SRR4019456		4th day as well-watered control	Control
SRR4019475		5th day as well-watered control	Control
SRR4019476		5th day as well-watered control	Control
SRR4019477		6th day as well-watered control	Control
SRR4019478		6th day as well-watered control	Control
SRR4019479		7th day as well-watered control	Control
SRR4019480		7th day as well-watered control	Control
SRR4019445		8th day as well-watered control	Control
SRR4019446		8th day as well-watered control	Control
SRR4019447		9th day as well-watered control	Control
SRR4019448		9th day as well-watered control	Control
SRR4019449		10th day as well-watered control	Control
SRR4019451		10th day as well-watered control	Control
SRR4019452		3rd day after last watering	Drought
SRR4019453		3rd day after last watering	Drought
SRR4019454		4th day after last watering	Drought
SRR4019455		4th day after last watering	Drought
SRR4019457		5th day after last watering	Drought
SRR4019458		5th day after last watering	Drought
SRR4019459		6th day after last watering	Drought
SRR4019460		6th day after last watering	Drought
SRR4019461		7th day after last watering	Drought
SRR4019462		7th day after last watering	Drought
SRR4019463		8th day after last watering	Drought
SRR4019464		8th day after last watering	Drought
SRR4019465		9th day after last watering	Drought
SRR4019466		9th day after last watering	Drought
SRR4019468		10th day after last watering	Drought
SRR4019469		10th day after last watering	Drought
SRR4019470		11th day after last watering	Drought
SRR4019471		11th day after last watering	Drought
SRR4019472		11th day after rewatering at 10th day	Rewatering
SRR4019474		11th day after rewatering at 10th day	Rewatering
SRR5099742	Early-prophase meiocytes	Zygotene	none
SRR5100248	Anthers	Zygotene	none
SRR5100255	Seedling	2 week old	none
SRR6056344	Embryo	9DAP	none	Xing, Lijuan, et al. "High-Throughput Sequencing of Small RNA Transcriptomes in Maize Kernel Identifies miRNAs Involved in Embryo and Endosperm Development." Genes 8.12 (2017): 385.
SRR6056346		15DAP	none
SRR6056342		20DAP	none
SRR6056343	Endosperm	9DAP	none
SRR6056345		15DAP	none
SRR6056341		20DAP	none
SRR6322649	Seedling	V3	Control	data generated in this study
SRR6322650			Control
SRR6322651			Control
SRR6322652			Drought
SRR6322653			Drought
SRR6322654			Drought
SRR1917157	Embryo	24h imbibed kernels	none	Petsch, Katherine et al. “Novel DICER-LIKE1 siRNAs Bypass the Requirement for DICER-LIKE4 in Maize Development.” The Plant Cell 8.27 (2015): 2163-77
SRR1917158			none
SRR2155397	Leaf	V3	none	Zuo, Tao et al. “Genes and Small RNA Transcripts Exhibit Dosage-Dependent Expression Pattern in Maize Copy-Number Alterations.” Genetics 3.203 (2016): 1133-47.
SRR2155403	Root		none
SRR3151733	Expanded leaf	V5	none	Wang, Feng et al. “Genome-wide analysis of single non-templated nucleotides in plant endogenous siRNAs and miRNAs.” Nucleic acids research 15.44 (2016): 7395-405.
SRR3151734			none
SRR3151735			none
SRR3151736	Wrapped leaf		none
SRR3151737			none
SRR3151741	Pollen	mature pollen	none
SRR3151742			none
SRR3151743			none
SRR3151744	embryo	mix 21-27day	none
SRR6939403	Mature leaf	V7	none
SRR6939404			none
SRR6939406			none
SRR6939410	Immature-leaf		none
SRR6939418			none
SRR6939419			none
SRR8182151	Embryo	-	ddH2O
SRR8182152			ddH2O
SRR8182153			ABA
SRR8182154			ABA
SRR8182155			GA
SRR8182156			GA
SRR8857781	Ear	R1	Control-0h	He, Juan, et al. "Genome-wide transcript and small RNA profiling reveals transcriptomic responses to heat stress." Plant Physiology 181.2 (2019): 609-629.
SRR8857782			Control-0h
SRR8857783			Control-0h
SRR8857784			Heat-2h
SRR8857785			Heat-2h
SRR8857750			Heat-48h
SRR8857786			Heat-48h
SRR8857856			Heat-48h
SRR8857813	Leaf	R1	Control-0h
SRR8857821			Control-0h
SRR8857822			Control-0h
SRR8857833			Heat-2h
SRR8857834			Heat-2h
SRR8857835			Heat-2h
SRR8857836			Heat-48h
SRR8857837			Heat-48h
SRR8857838			Heat-48h
SRR8857854		V3	Control-0h
SRR8857857			Control-0h
SRR8857858			Control-0h
SRR8857860			Heat-2h
SRR8857861			Heat-2h
SRR8857863			Heat-2h
SRR8857852			Heat-48h
SRR8857853			Heat-48h
SRR8857862			Heat-48h
SRR8857763	Root	V3	Control-0h
SRR8857764			Control-0h
SRR8857851			Control-0h
SRR8857817			Heat-2h
SRR8857818			Heat-2h
SRR8857819			Heat-2h
SRR8857814			Heat-48h
SRR8857815			Heat-48h
SRR8857805	Silk	R1	Control-0h
SRR8857806			Control-0h
SRR8857807			Control-0h
SRR8857777			Heat-2h
SRR8857803			Heat-2h
SRR8857804			Heat-2h
SRR8857778			Heat-48h
SRR8857779			Heat-48h
SRR8857780			Heat-48h
SRR8857765	Stalk	V3	Control-0h
SRR8857787			Control-0h
SRR8857788			Control-0h
SRR8857791			Heat-2h
SRR8857792			Heat-2h
SRR8857820			Heat-2h
SRR8857789			Heat-48h
SRR8857790			Heat-48h
SRR8857839	Tassel	R1	Control-0h
SRR8857840			Control-0h
SRR8857841			Control-0h
SRR8857745			Heat-2h
SRR8857811			Heat-2h
SRR8857812			Heat-2h
SRR8857808			Heat-48h
SRR8857809			Heat-48h
SRR8857810			Heat-48h
SRR8867417	Leaf	V4	Mock	Xia, Zihao, et al. "Synergistic infection of two viruses MCMV and SCMV increases the accumulations of both MCMV and MCMV-derived siRNAs in maize." Scientific reports 6 (2016): 20520.
SRR10216573	Leaf	V4	Control	Xie, Shanshan, et al. "Identification of miRNAs Involved in Bacillus velezensis FZB42-Activated Induced Systemic Resistance in Maize." International Journal of Molecular Sciences 20.20 (2019): 5057.
SRR10216577		V4	B. velezensis FZB42
SRR10216579		V4	B. velezensis FZB42
