# Supplementary material for: Integrated Analysis of Large-Scale Omics Data Revealed Relationship Between Tissue Specificity and Evolutionary Dynamics of Small RNAs in Maize (Zea mays)
Source: Front Genet. 2020 Feb 11;11:51. doi: 10.3389/fgene.2020.00051 (PMC7026458; doi:10.3389/fgene.2020.00051)
Supplement: Supplementary file 4 [file Table_4.xlsx]

## Sheet: Sheet1
Supplementary Table 4. Summary of miRNAs loci identified in the maize genome.
miRNA genes							Mature miRNAs						Corresponding miRNA*
Name	Location	Sequence	Length	Abundance	Strand bias	Abundance bias	Name	Sequence	Length	Arm	Location	Abundance	Name	Sequence	Length	Arm	Location	Abundance
zma-MIR_N100a	3:203546513:203546632:-	UGUUUGGUUGCACAGGGAUCAAAGGAGAUUGAGGAGGAUUAAAUCCCUCUCUAUUCAAUUUUGACUAGGUAGAGAUUUAAUCCCCUCUAACCUCCUUUUAAUCCCCUUGUAACCGAACAA	120	183.332	1	0.993	zma-miR_N100a-5p	UCAAAGGAGAUUGAGGAGGAU	21	5p	3:203546594:203546614:-	111.87	zma-miR_N100a-3p	CCCCUCUAACCUCCUUUUAAUC	22	3p	3:203546530:203546551:-	0
zma-MIR_N101a	3:213730622:213730830:-	AUUUAAUGACAAAACAAAUAAGAGUACUAACAGUUUUUAUUCUCAGUGUAUGAUUAGAAAGAAACAUGAACUUAAGGAAGCAACAAGGACUUCAUGCAAUAUAUGUCCGUUGCAUGAAGUCCUUGGUGCUUCCUUAAGUUCCUGUUUCUUUCUAAUCAUACACUGAGAACAAAAACUGUUAGUACCCUUAUUUGUUUUGUCAUUAAAUC	209	76.389	1	0.771	zma-miR_N101a-5p	UAAGAGUACUAACAGUUUUUAU	22	5p	3:213730791:213730812:-	50.93	zma-miR_N101a-3p	AAAAACUGUUAGUACCCUUAUU	22	3p	3:213730639:213730660:-	0
zma-MIR_N102a	3:220051976:220052177:+	GAGGAAAAAAAUUUGUUGCAGUCCGGCUGUAAACCAGGCUGUUUGCAGCCCCUCACAAAAAGGAGGAUAGGUCCCACCCGCAGGUAAAUAAUACAACUAAAACGUUAUCUGGUGGACCUGCAGGUGGAGCCUAUCCUCCUUUUUGUGAGGGGCUGCAAACAGCCUGAUUUGCAGCCGGGCUGCAACAAAUUUUUUUCCGUCA	202	217.757	0.948	0.96	zma-miR_N102a-5p	GCAGUCCGGCUGUAAACCAGGC	22	5p	3:220051993:220052014:+	17.49	zma-miR_N102a-3p	CUGAUUUGCAGCCGGGCUGCAA	22	3p	3:220052139:220052160:+	0
zma-MIR_N103a	3:233860433:233860700:+	GCCUCUCCAAAGAGCCAUAUGACGUGAAUGAUGUAGUAGAUCUGUUUCAGUACAAGUGUUCAGAGUAUUUGACUAUUGCUGUUGCUGAAUUUGAUGAGCGGGAAAUUUGAAAUCUACUGCACAGUCAUAUGAGAACUGGGUAGGCAGAUCGAGUAGAUUCCACAUUUCUCGCUCAUCAAAUUCAGCAACAGCAACAGUCAAAUACUCUGAGCACUUGUACUGAAACAGAUCUACUACAUCAUUCACGUCAUAUGACUCUUUGGAGAGG	268	5015.44	1	0.994	zma-miR_N103a-5p	UGUAGUAGAUCUGUUUCAGUAC	22	5p	3:233860464:233860485:+	3064.64	zma-miR_N103a-3p	ACUGAAACAGAUCUACUACAUC	22	3p	3:233860651:233860672:+	7.92
zma-MIR_N104a	3:233860499:233860636:-	UAUUUGACUGUUGCUGUUGCUGAAUUUGAUGAGCGAGAAAUGUGGAAUCUACUCGAUCUGCCUACCCAGUUCUCAUAUGACUGUGCAGUAGAUUUCAAAUUUCCCGCUCAUCAAAUUCAGCAACAGCAAUAGUCAAAU	138	1636.02	1	1.06	zma-miR_N104a-5p	UAUUUGACUGUUGCUGUUGCUG	22	5p	3:233860615:233860636:-	852.12	zma-miR_N104a-3p	GCAACAGCAAUAGUCAAAU	19	3p	3:233860499:233860517:-	0
zma-MIR_N105a	4:3862453:3862643:-	CCACAACCUUCUAAUUCUCAUGAGUCCACGGUAACCCUUUUAAGAUUCAAGACAGAUUUCACCCGUAAAUUUUCAUCUAGGAAAACAAAAUAGAUGGCCAAAUGAUGACAACUAAAGGUUGCUUGUACUCAUGAAGUUAAAUUUUCUUUGUUUCGAUGUUAGUAUCUAGUAAUCACUUUAUAUAUUGUGGA	191	318.229	1	0.887	zma-miR_N105a-5p	CAUGAGUCCACGGUAACCCUU	21	5p	4:3862605:3862625:-	304.91	zma-miR_N105a-3p	AGGUUGCUUGUACUCAUGAA	20	3p	4:3862509:3862528:-	0
zma-MIR_N106a	4:5507347:5507549:+	UAUCCCAGAUCGGGUUGCCCAAAUCGGAUGCCGACGUGGUGUGCCACGUUGGUGUUACUUGGGUCCCCGAACUUGGUAUGUUGUGUCACUUAGGUCUCCAAACUUGGCAUAUUGUGUCACUUGGGUCCCCGAACUUUCAUUAGUGUGCUCCAGAGUGGCACGCCACGUUGAUAUCCGUUUUGAGCAAAUUCGAUUUUGGAUAG	203	388.146	1	0.924	zma-miR_N106a-5p	CCCAAAUCGGAUGCCGACGUG	21	5p	4:5507364:5507384:+	360.42	zma-miR_N106a-3p	CGUUGAUAUCCGUUUUGAGCA	21	3p	4:5507512:5507532:+	0
zma-MIR_N107a	4:7548738:7548907:-	UUGCAUCACUUUAGGAAUCGUCAGAACUUGAUAUUUCACACCUCUAACUCAUGAAAAGAAAUUGCGAACUAAGGUUUUAAGCCUUGCUAAUCAACAAUGCGGGCUUGUGCUGUUUUGACAAAGUGGGAUGAGAGUGACAGUGAAAGUUUUGAAGGGUUUCAUAUUGGCAA	170	2045.72	0.944	0.904	zma-miR_N107a-5p	UAGGAAUCGUCAGAACUUGAUA	22	5p	4:7548875:7548896:-	952.41	zma-miR_N107a-3p	GAAAGUUUUGAAGGGUUUCAUAU	23	3p	4:7548744:7548766:-	0
zma-MIR_N108a	4:13852771:13853024:+	CUGUUGAAGUGUAUAAGCGGAUUGCCUACCUUCUCCCAAUAUCUUAAGCUUUUGCAUUGAAUUGGUUAGUGUGUCCACUCUAACAUGGUAUCAAAGCAUAAAUGAAGGGACGGAGGCAUAAAUGAAGCGUCUGCCAGGAUUCGAACUCCAGACCUCUGGCUUUGGUACCAUAUUAGAGUUGACGCACUAGCUGGUUCAACAUAAAAACUUAAGUUGUUAGGAGAAGGUAGACAAGCCGCUUAUACACUUCAACA	254	735.099	1	0.79	zma-miR_N108a-3p	UUAGGAGAAGGUAGACAAGC	20	3p	4:13852987:13853006:+	492.39	zma-miR_N108a-5p	UUGCCUACCUUCUCCCAAUA	20	5p	4:13852792:13852811:+	0
zma-MIR_N109a	4:28394975:28395095:+	AGUUUGAGAGUUCAAAAUCCGGAGAGGAUUAGAGGGACUAAAAUCCCCGUUUUAUUUAAAAUUGAAUAAGGAGGAGAUUUUAGUCUCUCUAAUUCCCUCGGGUUUUGUGUCUCCCAAACUA	121	293.363	1	0.999	zma-miR_N109a-5p	UCCGGAGAGGAUUAGAGGGACU	22	5p	4:28394992:28395013:+	269.15	zma-miR_N109a-3p	UCUCUCUAAUUCCCUCGGGUU	21	3p	4:28395058:28395078:+	2.75
zma-MIR_N10a	2:79796886:79797007:-	CUAGUUUGGAGCAAGGGAAUUGGAGGGGAUUGAGGAGGCUAAAAAUCCAGGGAUUUUAGCCUCCUCAAUCCAGGGAUUUUAGCCUCCUCAAUCCCCUCCAAUUCCCUUGCUCCCAAACUGGC	122	2648.01	1	1	zma-miR_N10a-5p	AUUGGAGGGGAUUGAGGAGGCU	22	5p	2:79796968:79796989:-	2612.77	zma-miR_N10a-3p	CCUCCUCAAUCCCCUCCAAUUC	22	3p	2:79796904:79796925:-	0
zma-MIR_N10b	2:79796889:79797006:+	AGUUUGGGAGCAAGGGAAUUGGAGGGGAUUGAGGAGGCUAAAAUCCCUGGAUUGAGGAGGCUAAAAUCCCUGGAUUUUUAGCCUCCUCAAUCCCCUCCAAUUCCCUUGCUCCAAACUA	118	2648.01	1	1	zma-miR_N10b-5p	AUUGGAGGGGAUUGAGGAGGCU	22	5p	2:79796906:79796927:+	2612.77	zma-miR_N10b-3p	CCUCCUCAAUCCCCUCCAAUUC	22	3p	2:79796970:79796991:+	0
zma-MIR_N10c	3:182293222:182293341:-	UUGUUUGGGAGACAGGGGAUUGGAGGGGAUUGAGGAGGCUAGAAUUCCUUACUGUUUAAUUUUGCAUAGCAAGGGAUUCUAGCCCCUCAAUCCCCUCUAAUCCCCUUACUCCCAAACAAG	120	2651.04	1	0.978	zma-miR_N10c-5p	AUUGGAGGGGAUUGAGGAGGCU	22	5p	3:182293302:182293323:-	2612.77	zma-miR_N10c-3p	CCCCUCAAUCCCCUCUAAUCC	21	3p	3:182293239:182293259:-	0
zma-MIR_N110a	4:49300619:49300735:+	CCGACAAACAUAACCAACGACAUGUUUUCGACGAACAUAACAUGUUAAGUUCGUGUGGGGGUCGACGAACUGAACCUAUUAAGUUCGUCGAAAAUAUGCAGUCGACUAUGUUCGUCG	117	346.676	1	0.987	zma-miR_N110a-3p	UUAAGUUCGUCGAAAAUAUGC	21	3p	4:49300697:49300717:+	214.61	zma-miR_N110a-5p	AUGUUUUCGACGAACAUAACA	21	5p	4:49300640:49300660:+	0
zma-MIR_N111a	4:66566560:66566656:-	GUUGUAUGGUUGUGUCAUCUGGAUCUCUAAACUUGUUUUUGGUGUCAUCAAAGGUGCAAAAACAAGUUUAUGGACCCAAAUGACACAACCAUAGAAG	97	157.469	1	1	zma-miR_N111a-5p	CUGGAUCUCUAAACUUGUUUU	21	5p	4:66566618:66566638:-	148.01	zma-miR_N111a-3p	AACAAGUUUAUGGACCCAAAU	21	3p	4:66566576:66566596:-	0
zma-MIR_N112a	4:75532372:75532553:-	AUGUGCAAGCAUGCAAGCAAGUCUUUUGGUCCAUUAGAUUUAGAUCUAACGGUAUAUUUAGCAUUUAAAUCCUCCCACCACCACCUCGUGUAGAUUUAUAAAAAAACCCUAACAAAACACGAUUACACAUACGGUUGGAUUUAGAUCCAACGGACCAAAAGAGCUGCUUGCACGCUUGUAUA	182	74.516	0.951	0.957	zma-miR_N112a-3p	AUCCAACGGACCAAAAGAGCU	21	3p	4:75532389:75532409:-	66.26	zma-miR_N112a-5p	GUCUUUUGGUCCAUUAGAUUU	21	5p	4:75532513:75532533:-	0
zma-MIR_N113a	4:92593607:92593808:+	AUUAUGUGCAAGCGUGCAAGUGAGCAUUCUGUUUCGUUAGAUCAUGAUCCAACUGUAGAUAUAAAUGUGGUUUGUUAGAGGUUUUUUUAUAAAUCUACGUGAGCUGGUGGUGGAAGAGUUAGUGUUAAAUGUAACAUAUGGUUGAGUCGUGAUCUAACGGACCAGAAUGCUCACUUGCACAUAAGGCCUGAUUGCACAAUAG	202	415.523	1	0.999	zma-miR_N113a-3p	UCUAACGGACCAGAAUGCUCA	21	3p	4:92593759:92593779:+	289.75	zma-miR_N113a-5p	AGCAUUCUGUUUCGUUAGAUC	21	5p	4:92593629:92593649:+	5.14
zma-MIR_N114a	4:152575183:152575320:-	CGGUUGAACCGGUCUGGAUCUGACCGGUCAGCUGCAGUUCUGUCCGCGCAAUUUUUUUUGCAGCCGUGUCAGCACCUUUCUCAGCCGCGCAGCAGCUUUUGCAGCCGUCUGGUCACAUCUGCGCAGCACCUUUUGACU	138	2035.71	1	0.806	zma-miR_N114a-3p	UGCAGCCGUCUGGUCACAUCUG	22	3p	4:152575200:152575221:-	918.17	zma-miR_N114a-5p	GAUCUGACCGGUCAGCUGCAGU	22	5p	4:152575283:152575304:-	0
zma-MIR_N115a	4:153014739:153014854:+	CGACGCCGUCGGACAUAAGCUUAUGUCCGACGGUCUCCUGGCCCUCGGAAAUAGUGUCUUAUGUCCGACGACUGUCAGAGAAGCCGUCAGACAUAAGCUUACGUUCGACGGCCGAA	116	31.173	1	0.756	zma-miR_N115a-3p	GAGAAGCCGUCAGACAUAAGC	21	3p	4:153014816:153014836:+	13.96	zma-miR_N115a-5p	UUAUGUCCGACGGUCUCCUG	20	5p	4:153014759:153014778:+	0
zma-MIR_N116a	4:165914611:165914737:+	AGCGAUCGUCGGAGCAGAGAGAGACUUCCUCGCCUCCAUCCCAUCCCGCCGCCGCCGUCUCUACGGUCGCUAAUAAGCCGCCGCAUCCAGGGAUGGAGAUGAAGAAGAUCGCCUGCGCCGUCCUCGU	127	106.777	1	0.98	zma-miR_N116a-3p	GGGAUGGAGAUGAAGAAGAU	20	3p	4:165914700:165914719:+	17.95	zma-miR_N116a-5p	CUUCCUCGCCUCCAUCCCAU	20	5p	4:165914635:165914654:+	0
zma-MIR_N117a	4:171767314:171767486:-	CUAGCGUUUGGAGGACCAUGAAACUAGAUUGUCGCCGAGAUAGACACAGAAGCCAGAGAUGGAUCGACGAGAGUCUGGGCAGCCUGCCCAGUCGGCGUCAGAGUAGGCAGUCAGCUUGGUGACAGACCUGGUGCCAAUGUGAAGACCCGAGGAGAGAGUCCCCUGGACGAAGC	173	116.515	1	0.807	zma-miR_N117a-5p	UGAAACUAGAUUGUCGCCGAGA	22	5p	4:171767447:171767468:-	105.23	zma-miR_N117a-3p	UUGGUGACAGACCUGGUGCCAAUG	24	3p	4:171767348:171767371:-	0
zma-MIR_N118a	4:173332612:173332748:-	GUUCCUUAAGGGCGUUUUCAGUUGCGUCUGGAUCGAAGGAGAUUGAAUCUUAUUCUACUCAUUUUUUGACUAAGGAGAGAUUUAAUUCUCUUUAAUCUCUUUCAUUUCAGACGCAACCGAACAAGCUCUAAUGGAAG	137	103.135	1	0.888	zma-miR_N118a-5p	CAGUUGCGUCUGGAUCGAAGG	21	5p	4:173332710:173332730:-	98.22	zma-miR_N118a-3p	UUCAUUUCAGACGCAACCGAA	21	3p	4:173332628:173332648:-	0
zma-MIR_N11a	6:13592856:13592990:-	UGGCUCUGAGGGUUGGGCUCGGGGGUCCCGGCCCCGAACCCGUCGGCUGCUGGCGGAAUGCCGAGCUGCUCGCGCGGCGAGAGCGGGCCGCCGCGUGCCGGCCGGGGACGGACCGGGAACGGCCCCUCGGGGGCC	135	3965.46	1	0.987	zma-miR_N11a-3p	GCCGGCCGGGGACGGACCGGGA	22	3p	6:13592873:13592894:-	2327.46	zma-miR_N11a-5p	CCGGCCCCGAACCCGUCGGCUG	22	5p	6:13592942:13592963:-	0
zma-MIR_N11b	B73V4_ctg153:4182:4318:+	UGGCUCUGAGGGUUGGGCUCGGGGGUCCCGGCCCCGAACCCGUCGGCAGCUGGCGGAAUGCUCGAGCUGCUCGCGCGGCGAGAGCGGGCCGCCGCGUGCCGGCCGGGGACGGACCGGGAACGGCCCCCUCGGGGGCC	137	4233.94	1	0.989	zma-miR_N11b-3p	GCCGGCCGGGGACGGACCGGGA	22	3p	B73V4_ctg153:4279:4300:+	2327.46	zma-miR_N11b-5p	CCGGCCCCGAACCCGUCGGCAG	22	5p	B73V4_ctg153:4209:4230:+	0
zma-MIR_N11c	B73V4_ctg166:58051:58182:-	UGGCUCUGAGGGUGGCUCGGGGUCCCGGCCCCGACCCGUCGGCUGCUGGCGGAAUGCUCGAGCUGCUCGCGCGGCGAGAGCGGGCCGCCGCGUGCCGGCCGGGGACGGACCGGGAACGGCCCCCUCGGGGGC	132	5613.15	1	0.992	zma-miR_N11c-3p	GCCGGCCGGGGACGGACCGGGA	22	3p	B73V4_ctg166:58068:58089:-	2327.46	zma-miR_N11c-5p	CCGGCCCCGACCCGUCGGCUG	21	5p	B73V4_ctg166:58138:58158:-	0
zma-MIR_N121a	4:200045011:200045151:-	UGUGUACGCUAUAAGGGCUAGUUUGGGAGCCACAAAACCGGAGGAGGUUAGAGGAGCUAAAAUCUCAUCUUUAUUCAAUUUUGAAUAAGAAGGAAAUUUUAGCCCCUCUAAUCUCCUCCGAUUUUUAGAUGUAGUUGCGCG	141	5939.7	1	0.998	zma-miR_N121a-5p	ACCGGAGGAGGUUAGAGGAGC	21	5p	4:200045095:200045115:-	4297.95	zma-miR_N121a-3p	CCCUCUAAUCUCCUCCGAUUU	21	3p	4:200045028:200045048:-	218.77
zma-MIR_N123a	4:235761284:235761398:+	GAGGGGUUGCUAGGGGAUUGGAGAGGAUUGAAGGGAUUAAAUCUCCUCCUAUUCAAUUUUGAAUAGGAGGGGAUUUAAUCCCCUUCAAUCCCCCUCAAACCACUAGUAACCGAAC	115	847.368	1	0.889	zma-miR_N123a-5p	UUGGAGAGGAUUGAAGGGAUU	21	5p	4:235761301:235761321:+	843.35	zma-miR_N123a-3p	UCCCCUUCAAUCCCCCUCAAAC	22	3p	4:235761362:235761383:+	0
zma-MIR_N124a	4:236485062:236485241:-	UGGUCCAUGAACUUUAAAAAUGCAUUUUUAGGUCCUUGAACUUGUUAAAUGAUGUAUCACAGAUCCCUAAACUUGAAAAAAUGGUGCAUCACAGGUCUUUUUUUAGACCAUGCCAAUCACUGUUAUGUGCCACUUAACAAAUUCAAGGGCCUAAAAAUGUAUUUUCAAAGUCCGUGGAUC	180	153.414	1	0.999	zma-miR_N124a-3p	UCAAGGGCCUAAAAAUGUAUU	21	3p	4:236485079:236485099:-	89.42	zma-miR_N124a-5p	UGCAUUUUUAGGUCCUUGAAC	21	5p	4:236485201:236485221:-	8.31
zma-MIR_N125a	5:10259222:10259390:+	ACAUCAAAUCUUGUCCAUCGGAUCCACCAUCUAUGGCUAAGUGCAAUCUCGCCACCUCUCAGACUAUUUUCUAAAGAACCCCUAUGUUUUCACAUAAUAUGGCGUGCUAUCCCCAGGUGGGAUUGCACUCAGCCGUAGAUGAUGGAUUUGAUGGACAAGAUUUGAUGUU	169	105.613	1	0.928	zma-miR_N125a-5p	UCGGAUCCACCAUCUAUGGCU	21	5p	5:10259239:10259259:+	89.27	zma-miR_N125a-3p	CCGUAGAUGAUGGAUUUGAUG	21	3p	5:10259354:10259374:+	7.45
zma-MIR_N126a	5:19148217:19148377:+	CGAGGUUUGUUGUUAGAGCGACAGUUGCGAUACGUUAUUGUGCGAACAAAUAAGAUAUGUAUGAGAUAUGAUCUGGUACUACGUGUUAAUUCAAGUGAUUUUUUUUUGUAAAAACUUACGCGAUAUGACUGUUAAAACUGGUGCUUUAAUACUCAACCACU	161	32.554	1	0.783	zma-miR_N126a-3p	GAUAUGACUGUUAAAACUGGUG	22	3p	5:19148338:19148359:+	13.96	zma-miR_N126a-5p	ACAGUUGCGAUACGUUAUUGUGC	23	5p	5:19148237:19148259:+	0
zma-MIR_N127a	5:19239024:19239126:+	ACUAACUCCUCUUUUCUAGGUACGUUGAUGCUGUCAUGACAAUCCCCAAGGGAACCUUGUUCCCCAUGUGCGGCAUGAACCUUGCCUUCGACAGGGAUCUCAU	103	29.591	1	1	zma-miR_N127a-5p	AGGUACGUUGAUGCUGUCAUGA	22	5p	5:19239041:19239062:+	18.07	zma-miR_N127a-3p	AUGUGCGGCAUGAACCUUGCCUUC	24	3p	5:19239089:19239112:+	0
zma-MIR_N128a	5:19599602:19599761:+	UAAUCUUAUGCACUCGUUUCAAAUUAUAAGUCACUUUGACUUUUUGGUACAUAGAUUUUGCUAUGUAUCUAGAGAUAUGUUAUAUCGAGAUGCAUAGCAAAAUUGAUGUACCAAAAAAAGUUAAAGUGGCUUAUAAUUUGGAACCGAGGGAGUAAUGUGA	160	439.92	1	0.972	zma-miR_N128a-3p	UAAAGUGGCUUAUAAUUUGGA	21	3p	5:19599723:19599743:+	254.89	zma-miR_N128a-5p	CAAAUUAUAAGUCACUUUGAC	21	5p	5:19599621:19599641:+	0
zma-MIR_N129a	5:22201754:22201956:+	AUGUGUUAAGUCCAGGGUGAAUUGACGAUUUUGCCCCUAGGUGGAAACUGAAUUAGUGCAGAGUUCUGUUUGUCUAUGUUUAGCUUUGAGAAAUAUUUUUAAACCAUGUGAAAUAUUCCUCAAAAUUGAGCAUAGACGAACUAGGCUCUGUUUCAUUUUUCACUCAGGGUCAAAAUCGUCAAUUCACCCUUGACUUAACACCG	203	207.001	1	0.931	zma-miR_N129a-5p	UGAAUUGACGAUUUUGCCCCU	21	5p	5:22201771:22201791:+	183.12	zma-miR_N129a-3p	GGUCAAAAUCGUCAAUUCACC	21	3p	5:22201921:22201941:+	11.7
zma-MIR_N12a	4:41808578:41808744:+	UUUUGUGAAUAGAUAACACUAUAACAAUCUCUUAUUUUUGUUACAAGAAGUAUAAAGGUAUAAUUCUUUUUAAUUUUUUUUUAUUUAGAAAAGUACACAUUACAACAAAUAUAAUACAAAUUAAUUUACAAAAACAAGUAGAUCGUUGCAACUAUCAAUUCAAACUG	167	248.514	1	0.832	zma-miR_N12a-3p	CAAAAACAAGUAGAUCGUUGC	21	3p	4:41808706:41808726:+	49.36	zma-miR_N12a-5p	AACAAUCUCUUAUUUUUGUU	20	5p	4:41808600:41808619:+	0
zma-MIR_N12b	8:105980009:105980172:-	UUUGUGAAUAGAUAACACUAUAACAAUCUCUUAUUUUUGUUACAAGAAGUAUAAAGGUAUAAUUCUUUUUUAAUUUUUUUAUUUAGAAAAGUACACAUUACAACAAAUAUAAUACAAAUUAAUUUACAAAAACAAGUAGAUCGUUGCAACUAUCAAUUCAAACU	164	248.514	1	0.832	zma-miR_N12b-3p	CAAAAACAAGUAGAUCGUUGC	21	3p	8:105980026:105980046:-	49.36	zma-miR_N12b-5p	AACAAUCUCUUAUUUUUGUU	20	5p	8:105980132:105980151:-	0
zma-MIR_N12c	8:105986107:105986269:-	UUUGUGAAUAGAUAACACUAUAACAAUCUCUUAUUUUUGUUACAAGAAGUAUAAAGGUAUAAUUCUUUUUAAUUUUUUUAUUUAGAAAAGUACACAUUACAACAAAUAUAAUACAAAUUAAUUUACAAAAACAAGUAGAUCGUUGCAACUAUCAAUUCAAACU	163	248.514	1	0.832	zma-miR_N12c-3p	CAAAAACAAGUAGAUCGUUGC	21	3p	8:105986124:105986144:-	49.36	zma-miR_N12c-5p	AACAAUCUCUUAUUUUUGUU	20	5p	8:105986229:105986248:-	0
zma-MIR_N130a	5:22412122:22412309:-	GCUAUGGUAAAUGUAUUGAUCUCUUCUACACCACUCAGAUGCAAUUUCUUAUCCUUUUAUGCAUCUUCAGUGGCACAGAAAGAAUUAGGACAUAUAAUUUUCUUAUGUUUCUAUGCCACUGACGAUGACAUGGAAAAGUAAUAAAUUGUAUCCGAAUGGUGUAGAAGGAAUUAGGAUAUUUACGAUGG	188	499.101	1	0.868	zma-miR_N130a-3p	UCCGAAUGGUGUAGAAGGAAU	21	3p	5:22412139:22412159:-	477.41	zma-miR_N130a-5p	CUCUUCUACACCACUCAGAUG	21	5p	5:22412269:22412289:-	0.58
zma-MIR_N131a	5:43033962:43034086:-	UACUGUGAGUUGGGAGUUAAAUAACAGCACGAGAUUCCAUUUUUUUGCUUGGUGUACUACCGAAUCGAUUCAUAUUUUUGUGCUGAUUAUUUUCAAACUGAAUGGCCCUGCAAAUAUUUGCAGCU	125	94.638	1	0.966	zma-miR_N131a-5p	AAAUAACAGCACGAGAUUCC	20	5p	5:43034049:43034068:-	29.52	zma-miR_N131a-3p	AUUUUUGUGCUGAUUAUUUUC	21	3p	5:43033993:43034013:-	0
zma-MIR_N132a	5:45133916:45134090:-	UCCGAGGGGAACCAAACCCGGGAACUGGAGAUGCUACUCAGAAGCCUUAACCAUUAUGCUACAAACACAUAAUUCGGUCCUAGGGCACUAGGAGCAUUGCUAAUACAUCUUAAAAUGUCAUGUUUAAGGCUUCCGAGUAGCACCUCUAGGUCCCAGGUUUGAUCCCCCUCAGGGA	175	1968.22	1	1	zma-miR_N132a-5p	CGGGAACUGGAGAUGCUACUC	21	5p	5:45134052:45134072:-	1942.57	zma-miR_N132a-3p	GUAGCACCUCUAGGUCCCAGG	21	3p	5:45133934:45133954:-	0
zma-MIR_N133a	5:46507047:46507164:-	GGAUGCAAUUUUUUACCCUUCAAUGCCAUCGCCAGCGGCAUAGUAGGUAUUAGGACAUGCAAUUUUCUUACCCUUUAUGCCACUGGCAAUGACAUGGAAGGGGAAGCAAUUGUGUCCG	118	182.687	1	0.942	zma-miR_N133a-5p	UUCAAUGCCAUCGCCAGCGGC	21	5p	5:46507126:46507146:-	182.5	zma-miR_N133a-3p	CACUGGCAAUGACAUGGAAGG	21	3p	5:46507064:46507084:-	0
zma-MIR_N135a	5:114037259:114037429:+	UAACAUCAAAUUCUAUCCAUCAGAUCCAGCAUCUACGGCUGAGUGCAAUUCAACCUGAGGAUGGCGCCCUAUUCCGUGAAACCGUAGAGAUUCUUUAGAAAAUAGUCUAAUAGAGGAGGUGGGAUUGUACUUAGCCGUAGAUGGUGGAUCCGAUGGUCAGGAUUUGAUGUU	171	163.201	1	1	zma-miR_N135a-3p	GCCGUAGAUGGUGGAUCCGA	20	3p	5:114037392:114037411:+	40.01	zma-miR_N135a-5p	AGAUCCAGCAUCUACGGCUG	20	5p	5:114037280:114037299:+	0
zma-MIR_N136a	5:129936862:129936997:+	UAUAUAUAGACUAGCUGGAUCAGGUUAAGGGAAGGAAGUACGGGUCAAGUAAAGAAAUACAACUGUUAUCCACGAACAACCUUUUCACGGGUCAACCCGACUCCAGCUCUUGGCUAGAUAGGCUGCGAAACUACGC	136	261.358	0.905	0.846	zma-miR_N136a-3p	CCGACUCCAGCUCUUGGCUAGA	22	3p	5:129936958:129936979:+	68.63	zma-miR_N136a-5p	AGGUUAAGGGAAGGAAGUACGGGU	24	5p	5:129936883:129936906:+	0
zma-MIR_N137a	5:167739177:167739352:-	CGUUGUAGGGCCCGUCGGCGAGCACGACGGUGACGGCGACCACGAGCACCUGCUCGCGCUGGGAGGACAGCAUGUAGGUGCCCAGCGCCCGGCCGACGGCCCUGGAGUCGGCGGCGGGUCCCUCGGUCACGAGGUCGUCGAUGGCCACCGUGUCGCCGAAGUAGGCGCCCUUCAGC	176	79.287	1	0.966	zma-miR_N137a-3p	CGAUGGCCACCGUGUCGCCGA	21	3p	5:167739194:167739214:-	23.12	zma-miR_N137a-5p	GGCGAGCACGACGGUGACGGC	21	5p	5:167739316:167739336:-	0
zma-MIR_N138a	5:180157041:180157152:+	ACUCUAGUAUUAGCACCUAUCCAGAUGUGUUGAGGUGGAUUUGAGUGUAAAUUAGUUUAAGUUACACCCCAAUCCACCUCAAUACAUGUGGAUUAGGGUCAAUACUAGAGUA	112	646.691	1	1	zma-miR_N138a-5p	UAUCCAGAUGUGUUGAGGUGG	21	5p	5:180157058:180157078:+	611.29	zma-miR_N138a-3p	ACCUCAAUACAUGUGGAUUAGG	22	3p	5:180157116:180157137:+	0
zma-MIR_N139a	5:188174791:188174940:-	GAUGAAACAAAGACUGCGAAGAGGAAAGAGGGCGUGGUACAUGCAUGAAAGCUCGGUAAGGAUAGCGCCGUCACAUAGCAGCCGCACGGCAGCAGCGCUCGCAGCCGGGACGAGGCUUUAACCGCUUCCUCUUCUUCCAGCAGGUCGUCC	150	7360.78	0.988	0.89	zma-miR_N139a-5p	AAGAGGAAAGAGGGCGUGGUA	21	5p	5:188174902:188174922:-	7120.49	zma-miR_N139a-3p	CCGCUUCCUCUUCUUCCAGC	20	3p	5:188174800:188174819:-	0
zma-MIR_N13a	4:220897559:220897691:+	ACAGGGCUGUUUGGUUUGUUGCCUUAGCUGCCACAAAAUGCCUAACUUUUAUGCCUAAGCUUAGUUCUUAAAUUUGAGCGCCUAAGGUUAGGCAAAUUGUGGCACCUUAGGUAGGAAACCAAACAAGCCCUAC	133	141.961	1	0.826	zma-miR_N13a-3p	AAUUGUGGCACCUUAGGUAGG	21	3p	4:220897653:220897673:+	141.96	zma-miR_N13a-5p	UGCCUUAGCUGCCACAAAAUG	21	5p	4:220897578:220897598:+	0
zma-MIR_N13b	6:166875420:166875552:+	AAAGGGCUGUUUGGUUUGUUGCCUUAGCUGCCACAAUAUGCUUAACUUUUAUGCCUAGGCUUAGUUCUUAAAUUUGAGCGCCUAAGGUUAGGCAAAUUGUGGCACCUUAGGUAGGAAACCAAACAAGCCCUAA	133	141.961	1	0.826	zma-miR_N13b-3p	AAUUGUGGCACCUUAGGUAGG	21	3p	6:166875514:166875534:+	141.96	zma-miR_N13b-5p	UGCCUUAGCUGCCACAAUAUG	21	5p	6:166875439:166875459:+	0
zma-MIR_N13c	1:117095821:117095953:+	AGAGGGCUGUUUGGUUUGUUGCCUUAGCUGCCACAAUAUGCCUAACUUUUAUGCCUAAGCUUAGUUCUUAAAUUUGAGCGCCUAAGGUUAGGCAAAUUGUGGCACCUUAGGUAGGAAACCAAACAAGCCCGAG	133	142.333	1	0.826	zma-miR_N13c-3p	AAUUGUGGCACCUUAGGUAGG	21	3p	1:117095915:117095935:+	141.96	zma-miR_N13c-5p	UGCCUUAGCUGCCACAAUAUG	21	5p	1:117095840:117095860:+	0
zma-MIR_N140a	5:193736137:193736260:+	GACUUUUCUCAGUCAGAGCUCCGAUUGAGCUUCUUCUUAAUAUAAACUCGGACGGUAGGGGAAAGACCGCCCCCACGAUAUUAUAUUAAGAAAAAGCUCAAUUGAAGCCCCGACCAAGAAAGGU	124	375.341	1	0.994	zma-miR_N140a-3p	UUAAGAAAAAGCUCAAUUGAA	21	3p	5:193736222:193736242:+	283.91	zma-miR_N140a-5p	CGAUUGAGCUUCUUCUUAAUA	21	5p	5:193736158:193736178:+	0
zma-MIR_N141a	5:203353827:203354105:-	UAUUCUAAUGUUAAAACUAAGACAAAUAAUUCAUUUACACAUGAAAGGUGAUUUUGAGGUAAUAGUGUAGUUAGAAAGAUAUAUUUCAACGAAAUUGGCCCCUGCAUUUUAUAUUUGAUCCCCUUUUUAUUGUUGUCUUGGCAAAAUUACAGUGGAGAGUCAAAUUUCUUGGAGUGCAUGCCUCAAUUUCGUUGAAAUAUAUCUUUCUAACUACACUAAUACCUCAAAAUCACUUUUCAUGUGUAAAUGAAUUAUUUGUCUUAGUUUUAACAUUAGAAU	279	26.073	1	1	zma-miR_N141a-3p	UGUAAAUGAAUUAUUUGUCUU	21	3p	5:203353844:203353864:-	16.13	zma-miR_N141a-5p	GACAAAUAAUUCAUUUACACA	21	5p	5:203354065:203354085:-	0
zma-MIR_N142a	5:203353850:203354082:+	AAUAAUUCAUUUACACAUGAAAAGUGAUUUUGAGGUAUUAGUGUAGUUAGAAAGAUAUAUUUCAACGAAAUUGAGGCAUGCACUCCAAGAAAUUUGACUCUCCACUGUAAUUUUGCCAAGACAACAAUAAAAAGGGGAUCAAAUAUAAAAUGCAGGGGCCAAUUUCGUUGAAAUAUAUCUUUCUAACUACACUAUUACCUCAAAAUCACCUUUCAUGUGUAAAUGAAUUAUUU	233	62.401	1	0.818	zma-miR_N142a-5p	UGAAAAGUGAUUUUGAGGUAU	21	5p	5:203353867:203353887:+	36.22	zma-miR_N142a-3p	ACCUCAAAAUCACCUUUCAUG	21	3p	5:203354046:203354066:+	0
zma-MIR_N143a	5:205308108:205308275:+	GCAGAGGAUUUCCAUGUAUGCUCGGAUCCAUAGAUUGUAUGCAUUAGAGCUGGAAAAAUUGUCCUACCGCAUGGCACGGGAUGUACAGGGGACAUAAAAAGGAGCCCACAAUUAUACUCGAAGCAGUUGCAUCUAAAGAUCUAUGGAUAUGGCAUGCAUUCUUUAGCA	168	757.752	1	0.898	zma-miR_N143a-3p	AAAGAUCUAUGGAUAUGGCAU	21	3p	5:205308242:205308262:+	203.92	zma-miR_N143a-5p	GCUCGGAUCCAUAGAUUGUAUG	22	5p	5:205308127:205308148:+	0
zma-MIR_N144a	5:217336433:217336553:-	CUAACCUGUUCAACCCAAAAGAUUAAGCUGAUGAGAGAAGGUAGCCAAUCCUGUUAGAAUAUAAUAUAAGUGAAUUGUCAAUAUUUUCCUAUCCGCUUAAGCUUUUGGAUUGAAUUGGUUG	121	205.232	1	0.925	zma-miR_N144a-3p	UUUUCCUAUCCGCUUAAGCUU	21	3p	5:217336450:217336470:-	159.9	zma-miR_N144a-5p	GAUUAAGCUGAUGAGAGAAGGUA	23	5p	5:217336511:217336533:-	0
zma-MIR_N145a	5:221083701:221083921:+	GGCUAGCUACAUGACAGCUUUAGGCCCCGUUUCAAUUUCACGGGAUAAACUUUAGCUUCCUGCUAAACUUUAGCUAUAUGAAUUGAAGUGCUAAAGUUUAGCUUCAAUUACCACCAUUAGCUCUCCUGUUUAGGUUACAAAUGGCUAAAAGUAGCUAAAAAAAAGCUGCUAAAGUUUAUCUCGCGAGAUUGGAACAGGGCGCCUUACUCGUGUAAGUUGGU	221	37.878	1	1	zma-miR_N145a-3p	GCGAGAUUGGAACAGGGCGCC	21	3p	5:221083883:221083903:+	10.57	zma-miR_N145a-5p	CCCCGUUUCAAUUUCACGG	19	5p	5:221083725:221083743:+	0
zma-MIR_N146a	6:7404497:7404608:+	CAACUCCUUGUUUAAUUUGGCACGACAAAAAACUCGCACCGGGUGCUCUAAUCGGCGGUCGAUUACAGCGUCCAGUGCGAGUUCUUUGCCGUGCCAAAAUUGAAAGGAGGUC	112	1067.8	1	0.872	zma-miR_N146a-5p	UGGCACGACAAAAAACUCGCA	21	5p	6:7404514:7404534:+	784.72	zma-miR_N146a-3p	CGAGUUCUUUGCCGUGCCAAAA	22	3p	6:7404574:7404595:+	2.69
zma-MIR_N147a	6:36081889:36082084:-	GCCGUCGGCCUUAUAAAUGGAUUGUAACCGGACCUUUGAAGCCAAGCAAUAAUCUCUCACCUUUCUACCUCUGUUAAGUCUACGGUUGGGAGGCAACCGGAGAUUAUGCCUCCCAACCGCAGGCUUAACAGAGGUAGAAAGAAGAUUAUUGCUUGCCUUCAAAGGUCCGGUUACAAUCCAUUUAUAAGGCCUGCGG	196	982.88	0.974	0.805	zma-miR_N147a-3p	UCAAAGGUCCGGUUACAAUCC	21	3p	6:36081906:36081926:-	501.56	zma-miR_N147a-5p	AUUGUAACCGGACCUUUGAAG	21	5p	6:36082044:36082064:-	237.77
zma-MIR_N148a	6:91184726:91184905:+	GUGCACAUAUGCACAUAUUAAAUCUGGACCCUUCAUCUAAUAAUCAGCGGCUGAACUUGCACCUGAGUGUGGGGGAGUGGAGUGCCAAAGGGUUUUUCUGUAAAUAUACCAGCCAUUGAUUGUUGGACGAAGGGUCUAGAUUUAAUAUGUGCAUAUAUACACGGAUGGGUCAUGUGCAUA	180	1190.69	1	0.998	zma-miR_N148a-5p	UUAAAUCUGGACCCUUCAUCU	21	5p	6:91184743:91184763:+	1024.39	zma-miR_N148a-3p	ACGAAGGGUCUAGAUUUAAUA	21	3p	6:91184852:91184872:+	13.4
zma-MIR_N149a	6:107114543:107114711:+	CUUGAAUUAUUACUACCUCCAUCCAAAUUGUUAGACGUUCUGGCUUUUCUAGAUACAUUGUUUUUUACUAUGUAUAUCGACAUAGUGUGUAUCUAAGUGCAUUGCAAAAACUAUGUAUCUAGAAAAGUCAAAAUGUCUUGCAAUUUGGAAUGGAGGGAGUAGGUUUGAA	169	184.987	1	0.877	zma-miR_N149a-5p	UCCAUCCAAAUUGUUAGACGU	21	5p	6:107114560:107114580:+	179.64	zma-miR_N149a-3p	GUCUUGCAAUUUGGAAUGGAGG	22	3p	6:107114677:107114698:+	0
zma-MIR_N14a	6:103648322:103648614:-	ACAGUGUAUUUCUUGUACAAUUCGACUCAUAAGUUUUUUAAGAUUCAUCACAGGCUUCAACUACAACUUGGCUAGAGAAAUUUUAAAAGAAGGUAUGUAGCUGGUUUGUUUAAUUUAUUUAUCCUCCCAAAUAUGGUUACUGUCGAGACACAAAGAUGUGUUUUGUAGGAUAAAUAAAUUAAGGAAAUCUACUAUAUAUAUAACUUUCUUUGGAAUUUGUCUCGCAUAAGUUAUAGUUAAGCCGUGUGAUAAAUCUUAUGGAACUCAUGAGCUGAAUUAUAAGAUAUCCCCUG	293	1487.2	1	0.815	zma-miR_N14a-3p	UAGUUAAGCCGUGUGAUAAAUC	22	3p	6:103648360:103648381:-	1217.63	zma-miR_N14a-5p	UUCAUCACAGGCUUCAACUACA	22	5p	6:103648550:103648571:-	108.79
zma-MIR_N14b	6:103722543:103722833:-	ACAGUGUAUUUCUUGUACAAUUCGACUCAUAAGUUUUUUAAGAUUCAUCACAGGCUUCAACUACAACUUGGCUAGAGAAAUUUUAAAAGAAGGUAUGUAGCUGGUUUGUUUAAUUUAUUUAUCCUCCCAAAUAUGGUUACUGUCCAGACACAAAGAUGUGUUUUGUAGGAUAAAUAAAUUAAGGAAAUCUACUAUAUAUAACUUUCUUUGGAAUUUGUCUCGCAUAAGUUAUAGUUAAGCCGUGUGAUAAAUCUUAUGGAACUCAUGAGCUGAAUUAUAAGAUAUCCCCUG	291	1487.2	1	0.813	zma-miR_N14b-3p	UAGUUAAGCCGUGUGAUAAAUC	22	3p	6:103722581:103722602:-	1217.63	zma-miR_N14b-5p	UUCAUCACAGGCUUCAACUACA	22	5p	6:103722769:103722790:-	108.79
zma-MIR_N14c	6:103793742:103794036:-	ACAGUGUAUUUCUUGUACAAUUCGACUCAUAAGUUUUUUAAGAUUCAUCACAGGCUUCAACUACAACUUGGCUAGAGAAAUUUUAAAAGAAGGUAUGUAGCUGGUUUGUUUAAUUUAUUUAUCCUCCCAAAUAUGGUUACUGUCCAGACACAAAGAUGUGUUUUGUAGGAUAAAUAAAUUAAGGAAAUCUACUAUAUAUAUAUAACUUUCUUUGGAAUUUGUCUCGCAUAUGUUAUAGUUAAGCCGUGUGAUAAAUCUUAUGGAACUCAUGAGCUGAAUUAUAAGAUAUACCCUG	295	1487.2	1	0.814	zma-miR_N14c-3p	UAGUUAAGCCGUGUGAUAAAUC	22	3p	6:103793780:103793801:-	1217.63	zma-miR_N14c-5p	UUCAUCACAGGCUUCAACUACA	22	5p	6:103793972:103793993:-	108.79
zma-MIR_N150a	6:111451164:111451293:-	UGGAUUUUCAAGCUCGUUGAUGUAGCAAGCUGAGUCGGCUUGUUUUGGCUCAUGAGCCGACUCGUAAACUAUGUCAAAUUAAGAUCAACUUCAAGAGACUAGUUAUAUGGGUUUUUAAAGGUAAAUUUAG	130	20.422	1	0.898	zma-miR_N150a-5p	GAUGUAGCAAGCUGAGUCGGC	21	5p	6:111451255:111451275:-	16.07	zma-miR_N150a-3p	CGACUCGUAAACUAUGUCAA	20	3p	6:111451217:111451236:-	0
zma-MIR_N152a	6:125853562:125853752:+	CACAUGGUGCACAUAUUAAAUUAUCACCACUCAUUUUAGAUCUAACGUCUCUGAUUGAUCAUUCAAUUUACAAAUAACACCUUCCACCACCACACACCACCACGUUGGAGGGUGUCAUUAGCAAAAUAUACCAAACAACUAUAGACGUUAGAUUUAAAAUGAGUGCUGAUGAUUUAAUAUGUGCACCAUGU	191	51.223	1	1	zma-miR_N152a-3p	UUUAAAAUGAGUGCUGAUGAU	21	3p	6:125853714:125853734:+	45.14	zma-miR_N152a-5p	UAUCACCACUCAUUUUAGAUC	21	5p	6:125853583:125853603:+	0
zma-MIR_N153a	6:139582619:139582777:+	CUCACGUGCAUAUUUUAAAUCUGGGAUAUUCAUCUCACAUUCAAAGGCAGCAUCCAUUUUUUACGAAGAACCCCUUCCACCAAAAUUUUACGAGGAACCCCUUAUGGGUGUUGUCAUUGAAUGUAAGAUGAAUGUCCUAGAUUUAAAAUAUGCACGUGA	159	163.112	1	1	zma-miR_N153a-3p	AUGUAAGAUGAAUGUCCUAGA	21	3p	6:139582739:139582759:+	115.22	zma-miR_N153a-5p	UGGGAUAUUCAUCUCACAUUC	21	5p	6:139582640:139582660:+	0
zma-MIR_N154a	6:145096611:145096735:+	UGUUCUGUGCUAUAAAUAAAUCCUAUAAAUUUACCAGAGUGUUCUGUAGACAUGUUCAAUUUAUUGAACACUCUUGUAAAUUUAUGGGAUUUAAAUUUAUGGGAUUUAUUAACAACACAUUACAA	125	195.348	1	1	zma-miR_N154a-5p	AAAUCCUAUAAAUUUACCAGA	21	5p	6:145096628:145096648:+	174.25	zma-miR_N154a-3p	UUGUAAAUUUAUGGGAUUUAA	21	3p	6:145096684:145096704:+	16.38
zma-MIR_N156a	6:161646926:161647106:+	UUUGUCAUUCGUAAACAUGUCACACUUGGUUUCAAUGCCAUUUUGGACAUUUUUGUCUUUCUGCGUCCUUAUGUCUUUUGCAUGUGUACGCACAGAAGGGUAAAAAUCUCUAAAAUGACAUGAAACCAAGUAUGACAUGUUUUGAGACAUUUUUACGAAGUCAAUGUUACAAAUGGCAAAA	181	44.046	1	1	zma-miR_N156a-5p	UGUCACACUUGGUUUCAAUGC	21	5p	6:161646943:161646963:+	32.27	zma-miR_N156a-3p	AUGAAACCAAGUAUGACAUG	20	3p	6:161647045:161647064:+	0
zma-MIR_N157a	6:171893487:171893605:-	UCAAGUGAUCAAGUGCAUCCAAUCAAAAUCCAACGGUGAUUGCUAUUUUAGGUGGAAGAGGUUAAAUGUAAAUUAGCGUUCACCAUUGGAUUUUGAUUGAAUGGACCAGAUCGCUUGAU	119	366.065	1	0.928	zma-miR_N157a-5p	CCAAUCAAAAUCCAACGGUGA	21	5p	6:171893567:171893587:-	301.07	zma-miR_N157a-3p	ACCAUUGGAUUUUGAUUGAAU	21	3p	6:171893504:171893524:-	35.79
zma-MIR_N158a	7:22702041:22702224:-	GGCCAAAGACGGAAUGCGAAAAAAUACGCCUUGAUGAGGAAGAAACACGUCCCUGUCAGGGCGCAGCCUUCUUCUCCAUCCUCGUGUGCGGGGCGCUGGGCUGCUGCCUGCCCGUGCUGGGGCGGCGCGUGCCGGCGCUGCGCCCUGACAGGGACGUGUUCUUCCUCAUCAAGGCGUUCGCGGC	184	6787.26	1	0.785	zma-miR_N158a-5p	AGAAACACGUCCCUGUCAGGGC	22	5p	7:22702163:22702184:-	2309.45	zma-miR_N158a-3p	CCUGACAGGGACGUGUUCUUC	21	3p	7:22702061:22702081:-	44.76
zma-MIR_N159a	7:25824495:25824639:-	GAGAGAUUUUGAUAUUUAGGACUCAAUUUGCAUGCCUUUCGAGAUUUGACACCCCUAUCACAGUGACAUGUGGGGUCAUUGACAUGUGGCCAGAGUGUCAAAUCUUGAAAGGCAUGCGAAUUGGGUCCCAAAAUCUUAAAUUUCU	145	284.131	1	0.826	zma-miR_N159a-5p	UGCCUUUCGAGAUUUGACACC	21	5p	7:25824587:25824607:-	278.71	zma-miR_N159a-3p	UGUCAAAUCUUGAAAGGCAUG	21	3p	7:25824524:25824544:-	3.32
zma-MIR_N15a	5:154826971:154827258:-	CUUCUACUUUUGUUUAGAAUUUAGGCAUUAUUUUUCCCUUGCUUCCAAAAAAAUAAAAGAAACACUAAUGGCAACCCUUCGAGUCGACGAAAUUAAUAAAAUUCUCCGCGAAUGUAUUGAACAAUAUAAUAGGAAAGUAGGGAUUGAGAAUAUCGCUCACGUAGUGAAAGUGGGGGGUUGGAUUGCUCGUAUUAUAGGUAUUGGUGAAAUAAUGUAAGGUGAAUUAGUCGAAUUUGCAGAAGGGACGAGAGGUAUUGCUCUGAAUUUGGAAUCUAAAAAUGUUGGGAU	288	7394.45	1	0.894	zma-miR_N15a-5p	AUUUAGGCAUUAUUUUUCCCU	21	5p	5:154827220:154827240:-	3866.41	zma-miR_N15a-3p	CGAGAGGUAUUGCUCUGAAUUU	22	3p	5:154826992:154827013:-	0
zma-MIR_N15b	B73V4_ctg134:32617:32909:+	UUCUACUUUUGUUUAGAAUUUAGGCAUUAUUUUUCCCUUGCUUCCAAAAAAAAAAAAAUUAAAGAAACACUAAUGGCAACCCUUCGAGUCGACGAAAUUAAUAAAAUUCUCCGCGAACGUAUUGAACAAUAUAAUAGGAAAGUAGGGAUUGAGAAUAUCGGUCGCGUAGUGCAAGUGGGGGAUGGGAUUGCUCGUAUUAUAGGUCUUGGUGAAAUAAUGUCAGGUGAAUUAGUCGAAUUUGCAGAAGGGACGAGAGGUAUUGCUCUGAAUUUGGAAUCUAAAAAUGUUGGGAU	293	7394.45	1	0.761	zma-miR_N15b-5p	AUUUAGGCAUUAUUUUUCCCU	21	5p	B73V4_ctg134:32634:32654:+	3866.41	zma-miR_N15b-3p	CGAGAGGUAUUGCUCUGAAUUU	22	3p	B73V4_ctg134:32867:32888:+	0
zma-MIR_N15c	Pt:36502:36793:+	UUCUACUUUUGUUUAGAAUUUAGGCAUUAUUUUUCCCUUGCUUCCAAAAAAAAAAAAUUAAAGAAACACUAAUGGCAACCCUUCGAGUCGACGAAAUUAAUAAAAUUCUCCGCGAACGUAUUGAACAAUAUAAUAGGAAAGUAGGGAUUGAGAAUAUCGGUCGCGUAGUGCAAGUGGGGGAUGGGAUUGCUCGUAUUAUAGGUCUUGGUGAAAUAAUGUCAGGUGAAUUAGUCGAAUUUGCAGAAGGGACGAGAGGUAUUGCUCUGAAUUUGGAAUCUAAAAAUGUUGGGAU	292	7394.45	1	0.761	zma-miR_N15c-5p	AUUUAGGCAUUAUUUUUCCCU	21	5p	Pt:36519:36539:+	3866.41	zma-miR_N15c-3p	CGAGAGGUAUUGCUCUGAAUUU	22	3p	Pt:36751:36772:+	0
zma-MIR_N160a	7:49123016:49123129:-	CAGGGAACGCCAACCCCUUUACCAGGUCGCGGACAGUCCGACCCCUGGCCGCGGACCGUCCGCUCCUGUGCAGAGGGCACCACCGCCGAUUCUUGUUGAGUGUUUGGCGCCCGA	114	32.281	1	0.991	zma-miR_N160a-5p	UUACCAGGUCGCGGACAGUCC	21	5p	7:49123091:49123111:-	10.15	zma-miR_N160a-3p	ACCGUCCGCUCCUGUGCAGAG	21	3p	7:49123055:49123075:-	0
zma-MIR_N161a	7:88681937:88682097:+	UGAUGUCCUUAAUUACCUCAGAAAAUAUGAACUUGAGAUUCAACUUUUACAUAGAGAAAUAAAAGAGACAAAUCUUAUUAGAGAGAGAUUUGUAUUUUUUGUUUCUCCGCAUAAAAGUUGAAUUUUGAGUUCAUAUUUUCUAAGGUGCAUGUGGAUAUCAU	161	495.996	1	0.925	zma-miR_N161a-5p	UCAGAAAAUAUGAACUUGAGA	21	5p	7:88681954:88681974:+	495.57	zma-miR_N161a-3p	UUGAGUUCAUAUUUUCUAAGG	21	3p	7:88682061:88682081:+	0
zma-MIR_N163a	7:119799173:119799288:+	GUUCGGUUAGGUGUGGAUUGAGAGGGAUUGGAGGGGUUUAAAUCUCCUCCUAUACAAAUUUUUAUAGGAGAGGAUUUAAUCCCCUCCAAUCCCCCUCAAUCCACUUCAAACGAUGG	116	1089.47	1	1	zma-miR_N163a-5p	UUGAGAGGGAUUGGAGGGGUUU	22	5p	7:119799190:119799211:+	330.55	zma-miR_N163a-3p	UCCCCUCCAAUCCCCCUCAAUC	22	3p	7:119799252:119799273:+	0
zma-MIR_N164a	7:151216890:151217023:+	GGAGUCAUAAAAUCGGAGGGGAUUGUAGGGCUAGAUUCCUCUUCUUAUUCAAUUUGGAGGGCUAGAUUCCCCUUCUUAUUCAAUUUUGAAUAAGAAGGGGAAUAUAGCCCCUCCAAUCCCCUCCGGUUUUCUCG	134	18.182	1	0.784	zma-miR_N164a-5p	GGGGAUUGUAGGGCUAGAUUCC	22	5p	7:151216907:151216928:+	14.8	zma-miR_N164a-3p	AAUAUAGCCCCUCCAAUCCCCUC	23	3p	7:151216990:151217012:+	0
zma-MIR_N165a	7:153554351:153554471:-	UAGUUUGGGAGUCCAAAACCCGGAGGGAAUUGGAGGGGCUAAAAUCCCCUCCUUAUUCAAUUUUGAAUAAGAGGUGGAUUUUAUCCCCUUCAAUUCCCUCUGGUUUUGUGUCUCCCAAACU	121	307.31	1	0.965	zma-miR_N165a-3p	UCCCCUUCAAUUCCCUCUGGU	21	3p	7:153554368:153554388:-	196.08	zma-miR_N165a-5p	CCGGAGGGAAUUGGAGGGGCUA	22	5p	7:153554431:153554452:-	0
zma-MIR_N166a	7:155895939:155896062:-	AUUAAGGACUAGCUUGGGAACCUCAUUUUUCCAAGUGAUUUUCAUUUUUCCAUGGAAAAUGAACUAUUUUUUUGGGAAAAUGAAAACCCCUUGGGAAAUUGAGGUUCCCAAACUAGCCCUAAAC	124	317.073	1	1	zma-miR_N166a-3p	CCCCUUGGGAAAUUGAGGUUC	21	3p	7:155895956:155895976:-	308.46	zma-miR_N166a-5p	ACCUCAUUUUUCCAAGUGAUU	21	5p	7:155896023:155896043:-	0
zma-MIR_N167a	7:167303736:167303912:-	GUUGGCCUUGUACCGAUCCCGAGAGCCAUGGGCCUUUCACUUGUGUGUCUAGACCCACUUGCUAAUCACCACAUCGUCGUGUAUGGGACAAUGCACCAAAUCCCAGGUGUGAUUUGCAAGGAGGUCCUGGACACAUAAGUGAAAGGCGGAUGGCUCUCUAGAUCAUUAUAAGACCAA	177	885.124	1	0.838	zma-miR_N167a-3p	AAGGAGGUCCUGGACACAUAAG	22	3p	7:167303774:167303795:-	721.92	zma-miR_N167a-5p	UGUGUGUCUAGACCCACUUGC	21	5p	7:167303851:167303871:-	0
zma-MIR_N168a	7:170572126:170572309:+	ACUACACAUAAAGUUAAAUAUAGCCACAACAAUUCAGUUUGAAAUUCAUCCUAGAUGCCAAGAAAGACAAGCAAUCAACCUGUUACUGUUCAUCAUGUGCUGACAGUGACACUUCUUUUUUAUCUCAGCAUCAAAGAUAAAUUUCAAUCUGAAUUGUUGCGGCUACACUUACUUUAGGUGUACU	184	52.435	1	1	zma-miR_N168a-3p	AAUCUGAAUUGUUGCGGCUAC	21	3p	7:170572271:170572291:+	33.81	zma-miR_N168a-5p	AGCCACAACAAUUCAGUUUGA	21	5p	7:170572147:170572167:+	0
zma-MIR_N169a	8:16008016:16008159:+	CGUCGUCGUGGUAUUUGGCGCUGACCUCCUUUCCUAGAAACGGCUGCUCGGCCUCAUCCUUCAUUGACACACACACACACACCACUCAUUGAGGCCGAGCGACCGUUCUUAGGAAAAGAGGUCGGCACCAAUGACCACGACGCC	144	406.814	1	0.991	zma-miR_N169a-3p	UUCUUAGGAAAAGAGGUCGGC	21	3p	8:16008121:16008141:+	389.97	zma-miR_N169a-5p	UGACCUCCUUUCCUAGAAACG	21	5p	8:16008037:16008057:+	8.81
zma-MIR_N16a	1:199074233:199074352:+	GAAAGAGUAGAAGGGUAAAAUAUCACAUUGAGAUCACAAAUAAACUAAAAUAAGCAACCAGUACUAACUUAUUUCAGUUUAUUUGUGGUCUCAAAGUGAUAUUUUACUCUCCUACCCUUU	120	538.589	1	1	zma-miR_N16a-3p	UUUGUGGUCUCAAAGUGAUAU	21	3p	1:199074314:199074334:+	458.37	zma-miR_N16a-5p	AUCACAUUGAGAUCACAAAUA	21	5p	1:199074254:199074274:+	0
zma-MIR_N16b	1:273081714:273081832:-	GAAGGUUAGGAGAGUAAAAUAUCAUUUUGGAACCACAAAUAAGCUAAAAUAAGCUACCCAAUGUUAACUUAUUUCAGUUUAUUUGUGGUCUCAAAGUGAUAUUUUACCCUCAUACACUU	119	541.861	1	0.997	zma-miR_N16b-3p	UUUGUGGUCUCAAAGUGAUAU	21	3p	1:273081731:273081751:-	458.37	zma-miR_N16b-5p	AUCAUUUUGGAACCACAAAUA	21	5p	1:273081792:273081812:-	3.27
zma-MIR_N16c	2:2696576:2696685:+	GAAGGGUAAGAGGGUAACAUAUCACUUUGUGAUUACAAAUAAGCUAUCUAAUGUUGGCUUAUUUCAGCUUAUUUGUGGUCUCAAAGUGAUAUUUUAACUUCAUAUCAUUU	110	538.589	1	1	zma-miR_N16c-3p	UUUGUGGUCUCAAAGUGAUAU	21	3p	2:2696647:2696667:+	458.37	zma-miR_N16c-5p	AUCACUUUGUGAUUACAAAUA	21	5p	2:2696596:2696616:+	0
zma-MIR_N170a	8:46527942:46528046:-	UUUGGGAUUAUAAUCUACUCAGAUUAUGUAAUCCAACUUAUUUUGAAUUAAGUGCAACUUUAAAAUAAGUUGGAUCAUAUAAUCUAGGCAGAUUAUAAUCCUAGG	105	192.939	1	0.878	zma-miR_N170a-3p	AGUUGGAUCAUAUAAUCUAGG	21	3p	8:46527959:46527979:-	109.62	zma-miR_N170a-5p	CAGAUUAUGUAAUCCAACUUA	21	5p	8:46528007:46528027:-	0
zma-MIR_N171a	8:75383836:75383953:+	AGUUUGGAAGUUUAAAACUCGGAGGGGAUUGAAGGGGCUAAAAUCCUCUUAUUCAAAUUUGAAUACGGAGUGCAUUUUAGCCUCUCCAAUCCCCUCUGGAUUUAAGGCUUCUAAACUA	118	249.882	1	0.929	zma-miR_N171a-5p	CUCGGAGGGGAUUGAAGGGGCU	22	5p	8:75383853:75383874:+	140.73	zma-miR_N171a-3p	CCUCUCCAAUCCCCUCUGGAUU	22	3p	8:75383916:75383937:+	0
zma-MIR_N173a	8:105396473:105396587:-	ACCAUUGCUGCUACUAUGUCCAAGUCAAUGCAUCAUUGCCCCUAGUUUUGCCAUCAAAGAAGGCGAAGGCAGGGGCAAUGGUGCAUUGACUUGGUCAAAUCAGGGGGGCAAUGAU	115	590.652	0.998	0.999	zma-miR_N173a-5p	UCCAAGUCAAUGCAUCAUUGC	21	5p	8:105396549:105396569:-	249.59	zma-miR_N173a-3p	AAUGGUGCAUUGACUUGGUCA	21	3p	8:105396491:105396511:-	74.1
zma-MIR_N174a	8:111488442:111488610:-	AUUUGGAAUAAAGUUUUUUUUCCUGAAUCUGCGUUUUUCCUGUGUUUUUUAACUAAUUCCUGUAAGGGCUUCUAUGAAACACAAGAAUUUUAUAGAAAUGGUAUAGUAAUUUAACAGGAAUUAGUUCAAAAACACAUGAAAAACACAGGAUUCAGAAAAUUUUCCUUGU	169	490.944	1	1	zma-miR_N174a-5p	UCUGCGUUUUUCCUGUGUUUU	21	5p	8:111488563:111488583:-	250.67	zma-miR_N174a-3p	AACACAUGAAAAACACAGGAUU	22	3p	8:111488459:111488480:-	128.35
zma-MIR_N175a	8:124264316:124264605:-	AUAGUUGUGAGGAGUUUAUUUGUAAACAAAUGACACGAGACAAUCGUUGAAACUGAUGCUUUAAGUAUAGUAGAGAAUUAGUAAUAAUAUGAUAAAUGAGUUUAUUCCACUAAAUUUAUGGAAUAGACUUAAUCCAUUCUAAAUAAGGUGAUGCAUUAUAAGUCUAUUCCAUAAAUUUAGUGGAAUAAACUCAUUUAUCAUAUUAUUACUAAUUCUCUACUAUACUUAAAGCAUCAGUUUCAACGAUCGUCUCGUGUCAUUUGUUUACAAAUAAACUCCUCACAACUAUU	290	49.695	0.944	0.806	zma-miR_N175a-5p	UUUGUAAACAAAUGACACGAGA	22	5p	8:124264566:124264587:-	44.03	zma-miR_N175a-3p	UCGUGUCAUUUGUUUACAAAUA	22	3p	8:124264333:124264354:-	0
zma-MIR_N176a	8:128419328:128419519:-	GCUCUUGUGCUCAUAUGAGUACUUUAAAUCUGGUGCUUUUAUUUCUCAUCCAGUGGCUUAAGGCAGCAGUGGCACACAUAAAAGACAGGUGACGCAACAAGGGUAGUACUAAGAAUAAACUAGGAAAUGUCUAUUUACAUUUAGAUGAGAAAUGAAUACACCAGAUUUAAAGUGCUCAUAUGAGCAUAAGAG	192	47.056	1	0.775	zma-miR_N176a-3p	AAUACACCAGAUUUAAAGUGC	21	3p	8:128419345:128419365:-	32.75	zma-miR_N176a-5p	ACUUUAAAUCUGGUGCUUUUA	21	5p	8:128419479:128419499:-	14.31
zma-MIR_N178a	8:154460923:154461051:-	UGCCAUGAUGUCGUCCCUUUCACCUCCCACUAAGUACCCCCUCUUAAGAAGAGAGGGUACAUGGUCAUUAGAAGUAUUUUCUGGUCUUCAAAUGACCAUGUACCCUCUCUUCUUAAGUUAUAAAAUGGU	129	66.017	1	1	zma-miR_N178a-3p	AUGACCAUGUACCCUCUCUUC	21	3p	8:154460940:154460960:-	60.82	zma-miR_N178a-5p	AGAGAGGGUACAUGGUCAUUA	21	5p	8:154460982:154461002:-	5.19
zma-MIR_N17a	5:144804755:144804872:-	GCUACUCUAGUAUUCACCCCAAUACACAUGGGUUGAGGGAGAUUGUGGUGUAAAUUAAACUAAUUUACAUCACAAUCCUCUUCAACCCAUGUGUAUUGAGAUAAAUUACUAGAAUAUU	118	311.526	1	1	zma-miR_N17a-3p	UUCAACCCAUGUGUAUUGAGA	21	3p	5:144804772:144804792:-	110.98	zma-miR_N17a-5p	CCAAUACACAUGGGUUGAGGG	21	5p	5:144804834:144804854:-	0
zma-MIR_N17b	6:46131458:46131573:-	GAUACUCUAGUAUUGACCCCAAUACACAUGGGUUGAGGAGGAUUGGGUGUAAAUUAAACUAAUUUACAUCUCAAUCCACCUCAACUCAUGUGUAUUGGGGUCAAUACUAGAGCACC	116	385.75	1	1	zma-miR_N17b-3p	ACCUCAACUCAUGUGUAUUGG	21	3p	6:46131476:46131496:-	108.1	zma-miR_N17b-5p	AAUACACAUGGGUUGAGGAGG	21	5p	6:46131533:46131553:-	131.09
zma-MIR_N17c	2:32967259:32967376:-	GGAUAGUCUAGUAUUUAUCCUAAUACACAUGGGUUGAGCGAGAUUGGGUGUAAAUUAGUUUAAUUUACAUCACAAUCUCCUUCAACCCAUGUGUAUUGAGAUGAAUACUAUAGUAUCA	118	1066.6	1	0.961	zma-miR_N17c-5p	UAAUACACAUGGGUUGAGCGA	21	5p	2:32967336:32967356:-	275.78	zma-miR_N17c-3p	CUUCAACCCAUGUGUAUUGAG	21	3p	2:32967277:32967297:-	22.18
zma-MIR_N180a	8:177143419:177143615:+	AAGGGCCUGUUUGGAUUUUCUCCUCUAAGCUUUAUAGCUCUAAACUUUAGAGAUAAAGCUUUAAGCAAGUGUUCUGAGGUUACCUCUCUAAACUCUAGACCCACCUCAUAUUAGAGCUCAAAAGUGUGCUAAAGUGCUCUAAAGCUUUUAGAGCUCUAAAGUUUGGAGGGGAAAACUGAAAGGGAAAUGUGCCCUUG	197	63.991	1	1	zma-miR_N180a-3p	UCUAAAGUUUGGAGGGGAAAA	21	3p	8:177143573:177143593:+	33.19	zma-miR_N180a-5p	UUCUCCUCUAAGCUUUAUAGC	21	5p	8:177143436:177143456:+	30.8
zma-MIR_N181a	8:178635903:178636128:+	UGGAGAUUCAGGAGAAAUUUGGAACUUUGACACUCCCAUCCGCCGCAUACGUCGUCCAAACAAAUACGCUAGUGACCAUCAAGUGAGCUUAAGAAAGGACAAUGUUUCUCUGGAGAAAAUGUGAGAACGGAGGUGCCACUGGUAGCAGUUACGUUUUGAGGAAUGCCAUACUGGCGUAUGCGGCGGACGGGAGUGCCAAAGUUCCAAAUUUCUCGAGAUUCAGCGA	226	438.993	1	0.995	zma-miR_N181a-5p	UUUGGAACUUUGACACUCCCA	21	5p	8:178635920:178635940:+	272.35	zma-miR_N181a-3p	GGAGUGCCAAAGUUCCAAAUU	21	3p	8:178636092:178636112:+	0
zma-MIR_N182a	8:180491588:180491709:-	UCACACUUGGUUUCAAUGCCGUUUUGGAUAUUUCUGCCUUUCUAUGCGCAUGUACACAUGCAAAAGUCAUAAGGGCACAGAAAAGCAAAAUUGUCCAAAAUGGCAUUGAAACCUAGUGUGAC	122	231.477	1	0.984	zma-miR_N182a-5p	CCGUUUUGGAUAUUUCUGCCU	21	5p	8:180491671:180491691:-	117.24	zma-miR_N182a-3p	GCAAAAUUGUCCAAAAUGGCA	21	3p	8:180491605:180491625:-	0
zma-MIR_N183a	9:11017469:11017603:-	GGAGACGAGAUGACUGCUCGCUUGUAUUUCACUCGUUGCUGUCAGGCUUGCAGAUCGUGUCUAUUUUUUUGUGUCUGAUUUUGUAGGUUAUAAUCAACGAACUGCAACGGCUGACCCUAUGUUAUUAACUCACUC	135	171.144	1	0.776	zma-miR_N183a-3p	CGAACUGCAACGGCUGACCCU	21	3p	9:11017486:11017506:-	162.66	zma-miR_N183a-5p	UGUCAGGCUUGCAGAUCGUG	20	5p	9:11017545:11017564:-	0
zma-MIR_N185a	9:30810290:30810580:+	AUAAUUUAAUACCUUUUGGAGUUGGUACCGGAUCCCAAGAGGGAGGAGGUUCACCUUCCCCAACUAUAAUUGGUGUUGUAGGGAUCUUCAUGUAACAACUCAAAUAAGUAGCUGACAUACAUGAUGUUUGUUUAUUUUCCCCGCCUUAUAUCCCCAACUAUAAUUGGUCUUGUAGCUGGUAUACUUAUGUGAGUUGUUACAUGUAGAUCUCUACAACACCAGUUAUAGUUGGGGAAGGUGAACCUCCUCCCUCUUAGAAUCCGGUACCAACUCCAAAAGGUAUUAAAUUCU	291	145.869	1	0.934	zma-miR_N185a-3p	UCUUAGAAUCCGGUACCAACUC	22	3p	9:30810541:30810562:+	61.49	zma-miR_N185a-5p	GUUGGUACCGGAUCCCAAGAGG	22	5p	9:30810310:30810331:+	0
zma-MIR_N186a	9:35218855:35218987:-	CUCCUUCCAUUCCAAAUUGUAAUUCCAAAUUGUAAGUCGUUCUAGCUUUUCUAAAUACAUAGAUUUUGCUACAUGCCUAGUAAAGCUAUGUAUCUUGAAAAGCUAGAACGAUUUACAAUUUGGAACGGAGGGA	133	134.712	1	1	zma-miR_N186a-3p	UGAAAAGCUAGAACGAUUUAC	21	3p	9:35218872:35218892:-	78.04	zma-miR_N186a-5p	AAGUCGUUCUAGCUUUUCUAA	21	5p	9:35218934:35218954:-	0
zma-MIR_N187a	9:61105106:61105354:+	UGUUAUGAUCCCAAACGAUAGAUUCGUUGAGUUCUUGCCAAUAACCAUGGCCGCUGGAUAAAAACAUUAAACUGAAAGCCCAGACAAAAUGAGCGCCUAAGAAAAAAAGACCAUAUGCAGAUAAUGAAGAACCAUAAAACUGGAUUACUUGGGAUGCCUGUGUCCACAAGAAAUCUCGAAGCCAACCAUUAAUCGUAAUGGAACUCUACGUGGCAAGAACUCAUUGAAUCUAUCGUUUGGGCUCAUAAC	249	1435.46	1	0.92	zma-miR_N187a-3p	UGGCAAGAACUCAUUGAAUCU	21	3p	9:61105316:61105336:+	428.96	zma-miR_N187a-5p	AUUCGUUGAGUUCUUGCCAAU	21	5p	9:61105127:61105147:+	0
zma-MIR_N188a	9:61598315:61598431:+	CCAUAUAAGGAUCUUAUUAGGUCUUGUUUGGCUGCACUUCAAUCCACCCCAAUCCACACGGGUUUGAGGUGGACUGGGGUGCAGCCAAACAAGUCCUUACAUGGAUCUUCAAAUGGG	117	175.185	1	0.891	zma-miR_N188a-5p	UAGGUCUUGUUUGGCUGCACU	21	5p	9:61598332:61598352:+	175.19	zma-miR_N188a-3p	UGCAGCCAAACAAGUCCUUAC	21	3p	9:61598394:61598414:+	0
zma-MIR_N18a	5:109384682:109384801:-	AUGGGCUCUCGGAAAUAUAGACUUAUCUCCGACGGCUAGUUACGAGACCGUCGGACAUAAGGUUAUAUCCGACGGCCUCGUAACUAGCCGUCGGAGAUAAGCUUUUUUAACACGGUCCCG	120	276.774	1	0.755	zma-miR_N18a-3p	ACUAGCCGUCGGAGAUAAGCU	21	3p	5:109384699:109384719:-	217.62	zma-miR_N18a-5p	CUUAUCUCCGACGGCUAGUUA	21	5p	5:109384760:109384780:-	0
zma-MIR_N18b	2:142398298:142398417:-	AUGGGCUCUCGGAAAUAUAGACUUAUCUCCGACGGCUAGUUACGAGGCCGUCGGACAUAAGGUUAUAUCCGACGGUCUCGUAACUAGCCGUCGGAGAUAAGCUUUUUUAACACGGUCCCG	120	276.774	1	0.85	zma-miR_N18b-3p	ACUAGCCGUCGGAGAUAAGCU	21	3p	2:142398315:142398335:-	217.62	zma-miR_N18b-5p	CUUAUCUCCGACGGCUAGUUA	21	5p	2:142398376:142398396:-	0
zma-MIR_N190a	9:97601870:97601989:-	AAUUUGGUAGCCACAAAAUCGAAGGGGAUUGGAGAGGUUAGAAUCCGCUUCUUAUUCAAAAUUGAGUAAGAAGGGGAUUGUAGCCCCUCCAAUCCCCUCUGGUUUUAUGGUUCCCAAACU	120	349.215	1	0.964	zma-miR_N190a-5p	UCGAAGGGGAUUGGAGAGGUU	21	5p	9:97601951:97601971:-	341.18	zma-miR_N190a-3p	CCCCUCCAAUCCCCUCUGGUU	21	3p	9:97601886:97601906:-	0
zma-MIR_N191a	9:114410065:114410215:+	CGGCCGUUCCGUGUCGUUUCUUUGCAGGCUGAUGCCACGCUGACAUGGGACCUGACGGUGCUGGGGUGGGAGGUGAACUACAAGGAGGAGUUCGUGCCGGCGGACGAGGGCUCCUACACCAUCAUCGUCAGGAAGGGCAAGAAGAUGGCGU	151	67.612	1	1	zma-miR_N191a-3p	CCUACACCAUCAUCGUCAGGA	21	3p	9:114410177:114410197:+	45.78	zma-miR_N191a-5p	CUGACGGUGCUGGGGUGGGAG	21	5p	9:114410116:114410136:+	0
zma-MIR_N192a	9:125402012:125402130:+	UUACCUUUAGUUAAAAGACGCUCGGGUUUCGGCUCUCCUCCGCGCUUCACGGGUCUCCGGCCAUCGCGCAUUUGACGCGUGUCUGGGCCACGGACCUGAGCUUUUUAUCAAUUCACGCU	119	15.942	0.929	0.909	zma-miR_N192a-5p	ACGCUCGGGUUUCGGCUCUCCU	22	5p	9:125402029:125402050:+	14.38	zma-miR_N192a-3p	CUGGGCCACGGACCUGAGCUUU	22	3p	9:125402094:125402115:+	0
zma-MIR_N193a	9:125449186:125449366:-	GAGAAUCUGGUUGUGGAAAUAAUCUAAAUAUCGUGGGGAUUACAUGCGGAGGAAGAUAAAGCGGUGCAAAGGGUUCAGGAUCUAGAAACCGACGAGUCUAAGUUUCUUCACUUUCUAAAUCCUAAAUCCUGUGGAUGUUUUCAUCUUCCUCCGCAUAUAAGCCUCAUGAUAUCCAGAUUCU	181	230.872	1	0.75	zma-miR_N193a-3p	UCUUCCUCCGCAUAUAAGCCU	21	3p	9:125449203:125449223:-	218.66	zma-miR_N193a-5p	GAUUACAUGCGGAGGAAGAUA	21	5p	9:125449309:125449329:-	0
zma-MIR_N194a	9:133878289:133878451:-	CCCACUAAUGAUAUGAAUACUACUGUUGCUUUAGCUUUACUAACAUCACCGGCACCUUUUUCCAUCUUAUUCUUGGGAAUCUUCAUAUUAUGUCACACUUUAAGUUUCCAAGUAACGCGAAGACAACAGAGUCUCAUUACCCUGUUUAAUCUUUUGGCAGGGG	163	265.725	1	0.988	zma-miR_N194a-5p	ACUACUGUUGCUUUAGCUUU	20	5p	9:133878414:133878433:-	61.72	zma-miR_N194a-3p	CGCGAAGACAACAGAGUCU	19	3p	9:133878318:133878336:-	0
zma-MIR_N195a	9:139046314:139046429:-	AGUUGGGUAUGCUAGAGUUGAAACCCAGCAAUCGAACAUAUAUUUUGUUGUAUAUCUGGUAAUACUUCAGAAUAUAUGUUCAAUUGUUGGGUUUCAACUUAUCCUGCUAGCCAACA	116	210.892	1	1	zma-miR_N195a-3p	UUCAAUUGUUGGGUUUCAACU	21	3p	9:139046331:139046351:-	124.68	zma-miR_N195a-5p	UUGAAACCCAGCAAUCGAACA	21	5p	9:139046392:139046412:-	84.09
zma-MIR_N196a	9:145888822:145888985:-	AGAAUACGACCUGGUUAGCUGACGUGGUCUUGCCACCGUGUCGUCCACGUCGCACGACAUGAUUGGAGCAGGACGCGGCAAGGACCAGGCGGCGGCCAUGUGGCAAAGCCGUGCCACGUGGACAACACGGAGGCAAGGCCACGUCAGCUACCCAAGUCUUGUUC	164	304.142	1	0.955	zma-miR_N196a-5p	UGGUCUUGCCACCGUGUCGUCC	22	5p	9:145888940:145888961:-	267.48	zma-miR_N196a-3p	ACAACACGGAGGCAAGGCCACG	22	3p	9:145888843:145888864:-	19.86
zma-MIR_N197a	9:148863538:148863650:+	GGCCUUCAAGAUCUUGAGGACUCGACUGAAGACUGUGCCAUUCAGUGAAAAUCUUAAGCGCACAUCUUCAGCGAAUCCAUACUCUCAGAUUCUGCAAGUGACGGAAGAUGGCA	113	127.196	1	1	zma-miR_N197a-5p	GGACUCGACUGAAGACUGUGCC	22	5p	9:148863555:148863576:+	79.3	zma-miR_N197a-3p	CACAUCUUCAGCGAAUCCAU	20	3p	9:148863598:148863617:+	0
zma-MIR_N198a	9:148902891:148903042:+	UAGAUUAUAUUAAGGCCUUCUUUGUUUGUGUCGGAUUGCGUCCGGAAUCGUUCUAGCUAAUCAAAGUUUAUAUAAAUUAGAGAAGCAAUCCGGUUAGAAAUCGUUCCGACCUACUAAUCCGGCACAAACGAACAAGGCGUAAGGGAGCCAGA	152	52.786	1	0.767	zma-miR_N198a-5p	UUCUUUGUUUGUGUCGGAUUGC	22	5p	9:148902908:148902929:+	11.84	zma-miR_N198a-3p	AAUCCGGCACAAACGAACAAGG	22	3p	9:148903006:148903027:+	0
zma-MIR_N199a	9:150352854:150353016:+	GAUGCAAAGAAUCUCUUUUACAUCCCCUCACAUCCACCACCUGGUGGUCCAUAUAAAUAGAAGAAAAACAAAUUACUAGAAGGUUAAGUUGCAAAUUUUAAUAUGUUUUUGUGGGCCUUCAAGUGAUGGAUGUGAGGGGCUGUAAAGGAGCGUGUUUGCAUCC	163	74.792	1	0.84	zma-miR_N199a-5p	UUACAUCCCCUCACAUCCACC	21	5p	9:150352871:150352891:+	74.79	zma-miR_N199a-3p	UGGAUGUGAGGGGCUGUAAAG	21	3p	9:150352980:150353000:+	0
zma-MIR_N19a	2:59370884:59371135:+	CCUGACUUUCGUCUAGCAAGCCAUCGCCCUGCCGCCCAGGGUGAUGCAUGUAUGUACAAAACAGUUUCAUGCUAUUUUCUUAAUUAAGCAAAAAAAAAUCAUGCUUUAUUUUUGCGCUUUUCAUUAUCUAGAAAGGAACAACCAUGGAUCAUCUUUAAAGACUUAACCCAUGGUUGUUCCUUUCUAGAUAAUGAUGAUCCAUACAUGCAUCACCCUGGGCGGCAGGGCGAUGGCUUGUUAGACGAAAGUCAG	252	230.833	1	0.825	zma-miR_N19a-3p	CCCUGGGCGGCAGGGCGAUGGC	22	3p	2:59371096:59371117:+	107.56	zma-miR_N19a-5p	CAUCGCCCUGCCGCCCAGGGUG	22	5p	2:59370905:59370926:+	0
zma-MIR_N19b	2:59486243:59486492:+	CCUGGCUUUCGUCUAGCAAGCCAUCGCCCUGCCGCCCAGGGUGAUGCAUGUAUGUACAAAACAGUUUCAUGUUGUUUUCUUAAUUAAGCAAAAAAAUUAUGCUUUAUUUUUGCGCUUUUCAUUAUCUAGAAAGGAACAACCAUGGAUCAUCUUUAAAGACUUAACCUAUGGUUGUUCCUUUCUAGAUAAUGAUGAUCCAUACAUGCAUCACCCUGGGCGGCAGGGCGAUGGCUUGUUAGACGAAAGUCAG	250	230.833	1	0.825	zma-miR_N19b-3p	CCCUGGGCGGCAGGGCGAUGGC	22	3p	2:59486453:59486474:+	107.56	zma-miR_N19b-5p	CAUCGCCCUGCCGCCCAGGGUG	22	5p	2:59486264:59486285:+	0
zma-MIR_N1a	4:235905513:235905629:-	GUUUGGGACCAAGUGAAAUGAAGAGAAUUGAGGGGGCUAUAAUCCCUUGUUAUUCAAAAUUGAAUAGCAAGGGAUUAUAGCCCCCUCAAUUCUCUUUGUUCCACCUACUCCCAAACA	117	410.267	1	0.889	zma-miR_N1a-5p	UGAAGAGAAUUGAGGGGGCUA	21	5p	4:235905591:235905611:-	367.6	zma-miR_N1a-3p	GCCCCCUCAAUUCUCUUUGUU	21	3p	4:235905530:235905550:-	0.74
zma-MIR_N1b	4:235905515:235905629:+	UUUGGGAGUAGGUGGAACAAAGAGAAUUGAGGGGGCUAUAAUCCCUUGCUAUUCAAUUUUGAAUAACAAGGGAUUAUAGCCCCCUCAAUUCUCUUCAUUUCACUUGGUCCCAAAC	115	325.189	0.983	0.957	zma-miR_N1b-5p	CAAAGAGAAUUGAGGGGGCUA	21	5p	4:235905532:235905552:+	271.27	zma-miR_N1b-3p	GCCCCCUCAAUUCUCUUCAUU	21	3p	4:235905593:235905613:+	0
zma-MIR_N1c	4:242220906:242221060:+	UGAUCCUACUGUUAGGGCUUGCUUGGGAGUAGGUGGAACAAAGAGAAUUGAGGGGGCUAUAAUCCCUUACUAUUCAAUUUUGAAUAACAAGGGAUUAUAGCCCCCUCAAUUCUCUUCAUUUCACUUGGUCCCAAACAAGCCCUUAGAAUGGUCAU	155	325.189	0.983	0.859	zma-miR_N1c-5p	CAAAGAGAAUUGAGGGGGCUA	21	5p	4:242220944:242220964:+	271.27	zma-miR_N1c-3p	GCCCCCUCAAUUCUCUUCAUU	21	3p	4:242221005:242221025:+	0
zma-MIR_N1d	4:242220925:242221041:-	GUUUGGGACCAAGUGAAAUGAAGAGAAUUGAGGGGGCUAUAAUCCCUUGUUAUUCAAAAUUGAAUAGUAAGGGAUUAUAGCCCCCUCAAUUCUCUUUGUUCCACCUACUCCCAAGCA	117	410.267	1	0.885	zma-miR_N1d-5p	UGAAGAGAAUUGAGGGGGCUA	21	5p	4:242221003:242221023:-	367.6	zma-miR_N1d-3p	GCCCCCUCAAUUCUCUUUGUU	21	3p	4:242220942:242220962:-	0.74
zma-MIR_N1e	6:128049160:128049276:-	GUUUGGGACCAAGUGAAAUGAAGAGAAUUGAGGGGGCUAUAAUCCCUUGUUAUUCAAAAUUGAAUAGUAAGGGAUUAUAGCCCCCUCAAUUCUCUUUGUUCCACCUACUCCCAAACA	117	410.267	1	0.885	zma-miR_N1e-5p	UGAAGAGAAUUGAGGGGGCUA	21	5p	6:128049238:128049258:-	367.6	zma-miR_N1e-3p	GCCCCCUCAAUUCUCUUUGUU	21	3p	6:128049177:128049197:-	0.74
zma-MIR_N1f	6:128049162:128049276:+	UUUGGGAGUAGGUGGAACAAAGAGAAUUGAGGGGGCUAUAAUCCCUUACUAUUCAAUUUUGAAUAACAAGGGAUUAUAGCCCCCUCAAUUCUCUUCAUUUCACUUGGUCCCAAAC	115	325.189	0.983	0.957	zma-miR_N1f-5p	CAAAGAGAAUUGAGGGGGCUA	21	5p	6:128049179:128049199:+	271.27	zma-miR_N1f-3p	GCCCCCUCAAUUCUCUUCAUU	21	3p	6:128049240:128049260:+	0
zma-MIR_N1g	6:135561331:135561447:-	GUUUGGGAGUAAGUGGAACAAAGAGAAUUGAGGGGGCUAUAAUCCCUUGCUAUUCAAUUUUGAAUAACAAGGGAUAAUAGCCCCCUCAAUUCUCUCCAUUUCACUUGGUCCCAAACA	117	325.189	0.983	0.905	zma-miR_N1g-5p	CAAAGAGAAUUGAGGGGGCUA	21	5p	6:135561409:135561429:-	271.27	zma-miR_N1g-3p	GCCCCCUCAAUUCUCUCCAUU	21	3p	6:135561348:135561368:-	0
zma-MIR_N1h	10:60227125:60227239:+	UUUGGGAGUAAGUGGAACAAAGAGAAUUGAGGGGGCUAUAAUCCCUUACUAUUCAAUUUUGAAUAACAAGGGAUUAUAGCCCCCUCAAUUCUCUCCAUUUCACUUGGUCCCAAAC	115	325.189	0.983	0.924	zma-miR_N1h-5p	CAAAGAGAAUUGAGGGGGCUA	21	5p	10:60227142:60227162:+	271.27	zma-miR_N1h-3p	GCCCCCUCAAUUCUCUCCAUU	21	3p	10:60227203:60227223:+	0
zma-MIR_N1i	2:130269860:130269974:+	UUUGAGAGUAGGUGGAACAAAGAGAAUUGAGGGGGCUAUAAUCCCUUGCUAUUCAAAAUUGAAUAGCAAGGGAUUAUAGCCCCCUUAAUUCUCUUCAUUUCACUUGGUCCCAAAC	115	325.189	0.983	0.956	zma-miR_N1i-5p	CAAAGAGAAUUGAGGGGGCUA	21	5p	2:130269877:130269897:+	271.27	zma-miR_N1i-3p	GCCCCCUUAAUUCUCUUCAUU	21	3p	2:130269938:130269958:+	0
zma-MIR_N1j	2:192385210:192385326:-	GUUUGGGAGUAAGUGGAACAAAGAGAAUUGAGGGGGCUAUAAUCCCUUGCUAUUCAAUUUUAAAUAACAAGGGAUUAUAGUCCCCUCAAUUCUCUCCAUUUCACUUGGUCCCAAACA	117	325.189	0.983	0.925	zma-miR_N1j-5p	CAAAGAGAAUUGAGGGGGCUA	21	5p	2:192385288:192385308:-	271.27	zma-miR_N1j-3p	GUCCCCUCAAUUCUCUCCAUU	21	3p	2:192385227:192385247:-	0
zma-MIR_N200a	10:2751854:2752004:+	UUAAGGACACAUAAAGGACUAGUUCGGAAGCAAGAGAAUUAGAGGAGAGAUGGCUAAAAUCCCCUUCCUAAUUAAAUAGGAAGGGAAUUUGAGCACCCUCAAUCCCCUCUAAUUCCCUUGCUUUCAAACUAGCCCAAAGAGUGUCACUGCA	151	178.925	1	0.954	zma-miR_N200a-5p	ACUAGUUCGGAAGCAAGAGAA	21	5p	10:2751871:2751891:+	171.55	zma-miR_N200a-3p	CCCUUGCUUUCAAACUAGCCC	21	3p	10:2751968:2751988:+	0.65
zma-MIR_N201a	10:4679500:4679788:-	CAAGAUGAGUGCCAUGGCAUGAGUGACAGACCCCUGAAUGCGAGGUCUCAUAGCAAUGUUAUCCUGUUGCAUCAUAUAUGCAUGCAGUACUGCAUAUGCAUGUCUAUGCGUAUGUCCACUGAACAAUUCGUAUGUUGGCAAGUGGAAACACUUGCUUCUUGUCUAGACUCUCUAUCUACACGAUGCAGGAACACUAACAAAACUGCUUAGCCAUAACCAUAGGAUAAUUAAUUACAAUCAAAAAUUAAAAGCAUCAGGGGAUGUAGCUCAGAUGGUAGAGCGCUCGCUU	289	103.188	1	0.916	zma-miR_N201a-3p	AUCAGGGGAUGUAGCUCAGA	20	3p	10:4679517:4679536:-	45.35	zma-miR_N201a-5p	UGAGUGACAGACCCCUGAAUGC	22	5p	10:4679748:4679769:-	0
zma-MIR_N202a	10:15564172:15564276:+	AGCCAGAAAACCGGAUGAGAUUGUAGGGGCUAGAAUCCCCUUCUUAUUCAAAAUUGAAUAAGAAAGGGAUUCUAGCCCCUCCAAUCCCCUCCGGAUUUGUGGCUC	105	86.696	1	0.865	zma-miR_N202a-5p	AGAUUGUAGGGGCUAGAAUCC	21	5p	10:15564189:15564209:+	85.96	zma-miR_N202a-3p	AUUCUAGCCCCUCCAAUCCCC	21	3p	10:15564240:15564260:+	0
zma-MIR_N203a	10:24622682:24622902:+	AACAGAUACAACAUGAGUUGAACCAUUUGGAAAGUUACUUUAGGGAGUGUUACAACGGAAACCAACGCCCAAGUAUGUGUUUUCUGAAUUACAAUUACUAGGGAAAGGUAAAUUGCAAGAACUACUUUUCCCUACGUGUUUUACUUUAAAAAACAUUUUUUCGUGCUGGCUACAAGGUUUGGCAUGCUCUGAUGGUGCUUUCUACUCAGGUGUAAUUUGCA	221	189.151	0.935	0.891	zma-miR_N203a-3p	CAUGCUCUGAUGGUGCUUUCU	21	3p	10:24622864:24622884:+	186.66	zma-miR_N203a-5p	AAAGUUACUUUAGGGAGUGUU	21	5p	10:24622712:24622732:+	0
zma-MIR_N204a	10:24628132:24628258:+	GGAAGCUGGGUGCCACAUCGUUGCAUAGGAUUUUCUUUCAGUACCUAUCAUGAUUAGCUACAGAUGGUUCUAUCAAUGAUGUUGCUACAUGAAUCCUACCAUUCCAAGCAUACACCUUAAAGCUUUU	127	105.946	1	0.956	zma-miR_N204a-5p	UCGUUGCAUAGGAUUUUCUUU	21	5p	10:24628149:24628169:+	101.21	zma-miR_N204a-3p	AGAUGGUUCUAUCAAUGAUG	20	3p	10:24628193:24628212:+	0
zma-MIR_N205a	10:53775196:53775315:+	AGUUUGGGAGCCACAAAACCGGAUGAGUUGAAGGGACUACAAUCUCCUUCUUAUUUAAAUUUAAAUAAGAAGGGAAUUCUAGUCCCUCCAAUCUCCUUUGGUUUUGUGACUCUCAAACUA	120	101.736	1	0.805	zma-miR_N205a-5p	ACCGGAUGAGUUGAAGGGACU	21	5p	10:53775213:53775233:+	88.15	zma-miR_N205a-3p	UCCCUCCAAUCUCCUUUGGUUU	22	3p	10:53775278:53775299:+	0.3
zma-MIR_N206a	10:86602076:86602293:+	AAAAAUAUAGAUGUACUUCAUUGUCUACUCUAGCACCGUAUAAAUUUUCAAUUUCAAAUUCAUCGUAUAUUAAAAGAUAAAAAAGAACAUUAUGAGAUAAUAUUCACUUUUUUGUAUAUCAGAAUUUUUCUUUUCUGUAUCUCUUAACAUAUGAUGAAUUUGAAGUUAAAAUUUUAUAAAGUGGUAGAGUAGACAAUAAAGUACAUCUAUAAUUUUUU	218	187.157	1	0.978	zma-miR_N206a-5p	UCAUUGUCUACUCUAGCACCGU	22	5p	10:86602093:86602114:+	119.1	zma-miR_N206a-3p	AGUGGUAGAGUAGACAAUAAAG	22	3p	10:86602255:86602276:+	0
zma-MIR_N207a	10:96652718:96652893:-	AGCGUGCAAGCAGCUCUCUUGGUUCGUUGGAUCUAGAUCCAACCGUAUGUGUAAUCGUGGUUUGUUAGGGGCUUUUUUAUAAAGCUACACGAGGUGGUGGUGGAAGGAUUUAAAUGCUAAAUAUAGCAUACGGUUAGAUCUAGAUCCAACGGACCAAAAGACAUGCUUGCAUGCUU	176	289.641	1	0.836	zma-miR_N207a-5p	UUGGUUCGUUGGAUCUAGAUC	21	5p	10:96652855:96652875:-	286.09	zma-miR_N207a-3p	UCUAGAUCCAACGGACCAAAA	21	3p	10:96652735:96652755:-	0
zma-MIR_N208a	10:106806016:106806235:-	ACCCGUGCAAAAUCGUCCAAAACCGGAUUUGCUCAAACUGGAUGGCGACAUGGCAAUGCCACGUUGGAGCCUCCCACACGUGCUGUGUGCCACCUGGUAUACGCAGUCUACGAACUUGACAUGUUGUGUCACUUAGGUACUCGAAUUUGGCAUGCUGGGUCAUUUGGGUCCCUGGCAUCUAGUUUAAGUAAAUCCGGUUUUGGAUGAUUUUGCACCGGUC	220	101.87	1	0.978	zma-miR_N208a-5p	AAAACCGGAUUUGCUCAAACU	21	5p	10:106806197:106806217:-	80.82	zma-miR_N208a-3p	UUUAAGUAAAUCCGGUUUUGG	21	3p	10:106806033:106806053:-	19.33
zma-MIR_N209a	10:135044926:135045148:-	CUUUAUUUUGAAGAUGAUCGAAGUGGUCACUCAGACUCGCUUCGAGAAGCCUGUCAAACACUCCCGCUAUGUACCAUACUGGGUUUAUGGUAGUGCUUCCUUCUUCUCCCGCUAUGGUACAAAGACUAUUUGGAGCAAGGGGUGCAUGGAGACAUAACGGAAGUGUUUGACAGGCUUCUCAAAGCGAGUCUGAGUGACCACUUCGAUCAUCUUCAUAAUAAAA	223	312.298	1	0.927	zma-miR_N209a-3p	CGAGUCUGAGUGACCACUUCGA	22	3p	10:135044943:135044964:-	115.24	zma-miR_N209a-5p	GAAGUGGUCACUCAGACUCGCU	22	5p	10:135045108:135045129:-	3.96
zma-MIR_N20a	1:305250983:305251229:-	AGCCAGGGAAGGAUUGCUCUGACGGCUGAGGAUAAUGCUCCACUUGUCCGAGUUUGUGAUAGAUGCAUGGUAGGUUCUGCUACUCAAUUGUUAUUAUUUUUUAUUCUUACAUUGACUGGAAUUACUUUACUUCAAUGUUUGCUUUUAUCGUUAGCUCUUUCUUUCAACUCCAAUUUUAUGAAUACCAGCUUUGUUGAAACAAGAUUAUCCAGUAGUUGCCAGUUCAGUCAUCACUUCUUUGUUGCUA	247	185.093	1	0.77	zma-miR_N20a-5p	CUGACGGCUGAGGAUAAUGCUC	22	5p	1:305251190:305251211:-	163.43	zma-miR_N20a-3p	AGAUUAUCCAGUAGUUGCCAGUU	23	3p	1:305251006:305251028:-	0
zma-MIR_N20b	1:305280420:305280664:+	GCCAGGGAAGGAUUGCUCUGACGGCUGAGGAUAAUGCUCCACUUGUCCGAGUUUGUGAUAGAUGCAUGGUAGGUUCUGCUACUCAAUUGUUAUUAUUUUUUAUUCUUACAUUGACUGGAAUUACUUUACUUCAAUGUUUGCUUUUAUCGUUAGCUCUUUCUUUCAACUCCAAUUUUAUGAAUACCAGCUUUGUUGAAACAAGAUUAUCCAGUAGUUGCCAGUUCAGUCAUCACUUCUUUGUUGCU	245	185.093	1	0.77	zma-miR_N20b-5p	CUGACGGCUGAGGAUAAUGCUC	22	5p	1:305280437:305280458:+	163.43	zma-miR_N20b-3p	AGAUUAUCCAGUAGUUGCCAGUU	23	3p	1:305280620:305280642:+	0
zma-MIR_N21a	10:149277469:149277651:-	CCGCGACCUCAUCUCGCCGAGGACUGGAUCGCCGGAGGGUAAGCAAGCCGACCCCUCCCUCUCUCUCUCUGUUUCUCUCGCCGCUUCCCUUCUUCCCGCCGCCGCCCUCUGGGAUUGCUUCGAUCCUGUGCUCCCUCUUGCCUACCCUCCGGCGAUCCAGUCCUCGGCGAGAUGAGGUCAAAU	183	39393.9	1	0.977	zma-miR_N21a-5p	AGGACUGGAUCGCCGGAGGGU	21	5p	10:149277612:149277632:-	31174.2	zma-miR_N21a-3p	CCUCCGGCGAUCCAGUCCUCG	21	3p	10:149277486:149277506:-	392.94
zma-MIR_N21b	10:149277471:149277649:+	UUGACCUCAUCUCGCCGAGGACUGGAUCGCCGGAGGGUAGGCAAGAGGGAGCACAGGAUCGAAGCAAUCCCAGAGGGCGGCGGCGGGAAGAAGGGAAGCGGCGAGAGAAACAGAGAGAGAGAGGGAGGGGUCGGCUUGCUUACCCUCCGGCGAUCCAGUCCUCGGCGAGAUGAGGUCGC	179	39279.9	0.994	0.926	zma-miR_N21b-5p	AGGACUGGAUCGCCGGAGGGU	21	5p	10:149277488:149277508:+	31174.2	zma-miR_N21b-3p	CCUCCGGCGAUCCAGUCCUCG	21	3p	10:149277614:149277634:+	392.94
zma-MIR_N22a	10:37093471:37093708:+	UUGAAUUUGGCAUGAUGUGUCACUUGGUUCCUGAACUCCUAAAAUCAGGAAAACAAGUACUGGAACUUAGCCGACCCAUUUAAAAUUGAGUUUGAGCAUCCGAUAUGAGCAUUCACGUCAGUGGUAUUUGGAUGGGCCAAACCUGGAUUCGGAUGGGCCGGUCAAGUUUAAGUACCCGACCCGUUUUACUGGUUUUGAGAGUUCGGGGACGCAAGUGACAUAGCAUGCCAAGUUUGAG	238	254.11	1	0.998	zma-miR_N22a-5p	UGUCACUUGGUUCCUGAACUC	21	5p	10:37093488:37093508:+	228.52	zma-miR_N22a-3p	GUUCGGGGACGCAAGUGACAUA	22	3p	10:37093671:37093692:+	25.27
zma-MIR_N22b	10:93020181:93020400:+	UUGAAUUUGGCAUGAUGUGUCACUUGGUUCCUGAACUCCUAAAAUCAGGAAAACAAGUACUGGAACUUAGCCGACCCAUUUAAAAUCGAGUUUGAGCAUUCACGUCAGUGGUAUUUGGAUGGGCCAAACCUGGAUUCGGAUGGGCCGGUCAAGUUUAAGUACCCGUUUUCAUGGUUUUGAGAGUUCGGGGACGCAAGUGACAUAGCAUGCCAAGUUUGAG	220	254.11	1	0.998	zma-miR_N22b-5p	UGUCACUUGGUUCCUGAACUC	21	5p	10:93020198:93020218:+	228.52	zma-miR_N22b-3p	GUUCGGGGACGCAAGUGACAUA	22	3p	10:93020363:93020384:+	25.27
zma-MIR_N23a	10:83684805:83685057:-	GCCGAGCUCGGAUAUAUAACAACAAAGCUUGUCUAGCUUAGUCGGUAGAGCACAAGACUCUUAACCUUGAGGUUGCGGGUUUAAGCCCCAUUGUGGUCGUUGAUUUGUUUUUUUUUUGUCAUCGAGAUUUUUUCGUUUAUGCCGCUUAUUUUUGACGGCCACAAUGGGGCUUGAACCCACAAUCUCAAGGUUAAGAGUCUUGUGCUCUACCGACUAAGCUAGACAAGCUUUGUUGUUAUAUAUCCGAGCUCGG	253	110.037	1	0.921	zma-miR_N23a-3p	UAAGCUAGACAAGCUUUGUUGU	22	3p	10:83684822:83684843:-	78.03	zma-miR_N23a-5p	AACAAAGCUUGUCUAGCUUAGU	22	5p	10:83685016:83685037:-	11.7
zma-MIR_N23b	10:83684807:83685055:+	GAGCUCGGAUAUAUAACAACAAAGCUUGUCUAGCUUAGUCGGUAGAGCACAAGACUCUUAACCUUGAGAUUGUGGGUUCAAGCCCCAUUGUGGCCGUCAAAAAUAAGCGGCAUAAACGAAAAAAUCUCGAUGACAAAAAAAAAACAAAUCAACGACCACAAUGGGGCUUAAACCCGCAACCUCAAGGUUAAGAGUCUUGUGCUCUACCGACUAAGCUAGACAAGCUUUGUUGUUAUAUAUCCGAGCUCG	249	110.037	1	0.921	zma-miR_N23b-3p	UAAGCUAGACAAGCUUUGUUGU	22	3p	10:83685018:83685039:+	78.03	zma-miR_N23b-5p	AACAAAGCUUGUCUAGCUUAGU	22	5p	10:83684824:83684845:+	11.7
zma-MIR_N24a	7:170347732:170347862:+	GGGCUUGUUCGUUUUGGAGUGGAUUGAAGGGGGAUUGGAGGGGAUUAAAUCCCCUCCUAUACAAAUUUGUAUAGGAGGGGAUUUAAUCCCCUCCAAUCCCCCUUCAAUCCACUCCAAAACGAACAAGCCCU	131	418.833	0.951	0.958	zma-miR_N24a-5p	AGUGGAUUGAAGGGGGAUUGG	21	5p	7:170347749:170347769:+	144.44	zma-miR_N24a-3p	AAUCCCCCUUCAAUCCACUCC	21	3p	7:170347826:170347846:+	23.05
zma-MIR_N24b	7:170347733:170347861:-	GGGCUUGUUCGUUUUGGAGUGGAUUGAAGGGGGAUUGGAGGGGAUUAAAUCCCCUCCUAUACAAAUUUGUAUAGGAGGGGAUUUAAUCCCCUCCAAUCCCCCUUCAAUCCACUCCAAAACGAACAAGCC	129	418.833	0.951	0.958	zma-miR_N24b-5p	AGUGGAUUGAAGGGGGAUUGG	21	5p	7:170347824:170347844:-	144.44	zma-miR_N24b-3p	AAUCCCCCUUCAAUCCACUCC	21	3p	7:170347747:170347767:-	23.05
zma-MIR_N25a	4:15479634:15479808:+	UUGUCCUUAAGGGCUUGUUUGGGAGGAAGAGUAAUGGAGAGGAUUGAAGGGGUUAGAAUACCCCACUAUUCAAUUUUAAAUAGUGAGGAAUUCUAACACCCUCAAUUCCCUUCAUUCCACUUGCUCCCAAACAAGCCCUAAGCUACUAACUGGAGACAUGGAGAAAAGGGGCGGC	175	226.3	1	0.868	zma-miR_N25a-5p	UUUGGGAGGAAGAGUAAUGGA	21	5p	4:15479651:15479671:+	179.67	zma-miR_N25a-3p	CAUUCCACUUGCUCCCAAACA	21	3p	4:15479746:15479766:+	0
zma-MIR_N25b	6:162373834:162373981:+	GGGAUGCUUAGGGCUUAUUUGGGAGGAAGAGUAAUGGAGAGGAUUGAAGGGGCUAGAAUAUCCCACUAUUCAAUUUUAAAUAGUGAGGGAUUAUAGCACCCUCAAUCCCCUUCAUUCCACUUGCUCCCAAACAAGCCCUUAGGGUUUA	148	226.3	1	0.832	zma-miR_N25b-5p	UUUGGGAGGAAGAGUAAUGGA	21	5p	6:162373851:162373871:+	179.67	zma-miR_N25b-3p	CAUUCCACUUGCUCCCAAACA	21	3p	6:162373946:162373966:+	0
zma-MIR_N26a	5:153614060:153614179:-	AGAGCUGAUUUGGUGACCAGUGAUCACGGGAGAUUGGAGUGGAUUGAAGGGGAAAUUAGUUCAUUUCCCUCUCAAUCCACUCCAAUCCCUCCGUGAUCCCCUUCUCACCAAAUCAACCAU	120	108.523	1	0.988	zma-miR_N26a-5p	AGUGAUCACGGGAGAUUGGAG	21	5p	5:153614141:153614161:-	94.82	zma-miR_N26a-3p	CCAAUCCCUCCGUGAUCCCCUUC	23	3p	5:153614076:153614098:-	0
zma-MIR_N26b	6:145789872:145789987:+	GGUUGAUUUGGUGAGAAGUGAUCACGGGAGAUUGGAGAAGAUUGAGGGGAAAAUUAGUUUAUUUUCUCCUCAAUUCUCUCCAAUCUUCCGUGAUCCACUUGUCACCAAAUCAGCCC	116	496.499	1	0.794	zma-miR_N26b-5p	GUGAUCACGGGAGAUUGGAGA	21	5p	6:145789889:145789909:+	283.85	zma-miR_N26b-3p	UCCAAUCUUCCGUGAUCCACUU	22	3p	6:145789950:145789971:+	80.39
zma-MIR_N28a	1:223366066:223366365:-	GCUUGCAUGUUUGUGGGGGCCCUUGGAUUGCUAAUGUAACAUUGCCAUGGAUUUUUAAAGGAUCGGGGCAGGGUUGGGUGGCAAAGGCUUUAAAAUCAGUUUUGGAUUGAGCUGCACCAAAUUAGUUUGGAUUCAAAUAGGGCUGGAUCUACUCUUAGUAUUCUAGGAUUGAAGUGGGGUUAGGAUCGGAUUAUGACCCAUUCCCAGGCUUACCUGGACUCCACAAACCCUGCCCCGAUCCUUUAAAAAUCCAUGGCAAUGUUACAUUAGCAAUCCAAGGGCCCCCACAAACAUGCAAGC	300	289.624	1	0.971	zma-miR_N28a-5p	UGGAUUGCUAAUGUAACAUUGC	22	5p	1:223366321:223366342:-	95.21	zma-miR_N28a-3p	AAUGUUACAUUAGCAAUCCAAG	22	3p	1:223366087:223366108:-	0
zma-MIR_N28b	1:223366072:223366360:+	AUGUUUGUGGGGGCCCUUGGAUUGCUAAUGUAACAUUGCCAUGGAUUUUUAAAGGAUCGGGGCAGGGUUUGUGGAGUCCAGGUAAGCCUGGGAAUGGGUCAUAAUCCGAUCCUAACCCCACUUCAAUCCUAGAAUACUAAGAGUAGAUCCAGCCCUAUUUGAAUCCAAACUAAUUUGGUGCAGCUCAAUCCAAAACUGAUUUUAAAGCCUUUGCCACCCAACCCUGCCCCGAUCCUUUAAAAAUCCAUGGCAAUGUUACAUUAGCAAUCCAAGGGCCCCCACAAACAUG	289	289.624	1	0.985	zma-miR_N28b-5p	UGGAUUGCUAAUGUAACAUUGC	22	5p	1:223366089:223366110:+	95.21	zma-miR_N28b-3p	AAUGUUACAUUAGCAAUCCAAG	22	3p	1:223366323:223366344:+	0
zma-MIR_N29a	6:92810434:92810583:-	CCACUGUGUCUAUAAAUUGUGUGUCCAUCUGUGUCUAUGAAAUGUGUGGGUCUGAUGGCAAUUUUACAAACACGUUUUGUGGUGAUGGCAAAUAUCAGAUUCUAUAUUUCAUAGACACAGAUGGACCCUACAAUUGAUAGACAUAGAUGA	150	1644.04	1	0.932	zma-miR_N29a-3p	UAGACACAGAUGGACCCUACAA	22	3p	6:92810451:92810472:-	678.69	zma-miR_N29a-5p	GUGUGUCCAUCUGUGUCUAUG	21	5p	6:92810545:92810565:-	80.25
zma-MIR_N29b	6:92898528:92898678:-	ACCACUGUGUCUAUAAAUUGUGUGUCCAUCUGUGUCUAUGAAAUGUGUGGGUCUGAUGGCAAUUUUACAAACGUGUUUCAUGGUGAUGGCAAAUAUCAGAUUCUAUAUUUCAUAGACACAGAUGGACCCUACAAUUGAUAGACAUAGAUGG	151	1644.04	1	0.932	zma-miR_N29b-3p	UAGACACAGAUGGACCCUACAA	22	3p	6:92898545:92898566:-	678.69	zma-miR_N29b-5p	GUGUGUCCAUCUGUGUCUAUG	21	5p	6:92898639:92898659:-	80.25
zma-MIR_N30a	6:75143798:75143978:+	UGAAUCAGUGAAGAAGAAUUAGUCCCAGACCUCUCUAAUACUAGUCUCCCCCAAGCCGACUCCGGCUAUCUUCUCGACGUUGUUUAUCCCCUUACGAACUAGGAAGAUAGCCGGGCGGAAUCGGCUUGGGGGAGACUAGAGUAUUAGAGAGGUCUGGGACUAAUUCUUCUUCAUUGAUUGA	181	117.373	1	0.865	zma-miR_N30a-3p	AUUAGAGAGGUCUGGGACUAA	21	3p	6:75143940:75143960:+	60.23	zma-miR_N30a-5p	AGUCCCAGACCUCUCUAAUAC	21	5p	6:75143818:75143838:+	0
zma-MIR_N30b	6:75143799:75143977:-	CAAUCAAUGAAGAAGAAUUAGUCCCAGACCUCUCUAAUACUCUAGUCUCCCCCAAGCCGAUUCCGCCCGGCUAUCUUCCUAGUUCGUAAGGGGAUAAACAACGUCGAGAAGAUAGCCGGAGUCGGCUUGGGGGAGACUAGUAUUAGAGAGGUCUGGGACUAAUUCUUCUUCACUGAUUC	179	117.627	1	0.766	zma-miR_N30b-3p	AUUAGAGAGGUCUGGGACUAA	21	3p	6:75143816:75143836:-	60.23	zma-miR_N30b-5p	AGUCCCAGACCUCUCUAAUAC	21	5p	6:75143938:75143958:-	0
zma-MIR_N31a	6:23516665:23516799:-	CUGAGGGCUGGUUUGGUGGACAGGGAUCACGUGGGGAUCCAUGGGGGAAUUCCCUUGCUAUUCAAUUUUGAAUAGCAAGGGAAUUCCUCCUCCAUGGAUCCCCACGUGAUCCCUGUCCACCAAAUCAGCCCUGAC	135	177.21	1	0.989	zma-miR_N31a-3p	AUCCCCACGUGAUCCCUGUCC	21	3p	6:23516682:23516702:-	84.46	zma-miR_N31a-5p	ACAGGGAUCACGUGGGGAUCC	21	5p	6:23516760:23516780:-	0
zma-MIR_N31b	6:23516668:23516797:+	AGGGCUGAUUUGGUGGACAGGGAUCACGUGGGGAUCCAUGGAGGAGGAAUUCCCUUGCUAUUCAAAAUUGAAUAGCAAGGGAAUUCCCCCAUGGAUCCCCACGUGAUCCCUGUCCACCAAACCAGCCCUC	130	177.21	1	0.965	zma-miR_N31b-3p	AUCCCCACGUGAUCCCUGUCC	21	3p	6:23516762:23516782:+	84.46	zma-miR_N31b-5p	ACAGGGAUCACGUGGGGAUCC	21	5p	6:23516684:23516704:+	0
zma-MIR_N32a	1:220123752:220123867:-	CUCUUAGGGCUCAUUUGGAAGCAAGGAUAAUGGAGGGGAUUGAGGGGGCUAGAAUCCCACUAUUCUAGCCCCCUCAAUCCCCUCCAUUAUCCUUGCUUUCAAACAAGCCCUUAGGU	116	153.608	1	0.952	zma-miR_N32a-5p	AAGCAAGGAUAAUGGAGGGGA	21	5p	1:220123829:220123849:-	100.03	zma-miR_N32a-3p	CCCUCCAUUAUCCUUGCUUUC	21	3p	1:220123768:220123788:-	2.02
zma-MIR_N32b	1:220123753:220123866:+	CCUAAGGGCUUGUUUGAAAGCAAGGAUAAUGGAGGGGAUUGAGGGGGCUAGAAUAGUGGGAUUCUAGCCCCCUCAAUCCCCUCCAUUAUCCUUGCUUCCAAAUGAGCCCUAAGA	114	125.774	0.98	1	zma-miR_N32b-5p	AAGCAAGGAUAAUGGAGGGGA	21	5p	1:220123770:220123790:+	100.03	zma-miR_N32b-3p	CCCUCCAUUAUCCUUGCUUCC	21	3p	1:220123831:220123851:+	0
zma-MIR_N33a	4:196030559:196030779:-	ACUUUUCUAGAUGGAACAAACUGAAGGCUGCAUGAGUGCUAGGAACACAAAAGCUUUGAUGAUUCUGUUGCAUGUUCUUUUGCCCCCAAACCCCCCACCCCACACAAUAUUUUUCCCUUUUCUAUACAGACACAUGAAAUUCUAUAAACAAAUGUCUUUAUGUUCCUAGCACUCAUGCUGCCUUCAGUUUACGGAGCUCAAUAUGUUACAUCGACCUUUCC	221	408.468	1	0.998	zma-miR_N33a-5p	AACUGAAGGCUGCAUGAGUGC	21	5p	4:196030741:196030761:-	288.08	zma-miR_N33a-3p	ACUCAUGCUGCCUUCAGUUUA	21	3p	4:196030589:196030609:-	0
zma-MIR_N33b	5:21888582:21888802:-	ACUUUUCUAGAUGGAACAAACUGAAGGCUGCAUGAGUGCUAGGAACACAAAAGCUUUGAUGAUUCUGUUGCAUGUUCUUUUGCCCCCAAACCCCCCACCCCACACAAUAAUUUUCCCUUUUCUAUACAGACACAGGAAAUUCUAUAAACAAAUGUCUUUAUGUUCCUAGCACUCAUGCUGCCUUCAGUUUACAGAGCUCAAUAUGUUACAUCGACCUUCCC	221	408.468	1	0.998	zma-miR_N33b-5p	AACUGAAGGCUGCAUGAGUGC	21	5p	5:21888764:21888784:-	288.08	zma-miR_N33b-3p	ACUCAUGCUGCCUUCAGUUUA	21	3p	5:21888612:21888632:-	0
zma-MIR_N34a	5:11317296:11317497:+	CGCAAGCAAACACCUUAGGUGUAAGCGUGCAAGUGAGCAUCCUAGACCUUUAGAUCGUGAUCCAACCGUAGGUCACAUUUAACACUUAAACCCUCCAUCAGCUCACGUAGCUUUAUCACCCUCCUCUCGACAAUCUACAACUACAUCUAUGAUUGGAUCAUAAUCUAAAGGUCCAGGAGGCUCGCUUGCACCUAAGGCUUGC	202	251.533	1	1	zma-miR_N34a-3p	UCUAAAGGUCCAGGAGGCUCG	21	3p	5:11317459:11317479:+	193.17	zma-miR_N34a-5p	AGCAUCCUAGACCUUUAGAUC	21	5p	5:11317331:11317351:+	0
zma-MIR_N34b	5:11380490:11380691:+	CGCAAGCAAACACCUUAGGUGUAAGCGUGCAAGUGAGCCUCCUAGACCUUUAGAUCGUGAUCCAACCGUAGGCCACAUUUAACACUUAAACCCUCCAUCAGCUCACGUAGCUUUAUCACCCUCCUCUCGACAACCUACAACUACAUCUAUGAUUGGAUCAUAAUCUAAAGGUCCAGGAGGCUCGCUUGCACCUAAGGCUUGC	202	276.369	1	0.998	zma-miR_N34b-3p	UCUAAAGGUCCAGGAGGCUCG	21	3p	5:11380653:11380673:+	193.17	zma-miR_N34b-5p	AGCCUCCUAGACCUUUAGAUC	21	5p	5:11380525:11380545:+	22.04
zma-MIR_N35a	4:241903464:241903584:+	UCUUGUGAUAUCCUGGCCCGGAUCUAGUCCUAGCCAUCGAGCGGAUUAAGGAUGCAAGAGACAGAGAGCAUCCUUAAUCCGCUCGAUGGCUAGGACUAGAUCCGGGCCAGGAUAUCACAAG	121	375.078	1	0.985	zma-miR_N35a-3p	UCGAUGGCUAGGACUAGAUCC	21	3p	4:241903546:241903566:+	372.37	zma-miR_N35a-5p	AUCUAGUCCUAGCCAUCGAGC	21	5p	4:241903485:241903505:+	0
zma-MIR_N35b	4:241903466:241903583:-	UUGUGAUAUCCUGGCCCGGAUCUAGUCCUAGCCAUCGAGCGGAUUAAGGAUGCUCUCUGUCUCUUGCAUCCUUAAUCCGCUCGAUGGCUAGGACUAGAUCCGGGCCAGGAUAUCACAA	118	375.078	1	0.985	zma-miR_N35b-3p	UCGAUGGCUAGGACUAGAUCC	21	3p	4:241903483:241903503:-	372.37	zma-miR_N35b-5p	AUCUAGUCCUAGCCAUCGAGC	21	5p	4:241903544:241903564:-	0
zma-MIR_N36a	4:190397457:190397711:+	CCGAACUUCUGUCGGCAUGACAGAUCUCCUGCUCAGCGCGCAGAUCUCCUCCUCGGCGCGAUCCACGGCCGAGCCCGCCCAUCCCGCCCACGCUGCCCCCACCAAACAACCGAUCUGCUCGCCCACGAUCUCCAUGGAAGGUGGUCGAUCGGCCUCUCCCCCGCGCUCCUUCAUCAACCCCGUCCGCCGCGUCCGCCGAGCCUCGAGAUCGCGCCGAGGAGGAGAUCUGCGUGUCGAGGAGGUGCUGCUGUUCGA	255	30.593	1	0.878	zma-miR_N36a-3p	AGGAGGAGAUCUGCGUGUCGA	21	3p	4:190397673:190397693:+	20.99	zma-miR_N36a-5p	AGCGCGCAGAUCUCCUCCUCG	21	5p	4:190397491:190397511:+	0
zma-MIR_N36b	8:121434635:121434888:-	CCGAACUUCUGUCGGCAUGACAGAUCUCCUGCUCAGCGCGCAGAUCUCCUCCUCGGCGCGAUCCACGGCCGAGCCCGCCCAUCCCGCCCACGCUGCCCCCACCAAACAACCGAUCUGCUCGCCCACGAUCUCCAUGGAAGGUGGUCGAUCGGCCUCUCCCCCGCGCUCCUUCAUCAACCCCGUCCGCCGCGUCCGCCGAGCCUCGAGAUCGCGCCGAGGAGGAGAUCUGCGUGUCGAGGAGGUGCUGCUGUUCG	254	30.593	1	0.878	zma-miR_N36b-3p	AGGAGGAGAUCUGCGUGUCGA	21	3p	8:121434652:121434672:-	20.99	zma-miR_N36b-5p	AGCGCGCAGAUCUCCUCCUCG	21	5p	8:121434834:121434854:-	0
zma-MIR_N37a	4:33123344:33123499:+	AUAUUAACUCUAAGAGUUUGUUUGGGAGUAAGAAUACCGGAAGUGAUUGGAGGGGAUUUUAAAUAGCUGGGAGGGGAUUUUGAAUAUCAAGAGGAUUUUAGUCCCUCGGAUCUCCUUCGAUAUUUUUACUCCUAAACAAACCCUAAAGGUAUGUUU	156	20.075	1	0.81	zma-miR_N37a-5p	UUGUUUGGGAGUAAGAAUACC	21	5p	4:33123361:33123381:+	10.57	zma-miR_N37a-3p	UAUUUUUACUCCUAAACAAAC	21	3p	4:33123464:33123484:+	0
zma-MIR_N37b	2:188256643:188256798:+	UUUAAAUCCCUUAGGGCUUGUUUGGGAGUAAGAAUACCGAAAGAGAUUAGAUAGGCUAAAAUCUCUUUGAUAUCAAUUUUAAAUACUAAGGAAAUUUUAGCUCCUCUAAUCUCCUCCGAUAUUUUUCUCCUAAACAAGCCUUAAGGUUGAUUUGGU	156	20.075	1	1	zma-miR_N37b-5p	UUGUUUGGGAGUAAGAAUACC	21	5p	2:188256660:188256680:+	10.57	zma-miR_N37b-3p	UAUUUUUCUCCUAAACAAGC	20	3p	2:188256762:188256781:+	0
zma-MIR_N39a	4:109027559:109027800:+	UCAUUUUGCUCACGCUUCCUCUCCCUGCGUCUACUGUUCUCCCGGCGGGUACUGUUCACGCGUGAACAGUGCCACCCUGUCUUCCAGCCAGCAGCCCUAACCCUAGGACAACGACGCCCAAACGUCGUGGUCCAGAGCCUCGCCCUUCUCCUCACCACUCAUACCUUCUUAGAAGCCGCAGCUCCAACAAUUUGACCGCCGGGAGAACAGUAGACGCAGGGAGAGGAAGCGUGAGCAAAAUG	242	162.159	1	0.896	zma-miR_N39a-3p	AGAACAGUAGACGCAGGGAGA	21	3p	4:109027762:109027782:+	91.94	zma-miR_N39a-5p	UCCCUGCGUCUACUGUUCUCC	21	5p	4:109027580:109027600:+	27.18
zma-MIR_N39b	4:109027561:109027800:-	CAUUUUGCUCACGCUUCCUCUCCCUGCGUCUACUGUUCUCCCGGCGGUCAAAUUGUUGGAGCUGCGGCUUCUAAGAAGGUAUGAGUGGUGAGGAGAAGGGCGAGGCUCUGGACCACGACGUUUGGGCGUCGUUGUCCUAGGGUUAGGGCUGCUGGCUGGAAGACAGGGUGGCACUGUUCACGCGUGAACAGUACCCGCCGGGAGAACAGUAGACGCAGGGAGAGGAAGCGUGAGCAAAAU	240	162.159	1	0.896	zma-miR_N39b-3p	AGAACAGUAGACGCAGGGAGA	21	3p	4:109027578:109027598:-	91.94	zma-miR_N39b-5p	UCCCUGCGUCUACUGUUCUCC	21	5p	4:109027760:109027780:-	27.18
zma-MIR_N40a	10:15279360:15279472:+	AGUUUGGUAACUACAAAUCCGGAGGGGGUUGGAGGGGCUAGAAUCCCCUUCUUAUUCAAUUUUGAAUAAGUCUAUUCUCUCCAAUCCUCUCCGGUUUUCUGGCUCCCAAACUA	113	147.538	1	1	zma-miR_N40a-5p	UCCGGAGGGGGUUGGAGGGGCU	22	5p	10:15279377:15279398:+	61.19	zma-miR_N40a-3p	UCUCUCCAAUCCUCUCCGGUUU	22	3p	10:15279435:15279456:+	0
zma-MIR_N41a	5:14513280:14513480:+	GCGGAAAAAAUUUUUGGUGCAGCCCGCUGCAAAACAGAAUGUUUACAGUCCCUCACAAAAAGGAAGAUUGACUCCACCUGCAGGUCCACUAGAUAAUAUUUUAGUUGUGUUAUUGCUGCUGCAGGUGAGGUCAAUUCUUUUUUGUGUGAGAGGCAGUAAACAUCCUGGUUUGCAGUCGGCUGCACCAAUUUUUUUUUCCAA	201	147.855	1	0.904	zma-miR_N41a-3p	UCCUGGUUUGCAGUCGGCUGC	21	3p	5:14513442:14513462:+	67.14	zma-miR_N41a-5p	AGCCCGCUGCAAAACAGAAUG	21	5p	5:14513300:14513320:+	0
zma-MIR_N42a	1:4143327:4143442:-	AUUUAGGGCAUGUUUGGGAGCAAGAGGAUUGGAGGGGCUAAAAUCACCUUGCUAUUCAAAUAGCAAGGUGAUUUUAGCCCCUCCAAUCCCUUUGCUCCCAAACAAGGCCUUAGAUU	116	193.858	1	0.973	zma-miR_N42a-5p	AGCAAGAGGAUUGGAGGGGCU	21	5p	1:4143404:4143424:-	160.38	zma-miR_N42a-3p	CCCCUCCAAUCCCUUUGCUCC	21	3p	1:4143345:4143365:-	0
zma-MIR_N43a	1:23570894:23570997:+	GGGAUAUGCUGGUAGGCCAGGUUUACUCCCGAUUUAUAUAUAUGAAUUUAAUGUGAUCCAUAUCAUAUAAAUCAAUAGCAACAUUGGCCUCCGUAGCAUAGUGG	104	80.469	1	1	zma-miR_N43a-3p	AUAUAAAUCAAUAGCAACAUUG	22	3p	1:23570958:23570979:+	61.3	zma-miR_N43a-5p	GGUUUACUCCCGAUUUAUAUAU	22	5p	1:23570913:23570934:+	0
zma-MIR_N44a	1:25314377:25314567:+	AAUCCUAUAUGGUUGGUUGUGGCCCCCGGUCACAGAGCCCUAUAUAAACUAGGGCAGUGGCCUACAUGGAAGGCCAUCGCCUUCUGCCUUGCAUAAACCCUAGCCGCCACAUUACCUCGGAUGCCUGAUCGCCCUAGCCCCUGCCCCAGUUUAUAUAGCGCCAUGUGACCAGGGGCUGCAACCAAUCGGAU	191	45.092	1	0.878	zma-miR_N44a-3p	AUAUAGCGCCAUGUGACCAGG	21	3p	1:25314529:25314549:+	38.56	zma-miR_N44a-5p	CGGUCACAGAGCCCUAUAUAA	21	5p	1:25314403:25314423:+	0
zma-MIR_N45a	1:41595017:41595257:+	UGUUCCUACAGAGUUUUUGGGACAGACAAGACAAGUUCGAAACUUGGAUGGUGUCUAGCGAUUGAAAAAUAAUGAUAGGAGAGAUGAGGAAGACCAUAAAUUCACCUACGAUUGUUUAAUAGAUAGGAUAGUCGUUAUUUUUGUGGUCUUCCUUAUCUCUUCAAUCAUUAUUUUUCCAAUCGUUAGACAUCAUCUAAGCUUCGAACUUGUCUUGUCUGUCCCAAAAACUCUGUAAGAACAA	241	682.847	0.876	0.863	zma-miR_N45a-3p	UUCGAACUUGUCUUGUCUGUC	21	3p	1:41595216:41595236:+	425.11	zma-miR_N45a-5p	CAGACAAGACAAGUUCGAAAC	21	5p	1:41595039:41595059:+	0
zma-MIR_N46a	1:63981221:63981345:-	CCUUGAGGCCUUGUUCGGUUGCGUCUGGAUAGAAGGGGAUUAAAUCCCCAUUCUAUUCAAUUUUGACUAGAGAGGGAUUUAAUCCCCUUCGAUCCAGACACAACUGAACAGAAUGGGUGUUCUUA	125	128.578	1	1	zma-miR_N46a-5p	UUGCGUCUGGAUAGAAGGGGA	21	5p	1:63981307:63981327:-	104.47	zma-miR_N46a-3p	CCCUUCGAUCCAGACACAACU	21	3p	1:63981241:63981261:-	0
zma-MIR_N47a	1:75696046:75696145:-	UGUUGGUGCAUGUAAUCGUAUGGCAUCGUUACACACCAUGCAUCUCUGAUCUCUUUGCGCCAGUGUGUGUGACUAUGUCCCUGUAACGAUUGGCUCAGUG	100	917.519	1	0.97	zma-miR_N47a-3p	GUGUGUGUGACUAUGUCCCUG	21	3p	1:75696063:75696083:-	61.09	zma-miR_N47a-5p	AUGGCAUCGUUACACACCAUG	21	5p	1:75696106:75696126:-	0
zma-MIR_N48a	1:102722309:102722485:+	UAUGCACAAGUAGGGCCUGUGAGAUAGACAAAUUUGUUCAUAUUCUAGUUAUAUAGGACAUGUGAGAAUCAUUUAAUGUAUCGGACGAAUUGGUUCUGACAGGCCCUAAACACAUUGUAAGUGGUGAACUAGAACAUGAACAAAUUUGUCUACCUCACAGGUCCUAAUUGCACAUAU	177	33.719	1	0.772	zma-miR_N48a-5p	UGUGAGAUAGACAAAUUUGUU	21	5p	1:102722326:102722346:+	29.63	zma-miR_N48a-3p	CAAAUUUGUCUACCUCACAGG	21	3p	1:102722449:102722469:+	3.89
zma-MIR_N49a	1:126665702:126665886:-	AUAUUCUAAUUAUAAAACUAAUUACAUAGGUUAGGACUAAACGAAAUCUAUUAAACCUAAUUAGUACAUGAUUCGCUCAUAUGACACUAUAGUAAACAUUUGCUAGUCAUGGAUUAAUUAGGUUUAAUAAAUUUUUCUCGUCGUUUAGUCUUCAUCUCUGUAAUUUGUUUUAUAAUUAGGAUAUA	185	238.637	1	0.999	zma-miR_N49a-5p	UAAUUACAUAGGUUAGGACUA	21	5p	1:126665848:126665868:-	160.27	zma-miR_N49a-3p	GUCUUCAUCUCUGUAAUUUGU	21	3p	1:126665719:126665739:-	0
zma-MIR_N4a	4:227090612:227090770:-	CUUGAUGUUCUGGAUAAUUUUGUUAAUGUUUGGAGUAGCCCCAUCAAAGACACACCAGUUCCCGUGUUUCCAAAGCCACCAGGCUACCAGGACUACUGUAGAAUUUAAACCUUUGACGGCGCUACUCCAAACAUUAACAAAAUUAACAAAGGGCUCACA	159	629.383	1	0.932	zma-miR_N4a-5p	UUUGUUAAUGUUUGGAGUAGC	21	5p	4:227090732:227090752:-	535.76	zma-miR_N4a-3p	UACUCCAAACAUUAACAAAAU	21	3p	4:227090628:227090648:-	0
zma-MIR_N4b	4:227090613:227090787:+	GUGAGCCCUUUGUUAAUUUUGUUAAUGUUUGGAGUAGCGCCGUCAAAGGUUUAAAUUCUACAGUAGUCCUGGUAGCCUGGUGGCUUUGGAAACACGGGAACUGGUGUGUCUUUGAUGGGGCUACUCCAAACAUUAACAAAAUUAUCCAGAACAUCAAGGAUGAUGCUAGGCUCUG	175	629.992	1	0.974	zma-miR_N4b-5p	UUUGUUAAUGUUUGGAGUAGC	21	5p	4:227090630:227090650:+	535.76	zma-miR_N4b-3p	UACUCCAAACAUUAACAAAAU	21	3p	4:227090734:227090754:+	0
zma-MIR_N4c	5:8428021:8428179:-	CUUGAUGUUCUGGAUAAUUUUGUUAAUGUUUGGAGUAGCCCCAUCAAAGACACACCAGUUCCCGUGUUUCCAAAGCCACCAGGCUACCAGGACUACUGCAAAAUUUAAACCUUUGACGGCGCUACUCCAAACAUUAACAAAAUUAACAAAGGGCUCACA	159	629.383	1	0.932	zma-miR_N4c-5p	UUUGUUAAUGUUUGGAGUAGC	21	5p	5:8428141:8428161:-	535.76	zma-miR_N4c-3p	UACUCCAAACAUUAACAAAAU	21	3p	5:8428037:8428057:-	0
zma-MIR_N4d	5:8428022:8428196:+	GUGAGCCCUUUGUUAAUUUUGUUAAUGUUUGGAGUAGCGCCGUCAAAGGUUUAAAUUUUGCAGUAGUCCUGGUAGCCUGGUGGCUUUGGAAACACGGGAACUGGUGUGUCUUUGAUGGGGCUACUCCAAACAUUAACAAAAUUAUCCAGAACAUCAAGGAUGAUGCUAGGCUCUG	175	629.992	1	0.974	zma-miR_N4d-5p	UUUGUUAAUGUUUGGAGUAGC	21	5p	5:8428039:8428059:+	535.76	zma-miR_N4d-3p	UACUCCAAACAUUAACAAAAU	21	3p	5:8428143:8428163:+	0
zma-MIR_N4e	1:237842622:237842798:-	UGUGAGCCCUUUGUUAAUUUUGUUAAUGUUUGGAGUAGCGCCAUCAAAGGUUUAAAUUCUGCAGUAAUCCUGGUAGCCUGGUGGCUUUGGAAACACGGGAACUGGUGUGUCUUUGAUGGGGCUACUCCAAACAUUAACAAAAUUAUCCAGAACAUCAAGGAUGAUACUAGGCUCUGG	177	629.992	1	0.949	zma-miR_N4e-5p	UUUGUUAAUGUUUGGAGUAGC	21	5p	1:237842760:237842780:-	535.76	zma-miR_N4e-3p	UACUCCAAACAUUAACAAAAU	21	3p	1:237842656:237842676:-	0
zma-MIR_N4f	1:237842641:237842797:+	UUGAUGUUCUGGAUAAUUUUGUUAAUGUUUGGAGUAGCCCCAUCAAAGACACACCAGUUCCCGUGUUUCCAAAGCCACCAGGCUACCAGGAUUACUGCAGAAUUUAAACCUUUGAUGGCGCUACUCCAAACAUUAACAAAAUUAACAAAGGGCUCAC	157	629.383	1	0.932	zma-miR_N4f-5p	UUUGUUAAUGUUUGGAGUAGC	21	5p	1:237842658:237842678:+	535.76	zma-miR_N4f-3p	UACUCCAAACAUUAACAAAAU	21	3p	1:237842762:237842782:+	0
zma-MIR_N4g	3:213764799:213764985:-	UGCGAGCCCUUUAUUAAUUUUGUUAAUGUUUGGAGUAGCGCCGUCAAAGGUUUAAAAUCUGCAGUAGUCCUGGUAGCCUGGUGGCUUUGGAAACACGGGAACUGGUGUGUCUUUGAUGGGGCUACUCCAAACAUUAACAAAAUUAUCCAGAACAUCAAGGAUGAUGCUAGGCUCUGGGGACUAGCAG	187	629.992	1	0.974	zma-miR_N4g-5p	UUUGUUAAUGUUUGGAGUAGC	21	5p	3:213764947:213764967:-	535.76	zma-miR_N4g-3p	UACUCCAAACAUUAACAAAAU	21	3p	3:213764843:213764863:-	0
zma-MIR_N4h	3:213764828:213764984:+	UUGAUGUUCUGGAUAAUUUUGUUAAUGUUUGGAGUAGCCCCAUCAAAGACACACCAGUUCCCGUGUUUCCAAAGCCACCAGGCUACCAGGACUACUGCAGAUUUUAAACCUUUGACGGCGCUACUCCAAACAUUAACAAAAUUAAUAAAGGGCUCGC	157	629.383	1	0.932	zma-miR_N4h-5p	UUUGUUAAUGUUUGGAGUAGC	21	5p	3:213764845:213764865:+	535.76	zma-miR_N4h-3p	UACUCCAAACAUUAACAAAAU	21	3p	3:213764949:213764969:+	0
zma-MIR_N50a	1:164971775:164972073:+	GUUUCUUGAGACAAUAGAUGUUGCAAUUUGUAGCUAGCCGGCCCAUAUUAUUUCACACAGGUGAACACAGAAGGGGUCAAAGUAAAAUGCUCAUGUCAUAUACUACACUACUUCAUCUCCCAACGCUUAGGUUGGAGAAUGCAACAUGCAAAGAAUUCUGAAAAAAUACUUCCUUGGCACGAUACUACUGAUUACAAGCCUUAAAUAUGGUUUUCAGUGGCUUAGCUAAACUAACUGAUUUAAUGGUCAAGGUGGUCUGGGGUAUGGGCUUGCUGGACUGCACGAAUUCUCAAUAGGUA	299	200.966	0.949	0.757	zma-miR_N50a-3p	GGUAUGGGCUUGCUGGACUGC	21	3p	1:164972035:164972055:+	125.45	zma-miR_N50a-5p	AGCUAGCCGGCCCAUAUUAU	20	5p	1:164971806:164971825:+	0
zma-MIR_N51a	1:180011505:180011638:-	AUUUAAGGCAGAGGCGAAUCAAGACUAGGUGGGCAAGCUGCAAACUCGAUUAUCAAGCAACUGAGAGACUGGGUGGUAUAUUUUAGAGAAACAUGCUAUUCAUCUACUUCUUGGUGAAGCCGUUGACCGGAGAA	134	192.092	0.986	0.821	zma-miR_N51a-5p	UCAAGACUAGGUGGGCAAGCU	21	5p	1:180011600:180011620:-	177	zma-miR_N51a-3p	CUAUUCAUCUACUUCUUGGUG	21	3p	1:180011523:180011543:-	0.15
zma-MIR_N52a	1:183203563:183203700:-	ACGUGACCCAAAUUAAAUUAAUUUUCUGUAUCUGCAAUGCAUUGUUAUUAUGGUCUGAUCUUUUCCUUUUCCAUUUCUAUUUCUAUAUGUGAUAUAUUAGUGCUGUAGAUAUAGUCAAAUGCAAUUUAUUCUCCACAU	138	826.057	1	0.863	zma-miR_N52a-5p	UAAUUUUCUGUAUCUGCAAUGC	22	5p	1:183203661:183203682:-	350.83	zma-miR_N52a-3p	GCUGUAGAUAUAGUCAAAUGCAAU	24	3p	1:183203576:183203599:-	0
zma-MIR_N53a	1:236120200:236120339:+	GCUGCAGGCAAAACCGGCAAGCGAUUUGCAAGGACCUUGUUACUACACCACCAGCUACUGAUCCAUCACCAGGGGAGACGUUGAAGCCAGACUUGGUGGAGAAACAGGUCGGUCGCAAGCGCCGCGCCAAUGUCCGUAUU	140	128.051	1	0.82	zma-miR_N53a-3p	GAAACAGGUCGGUCGCAAGCGC	22	3p	1:236120300:236120321:+	12.69	zma-miR_N53a-5p	GAUUUGCAAGGACCUUGUUACUA	23	5p	1:236120222:236120244:+	0
zma-MIR_N54a	1:243210368:243210489:-	UUGGAUACUCUAGUAUUCCCCCUAAUUCACAUGUGUUGAGAUAUAUUGGGGUGUAAAUUAGUUUAAUUUAUACUCUAAUAAACCUCAACACACGUGGAUUGCGGUGAAUACUAGAGUAUCCA	122	163.587	1	0.967	zma-miR_N54a-3p	UCAACACACGUGGAUUGCGGU	21	3p	1:243210385:243210405:-	152.24	zma-miR_N54a-5p	CCUAAUUCACAUGUGUUGAGA	21	5p	1:243210449:243210469:-	2.23
zma-MIR_N56a	1:267235362:267235498:+	AACUUAUGAAGCACCACAUCAUGGAUAUGAACUAGAGCUAAAACAUCUCUUUUGUUUGCUCUGUUGUGCUGAAGACUAUAGCUGGUAAGAUCAACAAGCAGUGAGAUUGUUUUAGGGAAUUCGGCUCUUUAUCGAGU	137	194.81	0.981	0.978	zma-miR_N56a-3p	CAGUGAGAUUGUUUUAGGGAA	21	3p	1:267235460:267235480:+	187.63	zma-miR_N56a-5p	AGCUAAAACAUCUCUUUUGUU	21	5p	1:267235397:267235417:+	0
zma-MIR_N57a	1:285664526:285664724:-	UGAACUAUUUUGGGUGUGUCAUCUAGGCGCAUGUACUAUUCUAAGUCACAAGAACCCCCAUUAACUAUUUAAACUUUUUAGGGUGUGUCAUCUAGGUCCAUGCACAACUGACGUGGCGUUCCACCUCAGUCCAACUGGUGACGUACUGACGCGGCCUUGAAUAGUACAUGGACCUAGAUGACACACCCGAAAUAGUUAA	199	74.411	1	0.805	zma-miR_N57a-3p	UAGUACAUGGACCUAGAUGAC	21	3p	1:285664543:285664563:-	44.52	zma-miR_N57a-5p	CAUCUAGGCGCAUGUACUAUU	21	5p	1:285664685:285664705:-	0
zma-MIR_N58a	1:289638589:289638701:+	AAUGUCAUGGUUGUGGUAGCUUUUGCCACACUGAUGAGCUCCUUUGUUCGCAACCACCUAUAUAGUUUUGUUUGCUCAUCAGACAGGCUAAGCACAAGAACCAUAUUGAUAAG	113	58.582	0.963	0.816	zma-miR_N58a-3p	CUCAUCAGACAGGCUAAGCAC	21	3p	1:289638663:289638683:+	56.06	zma-miR_N58a-5p	GCUUUUGCCACACUGAUGAGCU	22	5p	1:289638607:289638628:+	0
zma-MIR_N59a	1:302661735:302661992:-	GCCACACGGACAGGUCUACCACUACAGGAACAAUAUCUCUUUAAUGUAUUCCUAUGAUAAGUGGUGUUGUAACUUAUGGCACGUAAUGUGGUAUUGAAGAAACUUCCUUCAGCAUUUCCUCUACUCUUUUACGUAGGUCAGGACAUGCUUAACGAAGUUUCUUAAAUACCACAUUACGUGUCAUAAGUUACAACACCACUUAUCAUAAAAAUACCUUAAAGAGAUAUUGUUCCUGUAGUGGUAGACCUGUCUGUGUGG	258	3506.74	1	0.847	zma-miR_N59a-3p	AGAGAUAUUGUUCCUGUAGUGG	22	3p	1:302661752:302661773:-	729.3	zma-miR_N59a-5p	ACUACAGGAACAAUAUCUCUUU	22	5p	1:302661951:302661972:-	2.99
zma-MIR_N5a	1:133017949:133018059:+	AAUACUCAAGGGGUUAUAUGAUAUAUCGGGUGUAGAAGUAGGGCAACACAUCUAUUGGCAAAUAGGAGGUUUCCAAAUUCAUGCCCAAGUACUCAUCACUUCUUGGGUUGU	111	154.842	1	0.791	zma-miR_N5a-5p	AUGAUAUAUCGGGUGUAGAAGU	22	5p	1:133017966:133017987:+	63.41	zma-miR_N5a-3p	UUCAUGCCCAAGUACUCAUCA	21	3p	1:133018026:133018046:+	0
zma-MIR_N5b	5:55275292:55275403:+	AACACUCAAGGGGUUAUAUGAUAUAUCGGGUGUAGAAGUAGGGCAACACUUCUAUUGGCAAAUAGGAGGUUUCCAAAUUCAUGCCCAAGUACUCAUCACUUCUUGGGUCGUA	112	154.842	1	0.786	zma-miR_N5b-5p	AUGAUAUAUCGGGUGUAGAAGU	22	5p	5:55275309:55275330:+	63.41	zma-miR_N5b-3p	UUCAUGCCCAAGUACUCAUCA	21	3p	5:55275369:55275389:+	0
zma-MIR_N5c	5:56791594:56791705:+	AACACUCAAGGGGUUAUAUGAUAUAUCGGGUGUAGAAGUAGGGCAACACUUCUAUUGGCAAAUAGGAGGUUUCCAAAUUCAUGCCCAAGUACUCAUCACUUCUUGGGUCGUA	112	154.842	1	0.786	zma-miR_N5c-5p	AUGAUAUAUCGGGUGUAGAAGU	22	5p	5:56791611:56791632:+	63.41	zma-miR_N5c-3p	UUCAUGCCCAAGUACUCAUCA	21	3p	5:56791671:56791691:+	0
zma-MIR_N5d	B73V4_ctg134:28962:29073:+	AACACUCAAGGGGUUAUAUGAUAUAUCGGGUGUAGAAGUAGGGCAACACUUCUAUUGGCAAAUAGGAGGUUUCCAAAUUCAUGCCCAAGUACUCAUCACUUCUUGGGUCGUA	112	154.842	1	0.786	zma-miR_N5d-5p	AUGAUAUAUCGGGUGUAGAAGU	22	5p	B73V4_ctg134:28979:29000:+	63.41	zma-miR_N5d-3p	UUCAUGCCCAAGUACUCAUCA	21	3p	B73V4_ctg134:29039:29059:+	0
zma-MIR_N5e	Pt:32846:32957:+	AACACUCAAGGGGUUAUAUGAUAUAUCGGGUGUAGAAGUAGGGCAACACUUCUAUUGGCAAAUAGGAGGUUUCCAAAUUCAUGCCCAAGUACUCAUCACUUCUUGGGUCGUA	112	154.842	1	0.786	zma-miR_N5e-5p	AUGAUAUAUCGGGUGUAGAAGU	22	5p	Pt:32863:32884:+	63.41	zma-miR_N5e-3p	UUCAUGCCCAAGUACUCAUCA	21	3p	Pt:32923:32943:+	0
zma-MIR_N60a	2:2347248:2347374:+	GGAUAAUGAAGUAAAAAUAAUUGGAACUGUGGUAGUUCUUUUCAAAGUUUCAAGACAGAAAGGAGUAUAAGGCAACUUUGAAAGGAACGACCACAGUUCCAUUUAUUUUUACUUCAUUAUAUAUCCA	127	133.536	1	1	zma-miR_N60a-5p	UAAUUGGAACUGUGGUAGUUC	21	5p	2:2347265:2347285:+	126.1	zma-miR_N60a-3p	ACGACCACAGUUCCAUUUAUU	21	3p	2:2347334:2347354:+	0
zma-MIR_N61a	2:16789325:16789445:-	UGCUCCCUACAUUCCAAAUUAUAAGUCAUUCUCGCUUUUCUUGAUACAUAAUCUAGAUAUACUGUAAAGGUUGUGUAUCUAGAAAAAGCCAGAACGAUUUAUGAUUUCGAACGGAGGGAGU	121	353.142	1	1	zma-miR_N61a-3p	AAAAAGCCAGAACGAUUUAUGA	22	3p	2:16789342:16789363:-	343.72	zma-miR_N61a-5p	AUAAGUCAUUCUCGCUUUUCUU	22	5p	2:16789404:16789425:-	0
zma-MIR_N62a	2:32718058:32718252:-	AAAAAUCAGGUUUGCUCAAACCGGAUGCUAACGUGGUGUGCCAUGUUGGAACACACUAAUGAAAGUUCGGGGACCCAAAUGACAUAUUAUACCAACUUAAGAGACUCAAGUGACACAGCAAUGCCAAGUUCUAGGACCCAAGUGAGUCUAACGUGGCACGCCACGUCGGUAUCCGGUUUGAGCAAACCUGGUUUU	195	373.392	1	0.931	zma-miR_N62a-5p	CCGGAUGCUAACGUGGUGUGC	21	5p	2:32718212:32718232:-	291.69	zma-miR_N62a-3p	ACGCCACGUCGGUAUCCGGUU	21	3p	2:32718075:32718095:-	57.69
zma-MIR_N63a	2:59486219:59486518:-	AUUCCCUUCCUGCGCAGCGCCUCAGCCUGACUUUCGUCUAACAAGCCAUCGCCCUGCCGCCCAGGGUGAUGCAUGUAUGGAUCAUCAUUAUCUAGAAAGGAACAACCAUAGGUUAAGUCUUUAAAGAUGAUCCAUGGUUGUUCCUUUCUAGAUAAUGAAAAGCGCAAAAAUAAAGCAUAAUUUUUUUGCUUAAUUAAGAAAACAACAUGAAACUGUUUUGUACAUACAUGCAUCACCCUGGGCGGCAGGGCGAUGGCUUGCUAGACGAAAGCCAGGCUGAGGCGCUGCGCAGGAAGGGAA	300	2654.71	1	0.755	zma-miR_N63a-3p	UAGACGAAAGCCAGGCUGAGGC	22	3p	2:59486236:59486257:-	203.12	zma-miR_N63a-5p	CUCAGCCUGACUUUCGUCUAAC	22	5p	2:59486477:59486498:-	27.2
zma-MIR_N64a	2:64344194:64344360:-	CAUAAGUCUAUCAAAUGCUUUGAAUGUGGAAAAAAUGUCAUUUUGCCCAUAACUGGAAAGUCAAACCACCAACUUGAGUGCUUUGGCAAGGGAGUAGGUGGUUUGACUUUGCAAUUGUGGACAAAACGACCUUUUUUCCACACUCAAAGCAUUUGAUAGGCUUAUGA	167	66.304	1	0.867	zma-miR_N64a-5p	UUUGAAUGUGGAAAAAAUGUCA	22	5p	2:64344321:64344342:-	48.69	zma-miR_N64a-3p	ACCUUUUUUCCACACUCAAAGC	22	3p	2:64344211:64344232:-	0
zma-MIR_N65a	2:70460061:70460180:+	AGUUUGGAAGGCUAAAACCCGGAGAGGAUUGAAGGGUUAAAAUCCCUUUCUUAUUCAAUUUUGAAUAAGGAGGGGAUUUUAGCCCCUCUAUCCCCUUCCGGGUUUAAGGUUCCCAAACUA	120	221.15	1	1	zma-miR_N65a-5p	CCCGGAGAGGAUUGAAGGGUU	21	5p	2:70460078:70460098:+	146.35	zma-miR_N65a-3p	CCCCUCUAUCCCCUUCCGGGUU	22	3p	2:70460143:70460164:+	21.75
zma-MIR_N66a	2:92156503:92156639:+	AGAACAAUAGCAUUCUUAUGCAGAACAAUUUACAGACGGAAAUGAUUUGUACUAUUUCUCAGGUGCAAACCAACCAUUUCUCAGGUGCAAACCAUUUCGAUCUGUAAGUUGUUGUGCACAAGAAUACUACUGUUUUA	137	1281.04	1	0.906	zma-miR_N66a-5p	AUGCAGAACAAUUUACAGACG	21	5p	2:92156520:92156540:+	910.31	zma-miR_N66a-3p	UCUGUAAGUUGUUGUGCACAA	21	3p	2:92156603:92156623:+	64.94
zma-MIR_N68a	2:111713754:111713986:-	UCCGGGCGGCGCGGCAUCCGGCGUCCGAGUACAAAUAGUGGACGGCGUCCAAGUUCCGACCCAAGUCAAACUAGGGCCAGCGGCAGGCCAGAUCCGUGCGACCCUCGCCUUCUCGGAGAAGCUUCACACCUCUCCUUGCUUUGAUAAACAAGUCAUAGUGGACUUGGGUCGGAACUUGGGUCGCCGUCCACUAUUUGUACUCGGACGCCGGAUGUCGCGCCGCCCGGAUACAG	233	780.902	1	0.922	zma-miR_N68a-5p	GCGUCCGAGUACAAAUAGUGGA	22	5p	2:111713945:111713966:-	264.92	zma-miR_N68a-3p	CACUAUUUGUACUCGGACGCCG	22	3p	2:111713777:111713798:-	145.77
zma-MIR_N69a	2:111713776:111713968:+	CCGGCGUCCGAGUACAAAUAGUGGACGGCGACCCAAGUUCCGACCCAAGUCCACUAUGACUUGUUUAUCAAAGCAAGGAGAGGUGUGAAGCUUCUCCGAGAAGGCGAGGGUCGCACGGAUCUGGCCUGCCGCUGGCCCUAGUUUGACUUGGGUCGGAACUUGGACGCCGUCCACUAUUUGUACUCGGACGCCG	193	491.148	1	0.872	zma-miR_N69a-5p	UAGUGGACGGCGACCCAAGUUC	22	5p	2:111713794:111713815:+	341.08	zma-miR_N69a-3p	ACUUGGACGCCGUCCACUAUU	21	3p	2:111713933:111713953:+	0
zma-MIR_N6a	4:49665870:49665962:-	CUGUAAAUUGGGGCUUAUCGGGACCAAUGUUACGAGCUUCUGGAAUACAAUGGGAUCUUCGUAAAAUUGAUCCUUAUGAGUCUUACAAUCAAU	93	79.563	1	0.82	zma-miR_N6a-5p	CGGGACCAAUGUUACGAGCUUC	22	5p	4:49665923:49665944:-	63.85	zma-miR_N6a-3p	UCUUCGUAAAAUUGAUCCUUAU	22	3p	4:49665886:49665907:-	0
zma-MIR_N6b	1:220514790:220514905:-	CUGUAAAUUGGGGCUUAUCGGGACCAAUGUUACGAGCUUCUGGAAUACAAUGGGAUCUUCGUAAAAUUGAUCCUUAUGAGUCUUACAAUCAAUUCGAUUGGAAAGUCCAAUGGCAA	116	79.563	1	0.786	zma-miR_N6b-5p	CGGGACCAAUGUUACGAGCUUC	22	5p	1:220514866:220514887:-	63.85	zma-miR_N6b-3p	UCUUCGUAAAAUUGAUCCUUAU	22	3p	1:220514829:220514850:-	0
zma-MIR_N6c	7:46284090:46284205:-	CUGUAAAUUGGGGCUUAUCGGGACCAAUGUUACGAGCUUCUGGAAUACAAUGGGAUCUUCGUAAAAUUGAUCCUUAUGAGUCUUACAAUCAAUUCGAUUGGAAAGUCCAAUGGCAA	116	79.563	1	0.786	zma-miR_N6c-5p	CGGGACCAAUGUUACGAGCUUC	22	5p	7:46284166:46284187:-	63.85	zma-miR_N6c-3p	UCUUCGUAAAAUUGAUCCUUAU	22	3p	7:46284129:46284150:-	0
zma-MIR_N6d	Pt:116882:116997:-	CUGUAAAUUGGGGCUUAUCGGGACCAAUGUUACGAGCUUCUGGAAUACAAUGGGAUCUUCGUAAAAUUGAUCCUUAUGAGUCUUACAAUCAAUUCGAUUGGAAAGUCCAAUGGCAA	116	79.563	1	0.786	zma-miR_N6d-5p	CGGGACCAAUGUUACGAGCUUC	22	5p	Pt:116958:116979:-	63.85	zma-miR_N6d-3p	UCUUCGUAAAAUUGAUCCUUAU	22	3p	Pt:116921:116942:-	0
zma-MIR_N6e	2:176907695:176907809:+	UGUAAAUUGGGGCUUAUCGGGACCAAUGUUACGAGCUUCUGGAAUACAAUGGGAUCUUCGUAAAAUUGAUCCUUAUGAGUCUUACAAUCAAUUCGAUUGGAAAGUCCAAUGGCAA	115	79.563	1	0.786	zma-miR_N6e-5p	CGGGACCAAUGUUACGAGCUUC	22	5p	2:176907712:176907733:+	63.85	zma-miR_N6e-3p	UCUUCGUAAAAUUGAUCCUUAU	22	3p	2:176907749:176907770:+	0
zma-MIR_N70a	2:121349754:121349944:+	GAGCUUCCCGCGGCCACAUGUAGAGCGGCGAGCAGGGUGAGGAGCAGCACCGCGGCGGCCGCCCUGCCGGCGCUUCCCAUGGCCACCAAGCCCGGCAGGGCGGCCGCCGCGGUGCUGCUCCUCACCCUGCUCGCCGCUUUACAUGUGGCCGCCCACAACAACAACACCGAGAACCGCAACCCGGGCGGCGG	191	220.66	1	0.958	zma-miR_N70a-5p	AUGUAGAGCGGCGAGCAGGGU	21	5p	2:121349771:121349791:+	69.55	zma-miR_N70a-3p	CCUGCUCGCCGCUUUACAUGU	21	3p	2:121349879:121349899:+	0
zma-MIR_N71a	2:121349763:121349904:-	CGGCCACAUGUAAAGCGGCGAGCAGGGUGAGGAGCAGCACCGCGGCGGCCGCCCUGCCGGGCUUGGUGGCCAUGGGAAGCGCCGGCAGGGCGGCCGCCGCGGUGCUGCUCCUCACCCUGCUCGCCGCUCUACAUGUGGCCGC	142	19.73	1	0.941	zma-miR_N71a-5p	CGAGCAGGGUGAGGAGCAGCA	21	5p	2:121349866:121349886:-	11.51	zma-miR_N71a-3p	CUGCUCCUCACCCUGCUCGCC	21	3p	2:121349780:121349800:-	0
zma-MIR_N72a	2:132233843:132234057:-	UGUCAAGGGAUGCCACUUUGGUCCACGAACUUUGAAAAUAUAUUUUUAGAUCCUUGAACUUAUUAAGUGAUGUACCACACAUCCCUAAACUUGUAAAAAUGGUGCAUCACAGGUCUAUUUCUGGACCAUACUGACCACUGCGUUGUGCCAGUUAACAAGACAAGGUCCUAAAAAUGCAUUUUUAAAGUUCGUGGACGUAAGUGGCAUCUCUUGAC	215	487.719	1	0.992	zma-miR_N72a-3p	AUUUUUAAAGUUCGUGGACGU	21	3p	2:132233860:132233880:-	437.04	zma-miR_N72a-5p	GUCCACGAACUUUGAAAAUAU	21	5p	2:132234017:132234037:-	0
zma-MIR_N73a	2:141864295:141864420:+	AAGGAAAAGCUAUAGUGUGGUUGUUGGGGGCCCUGUAUUGUCGAAAGUUCUCAAAACAUUAUAUUACAAAUCAUUUUUAAGCACGUUUCAGGUGUUCCAAAGCUACCAUAAAAUCAUUUUUUGUUC	126	32.011	0.995	0.758	zma-miR_N73a-5p	UGGUUGUUGGGGGCCCUGUAU	21	5p	2:141864312:141864332:+	30.34	zma-miR_N73a-3p	UCAGGUGUUCCAAAGCUACCAUA	23	3p	2:141864382:141864404:+	0
zma-MIR_N74a	2:152869331:152869510:-	AUAGGGGCUAAGUGUAAAUUAUGUACACUUUUGGACUAAAGUGCAAAAACCAAGGUGUGAGGGUACCACAAGUCAUAUGGUUCACAUAUUUGAAGAUUUGCAAGUCAAAAGAUGUGAAAUUUCAAUUGCGCUUAUAUUCAUCACUGUAGGACUUGGGUUCAAGCUUUCCCCAGCCCCUUU	180	389.105	1	0.789	zma-miR_N74a-3p	CACUGUAGGACUUGGGUUCAAG	22	3p	2:152869348:152869369:-	163.51	zma-miR_N74a-5p	GGUACCACAAGUCAUAUGGUUCA	23	5p	2:152869427:152869449:-	0
zma-MIR_N75a	2:158761267:158761408:+	CAUGGGCUAGGAAUGGGAUACAUCAGGAGCUUGAGUCUUGCGUGGCGAAAAGCUUACAUCAUCCAUUCAUCCAUCGGCAUACCAAUCAAUCUAUCUUUUGCUUACGCCACCCGGACUUAGAUCAAUCAACCAAACUCCCACA	142	2936.22	0.964	0.952	zma-miR_N75a-3p	ACGCCACCCGGACUUAGAUCA	21	3p	2:158761370:158761390:+	1435.04	zma-miR_N75a-5p	AGCUUGAGUCUUGCGUGGCGAAA	23	5p	2:158761294:158761316:+	0
zma-MIR_N76a	2:163743815:163743954:-	GGUGGCUAUUGAGUUGCAACAAAGCAUGUGAAUAUUGGCAUCGAACUAUCGGUUGAUAUAGAGUUAUACAUACACCACUAACUCAAACUCUUAACAUCAAUAAUGCCAAUGUUUGACUGCUAUGAGGACUUAUAGGAAUU	140	251.665	0.999	0.953	zma-miR_N76a-3p	AUGCCAAUGUUUGACUGCUAU	21	3p	2:163743832:163743852:-	240.26	zma-miR_N76a-5p	AGCAUGUGAAUAUUGGCAUCG	21	5p	2:163743912:163743932:-	0
zma-MIR_N77a	2:174363167:174363285:-	AGUUUGGGAGCCACAAAACCGGAGGGGUUGAAGGUGCUAAAAUCCUCUUUUAUUCAAUUUUGAAUAAAAAGGGGAUUUUAGCUCCUCCAAUCUCCUCCGGUAUUUUAGCUCUCAAACUA	119	824.037	1	0.977	zma-miR_N77a-5p	CCGGAGGGGUUGAAGGUGCUA	21	5p	2:174363247:174363267:-	296.76	zma-miR_N77a-3p	GCUCCUCCAAUCUCCUCCGGUA	22	3p	2:174363184:174363205:-	37.89
zma-MIR_N79a	2:211183948:211184116:+	GGUGGGUUGGGACUAGCCGACUGAGGGUCUGUUCGGUUACAUCGGAACGAGACCAGGAACUGUUCUAGAUGAUCAAUUACUAUAUAGAUUAAACUAUCAUUCCAAGUGGAAUUGUUCCAGAGGUUGAAUCCGAGAUAACCGAACAGACCCUGAGACUAGCAAUGAUAUA	169	997.883	0.995	0.948	zma-miR_N79a-3p	CGAGAUAACCGAACAGACCCU	21	3p	2:211184078:211184098:+	978.29	zma-miR_N79a-5p	GGUCUGUUCGGUUACAUCGGA	21	5p	2:211183973:211183993:+	0
zma-MIR_N80a	2:219978116:219978237:-	UUAGGGCUAGUUUAAAAACUUAGAUCUUCUUCGGGGUUUCCGGAGAUUGAAUGAAAAAUUAACUUUUUUCUCUCAAUCUCCGGAAAUACCGGAGUAGAUUUAAGUUUCCAAAAGAGCUUCCA	122	134.803	1	0.948	zma-miR_N80a-3p	AAUACCGGAGUAGAUUUAAGU	21	3p	2:219978133:219978153:-	70.76	zma-miR_N80a-5p	UUAGAUCUUCUUCGGGGUUUC	21	5p	2:219978198:219978218:-	0
zma-MIR_N81a	2:220575213:220575317:+	UAUAGAUGUACUUUGUUAUUUACUCUGUACAUUUUGGUAGUACAAAAAUGUGUGCAGUAAAUAGCGACAAGAAUGUGCAGAGUAAAUAACGAAGUACAUCUAUAA	105	113.486	1	0.925	zma-miR_N81a-5p	AUUUACUCUGUACAUUUUGGU	21	5p	2:220575230:220575250:+	82.12	zma-miR_N81a-3p	AAGAAUGUGCAGAGUAAAUAA	21	3p	2:220575281:220575301:+	0
zma-MIR_N82a	2:231204074:231204211:+	UGGCAUGGCUCUCUUGGUCCCUCUCUCCCUUGAAGGCUCUCUCUGGUAAAUAUGGUUGCCUUUCACAAUGAACUUCCAUCAGAUCUUUGUGAGAGAGCCUUCAGGAGGGGGGGGGGAUCCAGGUGAGCCAUAGUGCCU	138	791.492	1	1	zma-miR_N82a-5p	UCCCUCUCUCCCUUGAAGGC	20	5p	2:231204091:231204110:+	198.01	zma-miR_N82a-3p	CUUCAGGAGGGGGGGGGGAUC	21	3p	2:231204172:231204192:+	304.81
zma-MIR_N83a	2:238612185:238612302:-	GAUGUAAUUUUUCUAUCCUUUCAUGCUAUCGUCAGUGGCACAAAAGGAUAAGUACAUGUGAUUUUCUUACCCUUUUACGCCACUGACGAGGGCAUGAAAAAGGUAAGAAAUUGCAUCC	118	1670.72	1	0.999	zma-miR_N83a-5p	UUUCAUGCUAUCGUCAGUGGC	21	5p	2:238612264:238612284:-	1084.74	zma-miR_N83a-3p	CACUGACGAGGGCAUGAAAAA	21	3p	2:238612202:238612222:-	12.46
zma-MIR_N84a	3:287458:287566:-	UGAUUCAGAUUCAGUUUCUGAUUUUGAAUCUGAUUCGGAUUCCAGAUCUGAUUUGGUUGAUUUUGAAUCUAAUUUGGGUUCUAAUUAGGAACGGAGAGUAGAGGAGUAC	109	172.559	1	1	zma-miR_N84a-5p	UGAUUUUGAAUCUGAUUCGGAU	22	5p	3:287527:287548:-	106.83	zma-miR_N84a-3p	CUAAUUUGGGUUCUAAUUAGG	21	3p	3:287478:287498:-	0
zma-MIR_N87a	3:31049517:31049651:-	AGGGUGUGUUUGUUUGGGAUUAUAAACUGUUCAGACUAUAUAAUCCAACAGAUUUUGAACUAAUAAGUGUUAGUUCAAAAAUUUAUUGGAUUAUAUAAUCUGGGCAGAUUAUAAACCCUAAACAAAACAUCCCUA	135	857.26	1	1	zma-miR_N87a-5p	AUUAUAAACUGUUCAGACUA	20	5p	3:31049614:31049633:-	200.21	zma-miR_N87a-3p	AUCUGGGCAGAUUAUAAACC	20	3p	3:31049535:31049554:-	0
zma-MIR_N88a	3:41384359:41384504:+	UGCGAGCUGUUCUGGUAUUGGUCCGGAUGAGGCUAAGCUUACCCAUGAUGAGACAUGUGGCCAGUUAAAUCAUGGGUAUGCUUAGCCACAUGCCUCAUCAUGGGUAAGCUUAGCCUCGGCCGAACCAAUACCAGAACAGCUCGCAC	146	601.383	1	0.774	zma-miR_N88a-5p	UUGGUCCGGAUGAGGCUAAGCU	22	5p	3:41384376:41384397:+	400.79	zma-miR_N88a-3p	CUUAGCCUCGGCCGAACCAAUA	22	3p	3:41384467:41384488:+	0
zma-MIR_N89a	3:62235974:62236132:-	CAAAUCCUACAGAGCGUGAUUCUUUUCUUGUUAUGUAAAAUAAAAAAAGAACAGUCUAUAUUUAGAUAAGAUCAUAAUAGUAAAUGUGUGUCGGUAUACUUUUUUACUGGGAACUCAUAUCAAGGAAAGGGGAACACAACCGACCCUUCAAAGGGCAAG	159	37.327	1	1	zma-miR_N89a-5p	AUUCUUUUCUUGUUAUGUAAA	21	5p	3:62236094:62236114:-	34.98	zma-miR_N89a-3p	CUCAUAUCAAGGAAAGGGGAA	21	3p	3:62235999:62236019:-	0
zma-MIR_N8a	6:135561318:135561461:+	GACACUUAGGGCUUGUUUGGGACCAAGUGAAAUGGAGAGAAUUGAGGGGGCUAUUAUCCCUUGUUAUUCAAAAUUGAAUAGCAAGGGAUUAUAGCCCCCUCAAUUCUCUUUGUUCCACUUACUCCCAAACAAGCUCUUAGGGUA	144	1317.94	1	0.969	zma-miR_N8a-5p	UGGGACCAAGUGAAAUGGAGA	21	5p	6:135561335:135561355:+	1207.69	zma-miR_N8a-3p	UUUGUUCCACUUACUCCCAAA	21	3p	6:135561426:135561446:+	13.59
zma-MIR_N8b	10:60227109:60227254:-	CGACUUUAAGGGCUUGUUUGGGACCAAGUGAAAUGGAGAGAAUUGAGGGGGCUAUAAUCCCUUGUUAUUCAAAAUUGAAUAGUAAGGGAUUAUAGCCCCCUCAAUUCUCUUUGUUCCACUUACUCCCAAACAAGCUCUAAGGGUUU	146	1317.94	1	0.967	zma-miR_N8b-5p	UGGGACCAAGUGAAAUGGAGA	21	5p	10:60227216:60227236:-	1207.69	zma-miR_N8b-3p	UUUGUUCCACUUACUCCCAAA	21	3p	10:60227125:60227145:-	13.59
zma-MIR_N8c	10:60808576:60808723:-	AAACGUGAAGGGCUUGUUUGGGACCAAGUGAAAUGGAGAGAAUUGAGGGGGCUAUAAUCCCUUGUUAUUCAAAAUUGAAUAGCAAAGGAUUAUAGCCCCUUCAAUUCUCUUUGUUCCACUUACUCCCAAAUAAGCCCGAAAGGGUUUU	148	1317.94	1	0.973	zma-miR_N8c-5p	UGGGACCAAGUGAAAUGGAGA	21	5p	10:60808685:60808705:-	1207.69	zma-miR_N8c-3p	UUUGUUCCACUUACUCCCAAA	21	3p	10:60808594:60808614:-	13.59
zma-MIR_N8d	2:192385197:192385340:+	UACGCUAAGGGCUUGUUUGGGACCAAGUGAAAUGGAGAGAAUUGAGGGGACUAUAAUCCCUUGUUAUUUAAAAUUGAAUAGCAAGGGAUUAUAGCCCCCUCAAUUCUCUUUGUUCCACUUACUCCCAAACAAGCCCUAAGACUA	144	1317.94	1	0.968	zma-miR_N8d-5p	UGGGACCAAGUGAAAUGGAGA	21	5p	2:192385214:192385234:+	1207.69	zma-miR_N8d-3p	UUUGUUCCACUUACUCCCAAA	21	3p	2:192385305:192385325:+	13.59
zma-MIR_N90a	3:83472352:83472468:-	UUUGGGAGUCCAAAUACCGGAGGGGAUUGGAGAGGUUAAAAUCCACUCUUUAUUCAAUUUUUUAAAUAAGGAGUGGAUUUUAACCUCUCCAAUCCCUUCCGAUUUUGUGGCUCCCAA	117	54.94	1	1	zma-miR_N90a-3p	UUAACCUCUCCAAUCCCUUCC	21	3p	3:83472369:83472389:-	49.27	zma-miR_N90a-5p	AGGGGAUUGGAGAGGUUAAAA	21	5p	3:83472428:83472448:-	0
zma-MIR_N91a	3:94788024:94788168:+	UUUCUAAUUGUGAUUUUGCCCUCACUUUUUUCGGAUGAAGUUGAAAGUUUUCCCUACUCUGGAAGAAAAGUGAGGAUAAAAUCACAAAAUAGGGUAACUUUUCAACUUCAUCCGAGAAAAGUGGGGGCAAAAUCACAAAGUUUGA	145	289.408	1	0.97	zma-miR_N91a-3p	UUCAUCCGAGAAAAGUGGGGG	21	3p	3:94788130:94788150:+	276.35	zma-miR_N91a-5p	CUCACUUUUUUCGGAUGAAGU	21	5p	3:94788044:94788064:+	10.48
zma-MIR_N92a	3:123760327:123760445:-	AUUUGUUGAUCGGGGAUCCCGAGGGGAUCCAUGGGAGAAAAAUCGUCUUGCUAUUCAAAAUUGUAUUGUAAGGGGAUUCCUCGCCUAUGGAUCCUCUCGAGAUCCCUAACCACCAAAUC	119	254.248	1	0.998	zma-miR_N92a-5p	CCGAGGGGAUCCAUGGGAGAA	21	5p	3:123760407:123760427:-	145.19	zma-miR_N92a-3p	CGCCUAUGGAUCCUCUCGAGA	21	3p	3:123760344:123760364:-	96.94
zma-MIR_N93a	3:145119699:145119833:-	GGAUGCAGCGGAUUUAGUUCAAAGUGCGAAGGUUGUCAGAAAUGUGCAAGAGAUCAAAAACAACCUUCGUCUUUAACUCAAUUAAUACAACCCACUUGGCCGUUGCAAAGGUGGGGCCUUGAUUUGCUAGGUCCA	135	366.684	1	0.88	zma-miR_N93a-5p	UCAAAGUGCGAAGGUUGUCAGA	22	5p	3:145119794:145119815:-	298.88	zma-miR_N93a-3p	AAACAACCUUCGUCUUUAAC	20	3p	3:145119757:145119776:-	0
zma-MIR_N94a	3:156061976:156062239:-	UCACCAUGCCCACGGUGCGGUACCGCCGCUCCAGGUUGGCGGCGACCUCCAGCUGCGCCCGUGGUCAACCAAGUACUACUUCAUACUACUUCGCGGUGCUUCUGCCGAGUACAAAGUUUUGAUUUACAGUCAUCCUACGGGCAUCCACACAUACAACCUGGUCCCGGUUGCACACCGCCAUGAGCCUGUCACCGUCGUCGACCAUGCCACGGUGCGGUACCGCCGCUCCAGGUUGGCGGCGACCACCAGCUGCGCCCAUGGUCC	264	96.415	1	0.775	zma-miR_N94a-3p	UCCAGGUUGGCGGCGACCACC	21	3p	3:156061993:156062013:-	57.32	zma-miR_N94a-5p	CCGUCGUCGACCAUGCCACGGUGC	24	5p	3:156062025:156062048:-	0
zma-MIR_N95a	3:170520715:170520863:-	UUAGCCCUACCUAUAUCUCAUUCUUACGAGAAAGAGAGAGGGUUCACAUAGAGAGAACAAAAUUAGUAAAGGAAACCCGCGCUUGGGGAAGGUGAGGUGAACUAACAAUUCCUUCUGUCGUGUAUCCUCGAUUGAUGUGGUGUGGCAGA	149	42.776	1	0.886	zma-miR_N95a-3p	CCUUCUGUCGUGUAUCCUCGAU	22	3p	3:170520732:170520753:-	18.21	zma-miR_N95a-5p	AGAGGGUUCACAUAGAGAGAA	21	5p	3:170520807:170520827:-	0
zma-MIR_N96a	3:174892282:174892472:-	UCCCACGGAUUUGCUCAAUCCGGACGCCGAUGUGGCGUGCCACGUUGGAGCAUACUAAUGAAAGUUCCGAGACCCAGUGACACAACAUGUCAAGUUUGGGACCCGAGUGACACAACAUGCCAAGUUCGAGGACCCAAGUGACUCUAACGUGGUACGCCACGUCGGUAUCCGGUUUGAGCAAAACCGGUUUU	191	560.569	1	0.885	zma-miR_N96a-5p	UCAAUCCGGACGCCGAUGUGG	21	5p	3:174892438:174892458:-	523.26	zma-miR_N96a-3p	ACGUCGGUAUCCGGUUUGAGC	21	3p	3:174892294:174892314:-	22.94
zma-MIR_N97a	3:177339139:177339365:-	GUGGGGCGGAUGGCGCAGCUGGGCGUGGCCUUCUCCAUCAUCGGCGAGAUCAUCACGGGGAAGGGCGCGCUGGCGCAGCUCAACAUCGAGACGGGGGUGCCCAUCAACGAGAUAGAGCCGCUCGUCAUCUUCAACGUCCUCUUCUUCUUCAUCGCCGCCAUCAACCCCGGCAAUGGCAGGUUCAUCAUCGGCGAGGAAGAGGAAUAGGCUGCUGGCUGCUGCUGCUG	227	58.797	1	0.874	zma-miR_N97a-3p	CGGCGAGGAAGAGGAAUAGGCU	22	3p	3:177339156:177339177:-	27.42	zma-miR_N97a-5p	CCUCUUCUUCUUCAUCGCCGCC	22	5p	3:177339207:177339228:-	0
zma-MIR_N98a	3:190102398:190102535:-	UGGAAACCCAUAGAAAAUCCAGGGGUUCAGCUUGUUAAGUCAGCAACAUACACAAUGACAAAUUUACAGGUAGCUUCAAUAUCACUGUGUAUGCUGCUGCCUUAAUAAUCUGAAUCCGCGGGUUUUCUAUGGGUUUCC	138	536.372	0.98	0.894	zma-miR_N98a-3p	CCUUAAUAAUCUGAAUCCGCGG	22	3p	3:190102415:190102436:-	294.24	zma-miR_N98a-5p	AGGGGUUCAGCUUGUUAAGUCA	22	5p	3:190102494:190102515:-	79.64
zma-MIR_N99a	3:197787832:197787948:-	UGAUUCUGGUGGAACGGUAGAAGGGUAAAAUAUCAUAAAUAAACUGAAAUAAGCUACCUAAAUAGCUUAUUUCAGAUUAUUUAUGAUAUGUUACUCUACUACUCUUUUAUCAUAAUC	117	1164.81	1	0.984	zma-miR_N99a-3p	UUUAUGAUAUGUUACUCUACU	21	3p	3:197787849:197787869:-	1008.16	zma-miR_N99a-5p	AAGGGUAAAAUAUCAUAAAUA	21	5p	3:197787908:197787928:-	10.44
zma-MIR_N9a	4:237151393:237151535:+	AGAUGGCCGGCCUGAGCCGCCUCGCAUCCCCAUCCCGCCGACGUGCGCGUCCCUUCGGGUGGGCGCGCCGUCGUCGGAUGGGUGCUGCGCGGUGGUCGAGGCCCAGUCCGACGAGUUAAGAACUGCGGCACUGUUAGCCGUCG	143	16080.9	1	0.947	zma-miR_N9a-3p	CGGAUGGGUGCUGCGCGGUGGU	22	3p	4:237151467:237151488:+	12878.4	zma-miR_N9a-5p	CGCCUCGCAUCCCCAUCCCGCC	22	5p	4:237151410:237151431:+	717.82
zma-MIR_N9b	5:15586389:15586531:+	AGAUGGCCGGCCUGAGCCGCCCCGCAUCCCCAUCCCGCCGACGUGCGCGUCCCUUCGGGUGGGCGCGCCGUCGUCGGAUGGGUGCUGCGCGGUGGUUGAGGCCCAGUCCGACGAGUUAAGAACUGCGGCACUGUUAGCCGUCG	143	20607.5	1	0.958	zma-miR_N9b-3p	CGGAUGGGUGCUGCGCGGUGGU	22	3p	5:15586463:15586484:+	12878.4	zma-miR_N9b-5p	CGCCCCGCAUCCCCAUCCCGCC	22	5p	5:15586406:15586427:+	2717.05
zma-MIR_N9c	7:151540385:151540527:+	AGAUGGCCGGCCUGAGCCGCCUCGCAUCCCCAUCCCGCCGACGUGCGCGUCCCUUCGGGUGGGCGCGCCGUCGUCGGAUGGGUGCUGCGCGGUGGUCGAGGCCCAGUCCGACGAGUUAAGAACUGCGGCACUGUUAGCCGUCG	143	16080.9	1	0.947	zma-miR_N9c-3p	CGGAUGGGUGCUGCGCGGUGGU	22	3p	7:151540459:151540480:+	12878.4	zma-miR_N9c-5p	CGCCUCGCAUCCCCAUCCCGCC	22	5p	7:151540402:151540423:+	717.82
zma-MIR_N9d	1:274817468:274817610:+	AGAUGGCCGGCCUGAGCCGCCCCGCAUCCCCAUCCCGCCGACGUGCGCGUCCCUUCGGGUGGGCGCGCCGUCGUCGGAUGGGUGCUGCGCGGUGGUUGAGGCCCAGUCCGACGAGUUAAGAACUGCGGCACUGUUAGCCGUCG	143	20607.5	1	0.958	zma-miR_N9d-3p	CGGAUGGGUGCUGCGCGGUGGU	22	3p	1:274817542:274817563:+	12878.4	zma-miR_N9d-5p	CGCCCCGCAUCCCCAUCCCGCC	22	5p	1:274817485:274817506:+	2717.05
zma-MIR1432	7:165932774:165932896:-	UGUGGGUGUGCGUCCUACGCUCAGGAGAGAUGACACCGACGCCAGACGGACCGGUCCAUCCGCGCCGUGUCUGUCCGUCUGAAGUGGGUGUCAUCUCGCCUGAAGCAUAGGGCGGGCUCUCGC	123	8588.62	1	0.984	zma-miR1432.1-5p	UCAGGAGAGAUGACACCGACG	21	5p	7:165932856:165932876:-	6343.38	zma-miR1432.1-3p	UGGGUGUCAUCUCGCCUGAAGC	22	3p	7:165932791:165932812:-	175.15
zma-MIR156_N1	3:6928343:6928623:-	UCAUGCUCGAAGCUAUGCGUGCUCACUUCUCUCUCUGUCAGCCAUUAGAACUCCUCUAUCUCUCAAUCUCGAUCUCCCUCUUUCUUUGUUGAUCUCUCCCAUGGUGAUAUUUAUUUGCUUCCUACGUGUUGUGUUCUCUUUCUUCAGCACACACACAACCUGUUCAUGUUACCUUAGGGUUAAAGUUUUUGCACUUUGCGUGAAGAUGGAAAGACAAACAGUAGAUGAGUUUUUUGAAGGUUUGACAGAAGAGAGUGAGCACACACGGUGGUUUCUUACCA	281	606099	1	1	zma-miR156_N1-3p	UUGACAGAAGAGAGUGAGCAC	21	3p	3:6928362:6928382:-	454754	zma-miR156_N1-5p	GCUCACUUCUCUCUCUGUCAGCC	23	5p	3:6928581:6928603:-	0
zma-MIR156a	4:87069146:87069319:-	GGUGGUGGCGGCCGGCUGGGUUUUCGUUCCGUGGCUAACUGACAGAAGAGAGUGAGCACACAGCGGGCAGACUGCAUCGAUCGAUCUGCAUCCGAGACGGCGCACGUACGAAUGAUGAUGCAGCUGCUGCUGCGUGCUCACUUCUCUCUCUGUCAGUCCUCUAGCUGCUACGGC	174	103106	1	0.997	zma-miR156a-5p	UGACAGAAGAGAGUGAGCAC	20	5p	4:87069261:87069280:-	-	zma-miR156a-3p	GCUCACUUCUCUCUCUGUCAGU	22	3p	4:87069163:87069184:-	19939.1
zma-MIR156b	3:6928278:6928401:-	AGAUGAGUUUUUUGAAGGUUUGACAGAAGAGAGUGAGCACACACGGUGGUUUCUUACCAUGAGUGUCAUGCUAGGAGCUGUGCGUGCUCACCCUCUAUCUGUCAGUCACUCAUCAAGCCCAUCU	124	562032	1	1	zma-miR156b-5p	UGACAGAAGAGAGUGAGCAC	20	5p	3:6928362:6928381:-	-	zma-miR156b-3p	GCUCACCCUCUAUCUGUCAGU	21	3p	3:6928296:6928316:-	3918.28
zma-MIR156d	5:94725821:94725991:-	ACGGCGGCGUUUCUGUAGAUGCGGAGAGGCUCUCGAGAGAUUGACAGAAGAGAGUGAGCACACGGCGCGACGAACGACAUAGCAUGUAUGCCGUCCUCGCCGCGUGCUCACUUCUCUUUCUGUCAGCCUCUUUCUCUCGAUGGCUUAUCUCCCGUCUAGAUCCGUUGUUAG	171	1.04668e+06	1	0.991	zma-miR156d.1-5p	UUGACAGAAGAGAGUGAGCAC	21	5p	5:94725931:94725951:-	454754	zma-miR156d.1-3p	GCUCACUUCUCUUUCUGUCAGCC	23	3p	5:94725864:94725886:-	897.87
zma-MIR156e	2:33005027:33005183:+	CGGCGGGCGCGCGCGCGGUGACAGAAGAGAGUGAGCACACGGCCGGUGUGACGGCACCGGCGCGGAUGUGCCGUCGCGGCCGCGUGCUCACUGCUCUCUCUGUCAUCCGCUGGCACACCCUCACGGCAGGGCGCGGCUCUCGCUCACCGCCGGCCGG	157	77715.9	1	1	zma-miR156e-5p	UGACAGAAGAGAGUGAGCAC	20	5p	2:33005045:33005064:+	-	zma-miR156e-3p	GCUCACUGCUCUCUCUGUCAUC	22	3p	2:33005112:33005133:+	6808.31
zma-MIR156f	2:185613976:185614167:-	GCGGGAUGGGCGGAUGAGGGGCCUGGCUGCUAGAUGGUGUGGCUGACAGAAGAGAGUGAGCACGCAUCGGCCAGACUGCAUCUAUAUACGGCUGCCCCAAAGCGACGGAUCGAUGGAUGCCUAGCCUAGGCCUAGGCGCAGCUGCUGUUGCGUGCUCACUUCUCUUUCUGUCAGCUCUCUCUCUCAUCCUUG	192	527122	1	0.998	zma-miR156f-5p	UGACAGAAGAGAGUGAGCAC	20	5p	2:185614105:185614124:-	-	zma-miR156f-3p	GCUCACUUCUCUUUCUGUCAGC	22	3p	2:185613993:185614014:-	364945
zma-MIR156g	7:119411269:119411441:+	GCAGCUCGACGGUGUGGCUGACAGAAGAGAGUGAGCACGCAUCGGCCAGACUGCAUCUAUAUACGGCUGCUCCUGGCGAAUGGAUAGAUGCCAAGGCGCAGCUGCUGUUGCGUGCUCACUUCUCUUUCUGUCAGCUCCCUCUCCUCCUAGGGACUUGUUCCGCCGUAUGCAUC	173	527122	1	0.998	zma-miR156g-5p	UGACAGAAGAGAGUGAGCAC	20	5p	7:119411287:119411306:+	-	zma-miR156g-3p	GCUCACUUCUCUUUCUGUCAGC	22	3p	7:119411382:119411403:+	364945
zma-MIR156h	10:129642869:129643013:-	CGGGGCGGCUGCCGCCGGUCCGGCGGGGGCGGGCUCGCGCGCGCGCGGUGACAGAAGAGAGUGAGCACACGGCCGGGCGUGACGGCACGUGCCGUCGCGGCCGCGUGCUCACUGCUCUUUCUGUCAUCCGCUGGUCCGGGCCUCU	145	68283.5	1	0.999	zma-miR156h-5p	UGACAGAAGAGAGUGAGCAC	20	5p	10:129642946:129642965:-	-	zma-miR156h-3p	GCUCACUGCUCUUUCUGUCAUC	22	3p	10:129642886:129642907:-	888.63
zma-MIR156i	4:140280586:140280739:-	GCGCGGGCUGGCUGUCGGGCGCGCGGAUGCGCCGGCCGCGGCGGGCGGUGACAGAAGAGAGUGAGCACACGGCCGGGCGGAACGGCACCGGCGGAUGGUGCCGUCGCGGACGCGUGCUCACUGCUCUAUCUGUCAUCCACUCUCUCCCCCGCUC	154	69856.7	1	1	zma-miR156i-5p	UGACAGAAGAGAGUGAGCAC	20	5p	4:140280672:140280691:-	-	zma-miR156i-3p	GCUCACUGCUCUAUCUGUCAUC	22	3p	4:140280603:140280624:-	2685.47
zma-MIR156j	7:134663764:134663890:-	GUCGAGUGGACCUCGGGAGCGAUGACAGAAGAGAGAGAGCACAACCCAGCACCAGCGAGGAAAAGCCUCGCUUCUGCGAGGGCCGUGUGCUCUCUGCUCUCACUGUCAUCGCCCACAGGCCACCGAA	127	2450.47	1	1	zma-miR156j.1-5p	AUGACAGAAGAGAGAGAGCAC	21	5p	7:134663849:134663869:-	1817.09	zma-miR156j.1-3p	GCUCUCUGCUCUCACUGUCAUCG	23	3p	7:134663780:134663802:-	8.88
zma-MIR156k	6:98967260:98967382:-	GGCUUAGGCCCCGAAGAGAUUGACAGAAGAGAGCGAGCACCUGGCGCGGCGACCGGCAUGGAACGCAUGCCGUCCCCGCCGCGUGCUCGCUUCUCUUUCUGUCAGCCUCUCCCUCGUCCUGAG	123	457612	1	1	zma-miR156k-5p	UGACAGAAGAGAGCGAGCAC	20	5p	6:98967343:98967362:-	-	zma-miR156k-3p	GCUCGCUUCUCUUUCUGUCAGC	22	3p	6:98967277:98967298:-	17884.3
zma-MIR156l	5:188595316:188595441:-	CGGCGGGCGGGCGGCGGGCGGUGACAGAAGAGAGUGAGCACACGGCCGGGCGGAACGGCACCGGCGGAUGUGCCGUCGCGGCCGCGUGCUCACUGCUCUAUCUGUCACCCACUCCCCCUCCCCGUU	126	80708.7	1	1	zma-miR156l-5p	UGACAGAAGAGAGUGAGCAC	20	5p	5:188595401:188595420:-	-	zma-miR156l-3p	GCUCACUGCUCUAUCUGUCACC	22	3p	5:188595333:188595354:-	10511.8
zma-MIR159a	8:10753063:10753317:+	CGGGGGCAGAUCGAUGCUUUGGGUUUGAAGCGGAGCUCCUAUCAUUCCAAUGAAGGGUCGUUCCGAAGGGCUGGUUCCGCUGCUCGUUCAUGGUUCCCACUAUCCUAUCUCAUCAUGUGUAUAUAUGUAAUCCAUGGGGGAGGGUUUCUCUCGUCUUUGAGAUAGGCUUGUGGUUUGCAUGACCGAGGAGCUGCACCGCCCCCUUGCUGGCCGCUCUUUGGAUUGAAGGGAGCUCUGCAUCCUGAUCCACCCCUC	255	2.40131e+06	1	0.992	zma-miR159a-3p	UUUGGAUUGAAGGGAGCUCUG	21	3p	8:10753279:10753299:+	2.09485e+06	zma-miR159a-5p	GAGCUCCUAUCAUUCCAAUGA	21	5p	8:10753095:10753115:+	4402.31
zma-MIR159b	8:10950937:10951152:+	CGGUCUGGUCUUAAGGCGGUGCUCCCUUCAAACCAAUAAACGGUCGAUCUGAUGGGUGGUACAGCUGCUCGUUCAUGGUUCCCACUGUCCCAUCUCAUCAGAGAGAGAGAGAGAUGCUUGAGAUGGGCUUGUGGUUUGCAUGACCGAGGAGCUGCACGUCCCCUUCGUUGACCGCUGUUUGGAUUGAAGGGAGCUCUGCAUCUUGGUCCCAAGACU	216	2.39634e+06	1	0.993	zma-miR159b-3p	UUUGGAUUGAAGGGAGCUCUG	21	3p	8:10951114:10951134:+	2.09485e+06	zma-miR159b-5p	GUGCUCCCUUCAAACCAAUAA	21	5p	8:10950955:10950975:+	17.35
zma-MIR159c	3:2020763:2020975:-	UGAUUAAGAAAGGCGAUCGAAGAGCUCCCUUCGAUCCAAUCCAGGAGGGGAAGUGGUCGGUUGCAGCUGCCGGUUCAUGGAUACCUCUCUGGUGCAGCAAUGGCCGCUGCUCACCUCUGCACUUGCAUGGGUGUGCAUGACCCGGGAGAUGAGCCCGCCAUCAUCUUUCCCUCGUGCUUGGAUUGAAGGGAGCUCCUCUCUGUCUGUCUGUCU	213	67674.8	1	0.99	zma-miR159c.1-3p	CUUGGAUUGAAGGGAGCUCC	20	3p	3:2020780:2020799:-	21108.8	zma-miR159c.1-5p	AGCUCCCUUCGAUCCAAUCC	20	5p	3:2020934:2020953:-	365.77
zma-MIR159d	8:27675692:27675897:+	AUGCCGAUCGAUCGAAGAGCUCCCUUCGAUCCAAUCCAGGAGGGAAAGUGGUCGGCUGCAGCUGCCGGUUCAUGGAUACCUCUCUGGUGCAGCAAUGGCCGAGAUGCUCACCUGCACUUGCAUGGGUGUGCAUGACCCGGGAGACGAACCGACCAUCAUCUUUCCCUCGUGCUUGGAUUGAAGGGAGCUCCUCUCUCUCUCUCUCU	206	67674.8	1	0.988	zma-miR159d.1-3p	CUUGGAUUGAAGGGAGCUCC	20	3p	8:27675863:27675882:+	21108.8	zma-miR159d.1-5p	AGCUCCCUUCGAUCCAAUCC	20	5p	8:27675709:27675728:+	365.77
zma-MIR159f	3:25007818:25008065:-	UGCUUUGGAUUUGAAGCGGAGCUCCUCUCAUUCCAAUGAAGGGUCCUUCCGAAGGGUGGUUCCGCUGCUCGUUCAUGGUUCCCACUAUCCUAUCUCAUCCAUGUUUGCGUGUCUUCGAGAGGAAGCGGAAGAGAUUCCUGUGGUCGCCUUUUGAGAUAGGCUUGUGGUUUGCAUGACCGAGGAGCUGCACCGACCCCGUGCUGGCCGCUCUUUGGAUUGAAGGGAGCUCUGCAUCCUGAUCCACCCCC	248	2.39697e+06	1	0.992	zma-miR159f-3p	UUUGGAUUGAAGGGAGCUCUG	21	3p	3:25007835:25007855:-	2.09485e+06	zma-miR159f-5p	GAGCUCCUCUCAUUCCAAUGA	21	5p	3:25008027:25008047:-	417.09
zma-MIR159h	8:10908489:10908688:+	GGUGCUCCCUUCACACCAAUAAACGGUCGAUCUGAUGGGUGGUACAGCUGCUCGUUCAUGGUUCCCACUGUCCCAUCUCAUCAGAGAGAGAGAAGAUCGUGAGAGAGCGAGAGAUGCUUGAGAUGGGCUUGUGGUUUGCAUGACCGAGGAGCUGCCUCGUCCCCUUCGUUGACCGCUGUUUGGAGUGAAGGGAGCUCUGC	200	7912.49	1	0.99	zma-miR159h-3p	UUUGGAGUGAAGGGAGCUCUG	21	3p	8:10908667:10908687:+	2239.49	zma-miR159h-5p	GUGCUCCCUUCACACCAAUAA	21	5p	8:10908490:10908510:+	12.82
zma-MIR159i	8:10912332:10912583:+	AGUUUGAUUCACUAGACCUGAUCCCCUAGACUAGACGGUCUGGUCUUAAGGCGGUGCUCCCUUCACACCAAUAAACGGUCGAUCUGAUGGGUGGUACAGCUGCUCGUUCAUGGUUCCCACUGUCCCAUCUCAUCAGAGAGAGAGAAGAUCAUGAGAGAGCGAGAGAUGCUUGAGAUGGGCUUGUGGUUUGCAUGACCGAGGAGCUGCCUCGUCCCCUUCGUUGACCGCUGUUUGGAGUGAAGGGAGCUCUGC	252	7912.49	1	0.99	zma-miR159i-3p	UUUGGAGUGAAGGGAGCUCUG	21	3p	8:10912562:10912582:+	2239.49	zma-miR159i-5p	GUGCUCCCUUCACACCAAUAA	21	5p	8:10912385:10912405:+	12.82
zma-MIR159j	8:10920936:10921169:+	CGGUCUGGUCUUAAGGCGGUGCUCCCUUCAAACCAAUAAACGGUCGAUCUGAUGGGUGGUACAGCUGCUCGUUCAUGGUUCCCACUGUCCCAUCUCAUCAGAGAGAGAGAAGAUCGUGAGAGAGCGAGAGAUGCUUGAGAUGGGCUUGUGGUUUGCAUGACCGAGGAGCUGCCUCGUCCCCUUCGUUGACCGCUGUUUGGAUUGAAGGGAGCUCUGCAUCUUGCUCCCAUGACU	234	2.39634e+06	1	0.993	zma-miR159j-3p	UUUGGAUUGAAGGGAGCUCUG	21	3p	8:10921131:10921151:+	2.09485e+06	zma-miR159j-5p	GUGCUCCCUUCAAACCAAUAA	21	5p	8:10920954:10920974:+	17.35
zma-MIR159k	8:10947041:10947274:+	CGGUCUGGUCUUAAGGCGGUGCUCCCUUCAAACCAAUAAACGGUCGAUCUGAUGGGUGGUACAACUGCUCGUUCAUGGUUCCCACUGUCCCAUCUCAUCAGAGAGAGAGAAGAUCGUGAGAGAGCGAGAGAUGCUUGAGAUGGGCUUGUGGUUUGCAUGACCGAGGAGCUGCAUCGUCCCCUUCGUUGACCGCUGUUUGGAUUGAAGGGAGCUCUGCAUCUUGCUCCCAUGACU	234	2.39634e+06	1	0.993	zma-miR159k-3p	UUUGGAUUGAAGGGAGCUCUG	21	3p	8:10947236:10947256:+	2.09485e+06	zma-miR159k-5p	GUGCUCCCUUCAAACCAAUAA	21	5p	8:10947059:10947079:+	17.35
zma-MIR160_N1	7:5206352:5206472:-	AGAAAGCUAGCUAGGGAAUAUGCCUGGCUCCCUGUAUGCCACUCGCACGGCUACCACACCCCCGGUGGCCGCUGCGGCUGGCGUGCGAGGUGCCAAGCAUGGCCCCCUCAUACAUCUCUCU	121	89586	1	0.998	zma-miR160_N1-5p	UGCCUGGCUCCCUGUAUGCCA	21	5p	7:5206432:5206452:-	82649.2	zma-miR160_N1-3p	GCGUGCGAGGUGCCAAGCAUG	21	3p	7:5206372:5206392:-	113.5
zma-MIR160a	4:241638514:241638645:+	AUUCAGAUUUGUGUGCGUGCCUGGCUCCCUGUAUGCCACACAUGUAGCGCCCAACCCAGAUGCUAAGGUUGCCUGCUGUGGGUGGCGUGCAAGGGGCCAAGCAUGCAUCCAUGCAUGCAUGCACUUUUGUUC	132	88579.2	1	1	zma-miR160a-5p	UGCCUGGCUCCCUGUAUGCCA	21	5p	4:241638531:241638551:+	82649.2	zma-miR160a-3p	GCGUGCAAGGGGCCAAGCAUG	21	3p	4:241638598:241638618:+	94.83
zma-MIR160b	5:44296769:44296892:-	CGAUCGAUCGGCUCGUGUCGUGUGUGCCUGGCUCCCUGUAUGCCACACAUGUAGCCAACCCGUGGCGUGAUUGGAUGCUGUGGGUGGCGUGCAAGGAGCCAAGCAUGCAUAACAGGCCAUGAUC	124	89802.5	1	1	zma-miR160b-5p	UGCCUGGCUCCCUGUAUGCCA	21	5p	5:44296848:44296868:-	82649.2	zma-miR160b-3p	GCGUGCAAGGAGCCAAGCAUG	21	3p	5:44296786:44296806:-	1276.71
zma-MIR160c	6:9551851:9551970:+	UUGCAUUGCUUAGGAUGUGCCUGGCUCCCUGUAUGCCACUCAUCUAGAGCAACGACAGCUUGGUAGGGUUGCCUAUAAGAUGGAUGGCGUGCAUGGUGCCAAGCAUAUCUCGCCAUUUUU	120	88447.6	1	1	zma-miR160c-5p	UGCCUGGCUCCCUGUAUGCCA	21	5p	6:9551868:9551888:+	82649.2	zma-miR160c-3p	GCGUGCAUGGUGCCAAGCAUA	21	3p	6:9551937:9551957:+	0.21
zma-MIR160d	1:288700632:288700773:-	CCAGGGGCGGGAUCGAUAUGCCUGGCUCCCUGUAUGCCACUCGCAUGGCUGCCAACUCAUCAUGCAUACACUGCUAGCUAGUCGUUGGCUCCACUGCGGAUGGCGUGCGUGGAGCCAAGCAUGACCGAUCAUCUCCUCCUCC	142	88985.1	1	1	zma-miR160d-5p	UGCCUGGCUCCCUGUAUGCCA	21	5p	1:288700735:288700755:-	82649.2	zma-miR160d-3p	GCGUGCGUGGAGCCAAGCAUG	21	3p	1:288700651:288700671:-	1.3
zma-MIR160f	2:241093417:241093549:-	GGUGAAAGAUAGGGAAUAUGCCUGGCUCCCUGUAUGCCGCUCGCAUGGCUACCACCGCCUGUGGUCGUUGCGGCUGGCGUGCGAGGUGCCAGGCAUGUUUUAAUAAUUAUCUCCCUCCCCCCUCUCUCUCAUA	133	4601.86	1	0.983	zma-miR160f.1-5p	UGCCUGGCUCCCUGUAUGCC	20	5p	2:241093512:241093531:-	1683	zma-miR160f.1-3p	CGUGCGAGGUGCCAGGCAUG	20	3p	2:241093453:241093472:-	0
zma-MIR160g	6:94036683:94036811:+	GUCGAUUGGCUCGUGCAUGCCUGGCUCCCUGUAUGCCACACAUGUAGCCCAACCCGUGAUGUGAUUGGAUGCUGUGGGUGGCGUGCAAGGAGCCAAGCAUGUAUGCAUAUAUAACAUGCCAUGAUCAUC	129	90338.5	1	1	zma-miR160g-5p	UGCCUGGCUCCCUGUAUGCCA	21	5p	6:94036700:94036720:+	82649.2	zma-miR160g-3p	GCGUGCAAGGAGCCAAGCAUG	21	3p	6:94036763:94036783:+	1276.71
zma-MIR162	5:186614101:186614266:+	CCCAUCUACGGGUGGUGUCUGGGCGCAGUGGUUUAUCGAUCUCUUCCUUGCCUUGUGCUGGUCCGGCCGGGAGUGGUGGUUCAAGCGUUUUAUUGUUGCAGCAGCUCGCAAACAACGCGGGAAUCGGUCGAUAAACCUCUGCAUCCAGCUCUCACUGCGGUUAAGG	166	27962.8	1	0.997	zma-miR162.1-3p	UCGAUAAACCUCUGCAUCCAG	21	3p	5:186614228:186614248:+	22344	zma-miR162-5p	GGGCGCAGUGGUUUAUCGAUC	21	5p	5:186614121:186614141:+	18.92
zma-MIR164a	2:223401157:223401308:-	CAGUGACAAGGACCACGCUGGAGAAGCAGGGCACGUGCAUGCGCAUACCAUAUAGCUAGACGAUGUUCUCUCUCGCUCCGCUCGACCAAGCUUCAUGUAUGGAUGGGUACGCACGCACGUGUUCUCCUUCUCCAUCGAGGUCUUUCUCACUU	152	71470.9	1	1	zma-miR164a-5p	UGGAGAAGCAGGGCACGUGCA	21	5p	2:223401270:223401290:-	61695.5	zma-miR164a-3p	CACGUGUUCUCCUUCUCCAUC	21	3p	2:223401173:223401193:-	4.87
zma-MIR164b	6:145727415:145727542:+	UAGACGGUGGCUGUGCGUGGUGGAGAAGCAGGGCACGUGCAUUACCAUCCAAUGCCGCCGGGUGGGUGGGUGGAAUGGAUGGAUGGUUCUUGAUGUGCCCAUCUUCUCCACCGAGCACGAACUGUCUU	128	73727.9	1	0.999	zma-miR164b-5p	UGGAGAAGCAGGGCACGUGCA	21	5p	6:145727435:145727455:+	61695.5	zma-miR164b.1-3p	GAUGUGCCCAUCUUCUCCACC	21	3p	6:145727506:145727526:+	0
zma-MIR164c	6:157477822:157478120:+	GAUGUGUGCUGAGGAUGGCGAGGUGCGCGCGGUGGAGAAGCAGGGCACGUGCAUUCUUUCCGUCGCCGGCCGGCUUGGCAGCGGCCGGCGGCCCGGCUCUCGCAGUCACGCGUACGUCGCCUGAGCGGCGCGCGCGAGAGAGAGAGACACGGCAGGUCGUCGCCGGCGCGGCUAACUGGUGCAGGUGCAGCAGCUAGCUUCUGAAACCCAGCCAGCCAGCCAGCCGGCCGGCCGGCCGAUCGAUGCGUGCAUGUGCCCUUCUUCUCCAUCGGGCACGCCUCGCCUGCGCUGCGCACCCC	299	73486.2	1	0.946	zma-miR164c-5p	UGGAGAAGCAGGGCACGUGCA	21	5p	6:157477854:157477874:+	61695.5	zma-miR164c-3p	CAUGUGCCCUUCUUCUCCAUC	21	3p	6:157478071:157478091:+	1630.3
zma-MIR164d	7:178154788:178155000:+	AGUGAGAAGGACCACGCUGGAGAAGCAGGGCACGUGCAUGCACAUACGCCAUUCUCGAUCUCUCCUCUCCACCACUACUGCAUCUAGCUAUCUCCAUGGAUGGAUGUACGUAGCUCGGACUGGAUCGAUCGGAGAAGCAAUAAGCUAGCGAGCUCAUGCAUGCUGGCUGUGCACGCACGUGGUCUCCUUCUCCAUCACGGUUCUUUCUCACUU	213	71753.8	1	0.999	zma-miR164d-5p	UGGAGAAGCAGGGCACGUGCA	21	5p	7:178154805:178154825:+	61695.5	zma-miR164d.1-3p	CACGUGGUCUCCUUCUCCAUC	21	3p	7:178154963:178154983:+	271.24
zma-MIR164e	1:47137780:47137928:+	GGCGUGUUUGUGCAGGGUGGAGAAGCAGGACACGUGAGCGACCAUCCAGUUCCACUCCCGCUGGCUCGCUGCUGGAGCUCCCGGCGGCUUGGUGAGUUUGGGUGGUCGUUCAUGUGUCCGCCCUCUCCACCGAGCACCGGCACAUCCCA	149	21470.1	1	0.983	zma-miR164e-5p	UGGAGAAGCAGGACACGUGAG	21	5p	1:47137797:47137817:+	19338	zma-miR164e-3p	CAUGUGUCCGCCCUCUCCACC	21	3p	1:47137890:47137910:+	0.37
zma-MIR164f	4:179535492:179535629:+	GGGCGAGCAAACCGUGCUGGAGAAGCAGGGCACGUGCUCGCCGACAAGUCGAAGCCUUAGGGCAGCUUGGCCUGUGGCUGCACGCGUACGUGGUCGUCGCAGCACGUGCGCUCCUUCUCCAACAUGGCUUCUCGCCCC	138	6049.22	1	1	zma-miR164f.1-5p	UGGAGAAGCAGGGCACGUGC	20	5p	4:179535509:179535528:+	3089.05	zma-miR164f.1-3p	ACGUGCGCUCCUUCUCCAAC	20	3p	4:179535595:179535614:+	0
zma-MIR164g	6:142646339:142646544:-	UUUGGUGAGAAGGUCCCUGUUGGAGAAGCAGGGCACGUGCAGAGACACGCCGGAGCACGGCCGCCGCCGAUCUACCGACCUCCCAAACCUGCCUUAUGGUGUGGGGGUGGAGGUCGUCGGUGGAAGCGAUAGCUGUCGUUGUUGCUUCGAUGUUGUUAGCUCCUCCUGCACGUGCUCCCCUUCUCCACCACGGCCUUCUCACCACC	206	71488.1	1	1	zma-miR164g-5p	UGGAGAAGCAGGGCACGUGCA	21	5p	6:142646504:142646524:-	61695.5	zma-miR164g-3p	CACGUGCUCCCCUUCUCCACC	21	3p	6:142646356:142646376:-	358.69
zma-MIR164h	8:121773384:121773602:+	GUGGAGAAGCAGGGCACGUGUGAAUUCAUUCGUUCCAUCGACGGUCUGGCGCCGACUCACGCAUCGCCGGCGCGGCGAGCUGAGCGCGUGACACGGAAAGCAGGUCCGCCGCGCCGGCGCCCGCGCUGGCCGAUCGACCGGCUAACUGUAGCUCCACGAAGCAAAGCCAGGCCAGCCGGCCGAUCGAUGCGUGCGUGCAUGUGCCCUUCUUCUCCAUCG	219	4860.53	1	1	zma-miR164h-5p	UGGAGAAGCAGGGCACGUGUG	21	5p	8:121773385:121773405:+	0	zma-miR164h-3p	CAUGUGCCCUUCUUCUCCAUC	21	3p	8:121773581:121773601:+	1630.3
zma-MIR166_N1	B73V4_ctg73:2440:2619:+	GCUACUUGCUUCUGAGUGGAAUGUUGUCUGGUUCAAGGUCUUGCUUUCCGAUUUGAGGAUGAUCCAUGCUUGCAUGUGUAGUUUUUUUUGUUCCUCAGAUCUACAAGAUCUCGGACCAGGCUUCAUUCCCCUCAGGAAUAGCUUCAAAAUAAUACCGCCGGAGAGUUAUUAGGAGGAGCU	180	3.28336e+06	1	1	zma-miR166_N1-3p	UCGGACCAGGCUUCAUUCCCC	21	3p	B73V4_ctg73:2550:2570:+	2.9619e+06	zma-miR166_N1-5p	GGAAUGUUGUCUGGUUCAAGG	21	5p	B73V4_ctg73:2457:2477:+	10310
zma-MIR166_N2	1:226854045:226854196:-	UAUGAAGCUACUUGCUUUUGAGUGAAAUGUUGUCUGGUUCAAGGUCUUGCUUUGCGAUUUGAGGAUGAUCCAUGCUUGCAUGUGUUGUUUUUUAUUCCUCGGAUAUGCAAGAUCUCGGACCAGGCUUCAUUCCCCUCAGGAAUAGCUUCAAA	152	3.27233e+06	1	1	zma-miR166_N2-3p	UCGGACCAGGCUUCAUUCCCC	21	3p	1:226854062:226854082:-	2.9619e+06	zma-miR166_N2-5p	GAAAUGUUGUCUGGUUCAAGG	21	5p	1:226854153:226854173:-	274.22
zma-MIR166_N3	4:181111971:181112251:+	CCGGACAGAUCGAGGCGUCGGACCAGGCUUCAUUCCUCGCAAACCGGUGCAUCCAUGGUGUCUUACCUAUCUCGGCUCAUGGUUCUUCUAGAGUUCUAGUAGCUAGCAACCAGCUAUAGUUCUCUUACAAACAUAUAUCAGGUAGCUAGGGAUAGCCAGCCAGAUAAUUUCAUGCAUACGUACUGCCUCAUCAUGCUCGGAUUGGGUUAGGGGGAUUGUUGUCUGGCUCGGUGUCUCCGGUCGAGACGGCCUUGCCGGCGCCGGAGCUGUCGUCGACCGGA	281	128032	1	0.996	zma-miR166_N3-5p	UCGGACCAGGCUUCAUUCCUC	21	5p	4:181111988:181112008:+	104301	zma-miR166_N3-3p	GGAUUGUUGUCUGGCUCGGUG	21	3p	4:181112183:181112203:+	497.32
zma-MIR166a	6:87381717:87381950:+	CCUUUCGUCUUUGAGGGGAAUGUUGUCUGGCUCGGGGCCGCCGCCGCCGCUCCUUCCUUCUCUAGUCUCUCUUCUCUCCUAGCAGCUACUCUUCGCUUCCUACUCCUAUCUCGAUCCCUCUCUUCUUCUUCUUCUUCUUCUUCCUCUUCCCCCCUCUCUUGGAUCGAGACCGAGCGGACGGAGACGAGUGGUGUAGAUCUCGGACCAGGCUUCAUUCCCCCCAAAAUGAAGGGC	234	3.25934e+06	1	1	zma-miR166a-3p	UCGGACCAGGCUUCAUUCCCC	21	3p	6:87381916:87381936:+	2.9619e+06	zma-miR166a-5p	GGAAUGUUGUCUGGCUCGGGG	21	5p	6:87381733:87381753:+	1958.91
zma-MIR166b	9:90025262:90025441:+	GCUACUUGCUUCUGAGUGGAAUGUUGUCUGGUUCAAGGUCUUGCUUUCCGAUUUGAGGAUGAUCCAUGCUUGCAUGUGUAGUUUUUUUUGUUCCUCAGAUCUACAAGAUCUCGGACCAGGCUUCAUUCCCCUCAGGAAUAGCUUCAAAAUAAUACCGCCGGAGAGUUAUUAGGAGGAGCU	180	3.28336e+06	1	1	zma-miR166b-3p	UCGGACCAGGCUUCAUUCCCC	21	3p	9:90025372:90025392:+	2.9619e+06	zma-miR166b-5p	GGAAUGUUGUCUGGUUCAAGG	21	5p	9:90025279:90025299:+	10310
zma-MIR166b1	1:226759239:226759392:-	UAUGAAGCUACUUGCUUCUGAGUGGAAUGUUGUCUGGUUCAAGGUCUUGCUUUCCGAUUUGAGGAUGAUCCAUGCUUGCAUGUGUAGUUUUUUUUGUUCCUCAGAUCUACAAGAUCUCGGACCAGGCUUCAUUCCCCUCAGGAAUAGCUUCAAA	154	3.28336e+06	1	1	zma-miR166b1-3p	UCGGACCAGGCUUCAUUCCCC	21	3p	1:226759256:226759276:-	2.9619e+06	zma-miR166b1-5p	GGAAUGUUGUCUGGUUCAAGG	21	5p	1:226759349:226759369:-	10310
zma-MIR166c	4:153858438:153858556:+	GCUUUCUUACUUUGAGGGGAAUGUUGUCUGGCUCGAGGUGCAGAAACACGCAGAUCUCAUCGAGGUCGUCUUGGUUGUUGUUGAUCUCGGACCAGGCUUCAUUCCCCUCAAGUAGAGCU	119	3.28567e+06	1	1	zma-miR166c-3p	UCGGACCAGGCUUCAUUCCCC	21	3p	4:153858524:153858544:+	2.9619e+06	zma-miR166c-5p	GGAAUGUUGUCUGGCUCGAGG	21	5p	4:153858455:153858475:+	8419.41
zma-MIR166d	5:22443517:22443658:-	UGUGAAGCUAUUUGCUUCUGAGUGGAAUGUUGUCUGGUUCAAGGUCUUUUGCUUUGUGAUCCAUCUGUGUAGAGCUUCUAAGUAUUCCUUGGAUCUGCAAGAUCUCGGACCAGGCUUCAUUCCCCUCAGAAAUAGCUUCAAA	142	3.28336e+06	1	1	zma-miR166d-3p	UCGGACCAGGCUUCAUUCCCC	21	3p	5:22443534:22443554:-	2.9619e+06	zma-miR166d-5p	GGAAUGUUGUCUGGUUCAAGG	21	5p	5:22443615:22443635:-	10310
zma-MIR166e	5:195602229:195602342:+	GCUUUCUUACUUUGAGGGGAAUGUUGUCUGGCUCGAGGUGCAGAAACAUACAGAUCUCAUCGGUCUAGGUUCUUGUCGAUCUCGGACCAGGCUUCAUUCCCCUCAAGUGGAGCU	114	3.28567e+06	1	1	zma-miR166e-3p	UCGGACCAGGCUUCAUUCCCC	21	3p	5:195602310:195602330:+	2.9619e+06	zma-miR166e-5p	GGAAUGUUGUCUGGCUCGAGG	21	5p	5:195602246:195602266:+	8419.41
zma-MIR166f	5:8289172:8289279:+	UUCAUGGCUGUCGAGGGGAAUGACGUCCGGUCCGAACAAGCCACGGCUGCUGCUGCGCUACCGCCGCGGCUUCGGACCAGGCUUCAUUCCCCACGAUUCACCAUGGAA	108	3.49832e+06	1	1	zma-miR166f-3p	UCGGACCAGGCUUCAUUCCCC	21	3p	5:8289243:8289263:+	2.9619e+06	zma-miR166f-5p	GGAAUGACGUCCGGUCCGAAC	21	5p	5:8289188:8289208:+	0
zma-MIR166g	1:13782613:13782780:+	AUGUACGGCAGUUGAGGGGAAUGUUGUCUGGUUGGAGACCUAACACCGCGAAUUAAUCAUCCAUGCCAUGGAAGCAGCAUAUGCCCGCCUGCAUCUAUCCAUGCAUGAUGGUGGAAGGUUUCGGACCAGGCUUCAUUCCCCCCAACUCAACACUCAGCUGCGUCGCUC	168	3.48235e+06	1	1	zma-miR166g-3p	UCGGACCAGGCUUCAUUCCCC	21	3p	1:13782733:13782753:+	2.9619e+06	zma-miR166g-5p	GGAAUGUUGUCUGGUUGGAGA	21	5p	1:13782630:13782650:+	1148.87
zma-MIR166h	1:279585895:279586022:-	UCCGUCGAUCGAGUCGGUAGCUUCAUGUCUGUCGAGGGGAAUGACGUCCGGUCCGAACGAGCCACGGCUGCUGCUGCGCCGCCGCGGGCUUCGGACCAGGCUUCAUUCCCCGUGACUCAUGGAGACGG	128	3.48351e+06	1	1	zma-miR166h-3p	UCGGACCAGGCUUCAUUCCCC	21	3p	1:279585912:279585932:-	2.9619e+06	zma-miR166h-5p	GGAAUGACGUCCGGUCCGAAC	21	5p	1:279585965:279585985:-	0
zma-MIR166i	1:244940000:244940132:+	CGAUCGUCUUGUUGAGGGGAAUGUCGUCUGGCGCGAGACCGUACCAGACGACGUGCUCUCUCGGUCGUCGGACGGUCUCGGACCAGGCUUCAUUCCCCCCAACAGCUCAGUCCAUCAGGGAAGAAGACGGUGA	133	3.25108e+06	1	1	zma-miR166i-3p	UCGGACCAGGCUUCAUUCCCC	21	3p	1:244940077:244940097:+	2.9619e+06	zma-miR166i-5p	GGAAUGUCGUCUGGCGCGAGA	21	5p	1:244940017:244940037:+	127.48
zma-MIR166j	7:128589399:128589545:+	UGAAGAUUAGGUUAAGGGGUUUGUUUGUCUGGUUCAAGGUCGCCACACAGCAGGGAAAACCCAUUUCGCCUUGAAGCAUGCACCAUGAUGGGUGUACCUGUUGGUGAUCUCGGACCAGGCUUCAAUCCCUUUAACUAGCGUCUGCAU	147	184364	1	1	zma-miR166j-3p	UCGGACCAGGCUUCAAUCCCU	21	3p	7:128589508:128589528:+	103468	zma-miR166j-5p	GGUUUGUUUGUCUGGUUCAAGG	22	5p	7:128589416:128589437:+	435.69
zma-MIR166k	5:216483768:216483933:-	GCAUGCUCGGGUUAGGUCAGGGGGAUUGUUGUCUGGCUCGGGGUCUCCGGUCGAGAUCGAUUCAUAACAUAUACGUACGUGCUUCUAGCCUUGCCGGCGGAGCUAGUCGUUGUCGUCGACCGGAGAUUUCGGACCAGGCUUCAAUCCCUUUGACCAUGCGGCAUUA	166	183627	1	1	zma-miR166k-3p	UCGGACCAGGCUUCAAUCCCU	21	3p	5:216483785:216483805:-	103468	zma-miR166k-5p	GGAUUGUUGUCUGGCUCGGGG	21	5p	5:216483891:216483911:-	92.78
zma-MIR166l	3:91435338:91435470:+	GAACGGGAGGAGGGUUUCUGGAAUGGAGGCUGGUCCAAGAUCCUUAGGUGUUAAAGCAUUAUAUUGCCUUGUUUCUGGUUUUGUGUUUGAGAUCUCGGACCAGGCUUCAUUCCUCAAACCCACGCUCCCGACA	133	194831	1	1	zma-miR166l-3p	UCGGACCAGGCUUCAUUCCUC	21	3p	3:91435432:91435452:+	104301	zma-miR166l.1-5p	GGAAUGGAGGCUGGUCCAAGA	21	5p	3:91435357:91435377:+	0
zma-MIR166m	5:216484037:216484192:-	UCCUUGGUCUGGGGGUUUGUGGGGAAUGUUGGCUGGCUCGAGGCAUCCGCGUCCUGGCUCGCAGUCGCAGCGCAGAUCGUGUUUUGCCUGCUACCGGCCGGACAGAUCGAGAGGCGUCGGACCAGGCUUCAUUCCUCGCAAACCGGUGCAUCCCCA	156	3.13577e+06	1	1	zma-miR166m-3p	UCGGACCAGGCUUCAUUCCUC	21	3p	5:216484056:216484076:-	104301	zma-miR166m-5p	GGAAUGUUGGCUGGCUCGAGG	21	5p	5:216484150:216484170:-	1308.73
zma-MIR166n	4:181112182:181112277:+	GGGAUUGUUGUCUGGCUCGGUGUCUCCGGUCGAGAYGGCCUUGCCGGCGCCGGAGCUGUCGUCGACCGGAGAUCUCGGACCAGGCUUCAAUCCCUU	96	283936	1	1	zma-miR166n-3p	UCGGACCAGGCUUCAAUCCCU	21	3p	4:181112256:181112276:+	103468	zma-miR166n-5p	GGAUUGUUGUCUGGCUCGGUG	21	5p	4:181112183:181112203:+	497.32
zma-MIR167a	3:119392620:119392813:+	AUGCUCUUGCGAAUGAGUGAAGCUGCCAGCAUGAUCUAGCUCUGAUUUGGUUGGCACCAUAUUAGCAGGCGUCCACGCACAGCUAGACUAGAGUGGCCUCGCGCGCUCUCGUCUGGUCUGUGUCUCGCUUUGUGCCUGCAAAUCGUUGUUAGAUCAUGCAUGACAGCCUCAUUCCUUCACAAUUCUGGGGCAUG	194	128487	1	1	zma-miR167a-5p	UGAAGCUGCCAGCAUGAUCUA	21	5p	3:119392637:119392657:+	99232.2	zma-miR167a-3p	GAUCAUGCAUGACAGCCUCAUU	22	3p	3:119392771:119392792:+	536.07
zma-MIR167e	7:10115799:10115916:-	UGGUGUGUCCUCUAGUAGCUGAAGCUGCCAGCAUGAUCUGAGGUGUCCACAGCAUAUAUAUGGAAGCAGCUAGCGAUCAGAUCAUGCUGUGCAGUUUCAUCUGCUCGUGGACGCACAC	118	317975	1	0.997	zma-miR167e.1-5p	UGAAGCUGCCAGCAUGAUCUGA	22	5p	7:10115876:10115897:-	190322	zma-miR167e.1-3p	AGAUCAUGCUGUGCAGUUUCAUC	23	3p	7:10115816:10115838:-	0
zma-MIR167f	3:195044722:195044834:+	GCACCUUAUUAAGCAGCUGAAGCUGCCAGCAUGAUCUGAUCUUUCGUUUACUGGCAACUUUGGAUACCUAAGAUCCAGAUCGUGCUGCGCAGUUUCACCUGCUAAUUGGAGCA	113	316864	1	0.997	zma-miR167f.1-5p	UGAAGCUGCCAGCAUGAUCUGA	22	5p	3:195044739:195044760:+	190322	zma-miR167f.1-3p	AGAUCGUGCUGCGCAGUUUCACC	23	3p	3:195044798:195044820:+	0
zma-MIR167g	3:119394587:119394825:+	GGUGCACCACGAGUUGGUGAAGCUGCCAGCAUGAUCUGGUUAUGAUGGUGGUGGUAUAUGUAAGAUGGAUGUAAUCUAUACUACUACCGGCCCCUGUCACUCUCUCUCUCUCCCCCGUCCCUGACUGUCAUAUAUGGAUCGACGAAUCCAAGAUGAGAGGGGAAGGGAGAGAGAGAGAGGGUAAUUAAUGAGCACCAGGACCAGGUCAUGCUGUAGUUUCAUCUGCUGGUGGCCGCACA	239	273903	1	0.997	zma-miR167g.1-5p	UGAAGCUGCCAGCAUGAUCUGG	22	5p	3:119394604:119394625:+	109431	zma-miR167g.1-3p	AGGUCAUGCUGUAGUUUCAUC	21	3p	3:119394789:119394809:+	29902.6
zma-MIR167h	6:95985872:95986012:-	UUUGCUGCUGUGAGAGGUUGAAGCUGCCAGCAUGAUCUGGCUGCUCAGACGCCGGCGGGCGUCUCGAGUGCUCGCUCGAUCGUCGGUGACGCUUGGAUUCACCAGAUCAUGUUGCAGCUUCACUCUCUCGCAGCCAGCAAA	141	285792	1	0.997	zma-miR167h.1-5p	UGAAGCUGCCAGCAUGAUCUGG	22	5p	6:95985973:95985994:-	109431	zma-miR167h.1-3p	AGAUCAUGUUGCAGCUUCACU	21	3p	6:95985889:95985909:-	41968.4
zma-MIR167i	9:113476126:113476252:+	UCGCUGGUGUGAGAGCUUGAAGCUGCCAGCAUGAUCUGGCUGCUCAAACGCCGCCGGCCUCCCAAGUGCUCGAUCGGUGGCGCUUCACCAGAUCAUGUUGCAGCUUCACUCUCUCGCAACCAGCGAA	127	285792	1	0.995	zma-miR167i.1-5p	UGAAGCUGCCAGCAUGAUCUGG	22	5p	9:113476143:113476164:+	109431	zma-miR167i.1-3p	AGAUCAUGUUGCAGCUUCACU	21	3p	9:113476215:113476235:+	41968.4
zma-MIR167j	1:12791783:12791923:+	UGUGCAGCACAAGAAGAUGAAGCUGCCAGCAUGAUCUGAAACCAUACGUGUUCUUUGAUUCCCAUCUGAAGAAAGAGUUGGCUUUCAUGGAGAACCGACGGUCAGAUCAUGUGGCAGUUUCAUUUUCUCGUGGCAGCACAC	141	320523	1	0.997	zma-miR167j.1-5p	UGAAGCUGCCAGCAUGAUCUGA	22	5p	1:12791800:12791821:+	190322	zma-miR167j.1-3p	AGAUCAUGUGGCAGUUUCAUU	21	3p	1:12791886:12791906:+	2603.17
zma-MIR168a	5:76534928:76535030:-	AAGCCGCGCCGCCUCGGGCUCGCUUGGUGCAGAUCGGGACCCGCCGCCCGGCCGACGGGACGGAUCCCGCCUUGCACCAAGUGAAUCGGAGCCGGCGGAGCGA	103	2.83981e+06	1	0.999	zma-miR168a-5p	UCGCUUGGUGCAGAUCGGGAC	21	5p	5:76534991:76535011:-	2.40171e+06	zma-miR168a.1-3p	CCCGCCUUGCACCAAGUGAAU	21	3p	5:76534945:76534965:-	151120
zma-MIR168b	4:244520636:244520738:-	CCGCCGCGCCGUCUCGGGCUCGCUUGGUGCAGAUCGGGACCCGCCGCCCGGCCGACGGGACGGAUCCCGCCUUGCAUCAAGUGAAUCGGAGCCGGCGCAGCGA	103	2.77756e+06	1	1	zma-miR168b-5p	UCGCUUGGUGCAGAUCGGGAC	21	5p	4:244520699:244520719:-	2.40171e+06	zma-miR168b.1-3p	CCCGCCUUGCAUCAAGUGAAU	21	3p	4:244520653:244520673:-	95260.7
zma-MIR169_N1	7:142353897:142354054:+	AUAAGAGUCUGUCCAGAUAGCCAAGGAUGACUUGCCUGUGGCCUCUUGGCAUGGCGGCGGCUCGAGCUCAUUAAACAACCUUGUGCACGUUUGAUUUGCUCUCUCCCUGUGGCCUCGAUCACAGGCAGUCUCCUUGGCUAGUCCGGACGUCUCUUAUC	158	4057.22	1	0.999	zma-miR169_N1-5p	UAGCCAAGGAUGACUUGCCUG	21	5p	7:142353914:142353934:+	1421.83	zma-miR169_N1-3p	GGCAGUCUCCUUGGCUAGUC	20	3p	7:142354020:142354039:+	500.13
zma-MIR169_N2	4:49565618:49565794:+	AGAGGAGAAGCCUUACAUGUCAAUAAGGGCCUACCUCUGAUAGCCAAGGAUGACUUGCCUAUGUCCUUUGUUUACAAAGGACCUGAAUGUGUGGACCAUUGAGAGGUUCAUAGGCAGUCUCCUUGGCUAGCCUGAGUGGCCCCUAUUGCUCAUGCUAGGCUUAAUCGAGACUCUUUG	177	9450.19	1	0.917	zma-miR169_N2-5p	UAGCCAAGGAUGACUUGCCUA	21	5p	4:49565658:49565678:+	1737.4	zma-miR169_N2-3p	GGCAGUCUCCUUGGCUAGC	19	3p	4:49565730:49565748:+	4934.45
zma-MIR169_N3	1:303789461:303789560:+	AGGAGGCCCAUCUCUGAUAGCCAAGCAUGAUUUGCCCGUAGUCUGACUCUGAGUGUGCUCCUGCUACGGGCAAAUCAUCUUGGCCAUCUGAGUACCUCCC	100	2721.31	1	0.997	zma-miR169_N3-5p	UAGCCAAGCAUGAUUUGCCCGU	22	5p	1:303789478:303789499:+	1804.76	zma-miR169_N3-3p	GGGCAAAUCAUCUUGGCCAUC	21	3p	1:303789528:303789548:+	0
zma-MIR169a	3:37346668:37346839:+	UCGCCCGCGGCCUAACAUUAGGCUCGGGGACUAUGGUGCAGCCAAGGAUGACUUGCCGAUCGAUGUGACGCCUCUUGAUCUCGUCGUCGUCAGAUCGUCGCCGAUCAUCGGCAAGUUGUUCUUGGCUACACCGUGGCUCCUGCUCCUGAUGUAAGGCUCCGUCUACGGCGAC	172	9295.97	1	0.803	zma-miR169a.1-5p	UUAGGCUCGGGGACUAUGGUG	21	5p	3:37346685:37346705:+	7074.89	zma-miR169a.1-3p	CCGUGGCUCCUGCUCCUGAUG	21	3p	3:37346798:37346818:+	906.65
zma-MIR169b	8:5012311:5012517:-	CGCCCGGCCCACCUCGCCCGCGGCCUAACAUUAGGCUCGGGGACUACGGUGCAGCCAAGGAUGACUUGCCGAUCUAUCGUCGAUCAACGAGCGACGCCUCUGAUGUCUGAUCUCGACAUCUAUCGUCGUCAGACCAUCAUCAUCUAUCGGCAAGUUGUUCUUGGCUACACCGUGGCUCCUGCUCCUGAUGUAAGGCUUUGUCGUCUG	207	10778.4	1	0.984	zma-miR169b-5p	CAGCCAAGGAUGACUUGCCGA	21	5p	8:5012446:5012466:-	6631.48	zma-miR169b-3p	GGCAAGUUGUUCUUGGCUACA	21	3p	8:5012349:5012369:-	9.52
zma-MIR169c	2:11553341:11553470:+	AGGUAGAGAACGGGAUGCAGCCAAGGAUGACUUGCCGGCUCCUGGAACCUGGAGGCGUCUCAGCUUGCUGUGCUGUGGCUUAGAACUUAGUCGGCAAGUCUGUCCUUGGCUACACCUAGUUCUCUUCCUC	130	270115	1	0.971	zma-miR169c-5p	CAGCCAAGGAUGACUUGCCGG	21	5p	2:11553358:11553378:+	247937	zma-miR169c-3p	GGCAAGUCUGUCCUUGGCUACA	22	3p	2:11553433:11553454:+	591.52
zma-MIR169f	5:168617413:168617609:+	GAGAGGAGGGCCUUGCAUGAGGACCAGAGCUGAUUCGUUCAGUAGCCAAGGAUGACUUGCCUAGGUAUAUAUGCAUGGGCUAUGGCUACAUGCCUGAGAGCCAGUCUCUUGUGACGCUGAGCAUGUAUAGUGUAGGCAUGUCUUCCUUGGCUACUCGGAGCGGCUCUAGUCAUCCAUGGAAGGCCUCAAUCUUCUUU	197	3193.16	1	0.974	zma-miR169f-5p	UAGCCAAGGAUGACUUGCCUA	21	5p	5:168617455:168617475:+	1737.4	zma-miR169f-3p	GGCAUGUCUUCCUUGGCUACU	21	3p	5:168617547:168617567:+	0
zma-MIR169g	2:67281152:67281286:+	AGCUAGCCUGCCUCUGGUAGCCAAGGAUGACUUGCCUACAUGGUCUCGCUAGUUCCGGUUGUUGCAUGCAUGCCACUAUGCCAGUCCUGCUGGGUUUGUGGGCGGUCUCCUUGGCUAGCCUGAGUGGCUCUUGCC	135	7781.73	1	0.991	zma-miR169g.1-5p	UAGCCAAGGAUGACUUGCCUACA	23	5p	2:67281169:67281191:+	367.3	zma-miR169g.1-3p	UGGGCGGUCUCCUUGGCUAGC	21	3p	2:67281250:67281270:+	3315.26
zma-MIR169h	4:49625335:49625509:+	AGAGCAGAAGCCUUACAUGUCAAUAAGGGCCUGCCUCUGAUAGCCAAGGAUGACUUGCCUAUGUCCUUUGUUUACAAAGGAUCAGAAUUGUGGACCUUUGUGUUGGUUCGUAGGCAGUCUCCUUGGCUAGCCUGAGUGGCCCCUAUUGCUCAUGCUAGGCUCAAUCGAGACUCUU	175	9450.72	1	0.978	zma-miR169h-5p	UAGCCAAGGAUGACUUGCCUA	21	5p	4:49625375:49625395:+	1737.4	zma-miR169h.1-3p	GGCAGUCUCCUUGGCUAGC	19	3p	4:49625447:49625465:+	4934.45
zma-MIR169i	4:49299317:49299552:+	AGAGAGCGAGGCUUACAUGGCGAUGAGAGUGGUAGCUCUGGUAGCCAAGGAUGACUUGCCUGUGUGCUGGCCACGCUCCCCUCAUGCAAGGACCAUCUCGUGUCGACCGACGAGCGAGCGAGCGAUCGAUCGAUGAGAGGAUGACGAAGCUUGGGGUGUACGUUGGUCUCUCACGGGCAGUCUCCUUGGCUAGCCCUGACUCACUCUUACCGCCCAUGCUAGCCUCUGCAUCUCUC	236	9575.66	1	0.873	zma-miR169i-5p	UAGCCAAGGAUGACUUGCCUG	21	5p	4:49299358:49299378:+	1421.83	zma-miR169i.1-3p	GGCAGUCUCCUUGGCUAGCC	20	3p	4:49299492:49299511:+	996.8
zma-MIR169j	2:198435911:198436059:+	AUAAGAGUCUGUCCAGAUAGCCAAGGAUGACUUGCCUGUGGCUUCUUGGCUUGGCUUGGCUCGGGCAAAACCUUGUGCACGUUUUAUUGCUCGCCUCGUGGCCUCGAUCACAGGCAGUCUCCUUGGCUAGUCCGGGCGGGCCCCUUAUC	149	4057.22	1	1	zma-miR169j-5p	UAGCCAAGGAUGACUUGCCUG	21	5p	2:198435928:198435948:+	1421.83	zma-miR169j.1-3p	GGCAGUCUCCUUGGCUAGUC	20	3p	2:198436023:198436042:+	500.13
zma-MIR169k	7:142286583:142286758:+	AGAGGAGGGGCCUCGCAUGGCGAUGAGAGCACUGCUCUGGUAGCCAAGGAUGACUUGCCUGUGGCCUCCAUCAGUCGCAGAGGACGCUGUUCUUCUGCUUGUGGUUGUCGAUCGCAGGCAGUCUCCUUGGCUAGCCCGAGCGGCUCUCAUCCACCAUGCCAGGCUCGUCUCUUCUA	176	9648.14	1	0.925	zma-miR169k-5p	UAGCCAAGGAUGACUUGCCUG	21	5p	7:142286623:142286643:+	1421.83	zma-miR169k.1-3p	GGCAGUCUCCUUGGCUAGCC	20	3p	7:142286699:142286718:+	996.8
zma-MIR169l	1:303772009:303772126:+	UAAGAGGCCAUCUUUGGUAGCCAGGGAUGAUUUGCCUGUGGUUCCUGUCGUUGCCAUGCCAAUGCCUGUACUGUUCGAUCUACGGGCAAAUCAUCCCUGCUACCGGAGUGUCUCUUAC	118	237.77	1	0.981	zma-miR169l.1-5p	UAGCCAGGGAUGAUUUGCCUGU	22	5p	1:303772026:303772047:+	225.36	zma-miR169l.1-3p	GGGCAAAUCAUCCCUGCUACC	21	3p	1:303772092:303772112:+	0
zma-MIR169m	3:102365443:102365598:+	ACGAGGAGCCUAUCUCCCUUAGCCAAGAAUGGCUUGCCUAUCUCCAUUAUUUUGUUCAUCGCAGGAAGCCCUUCCGUGAUGGAUGAAAUGUGGAUGAUGGCAUCCAUUCUUGGCUAAGUGAGUAAUUCUCUUCCACCAUGCUAGGCUUUCCCUCUU	156	6231.57	1	0.933	zma-miR169m.1-5p	CUUAGCCAAGAAUGGCUUGCCU	22	5p	3:102365460:102365481:+	3323.76	zma-miR169m.1-3p	GCAUCCAUUCUUGGCUAAGUG	21	3p	3:102365542:102365562:+	2205.08
zma-MIR169n	3:233919741:233919896:+	UGGGGGAGCCUAUCUCCCUUAGCCAAGAAUGGCUUGCCUAUCUCCACUGUUUGGUUCGUCUUGGGAGACCACCCUGAUGAUGGGUGUACUGUGUGGAUGAUGGCAGGCCUUCUUGGCUAAGCGAGUGAUUCUCUUCCACCAUGCUAGGCUUGCCCU	156	3622.78	1	1	zma-miR169n.1-5p	CUUAGCCAAGAAUGGCUUGCCU	22	5p	3:233919758:233919779:+	3323.76	zma-miR169n.1-3p	GCAGGCCUUCUUGGCUAAGCG	21	3p	3:233919843:233919863:+	8.06
zma-MIR169o	4:13818162:13818327:+	UGGAGAGCCCCUUUUGGUAGCCAAGAAUGACUUGCCUAUGCACGCCCUCUGUUGGCAGUUCCGUCCGGCAGCCAUGGCGACGGUUGCACAAGGUGAGUUUUUGCGGCGUGGAUGAUGCAAUGUGGCUGCAUCGGCAGGUCUUCUUGGCUAGCCAGUGGGCUCUCGU	166	1814.98	1	1	zma-miR169o.1-5p	UAGCCAAGAAUGACUUGCCU	20	5p	4:13818179:13818198:+	970.43	zma-miR169o.1-3p	GCAGGUCUUCUUGGCUAGCC	20	3p	4:13818295:13818314:+	194.11
zma-MIR169p	7:114375713:114375808:-	AACGAUGAUGCAUCGCGUAGCCAAGGAUGACUUGCCGGCAUUAUAUUUCUUGGCCCGCCGGCAAGUCAUCUGGGGCUACGCGUUUGCCUCCUCCUC	96	5658.86	1	1	zma-miR169p.1-5p	AGCCAAGGAUGACUUGCCGG	20	5p	7:114375771:114375790:-	3626.69	zma-miR169p.1-3p	GGCAAGUCAUCUGGGGCUAC	20	3p	7:114375730:114375749:-	0
zma-MIR169q	8:130375268:130375425:+	AUGAGGAGCCUAUCUCCCUUAGCCAAGAAUGGCUUGCCUAUCUCCAUUAUUUGGUCCAUCUUCUUGGGAGACCUCCCUCAUGGUGUGGAUGGAAUGUGGAUGGUGGCAGGCCUUCUGGCUAAGUGAGUGAUUCUCUUCCGCAAUGCUAGGCUGCUUGC	158	3605.06	1	1	zma-miR169q.1-5p	CUUAGCCAAGAAUGGCUUGCCU	22	5p	8:130375285:130375306:+	3323.76	zma-miR169q.1-3p	GCAGGCCUUCUGGCUAAGUG	20	3p	8:130375373:130375392:+	0
zma-MIR169r	9:111791224:111791425:-	ACUGCCAACGGCCCUACGUGAAGCGAGAAAGAGAGUGGGAUGCAGCCAAGGAUGACUUGCCGGGUAUUUUGAGCAUGCAUGUUACAGGGGAGCAUAUGCAAUCUGUUUGGAAUUUUGAGCCCAUACCGUGCGGUGCCUGUCUUCCGGCAAGUUGUCCUUGGCUACAUCUUGUUCUUUUUCUCUCACGUGAGGCUUUUGCAGG	202	264678	1	0.998	zma-miR169r-5p	CAGCCAAGGAUGACUUGCCGG	21	5p	9:111791363:111791383:-	247937	zma-miR169r-3p	GGCAAGUUGUCCUUGGCUACA	21	3p	9:111791260:111791280:-	61.78
zma-MIR171b	10:143745123:143745232:-	CGACCUAGCCACGGGAUAUUGGCGCGGUUCAAUCAGAAAGCUUGCGCUCCAGGCCCGAGGGGCUCCACUCUUUGAUUGAGCCGUGCCAAUAUCACGUCCCGGCCAGCUUU	110	146531	1	1	zma-miR171b-3p	UGAUUGAGCCGUGCCAAUAUC	21	3p	10:143745140:143745160:-	137862	zma-miR171b.1-5p	UAUUGGCGCGGUUCAAUCAGA	21	5p	10:143745196:143745216:-	0
zma-MIR171b1	5:223360727:223360836:-	CGACCUAGCCACGGGAUAUUGGCGCGGUUCAAUCAGAAAGCUUGCGCUCCAGGCCCGAGGGGCUCCACUCUUUGAUUGAGCCGUGCCAAUAUCACGUCCCGGCCAGCUUU	110	146531	1	1	zma-miR171b1-3p	UGAUUGAGCCGUGCCAAUAUC	21	3p	5:223360744:223360764:-	137862	zma-miR171b1.1-5p	UAUUGGCGCGGUUCAAUCAGA	21	5p	5:223360800:223360820:-	0
zma-MIR171c	2:9079605:9079766:+	GCGGUAAGAAUGCUGUGGCUGACCCAAUAUAAUAGAUCUCUGGGGAAUCGAAAACCUACGGGAUAUUGGUGCGGUUCAAUCAGAAAGCUUGCGCUCCAAAGCCCAGGGGCUCCACUCUUUGACUGAGCCGUGCCAAUAUCACGUCCUCGCUUUGCUUGCCCA	162	289.444	1	0.838	zma-miR171c.1-3p	CUGAGCCGUGCCAAUAUCACGU	22	3p	2:9079727:9079748:+	202.9	zma-miR171c.1-5p	GGGAUAUUGGUGCGGUUCAAUC	22	5p	2:9079664:9079685:+	0
zma-MIR171d	9:128212965:128213076:+	UGGAAGUGUAACUAUGGUGUUGGCUCGGCUCACUCAGAAGUUGAAGCCGAAUCCAAAUGGUAGCUGCCGGCGUUUCUGAUUGAGCCGUGCCAAUAUCUCAGUACUCUUUCAU	112	156773	1	1	zma-miR171d-3p	UGAUUGAGCCGUGCCAAUAUC	21	3p	9:128213041:128213061:+	137862	zma-miR171d-5p	UGUUGGCUCGGCUCACUCAGA	21	5p	9:128212982:128213002:+	8298.32
zma-MIR171e	1:7976717:7976833:+	UGGAAUAGUAGCUAUGAUGUUGGCUCGGCUCACUCAGACGACGUACGCGCGCGAGAUCAUGUGCUAUGCCGCUGCUGUUUCUGAUUGAGCCGUGCCAAUAUCUUAGUACUCUUCCAU	117	158547	1	1	zma-miR171e-3p	UGAUUGAGCCGUGCCAAUAUC	21	3p	1:7976798:7976818:+	137862	zma-miR171e-5p	UGUUGGCUCGGCUCACUCAGA	21	5p	1:7976734:7976754:+	8298.32
zma-MIR171f	5:8896286:8896429:-	UGGCUGAGAGAGUGCGAUGUUGGCAUGGCUCAAUCAACUCGCCGGCCGCGGGUGGCUUAUAGCUUAAUUCUGCGCAUUCGAUCGAGGUGCGGGCGCAGUGUUUAAUUGAUUGAGCCGUGCCAAUAUCACAACCUUCUCUAGCCU	144	146230	1	1	zma-miR171f-3p	UGAUUGAGCCGUGCCAAUAUC	21	3p	5:8896303:8896323:-	137862	zma-miR171f.1-5p	UGUUGGCAUGGCUCAAUCAAC	21	5p	5:8896392:8896412:-	229.96
zma-MIR171g	7:44057811:44057926:-	AAGAACGAGGCGACAUGGCAUGGUAUUGACUUGGCUCAUCUCUCGCCCACACCAGAAUCCACAAGUGCCGGAGGAGGUGAGCCGAGCCAAUAUCACUUCAUGUCAUCUAGCGUUCU	116	752.677	0.994	1	zma-miR171g.1-3p	UGAGCCGAGCCAAUAUCACUUC	22	3p	7:44057828:44057849:-	387.14	zma-miR171g.1-5p	CAUGGUAUUGACUUGGCUCAUC	22	5p	7:44057887:44057908:-	165.03
zma-MIR171h	2:18027101:18027224:-	CGGGAGGAAGGAGACGACAUGGCGUGGUAUUGUUUCGGCUCAUGUCCUUCUUCGAUCGAGUCUUGCCGUUGGAUUUGGAUGUGAUGUGAGCCGAACCAAUAUCACUCAUGUACUCUUCAUUCCC	124	10588.1	1	0.998	zma-miR171h.1-3p	UGAGCCGAACCAAUAUCACUCA	22	3p	2:18027117:18027138:-	0	zma-miR171h.1-5p	CGUGGUAUUGUUUCGGCUCAUG	22	5p	2:18027181:18027202:-	5703.48
zma-MIR171i	1:278093497:278093593:+	UGGCUGAGAGAGUGCGAUGUUGGCACGGUUCAAUCAAAUCGCCGGCCGGGUUGACUUGUUGAUUGAGCCGUGCCAAUAUCACAACCUUCUCUAGCCU	97	146379	1	1	zma-miR171i-3p	UGAUUGAGCCGUGCCAAUAUC	21	3p	1:278093556:278093576:+	137862	zma-miR171i-5p	UGUUGGCACGGUUCAAUCAAA	21	5p	1:278093514:278093534:+	361.04
zma-MIR171j	10:59006552:59006679:+	AAUGGCCGCGAGCUAGACGGGGUAUUGACGCGGUUCAAUUCGAGAGCUCGAGCCCUAGCAGAGGCCAGGGGGGGUGGGGCUCUGCUCUCUGAUUGAGCCGUGCCAAUAUCACGUCCCACUCGCCCUCG	128	147540	1	1	zma-miR171j-3p	UGAUUGAGCCGUGCCAAUAUC	21	3p	10:59006641:59006661:+	137862	zma-miR171j-5p	UAUUGACGCGGUUCAAUUCGA	21	5p	10:59006574:59006594:+	0
zma-MIR171k	10:138536839:138536939:-	GAGGAAGAAGACGACAUGGCGUGGUAUUGUUUCGGCUCAUGUCCUUCUUGACUGGAUGUGAUGUGAGCCGAACCAAUAUCACUCAUGUAUUCUUCAUUCUG	101	10588.1	1	0.998	zma-miR171k.1-3p	UGAGCCGAACCAAUAUCACUCA	22	3p	10:138536855:138536876:-	0	zma-miR171k.1-5p	CGUGGUAUUGUUUCGGCUCAUG	22	5p	10:138536899:138536920:-	5703.48
zma-MIR171l	1:249547352:249547472:+	UGGUGCUAGGACAAUGCCGGGAGGUAUUGGCGUGCCUCAAUCCGAAGGCGUGGCUGACUGGCGCGGCAGCCAUGUUCUUGGAUUGAGCCGCGUCAAUAUCUCCCCUUGCUUGUCUCGCAUC	121	30737.1	1	0.992	zma-miR171l.1-3p	UUGAGCCGCGUCAAUAUCUCC	21	3p	1:249547434:249547454:+	28623.8	zma-miR171l.1-5p	AGGUAUUGGCGUGCCUCAAUC	21	5p	1:249547373:249547393:+	26.04
zma-MIR171m	5:20785909:20786030:-	GGUGCUAGGACAAGGGCGGAGGUAUUGGCGCGCCUCAAUCCGAAGGCGUGGCUGAUAGAUUGGCGCGGCAGCCAUGUUCUUGGAUUGAGCCGCGUCAAUAUCUCCCGUUGCCUGUCCCGUAC	122	30722.9	1	0.977	zma-miR171m.1-3p	UUGAGCCGCGUCAAUAUCUCC	21	3p	5:20785926:20785946:-	28623.8	zma-miR171m.1-5p	AGGUAUUGGCGCGCCUCAAUC	21	5p	5:20785991:20786011:-	11.77
zma-MIR171n	9:100082902:100083022:-	UGUGUUUGAUCAAUGGAAAGAGCGAUAUUGGUGAGGUUCAAUCCGAUGUUAGGUUUUACAAAAGCUGUAAAAUCAGUAUCUGAUUGAGCCGCGCCAAUAUCUCUUCCUCCAAUUUGCCACU	121	1713.15	1	1	zma-miR171n.1-3p	UUGAGCCGCGCCAAUAUCUCU	21	3p	9:100082919:100082939:-	742.75	zma-miR171n.1-5p	CGAUAUUGGUGAGGUUCAAUC	21	5p	9:100082980:100083000:-	27.28
zma-MIR172_N1	4:15295173:15295313:-	AAGUCACUGUUGUCUUGCGCGGCAUCAUCAGGAUUCACACAAGGUAAACAAAGUCGGAUGCCCAUGCACAUAUGUAGGUCUGGUUCGAUCCGUUGCUUGCGUGAGAAUCCUGAUGAUGCUGCAUUGGAGAACAAGUGACUG	141	397.242	1	1	zma-miR172_N1-3p	AGAAUCCUGAUGAUGCUGCAU	21	3p	4:15295190:15295210:-	368	zma-miR172_N1-5p	GCGGCAUCAUCAGGAUUCACA	21	5p	4:15295275:15295295:-	7.04
zma-MIR172a	7:54276690:54276806:-	UCAGUCAGUGUUUGCGGGCGUGGCAUCAUCAAGAUUCACAACCCAUCAAUCCGAACCACUGAUUUGGAAUGCAUGCAUGAGAAUCUUGAUGAUGCUGCAUCCGCCAACAAGCGCCUA	117	10476.6	1	1	zma-miR172a.1-3p	AGAAUCUUGAUGAUGCUGCAU	21	3p	7:54276707:54276727:-	9755.23	zma-miR172a.1-5p	GUGGCAUCAUCAAGAUUCACA	21	5p	7:54276767:54276787:-	23.5
zma-MIR172b	5:221721332:221721491:-	ACAGUCGGUGCUUGCAGGUGCAGCACCAUCAAGAUUCACAUCGUCCAACUCAUGCAUCAUGCAUAUAUGCAUCUUCAAUGAUGCGUGCCUCGCAUGUGUGUGUAUAUAUAUAUGAUGAGAUGAGAAUCUUGAUGAUGCUGCAUCAGCAGACACUCACUAG	160	10869.1	1	1	zma-miR172b.1-3p	AGAAUCUUGAUGAUGCUGCAU	21	3p	5:221721349:221721369:-	9755.23	zma-miR172b.1-5p	GCAGCACCAUCAAGAUUCACA	21	5p	5:221721452:221721472:-	367.32
zma-MIR172c	4:174154913:174155066:+	AGUGGGUGCUUGCAGGUGCAGCACCACCAAGAUUCACAUCCAACUCUCACGCAUCUUCAGUGAUGCAUGCAUGCUCUGUGAUGUCUCGCAGCAGCUAUAUGCAUAUGUGAUGAGAUGAGAAUCUUGAUGAUGCUGCAUCAGCAGACACUCACUC	154	12494.4	1	1	zma-miR172c.1-3p	AGAAUCUUGAUGAUGCUGCAU	21	3p	4:174155030:174155050:+	9755.23	zma-miR172c.1-5p	GCAGCACCACCAAGAUUCACA	21	5p	4:174154930:174154950:+	1712.06
zma-MIR172d	6:172029771:172029875:+	AGUCGGUGCUUGCAGGUGCAGCACCAUCAAGAUUCACAUCCCCAGCUCGAUCUGUGCAUGAUGAGAUGAGAAUCUUGAUGAUGCUGCAUCAGCAAACACUCACUU	105	10869.1	1	1	zma-miR172d.1-3p	AGAAUCUUGAUGAUGCUGCAU	21	3p	6:172029839:172029859:+	9755.23	zma-miR172d.1-5p	GCAGCACCAUCAAGAUUCACA	21	5p	6:172029788:172029808:+	367.32
zma-MIR172e	3:145801597:145801762:+	AGCCGGUGAUUUCUGGAGUGGCAUCAUCAAGAUUCACACACUGCAUGCCAACAUAAUGCGCGUGUUCAUGCAUCCAUCGCCGCCGCUGCAUCAUGCAUCAUAUAUAAUAUAUAUAUAUGUGUAUGUGUGGGAAUCUUGAUGAUGCUGCAUUGGAUAUCAAGGGCUA	166	917.085	1	0.992	zma-miR172e-3p	GGAAUCUUGAUGAUGCUGCAU	21	3p	3:145801726:145801746:+	826.3	zma-miR172e.1-5p	GUGGCAUCAUCAAGAUUCACA	21	5p	3:145801614:145801634:+	23.5
zma-MIR2118_N1	10:118813837:118813962:-	AGAGGGCCUAAGAGCAGUGGGAAUGGGAAAAUUGAGAAAACACUAGUUUCCUCCUUGAGAAACAGAGGUGGAAGCUUUGUCCGGUGUUUCCCAAUGACUCCCAUUCCUGCCGUUCUUAAGCGCUCC	126	38.263	1	1	zma-miR2118_N1-3p	UUCCCAAUGACUCCCAUUCCUG	22	3p	10:118813854:118813875:-	31.82	zma-miR2118_N1-5p	GGAAUGGGAAAAUUGAGAAAA	21	5p	10:118813923:118813943:-	0
zma-MIR2118a	10:118790438:118790645:-	GACAUGUGCACUGUCGUGUUCCUGAUGCCUCUCAUUCCUAUGGUUCUUAGGUGCUCCUUCCUCUUCCUUUUGCUUCAUUGAUUUCAAAUAAUAUCCCAAUGCACAUAUUUAGACAGAGGCGCUAAUGACGAGAGUCAAAAAGAGAAAGAAAAGAAUCUGUUUGAGCCAUAGGAAUGGCAGUAUUAGGAAAAGACGAGUUCGCUAGUCC	208	186.283	1	0.866	zma-miR2118a-5p	UUCCUGAUGCCUCUCAUUCCUA	22	5p	10:118790606:118790627:-	100.79	zma-miR2118a-3p	GGAAUGGCAGUAUUAGGAAAA	21	3p	10:118790455:118790475:-	0
zma-MIR2118c	10:118813624:118813732:-	AGAUGAUCUAAGAGCAGUGGGCAUGGGAACAUGGAGGAAGGCCUAUGAGGUUGAAACCUCAUUUUGUGUCUUCCUAAUGCCUCCCAUUCCUAUCGUUCUUAGGUGAUCC	109	127.112	1	0.992	zma-miR2118c-3p	UUCCUAAUGCCUCCCAUUCCUA	22	3p	10:118813641:118813662:-	97.4	zma-miR2118c.1-5p	GGCAUGGGAACAUGGAGGAAGG	22	5p	10:118813692:118813713:-	0
zma-MIR2118e	10:118740570:118740788:-	GACAUUUGUCUCAGUGUUUUUCUGAUGCCUCCCAUUCCUACGGUUCUUAGGUACUCCUUCCUCUUCCUUUGGCCUGCAAAAUUGUUGCGGACAAGGAAACAAAUGCUGAUGUGAAGGAUAAAAUGAUGAGAUCUUGAAUGGGUAACCAAGGAAGUGGAAGAAAGAGAAUGUCUAAGAGCAGUGGGAAUGGAAACAUGAAGGAAAGCAUGAACUAUGUUC	219	66.05	1	0.892	zma-miR2118e.1-5p	UUUCUGAUGCCUCCCAUUCCUA	22	5p	10:118740749:118740770:-	54.52	zma-miR2118e.1-3p	GGAAUGGAAACAUGAAGGAAAG	22	3p	10:118740584:118740605:-	0
zma-MIR2118g	2:51409119:51409379:+	GAUUUAGGCCUGAUGUUUUCCUGAUGCCUCCUAUUCCUAAGGCUCUUAGGUUCUCCUUCCCUUUCCUUAUGGCUUGCGAAAUCAAUGUUAAUCAGAUCAAAAGAGAUGGGGUCAGGGUACACUAUGCUGGUUGCAAGCAAGCAAGAGAAAGAAUGAGAGAGGGACUGAGAACAGUGGCUAGUGGGAAACUGGGAAUGGGAACAUGGAGGAAAGCUAAGUUAAAUUUCUUCGUUUCUUCUCCAGUAAUGGAGGGUUUAAUCU	261	412.798	1	0.852	zma-miR2118g-5p	UUCCUGAUGCCUCCUAUUCCUA	22	5p	2:51409136:51409157:+	328.63	zma-miR2118g-3p	GGAAUGGGAACAUGGAGGAAAG	22	3p	2:51409310:51409331:+	0
zma-MIR2275_N1	1:237845322:237845446:+	AGCUAGCUCUGAAGAUAAGAGUUGUAGGAAGCUGAACUCUGCCUCGCUAUCUUCAGUUCCGUCACAGAGUUUCAGUAGUUCAGUUUUCUCCAACAUCUUAUCUUCAGCUCCUCUAUCGGUAGCUG	125	1756.94	1	0.997	zma-miR2275_N1-3p	UUCAGUUUUCUCCAACAUCUUA	22	3p	1:237845400:237845421:+	1645.1	zma-miR2275_N1-5p	AGAGUUGUAGGAAGCUGAACU	21	5p	1:237845339:237845359:+	23.22
zma-MIR2275_N2	1:237845499:237845747:+	UUCGGCAGUUGAAUUCGAGAAUCGGAUGGAACCAAAUCUGAUUGCAAAAGCAAGCCAAGACUUGGUUUUCUCCAAUAUCUCAUGUUCAGUUGGUCAGAUGAUGUGUAUGUGUACUGGUGCACUGCAGCUUGGACAUGACUUGUCUGAAGAAUUUGAAGCUGAAGGUGAGUGUUGGAGGGAACCAAAUCUCCAGCUGCAUGCACAGCACAAGGUUUGGUUUCCUCCAAUGUCUCAUCUUCAACUGUCUCA	249	1221.68	1	0.785	zma-miR2275_N2-5p	CUUGGUUUUCUCCAAUAUCUCA	22	5p	1:237845559:237845580:+	0.3	zma-miR2275_N2-3p	AGUGUUGGAGGGAACCAAAUC	21	3p	1:237845666:237845686:+	1153.5
zma-MIR2275_N3	6:6798007:6798133:+	AGCUAGCUCUCAAGGUAAGAGUUGUAGGAAACUGAACUCUUCCUUGCUGUCUUCAGUUCGGUCACAGACAGUUUCAAGGAGUUCAGUUUUCUCCAACAUCUUAUCUUCAGCGCCUCUAUCGGUAGCC	127	2767.24	1	0.993	zma-miR2275_N3-3p	UUCAGUUUUCUCCAACAUCUUA	22	3p	6:6798088:6798109:+	1645.1	zma-miR2275_N3-5p	AGAGUUGUAGGAAACUGAACU	21	5p	6:6798024:6798044:+	1005.61
zma-MIR2275_N4	6:6798198:6798296:+	UUUGGCAACCGAAUACGAGAAUUGGAUGGAACCAAAUCUGACGGCAAGAGCAAGCCAAGACUUGGUUUCCUCCAAUUUCUCAUGUUCAGUUGAUCAGAU	99	609.345	1	0.995	zma-miR2275_N4-3p	CUUGGUUUCCUCCAAUUUCUCA	22	3p	6:6798258:6798279:+	392.46	zma-miR2275_N4-5p	AGAAUUGGAUGGAACCAAAUC	21	5p	6:6798215:6798235:+	164.86
zma-MIR2275a	4:31733907:31734029:+	GUCAGGCACUGAAAGUGAGAGUUGGAGGAAAGCAAACCGGCUGGGUAUCGGAUUCAGCAACGGAGGGUGCUGCCGGUCGGUUUGUUUUCCUCCAAUAUCUCACCUUCAGUCGAUAGUCUGAUG	123	1836.89	1	0.996	zma-miR2275a-3p	UUUGUUUUCCUCCAAUAUCUCA	22	3p	4:31733987:31734008:+	754.75	zma-miR2275a-5p	AGAGUUGGAGGAAAGCAAACC	21	5p	4:31733924:31733944:+	941.24
zma-MIR2275b	4:31734058:31734150:+	UUGUGCCAUCUGAAGUGAGGAUUAGAGGCAACUGAACCAUCAUCUAUUGCAAAGGUUCAGUUUCCUCUAAUAUCUCAUCUCGAAUGGGCCCAU	93	10764.8	1	1	zma-miR2275b-3p	UUCAGUUUCCUCUAAUAUCUCA	22	3p	4:31734113:31734134:+	906.58	zma-miR2275b-5p	AGGAUUAGAGGCAACUGAACC	21	5p	4:31734075:31734095:+	9586.89
zma-MIR2275c	10:70573568:70573788:+	GAUAUGUGUCAUUUGAAGUGAGGAUUAGAGGGACUUGAACCAUUCAUAGCUUGUUCGGUUAUGUCUGGAUCGAAGAGGGUUGGAAGGUCCUUUCUAGUUAAAAUUAAAUAGAAAGAGAUUGAAUCCCUUUAACCUCCUAUCCAGAUGUGACCAAACAAACUCUCAUUGGGAGUAAAAGGGGUUCAGUUUCCUCUAAUAUCUCAUCUUAAAUGGCCCAUCAU	221	5856.83	1	0.983	zma-miR2275c-3p	UUCAGUUUCCUCUAAUAUCUCA	22	3p	10:70573749:70573770:+	906.58	zma-miR2275c-5p	AGGAUUAGAGGGACUUGAACC	21	5p	10:70573588:70573608:+	4797.13
zma-MIR319a	3:215788709:215788926:+	UGGCCUUUGGGUUCAUGUUUUCUCUGGAAGAGAGCUCUCUUCAGUCCACUCUGAAAUGGCUGUAGGGUUUCAUUAGCUGCCGACUCAUCCAUUCACCUGCCAAGAACCAUGGACAGGUCUGGUCUUGGUAGCCGAGUGGGUGGCGCGGGAGCUAAAAUCAAGCUCUACGCUGUUUGUGGUUGGACUGAAGGGUGCUCCCUUUUGUUUGCUCAAACGCU	218	623794	1	0.994	zma-miR319a.1-3p	UUGGACUGAAGGGUGCUCCCU	21	3p	3:215788888:215788908:+	418118	zma-miR319a.1-5p	AGAGCUCUCUUCAGUCCACUC	21	5p	3:215788739:215788759:+	374.51
zma-MIR319b	3:2038971:2039201:+	CGAUGGCUGGAUGGAAGAGAGCGUCCUUCAGUCCACUCAGGGGCGGUGCUAGGGUCGAAUUAGCUGCCGACUCAUUCACCCACAUGCCAAGCAAACGGCCAUGGAAACCAGCUUUGCAGAUGAGUGAAUGAAGCGGGAGGUAAAAGCUUCGAUCUCGCACCGUCUUUGCUUGGACUGAAGGGUGCUCCCUCCUCCCUCGCUCCUUGUUUACCUUUAUCGAUCCAUGCAUCA	231	637364	1	0.984	zma-miR319b.1-3p	UUGGACUGAAGGGUGCUCCCU	21	3p	3:2039140:2039160:+	418118	zma-miR319b-5p	AGAGCGUCCUUCAGUCCACUC	21	5p	3:2038988:2039008:+	1230.47
zma-MIR319c	8:152709451:152709694:-	GGUGUUUGUUCAUCUGGUUUGGCCUUUUGGGUUUAUGGCUUCUGUGGAAGAGAGCUCUCUUCAGUCCACUCUAAAAUGGCUGUAGGGUUUCAUUAGCUGCCGACUCAUCCAUUCACCUGCCAAGAACCAUGGGCAAGCGGUAGGUCUGGUCUUGGUAGCCGAGUGGGUGGCGCGGGAGCUAAAAUCAAACUCUACGCUGUUUACGGUUGGACUGAAGGGUGCUCCCUUCAAUUUGCCCAAACAC	244	620400	1	0.994	zma-miR319c.1-3p	UUGGACUGAAGGGUGCUCCCU	21	3p	8:152709468:152709488:-	418118	zma-miR319c.1-5p	AGAGCUCUCUUCAGUCCACUC	21	5p	8:152709624:152709644:-	374.51
zma-MIR319d	8:27608248:27608455:-	UCGCCGGCCGGAUGGAAGAGAGCGUCCUUCAGUCCACUCAGGGGCGGUGCUAGGGUCGGAUUAGCUGCCGACUCAUUCACCCACAUGCCAAGCAAACGGCCAUGGAAACGAGCUUCGCAGAUGAGUGAAUGAAGCGGGAGGUAAAAGCUUCGAUCUCGCACCGUCUUUGCUUGGACUGAAGGGUGCUCCCUCCGAUCCUUUCCUUGUU	208	637347	1	0.984	zma-miR319d.1-3p	UUGGACUGAAGGGUGCUCCCU	21	3p	8:27608265:27608285:-	418118	zma-miR319d-5p	AGAGCGUCCUUCAGUCCACUC	21	5p	8:27608417:27608437:-	1230.47
zma-MIR390a	1:298107380:298107590:+	GUAUGGAACAACCCUUGAAGCUCAGGAGGGAUAGCGCCUAGGAAAACACAUAGAUCGGAGCCGGCCGCGAGGAGAAAGAAAGAGCCAAGAGAUAUGUGUGAUGAAUAAUCUACAUGGAUCUUGGCUAGCUUUUGUGUUCUCCUCUGGAGGCGUGGUUCUGUCUAUCAAUCUGAAGCGCUAUCUAUCCUGAGCUCCACGGCUUGUUCUUACC	211	55608.4	1	0.99	zma-miR390a-5p	AAGCUCAGGAGGGAUAGCGCC	21	5p	1:298107397:298107417:+	39037.4	zma-miR390a-3p	CGCUAUCUAUCCUGAGCUCCA	21	3p	1:298107555:298107575:+	1628.13
zma-MIR390b	5:2846311:2846532:+	GUAUGGAACAGUCCUUGAAGCUCAGGAGGGAUAGCGCCUAGGAAAUCACACAUAGAUUGGAGCCACGAAGAGGAAGGGAGAAUGAGAGAGAGAGAGACAGAGCAGCUAUGCUGCUCUGUCUCUCUCUCUCACUUUCUCUUGGAUCCAUCUCAAGGUUCUGUCUAUAUAUGAUGAAUCGAUCCGAAGCGCUAUCUAUCCUGAGCUCCACGGCUUGUUCUUACC	222	55608.4	1	0.989	zma-miR390b-5p	AAGCUCAGGAGGGAUAGCGCC	21	5p	5:2846328:2846348:+	39037.4	zma-miR390b-3p	CGCUAUCUAUCCUGAGCUCCA	21	3p	5:2846497:2846517:+	1628.13
zma-MIR393a	2:738727:738847:+	GGAAGCUGGUGGAGGACUCCAAAGGGAUCGCAUUGAUCUAUUCUCACCUGCCGCCUGCUGCAUGCGAUGCGAGUCGACGACAAGAUCAGUGCAAUCCCUUUGGAAUUUUCCACUCGCGCCU	121	79584.1	1	1	zma-miR393a.1-5p	UCCAAAGGGAUCGCAUUGAUC	21	5p	2:738744:738764:+	35196.1	zma-miR393a.1-3p	UCAGUGCAAUCCCUUUGGAAU	21	3p	2:738812:738832:+	15065.4
zma-MIR393b	3:17997181:17997319:+	AAUGGCUGGAUGAAGCGUCCAAAGGGAUCGCAUUGAUCCAUCAUUCCUUCCAUUUUUUCAUGCAUGGCUGGUCUUCGUCGUCUGCAAGGACUUGUCGAUGGAUCAAUGCGAUCCUUUUGGAGGCUUCCCCUAGACAUUA	139	39850.3	1	1	zma-miR393b.1-5p	UCCAAAGGGAUCGCAUUGAUC	21	5p	3:17997198:17997218:+	35196.1	zma-miR393b.1-3p	UCAAUGCGAUCCUUUUGGAGG	21	3p	3:17997283:17997303:+	650.71
zma-MIR393c	10:149451794:149451924:-	CAGGAAGCUAGUGGAGGACUCCAAAGGGAUCGCAUUGAUCUAACCUGCCGAUCGACGCCGACGUACGUACGUGCCCGAGGACAAGCAGAUCAGUCAGUGCAAUCCCUUUGGAAUUCUCCACUUAGCGCCUC	131	79528.1	1	1	zma-miR393c.1-5p	UCCAAAGGGAUCGCAUUGAUC	21	5p	10:149451885:149451905:-	35196.1	zma-miR393c.1-3p	UCAGUGCAAUCCCUUUGGAAU	21	3p	10:149451811:149451831:-	15065.4
zma-MIR394a	5:199240965:199241094:+	GCGCUUACUGAAGAGUUCCUUGGCAUUCUGUCCACCUCCUCUCGCCGAUCUUGCAGAAAGUUUACCAGUUCUGUUGCAUUUUUUUUGGAGGUGGGCAUACUGCCAAUGGAGCUGUGUAGGCCUCCCUUUG	130	23116.6	1	0.991	zma-miR394a-5p	UUGGCAUUCUGUCCACCUCC	20	5p	5:199240984:199241003:+	20086.8	zma-miR394a-3p	AGGUGGGCAUACUGCCAAUG	20	3p	5:199241053:199241072:+	0.18
zma-MIR394b	4:157728376:157728501:+	GGCGCUUACUGAGAGUUCCUUGGCAUUCUGUCCACCUCCCUUCUUGACGAUCUUGCAGAAAGUUUGCUUUUUUUGUUUGUUUGGAGGUGGGCAUACUGCCAAUGGAGCUGCGUAGGCCUCCCUUUG	126	23101.9	1	0.999	zma-miR394b-5p	UUGGCAUUCUGUCCACCUCC	20	5p	4:157728395:157728414:+	20086.8	zma-miR394b-3p	AGGUGGGCAUACUGCCAAUG	20	3p	4:157728460:157728479:+	0.18
zma-MIR395a	2:6288045:6288188:-	UGGUUGGUUGUCACCUGGAGUUCUCCUCAAACCACUUCAGUUGCUGCACCUAGCUAGUUUAAUGGCACUGUGCUUGCGUGCAAGCGGCCGGAGCUGUGUGUAGCUAGUGAAGUGUUUGGGGGAACUCUGGGUGUCAAUCAGCAA	144	6920.81	1	1	zma-miR395a.1-3p	UGAAGUGUUUGGGGGAACUC	20	3p	2:6288062:6288081:-	4586.75	zma-miR395a.1-5p	GUUCUCCUCAAACCACUUCAGU	22	5p	2:6288148:6288169:-	212.39
zma-MIR395b	2:6287273:6287446:-	AAUAAAUUAAAGGCCAGUUGUGAAGUGUUUGGGGGAACUCUUGGUAUCAUGAAGCAUUUAGUUAUAAUAAUAUAUGAUGGCCAUAUGGAUACCAUGGGCGAUACAACUUUGAACAAUGUCUGGUGUUACCAUGAGUUCCCUUCAAGCACUUCACAUGAGGCACCAUUCAAAUAA	174	7355.67	1	0.999	zma-miR395b.1-5p	UGAAGUGUUUGGGGGAACUC	20	5p	2:6287407:6287426:-	4586.75	zma-miR395b.1-3p	GUUCCCUUCAAGCACUUCACA	21	3p	2:6287292:6287312:-	367.53
zma-MIR395d	2:6276136:6276329:-	UUGUUUCAAGAGCUUUUGUGAAGUGUUUGGGGGAACUCUUGUCUCAAAUCAUUUGCAUGUGCUAGAUGUUUGUCAUGUGUCAUGUGAUACGAGUUGAAGGCUAUACAACAUUUUGUGUUACUAGGAGUUCCCUACAAGCACGUCUCGAUACCUUGGCUUAAUAAAGGGUAUAAUUGUGAAGUGUUUGGGGGAGA	194	6693.81	1	1	zma-miR395d.1-5p	UGAAGUGUUUGGGGGAACUC	20	5p	2:6276292:6276311:-	4586.75	zma-miR395d.1-3p	GUUCCCUACAAGCACGUCUCG	21	3p	2:6276183:6276203:-	0
zma-MIR395e	2:6286411:6286495:-	AGUUCCCUUCAAGCACUUCACAUGAGGCACCAUUCAAAUAACACAUUUCAAGAUUAGGUGCAUGUGAAGUGUUUGGGGGAACUCU	85	7312.32	1	1	zma-miR395e.1-3p	UGAAGUGUUUGGGGGAACUC	20	3p	2:6286412:6286437:-	4586.74	zma-miR395e.1-5p	GUUCCCUUCAAGCACUUCACA	21	5p	2:6286474:6286494:-	367.53
zma-MIR395f	2:6276814:6276987:-	GGCUUAAUAAAGGCCAGUUGUGAAGUGUUUGGGGGAACUCUUGGUAUCAUGAAGCAAUUAGUUAUAAUAAUAUAUUAUGGCCAUAUGGAUACCAUGGGCAAUACAACUUUGAACAAUGUCUGGUGUUACCAUGAGUUCCCUUCAAGCACUUCACAUGAGGCACCAUUCAAUAAC	174	7355.67	1	1	zma-miR395f.1-5p	UGAAGUGUUUGGGGGAACUC	20	5p	2:6276948:6276967:-	4586.75	zma-miR395f.1-3p	GUUCCCUUCAAGCACUUCACA	21	3p	2:6276833:6276853:-	367.53
zma-MIR395g	2:6277091:6277191:-	UAGGUUUGAUGUCCCUAGGAGUUCUAUGCAAGCACUUCACGAGGCAUUGUUUCAAGAGCUUUUGUGAAGUGUUUGGGGGAACUCUUGGUUUCUCAAAUCAU	101	6693.81	1	1	zma-miR395g.1-3p	UGAAGUGUUUGGGGGAACUC	20	3p	2:6277108:6277127:-	4586.75	zma-miR395g.1-5p	GUUCUAUGCAAGCACUUCACG	21	5p	2:6277151:6277171:-	0
zma-MIR395h	2:6287229:6287313:-	AGUUCCCUUCAAGCACUUCACAUGAGGCACCAUUCAAAUAACACAUUUCAAGAUUAGGUGCAUGUGAAGUGUUUGGGGGAACUCU	85	7312.32	1	1	zma-miR395h.1-3p	UGAAGUGUUUGGGGGAACUC	20	3p	2:6287230:6287249:-	4586.74	zma-miR395h.1-5p	GUUCCCUUCAAGCACUUCACA	21	5p	2:6287292:6287312:-	367.53
zma-MIR395i	2:6286455:6286628:-	GGCUUAAUAAAGGCCAGUUGUGAAGUGUUUGGGGGAACUCUUGGUAUCAUGAAGCAUUUUGUUAUAAUAAUAUAUGAUGGCCAUAUGGAUACCAUGGGCGAUACAACUUUGAACAAUGUCGGGUGUUACUAUGAGUUCCCUUCAAGCACUUCACAUGAGGCACCAUUCAAAUAA	174	7355.67	1	1	zma-miR395i.1-5p	UGAAGUGUUUGGGGGAACUC	20	5p	2:6286589:6286608:-	4586.75	zma-miR395i.1-3p	GUUCCCUUCAAGCACUUCACA	21	3p	2:6286474:6286494:-	367.53
zma-MIR395k	10:78600282:78600579:-	AUAUUCUUGAGACCCGUGUGAAGUGUUUGGAGGAACUCUUGAUACCAAUAAGUUUUUCCCCAAAUAUAAUAGCUGGUUGCUUCCCGGAGUUCCUUCCAAACACUUCACCAGCUAGGCCAUGCACAAGAUGAACCCACAUUAGGCUAGUGAAGUGUUUGGAGGAACUCUAGGUGGCACUCCGACAAUAUGCGCACCUAGUCAAUAAUGAAGGUAUGACCAUUAGAGGUUAGUAGAGUCACACUUGGUGUCUUCAUGAGUUUCCUUCAAGCACUUCACAUGGAGCAUUCUGUCUUAGAGA	298	192.079	1	0.999	zma-miR395k.1-5p	UGAAGUGUUUGGAGGAACUC	20	5p	10:78600542:78600561:-	108.47	zma-miR395k.1-3p	GUUUCCUUCAAGCACUUCACA	21	3p	10:78600303:78600323:-	0
zma-MIR395n	10:145465894:145466164:+	GGUUUGGUGUCCCUAGGAGUUCUCUACAAGCACUUCACGAGGCUUCGUACUGAGAGCUUUUGUGAAGUGUUUGGGGGAACUCUUGGUGUCACAAAUCAUUUGGCGGAUCUUGGUCAAGUGUGUGACAGAAGAAAUUAUUUAAGGACGUGGAUCCAUAUACCUUGAAAGAAUUAGGUUUGGUGUCUUCAGGAGUUCUCUUCAAGCACUUCACGAGGCAUCACACUGAGAGCUUUUGUGAAGUGUUUGGGGGAACUCUUGGUGUCACAAAUCA	271	6908.64	1	0.994	zma-miR395n.1-3p	UGAAGUGUUUGGGGGAACUC	20	3p	10:145465956:145465975:+	4586.75	zma-miR395n.1-5p	GUUCUCUACAAGCACUUCACG	21	5p	10:145465912:145465932:+	19.22
zma-MIR395o	10:145466084:145466309:+	AGUUCUCUUCAAGCACUUCACGAGGCAUCACACUGAGAGCUUUUGUGAAGUGUUUGGGGGAACUCUUGGUGUCACAAAUCAUUUGCAUUUGCUUGAUGUUAGUCAUGCACCAUGUGAUAUGAGAUAAAGGACAUGGCAACGUUUUGUGUUACUAGGAGUUCCCUACAAGCACUUCAUGAGACCUUGACUUAAUAAAGGGCCAUUGUGAAGUGUUUGGGUGAACUCU	226	491.548	1	0.979	zma-miR395o.1-3p	UGAAGUGUUUGGGUGAACUC	21	3p	10:145466289:145466308:+	366.03	zma-miR395o.1-5p	GUUCUCUUCAAGCACUUCACG	21	5p	10:145466085:145466105:+	30.56
zma-MIR396_N1	5:220222130:220222277:-	AAUGGCCCUCCCUGCCAUCUUCCACAGCUUUCUUGAACUGCAUCAUGCAUGCAGCAGGCUGUGCUGUGGACCUGAUCGAGUUUCAAUUGAUCCAAGCAAGCAAGAGGGCAGUUCAAUAAAGCUGUGGGAAAUUGCAGAGAGAGAGAGA	148	111136	1	1	zma-miR396_N1-5p	UUCCACAGCUUUCUUGAACUG	21	5p	5:220222238:220222258:-	74743.5	zma-miR396_N1-3p	GUUCAAUAAAGCUGUGGGAAA	21	3p	5:220222147:220222167:-	12512.2
zma-MIR396a	4:176326884:176327022:+	CAUGGCCCUCCUUGCCGUCUUCCACAGCUUUCUUGAACUGCAUGCCGCCGGCUGGUGGAUGCUGCGCGCUUGAAUUCCGGUCGAUCCCAAGAGGCGCAGUUCAAUAAAGCUGUGGGAAACUGCAGAGAGAGGCCACCAG	139	112052	1	1	zma-miR396a-5p	UUCCACAGCUUUCUUGAACUG	21	5p	4:176326903:176326923:+	74743.5	zma-miR396a-3p	GUUCAAUAAAGCUGUGGGAAA	21	3p	4:176326982:176327002:+	12512.2
zma-MIR396b	9:15122740:15122873:-	AUGGCCUUCUUUGUGAUCUUCCACAGCUUUCUUGAACUGCAUCUCUCAGAGGAGCGGCAGCUUCAACUCCUCCACCCGCAUCAGCAGGUGCAUGCAGUUCAAUAAAGCUGUGGGAAACUGCAGAGAGAGGCCAG	134	112086	1	1	zma-miR396b-5p	UUCCACAGCUUUCUUGAACUG	21	5p	9:15122835:15122855:-	74743.5	zma-miR396b-3p	GUUCAAUAAAGCUGUGGGAAA	21	3p	9:15122757:15122777:-	12512.2
zma-MIR396c	2:1951562:1951804:-	ACGGGGUGUGGGACGUGUGGAGAAAGGUGCGCGGGCAUGCUUUCCACAGGCUUUCUUGAACUGUGAACUCGUGGGUGGUGGUGGUAUGUCGGAUGGAAUGCUUGGCUCCUCCCAGCUAGCAAUUCUCUUCCCCCAUGCACCGGCCGUGAAUUGAGCUGCGGAGCUUCCCCGCAGCCUCGCUCUCGGCCGGCUCUACCUGUUGAUGGUUCAAGAAAGCCCAUGGAAACCAUGCAGCCUCCCCUC	243	837026	1	0.996	zma-miR396c.1-5p	UCCACAGGCUUUCUUGAACUG	21	5p	2:1951742:1951762:-	718887	zma-miR396c.1-3p	GUUCAAGAAAGCCCAUGGAAA	21	3p	2:1951579:1951599:-	2355.11
zma-MIR396d	10:148727697:148727964:+	GGUGCGCGGGCAUGCUUUCCACAGGCUUUCUUGAACUGUGAACUCGUGGGCGUGGUGGUGGUGGUGCUGGUGCUGGGUGUGUGGGACGGAAUGAUUGGCUCCUCCCAGUCCCAGUCCCAGUCCCACCCACCAAUUCUCUUCCCCCCGACCGGCCGUGAAUUGAAUUGAAUCGAAUCGCAUCGCUGAGCUUCCCCCCGGCUCGCUCACGCGACCUGUUGAUGGUUCAAGAAAGCCCAUGGAAACCAUGCAGCCUCCCUCCUGUGCAGCU	268	837026	1	0.996	zma-miR396d.1-5p	UCCACAGGCUUUCUUGAACUG	21	5p	10:148727714:148727734:+	718887	zma-miR396d.1-3p	GUUCAAGAAAGCCCAUGGAAA	21	3p	10:148727918:148727938:+	2355.11
zma-MIR396e	4:176331822:176332046:-	CAGGUCCAUGCCAUGCCUUUCCACAGCUUUCUUGAACUUCUUCUUCUUCUCUCUCUUAGAAGGGCCGUAUAGCUUCUUUGAACCUCUCUCUCUCUCUCUCUCAAAAGUGUACACGAACACUUUCUUCAUUCUCUGCCUCUCGCUCUCUGAUCUCCGAAGAAGGUCAAGAAAGCCGUGGGAAGAAAUGGCAUAACAAGAACUCUGUAAUGCUGCAGUGAGAUGUGA	225	78712.5	1	0.997	zma-miR396e-5p	UUCCACAGCUUUCUUGAACUU	21	5p	4:176332008:176332028:-	61048.8	zma-miR396e-3p	GGUCAAGAAAGCCGUGGGAAG	21	3p	4:176331865:176331885:-	16.79
zma-MIR396f	5:220211637:220211788:+	AAGUCCAUGCCAUGCCUUUCCACAGCUUUCUUGAACUUCUUCUUCUUCUUCUCUCUUGGAACGGCAGCUUUCUUCGAAUCUGUCUCUCUCUCUCUCAUCUCCGAAGACGAAGGUCAAGAAAGCUGUGGGAAGAAAUGACAUAACAGGGACUC	152	89150.3	1	0.977	zma-miR396f-5p	UUCCACAGCUUUCUUGAACUU	21	5p	5:220211654:220211674:+	61048.8	zma-miR396f-3p	GGUCAAGAAAGCUGUGGGAAG	21	3p	5:220211748:220211768:+	9010.65
zma-MIR397b	5:84610578:84610688:-	AGAGAAGCAAAGGCAUCAUUGAGCGCAGCGUUGAUGAGCCAGCCGCCGUGCCUCCCCUGUCGGCUGCGGCGGCUCACCAGCGCUGCACUCAAUUACGCCUUUGCUUUCUCC	111	176585	1	0.996	zma-miR397b.1-5p	UUGAGCGCAGCGUUGAUGAGC	21	5p	5:84610650:84610670:-	147782	zma-miR397b.1-3p	UCACCAGCGCUGCACUCAAUU	21	3p	5:84610595:84610615:-	11563.7
zma-MIR398a	2:174319882:174320052:+	GCAAGGCAGUUCCGGCGGGGGCGAACUGAGAACACAUGAGAAUAAUGAGAUGAGAUUGCUCGCCUCGCGGUACGGUUCGUGCUGGCCUGGACCACCGUCGUCGCCGUUCAUCUUGUACGCAUAAUAAUGCUGCAUGUGUUCUCAGGUCGCCCCCGCAGGGCCUUCCUUGCU	171	92753.4	1	0.991	zma-miR398a-3p	UGUGUUCUCAGGUCGCCCCCG	21	3p	2:174320016:174320036:+	64848.4	zma-miR398a-5p	GGGGCGAACUGAGAACACAUG	21	5p	2:174319899:174319919:+	5631.22
zma-MIR398b	7:39887922:39888067:+	CAAAGGCAGUUCCGGCGGGGGCGGACUGGGAACACAUGGGAAUGAGAUGAGAUCAUUGCUCGGUCGUGCUGGCCUGGGCCGUCGGCGCGCGUUGAUCUUGCAUGUGUUCUCAGGUCGCCCCCGGAGGGCCUUCCUUGCUGCUGUGU	146	119575	1	0.982	zma-miR398b-3p	UGUGUUCUCAGGUCGCCCCCG	21	3p	7:39888024:39888044:+	64848.4	zma-miR398b-5p	GGGGCGGACUGGGAACACAUG	21	5p	7:39887939:39887959:+	18772.7
zma-MIR399_N1	5:150426215:150426339:+	CUCAGGGUGAGAAUCACAGUGCGGCUCUCCUCUGGCAUGAAGGCGCGGCUGAGAGGCACGAACAGUUUCUGGCCUUCCCCUGCCAAUGCCAAAGGAGAGCUGCCCUGCCAUUCGUUAGCCCUGCA	125	503.506	1	1	zma-miR399_N1-3p	UGCCAAAGGAGAGCUGCCCUG	21	3p	5:150426301:150426321:+	398.57	zma-miR399_N1-5p	GUGCGGCUCUCCUCUGGCAUG	21	5p	5:150426233:150426253:+	0
zma-MIR399_N2	5:150574423:150574547:+	CUCAGGGUGAGAAUCACAGUGCGGCUCUCCUCUGGCAUGAAGGCGCGGCUGAGAGGCACGAACAGUUUCUGGCCUUCCCCUGCCAAUGCCAAAGGAGAGCUGCCCUGCCAUUCGUUAGCCCUGCA	125	503.506	1	1	zma-miR399_N2-3p	UGCCAAAGGAGAGCUGCCCUG	21	3p	5:150574509:150574529:+	398.57	zma-miR399_N2-5p	GUGCGGCUCUCCUCUGGCAUG	21	5p	5:150574441:150574461:+	0
zma-MIR399_N3	6:163865477:163865607:-	GGCCGCGGGGCCCAUGCAUUACCGGGUUGGGUCUCCUCUGGCAGUAACUUGCCUGGUCGUCGAUGACCUAGCUAGCGUUGCGUGCAGAGACACUGCCAAAGGAGAUUUGCCCAGCAAUGCAGUCUUGGGUG	131	157.391	1	1	zma-miR399_N3-3p	UGCCAAAGGAGAUUUGCCCAG	21	3p	6:163865494:163865514:-	55.72	zma-miR399_N3-5p	GGGUUGGGUCUCCUCUGGCAGU	22	5p	6:163865563:163865584:-	72.96
zma-MIR399a	4:233617208:233617324:-	AAGAGGGUGAGAAUCACAGUGCGGUUCUCCUCUGGCACGAAGGCUGGCCAGAGCAGCUUAUAUUGCCACCACCCUUCCUUGCCAAAGGAGAAUUGCCCUGCCAUUCACAACCCUGCA	117	3816.65	1	1	zma-miR399a-3p	UGCCAAAGGAGAAUUGCCCUG	21	3p	4:233617225:233617245:-	2633.72	zma-miR399a-5p	GUGCGGUUCUCCUCUGGCACG	21	5p	4:233617286:233617306:-	941.79
zma-MIR399b	4:158285686:158285800:+	UCAGGGUGCGAAUCACAGUGCAGCUCUCCUCUGGCAUGAAGGCUGUGAGAGAGGCAUGACAAUUUCUGGCCUUGCCCUGCCAAAGGAGAGCUGUCCUGCCAUUCAUUAGCCCUGC	115	4835.05	1	0.999	zma-miR399b-3p	UGCCAAAGGAGAGCUGUCCUG	21	3p	4:158285763:158285783:+	1661.79	zma-miR399b-5p	GUGCAGCUCUCCUCUGGCAUG	21	5p	4:158285703:158285723:+	2880.22
zma-MIR399c	6:163867937:163868136:+	GCUGAGCAUGAAUUACAGGGUACGUCUCCUUUGGCACAGCAGAAUGCACACAUCAUCAGUCGAGAGAGUAAGCUCGCUGCGUGCUCGCCGGCCUGGGAGCGGAAGUCGCAGGCCAAAUGGCGGCGGUGCAGAUGCAUGAACAGCAGCUGCCGUAUAUAUGCGUGCCAAAGGAGAAUUGCCCUGCGAUUCUAGGCUCAGCG	200	23436.2	1	0.999	zma-miR399c-3p	UGCCAAAGGAGAAUUGCCCUG	21	3p	6:163868099:163868119:+	2633.72	zma-miR399c-5p	GGGUACGUCUCCUUUGGCACA	21	5p	6:163867954:163867974:+	20415.4
zma-MIR399d	3:192096065:192096187:+	UCAAGGUGAGAAUCACAGUGUGGCUCUCCUCUGGCAUGAAGGCGCGGCUGAGAGGCACGAACAGUUUCUGGCCUUCCCCUGCCAAUGCCAAAGGAGAGCUGCCCUGCCAUUCGUUAGCCCUGC	123	2402.09	1	1	zma-miR399d-3p	UGCCAAAGGAGAGCUGCCCUG	21	3p	3:192096150:192096170:+	398.57	zma-miR399d-5p	GUGUGGCUCUCCUCUGGCAUG	21	5p	3:192096082:192096102:+	1822.71
zma-MIR399e	2:16763311:16763428:-	CUAAGCUGUCCAGUUUCAGGGCUUCUCUUUCUUGGCAGGGAAGCAUGAGAUGCCAUAGCUCUCUGCUCUCUUCAACCCUCUGCCAAAGGAGAGUUGCCCUGUAACAGGACUCAGCUUA	118	28388	1	1	zma-miR399e-3p	UGCCAAAGGAGAGUUGCCCUG	21	3p	2:16763328:16763348:-	22946.6	zma-miR399e-5p	GGGCUUCUCUUUCUUGGCAGG	21	5p	2:16763390:16763410:-	487.1
zma-MIR399f	6:163860157:163860259:-	GGAUGUGCACCUGCAUUUCUGGGCAACUUCUCCUUUGGCAGAUGCGCGAGAAUGUGCCACUGCUGCCAAAGGAAAUUUGCCCCGGAAUUCAUCUGCACAAGCA	103	1954.9	1	0.981	zma-miR399f-3p	UGCCAAAGGAAAUUUGCCCCG	21	3p	6:163860176:163860196:-	930.9	zma-miR399f-5p	GGGCAACUUCUCCUUUGGCAGA	22	5p	6:163860218:163860239:-	1013.1
zma-MIR399g	4:233618387:233618490:+	GAGUGUGGAGGUCCAUUGCAGGGCAACCCCCCGUUGGCAGGUGCGACGGCGACGUACCCCUACCCUGCCAAAGGGGAUUUGCCCGGCGAUGCGCCUGCACACAC	104	892.819	1	1	zma-miR399g-3p	UGCCAAAGGGGAUUUGCCCGG	21	3p	4:233618452:233618472:+	871.29	zma-miR399g-5p	GGGCAACCCCCCGUUGGCAGG	21	5p	4:233618407:233618427:+	15.64
zma-MIR399h	5:150363079:150363203:+	CUAGGGUGAGAAUCACAGUGCAGUUCUCCUCUGGCACGAACCAAGGCUGAGCAGCUUGCCCCAUGGCUAGCCCACGACGGCCCUUCCUUGCCAAAGGAGAAUUGCCCUGCCAUUCACAACCCUAC	125	2769.94	1	1	zma-miR399h-3p	UGCCAAAGGAGAAUUGCCCUG	21	3p	5:150363167:150363187:+	2633.72	zma-miR399h-5p	GUGCAGUUCUCCUCUGGCACG	21	5p	5:150363096:150363116:+	46.35
zma-MIR399i	5:150372024:150372148:+	CUCAGGGUGAGAAUCACAGUGCGGCUCUCCUCUGGCAUGAGGGCGCGACUGAGAGGCACGAACAGUUUCUGGCCUUCUCCUGCCAAUGCCAAAGGAGAGUUGCCCUGCCAUUCGUUAGCCCUGCA	125	27617.6	1	1	zma-miR399i-3p	UGCCAAAGGAGAGUUGCCCUG	21	3p	5:150372110:150372130:+	22946.6	zma-miR399i-5p	GUGCGGCUCUCCUCUGGCAUG	21	5p	5:150372042:150372062:+	0
zma-MIR399j	9:24309462:24309670:-	CUAGCUGAAGACAGUUGUAGGCAGCUCUCCUCUGGCAGGCAGGCGCGCGGUCAUCGUCGCCAUCGACGACGGUUGCUUGGCUCUGCUAUGCUGUGUUCGUUCGUCCAUGGUGUGCUAGCUAGCCGUGCAUGCAUUGCAGUGUAACAUGCGUGCAUGCACGCGCGUACGUCCUGCCAAAGGAGAGUUGCCCUGCGACUGUCUUCAGCUCG	209	28936.3	1	0.97	zma-miR399j-3p	UGCCAAAGGAGAGUUGCCCUG	21	3p	9:24309479:24309499:-	22946.6	zma-miR399j.1-5p	GGCAGCUCUCCUCUGGCAGG	20	5p	9:24309632:24309651:-	1203.34
zma-MIR408a	3:58127892:58128093:-	GAGCGGAGAGAUGGGGGUUGGUUUUGAUUUGGAGACAGGGAUGAGACAGAGCAUGGGAUGGGGCCAUCAACAAAGUGGAGGGACUAGCUUGCGAGGCAGAAAGAAGGUGCCAGUGCCGGUGCCUCCCCGGUGAAACGAUGAUGGGAGUGUUGUUGCUCCCUCCCCUGCACUGCCUCUUCCCUGGCUCCGAUCCCCCACCGUU	202	410259	1	0.992	zma-miR408a-3p	CUGCACUGCCUCUUCCCUGGC	21	3p	3:58127909:58127929:-	169678	zma-miR408a.1-5p	CAGGGAUGAGACAGAGCAUGG	21	5p	3:58128038:58128058:-	27959
zma-MIR408b	8:39583923:39584105:-	GGUGGGUUGGGUUUGAUCGGAGACAGGGACGAGGCAGAGCAUGGGUAGGGGGCCAUCAACAGAAUUCCAAAUUUGAUUUCUGUUUGCUCGCUCACAAAAUGGAGGGACUCACCACAAACACACUCAGGCGUUGUUGCUCCCUCCCCUGCACUGCCUCUUCCCUGGCUCCUCACCGUCUCCCAU	183	342125	1	0.997	zma-miR408b-3p	CUGCACUGCCUCUUCCCUGGC	21	3p	8:39583940:39583960:-	169678	zma-miR408b-5p	CAGGGACGAGGCAGAGCAUGG	21	5p	8:39584062:39584082:-	4308.88
zma-MIR528b	9:156643637:156643750:-	CCUGGCUGUAGCAGCAGCGGUGGAAGGGGCAUGCAGAGGAGCACGAACGAGGUGUGGUUGGCCCCUCGUUAGCUCUCCUGUGCCUGCCUCUUCCAUUCCUUCUGCUACGCUAUG	114	512262	1	0.991	zma-miR528b-5p	UGGAAGGGGCAUGCAGAGGAG	21	5p	9:156643710:156643730:-	444476	zma-miR528b-3p	CCUGUGCCUGCCUCUUCCAUU	21	3p	9:156643654:156643674:-	9703.95
zma-MIR529	5:164370890:164371047:+	UCAUCAAGGCUAAAGGGAGAAGAGAGAGAGUACAGCCUUGUUGCCAUGUACACACUCAGAUAUCAACAGUCUCUUAUAUUUGCUGUUACUACCUGUUAUUAGUGUCCAGUGAUGAUGAAGGCUGUACCCUCUCUCUUCUUCUCUUAGCUUCUUGAUGC	158	25505.4	1	1	zma-miR529-5p	AGAAGAGAGAGAGUACAGCCU	21	5p	5:164370907:164370927:+	20833.4	zma-miR529-3p	GCUGUACCCUCUCUCUUCUUC	21	3p	5:164371010:164371030:+	824.01
zma-MIR827	5:171268562:171268781:-	CUCGCUCCUUGGUAAUGAGGCUGGCUAGCCAGCUAAUGCAGCUCCGAACCUGUUUUGUUGGUGGUCAUUUAACCAUGCAUGCUUCGAUCGAUGGAUUGGUGCAUGCAUGGAUUAUUGCAUAGUGUGAUGCAUGUGGCGCAUCAGUGCAUGGUUAGAUGACCAUCAGCAAACAUGUUCUUGAGGCAUGCAAGUUCUCUAGCUACACAUAUCAGAGAUCGAU	220	302197	1	1	zma-miR827-3p	UUAGAUGACCAUCAGCAAACA	21	3p	5:171268610:171268630:-	252542	zma-miR827.1-5p	UUUUGUUGGUGGUCAUUUAACC	22	5p	5:171268708:171268729:-	30955.9
