# Supplementary material for: Integrated Analysis of Large-Scale Omics Data Revealed Relationship Between Tissue Specificity and Evolutionary Dynamics of Small RNAs in Maize (Zea mays)
Source: Front Genet. 2020 Feb 11;11:51. doi: 10.3389/fgene.2020.00051 (PMC7026458; doi:10.3389/fgene.2020.00051)
Supplement: Supplementary file 5 [file Table_5.xlsx]

## Sheet: Sheet1
Supplementary Table 5. Genomic locations of 419 miRNA genes in maize.
MIRNAs		PCGs									TEs			Unclassified
ID	Strand	ID	Strand	5'UTR	Junction(5'UTR&CDS)	CDS	Junction(CDS&Intron)	Intron	Junction(CDS&3'UTR)	3'UTR	LTR	Helitron	TIR
zma-MIR169k	+	Zm00001d021075	+	√
zma-MIR_N5e	+	ZemaCp017	+			√
zma-MIR_N6d	-	ZemaCp092	-			√
zma-MIR_N137a	-	Zm00001d016565	+			√
zma-MIR156g	+	Zm00001d020500	+			√
zma-MIR_N116a	+	Zm00001d051658	+			√
zma-MIR_N94a	-	Zm00001d042205	-				√				√
zma-MIR_N5d	+	Zm00001d000270	+					√
zma-MIR_N60a	+	Zm00001d001883	+					√
zma-MIR_N128a	+	Zm00001d013758	+					√
zma-MIR_N49a	-	Zm00001d030366	-					√
zma-MIR_N54a	-	Zm00001d032923	-					√
zma-MIR_N16b	-	Zm00001d033766	-					√
zma-MIR_N29b	-	Zm00001d036568	-					√			√
zma-MIR_N193a	-	Zm00001d047283	-					√			√
zma-MIR_N13a	+	Zm00001d053228	+					√
zma-MIR_N21b	+	Zm00001d026641	-					√
zma-MIR_N21a	-	Zm00001d026641	-					√
zma-MIR_N124a	-	Zm00001d053613	-					√
zma-MIR_N113a	+	Zm00001d050484	+					√
zma-MIR_N65a	+	Zm00001d003937	+					√
zma-MIR_N168a	+	Zm00001d022110	+					√
zma-MIR_N200a	+	Zm00001d023311	+					√
zma-MIR2275_N1	+	Zm00001d032773	+					√
zma-MIR_N153a	+	Zm00001d037846	+					√
zma-MIR_N197a	+	Zm00001d048049	+					√
zma-MIR_N33b	-	Zm00001d013831	-					√				√
zma-MIR_N33a	-	Zm00001d052656	-					√				√
zma-MIR_N194a	-	Zm00001d047527	-					√			√
zma-MIR_N173a	-	Zm00001d010235	-					√
zma-MIR_N16c	+	Zm00001d001908	+					√
zma-MIR_N61a	-	Zm00001d002615	-					√
zma-MIR_N62a	-	Zm00001d003116	-					√
zma-MIR_N10b	+	Zm00001d004055	-					√
zma-MIR_N10a	-	Zm00001d004055	-					√
zma-MIR_N66a	+	Zm00001d004215	+					√
zma-MIR_N69a	+	Zm00001d004435	+					√			√
zma-MIR_N68a	-	Zm00001d004435	+					√			√
zma-MIR_N72a	-	Zm00001d004702	-					√
zma-MIR_N81a	+	Zm00001d007034	+					√				√
zma-MIR164a	-	Zm00001d007156	-					√
zma-MIR_N83a	-	Zm00001d007745	-					√
zma-MIR_N169a	+	Zm00001d008654	+					√
zma-MIR_N170a	-	Zm00001d009243	-					√
zma-MIR_N174a	-	Zm00001d010368	-					√
zma-MIR_N175a	-	Zm00001d010684	+					√			√
zma-MIR_N178a	-	Zm00001d011560	+					√
zma-MIR_N181a	+	Zm00001d012685	+					√
zma-MIR_N182a	-	Zm00001d012770	-					√
zma-MIR_N125a	+	Zm00001d013389	+					√				√
zma-MIR_N34a	+	Zm00001d013435	+					√
zma-MIR_N34b	+	Zm00001d013439	+					√			√
zma-MIR_N127a	+	Zm00001d013751	+					√
zma-MIR_N129a	+	Zm00001d013842	+					√
zma-MIR_N130a	-	Zm00001d013845	-					√				√
zma-MIR_N132a	-	Zm00001d014413	-					√
zma-MIR_N133a	-	Zm00001d014428	-					√
zma-MIR_N135a	+	Zm00001d015729	+					√
zma-MIR_N138a	+	Zm00001d016926	+					√				√
zma-MIR_N140a	+	Zm00001d017371	+					√
zma-MIR_N144a	-	Zm00001d018246	-					√
zma-MIR_N163a	+	Zm00001d020511	+					√
zma-MIR_N166a	-	Zm00001d021557	-					√
zma-MIR_N167a	-	Zm00001d021972	-					√
zma-MIR_N202a	+	Zm00001d023689	+					√
zma-MIR_N22a	+	Zm00001d024018	+					√
zma-MIR_N1h	+	Zm00001d024268	+					√
zma-MIR_N8b	-	Zm00001d024268	+					√
zma-MIR_N22b	+	Zm00001d024889	+					√
zma-MIR_N207a	-	Zm00001d024953	-					√
zma-MIR_N208a	-	Zm00001d025153	-					√
zma-MIR_N42a	-	Zm00001d027388	+					√
zma-MIR_N44a	+	Zm00001d028173	+					√				√
zma-MIR_N45a	+	Zm00001d028642	-					√
zma-MIR_N46a	-	Zm00001d029260	-					√
zma-MIR_N32b	+	Zm00001d032280	-					√
zma-MIR_N32a	-	Zm00001d032280	-					√
zma-MIR_N6b	-	Zm00001d032291	+					√
zma-MIR_N4f	+	Zm00001d032773	+					√
zma-MIR_N4e	-	Zm00001d032773	+					√
zma-MIR_N57a	-	Zm00001d034172	-					√
zma-MIR_N59a	-	Zm00001d034810	+					√
zma-MIR_N147a	-	Zm00001d035601	-					√
zma-MIR_N17b	-	Zm00001d035761	-					√				√
zma-MIR_N30a	+	Zm00001d036161	-					√
zma-MIR_N30b	-	Zm00001d036161	-					√
zma-MIR_N148a	+	Zm00001d036524	+					√
zma-MIR_N29a	-	Zm00001d036567	-					√
zma-MIR_N149a	+	Zm00001d036949	+					√
zma-MIR_N152a	+	Zm00001d037452	+					√					√
zma-MIR_N154a	+	Zm00001d038012	+					√
zma-MIR_N156a	+	Zm00001d038646	-					√
zma-MIR_N13b	+	Zm00001d038914	+					√				√
zma-MIR_N157a	-	Zm00001d039180	-					√
zma-MIR_N87a	-	Zm00001d040186	-					√				√
zma-MIR_N90a	-	Zm00001d040960	-					√			√
zma-MIR_N96a	-	Zm00001d042639	-					√
zma-MIR_N10c	-	Zm00001d042863	-					√
zma-MIR_N98a	-	Zm00001d043144	-					√				√
zma-MIR_N186a	-	Zm00001d045725	-					√				√
zma-MIR_N188a	+	Zm00001d046073	+					√
zma-MIR_N190a	-	Zm00001d046591	-					√				√
zma-MIR_N191a	+	Zm00001d046995	+					√
zma-MIR_N195a	-	Zm00001d047676	-					√
zma-MIR_N196a	-	Zm00001d047940	-					√
zma-MIR_N199a	+	Zm00001d048108	+					√
zma-MIR_N108a	+	Zm00001d049046	+					√
zma-MIR_N109a	+	Zm00001d049379	+					√				√
zma-MIR_N121a	-	Zm00001d052766	-					√
zma-MIR_N35a	+	Zm00001d053826	+					√
zma-MIR_N35b	-	Zm00001d053826	+					√
zma-MIR_N91a	+	Zm00001d041070	+					√
zma-MIR_N53a	+	Zm00001d032724	-						√
zma-MIR2275_N2	+	Zm00001d032773	+						√
zma-MIR_N97a	-	Zm00001d042697	-						√
zma-MIR827	-	Zm00001d016651	-						√
zma-MIR319b	+	Zm00001d039335	+						√
zma-MIR_N17a	-	Zm00001d016105	-							√	√
zma-MIR_N47a	-	Zm00001d029546	-							√
zma-MIR_N48a	+	Zm00001d030061	+							√
zma-MIR_N146a	+	Zm00001d035162	+							√
zma-MIR_N92a	-	Zm00001d041491	-							√
zma-MIR_N100a	-	Zm00001d043548	-							√
zma-MIR_N15b	+	Zm00001d000270	+							√		√
zma-MIR_N40a	+	Zm00001d023682	+							√		√
zma-MIR_N12b	-										√	√
zma-MIR_N12c	-										√	√
zma-MIR_N11a	-										√	√
zma-MIR_N20a	-										√	√
zma-MIR_N31b	+										√	√
zma-MIR_N31a	-										√	√
zma-MIR_N5b	+										√	√
zma-MIR160f	-										√	√
zma-MIR171b1	-										√	√
zma-MIR399_N1	+										√	√
zma-MIR_N1b	+										√		√
zma-MIR_N1a	-										√		√
zma-MIR_N12a	+										√
zma-MIR_N82a	+										√
zma-MIR_N74a	-										√
zma-MIR_N88a	+										√
zma-MIR_N93a	-										√
zma-MIR_N11b	+										√
zma-MIR_N11c	-										√
zma-MIR_N14a	-										√
zma-MIR_N14c	-										√
zma-MIR_N105a	-										√
zma-MIR_N114a	-										√
zma-MIR_N143a	+										√
zma-MIR_N20b	+										√
zma-MIR_N1i	+										√
zma-MIR_N26b	+										√
zma-MIR_N203a	+										√
zma-MIR_N164a	+										√
zma-MIR_N5c	+										√
zma-MIR_N160a	-										√
zma-MIR_N6c	-										√
zma-MIR_N9c	+										√
zma-MIR_N9d	+										√
zma-MIR_N9a	+										√
zma-MIR159b	+										√
zma-MIR159h	+										√
zma-MIR159i	+										√
zma-MIR159j	+										√
zma-MIR159k	+										√
zma-MIR160_N1	-										√
zma-MIR166_N2	-										√
zma-MIR395b	-										√
zma-MIR395e	-										√
zma-MIR395f	-										√
zma-MIR395g	-										√
zma-MIR395h	-										√
zma-MIR395i	-										√
zma-MIR396c	-										√
zma-MIR399_N2	+										√
zma-MIR399j	-										√
zma-MIR_N18a	-											√	√
zma-MIR_N50a	+											√
zma-MIR_N58a	+											√
zma-MIR_N63a	-											√
zma-MIR_N95a	-											√
zma-MIR_N107a	-											√
zma-MIR_N111a	-											√
zma-MIR_N136a	+											√
zma-MIR_N24a	+											√
zma-MIR_N24b	-											√
zma-MIR_N19a	+											√
zma-MIR_N19b	+											√
zma-MIR_N37b	+											√
zma-MIR2118_N1	-											√
zma-MIR_N209a	-											√
zma-MIR_N5a	+											√
zma-MIR_N187a	+											√
zma-MIR_N192a	+											√
zma-MIR1432	-											√
zma-MIR156j	-											√
zma-MIR160a	+											√
zma-MIR166_N3	+											√
zma-MIR166e	+											√
zma-MIR166f	+											√
zma-MIR166n	+											√
zma-MIR167f	+											√
zma-MIR167i	+											√
zma-MIR167j	+											√
zma-MIR169a	+											√
zma-MIR169b	-											√
zma-MIR169f	+											√
zma-MIR169p	-											√
zma-MIR171b	-											√
zma-MIR171g	-											√
zma-MIR171k	-											√
zma-MIR172d	+											√
zma-MIR2118a	-											√
zma-MIR2118c	-											√
zma-MIR2118g	+											√
zma-MIR2275c	+											√
zma-MIR390b	+											√
zma-MIR396e	-											√
zma-MIR397b	-											√
zma-MIR398a	+											√
zma-MIR_N18b	-												√
zma-MIR_N1d	-												√
zma-MIR_N1g	-												√
zma-MIR_N56a	+													√
zma-MIR169_N3	+													√
zma-MIR_N51a	-													√
zma-MIR_N52a	-													√
zma-MIR_N13c	+													√
zma-MIR_N70a	+													√
zma-MIR_N73a	+													√
zma-MIR_N75a	+													√
zma-MIR_N79a	+													√
zma-MIR_N16a	+													√
zma-MIR_N17c	-													√
zma-MIR_N64a	-													√
zma-MIR_N71a	-													√
zma-MIR_N76a	-													√
zma-MIR_N77a	-													√
zma-MIR_N80a	-													√
zma-MIR_N102a	+													√
zma-MIR_N103a	+													√
zma-MIR_N84a	-													√
zma-MIR_N15c	+													√
zma-MIR_N15a	-													√
zma-MIR_N89a	-													√
zma-MIR_N99a	-													√
zma-MIR_N101a	-													√
zma-MIR_N104a	-													√
zma-MIR_N106a	+													√
zma-MIR_N110a	+													√
zma-MIR_N14b	-													√
zma-MIR_N115a	+													√
zma-MIR_N123a	+													√
zma-MIR_N112a	-													√
zma-MIR_N117a	-													√
zma-MIR_N23b	+													√
zma-MIR_N23a	-													√
zma-MIR_N118a	-													√
zma-MIR_N126a	+													√
zma-MIR_N142a	+													√
zma-MIR_N145a	+													√
zma-MIR_N131a	-													√
zma-MIR_N139a	-													√
zma-MIR_N141a	-													√
zma-MIR2275_N4	+													√
zma-MIR_N150a	-													√
zma-MIR_N36b	-													√
zma-MIR_N36a	+													√
zma-MIR_N28b	+													√
zma-MIR_N28a	-													√
zma-MIR2275_N3	+													√
zma-MIR_N37a	+													√
zma-MIR_N39a	+													√
zma-MIR_N39b	-													√
zma-MIR_N1j	-													√
zma-MIR_N1c	+													√
zma-MIR_N1f	+													√
zma-MIR_N1e	-													√
zma-MIR_N26a	-													√
zma-MIR_N25a	+													√
zma-MIR_N25b	+													√
zma-MIR_N41a	+													√
zma-MIR_N204a	+													√
zma-MIR_N205a	+													√
zma-MIR_N206a	+													√
zma-MIR_N201a	-													√
zma-MIR_N4h	+													√
zma-MIR_N4g	-													√
zma-MIR_N4b	+													√
zma-MIR_N4a	-													√
zma-MIR_N4d	+													√
zma-MIR_N4c	-													√
zma-MIR399_N3	-													√
zma-MIR_N161a	+													√
zma-MIR_N158a	-													√
zma-MIR_N159a	-													√
zma-MIR_N165a	-													√
zma-MIR_N43a	+													√
zma-MIR_N6e	+													√
zma-MIR_N6a	-													√
zma-MIR_N171a	+													√
zma-MIR_N180a	+													√
zma-MIR_N8c	-													√
zma-MIR_N8d	+													√
zma-MIR_N8a	+													√
zma-MIR_N176a	-													√
zma-MIR_N185a	+													√
zma-MIR_N9b	+													√
zma-MIR_N198a	+													√
zma-MIR_N183a	-													√
zma-MIR156_N1	-													√
zma-MIR156a	-													√
zma-MIR156b	-													√
zma-MIR156d	-													√
zma-MIR156e	+													√
zma-MIR156f	-													√
zma-MIR156h	-													√
zma-MIR156i	-													√
zma-MIR156k	-													√
zma-MIR156l	-													√
zma-MIR159a	+													√
zma-MIR159c	-													√
zma-MIR159d	+													√
zma-MIR159f	-													√
zma-MIR160b	-													√
zma-MIR160c	+													√
zma-MIR160d	-													√
zma-MIR160g	+													√
zma-MIR162	+													√
zma-MIR164b	+													√
zma-MIR164c	+													√
zma-MIR164d	+													√
zma-MIR164e	+													√
zma-MIR164f	+													√
zma-MIR164g	-													√
zma-MIR164h	+													√
zma-MIR166_N1	+													√
zma-MIR166a	+													√
zma-MIR166b	+													√
zma-MIR166b1	-													√
zma-MIR166c	+													√
zma-MIR166d	-													√
zma-MIR166g	+													√
zma-MIR166h	-													√
zma-MIR166i	+													√
zma-MIR166j	+													√
zma-MIR166k	-													√
zma-MIR166l	+													√
zma-MIR166m	-													√
zma-MIR167a	+													√
zma-MIR167e	-													√
zma-MIR167g	+													√
zma-MIR167h	-													√
zma-MIR168a	-													√
zma-MIR168b	-													√
zma-MIR169_N1	+													√
zma-MIR169_N2	+													√
zma-MIR169c	+													√
zma-MIR169g	+													√
zma-MIR169h	+													√
zma-MIR169i	+													√
zma-MIR169j	+													√
zma-MIR169l	+													√
zma-MIR169m	+													√
zma-MIR169n	+													√
zma-MIR169o	+													√
zma-MIR169q	+													√
zma-MIR169r	-													√
zma-MIR171c	+													√
zma-MIR171d	+													√
zma-MIR171e	+													√
zma-MIR171f	-													√
zma-MIR171h	-													√
zma-MIR171i	+													√
zma-MIR171j	+													√
zma-MIR171l	+													√
zma-MIR171m	-													√
zma-MIR171n	-													√
zma-MIR172_N1	-													√
zma-MIR172a	-													√
zma-MIR172b	-													√
zma-MIR172c	+													√
zma-MIR172e	+													√
zma-MIR2118e	-													√
zma-MIR2275a	+													√
zma-MIR2275b	+													√
zma-MIR319a	+													√
zma-MIR319c	-													√
zma-MIR319d	-													√
zma-MIR390a	+													√
zma-MIR393a	+													√
zma-MIR393b	+													√
zma-MIR393c	-													√
zma-MIR394a	+													√
zma-MIR394b	+													√
zma-MIR395a	-													√
zma-MIR395d	-													√
zma-MIR395k	-													√
zma-MIR395n	+													√
zma-MIR395o	+													√
zma-MIR396_N1	-													√
zma-MIR396a	+													√
zma-MIR396b	-													√
zma-MIR396d	+													√
zma-MIR396f	+													√
zma-MIR398b	+													√
zma-MIR399a	-													√
zma-MIR399b	+													√
zma-MIR399c	+													√
zma-MIR399d	+													√
zma-MIR399e	-													√
zma-MIR399f	-													√
zma-MIR399g	+													√
zma-MIR399h	+													√
zma-MIR399i	+													√
zma-MIR408a	-													√
zma-MIR408b	-													√
zma-MIR528b	-													√
zma-MIR529	+													√
