# Supplementary material for: Integrated Analysis of Large-Scale Omics Data Revealed Relationship Between Tissue Specificity and Evolutionary Dynamics of Small RNAs in Maize (Zea mays)
Source: Front Genet. 2020 Feb 11;11:51. doi: 10.3389/fgene.2020.00051 (PMC7026458; doi:10.3389/fgene.2020.00051)
Supplement: Supplementary file 6 [file Table_6.xlsx]

## Sheet: Sheet1
Supplementary Table 6. Summary of miRNAs and isomiRs sequences and expression levels in individual tissues.
Sequence	Pre_miRNAs	Type	Anthers	Ear_10week	Ear_6week	Ear_8week	Ear_9week	Ear_9week_heat_2h	Ear_9week_heat_48h	Early prophase meiocytes	Embryo	Embryo_15DAP	Embryo_1d	Embryo_20DAP	Embryo_3week	Embryo_9DAP	Embryo_ABA	Embryo_GA	Endosperm_10DAP_Mannitol	Endosperm_10DAP_Sucrose	Endosperm_15DAP	Endosperm_20DAP	Endosperm_9DAP	Leaf_15DAG	Leaf_2week	Leaf_3week	Leaf_4week	Leaf_4week_drought_10days	Leaf_4week_drought_10days_T7	Leaf_4week_drought_salt_10days	Leaf_4week_drought_salt_10days_T7	Leaf_4week_salt_10days	Leaf_4week_salt_10days_T7	Leaf_4week_T7	Leaf_6week	Leaf_9week	Leaf_9week_heat_2h	Leaf_9week_heat_48h	Leaf_expanded_4week	Leaf_immature_5week	Leaf_mature_5week	Leaf_wrapped_4week	Leaf2_2week	Leaf2_2week_heat_2h	Leaf2_2week_heat_48h	Leaf2_3week	Leaf3_3week	Leaf3_3week_B. velezensis_FZB42	Pollen_germination
TCAAAGGAGATTGAGGAGGATT	zma-MIR_N100a	add3	0.48	0	0	0	0	0	0	1	0	0	0	0	0	0	1.67	0	0	0	3.07	2.69	4.04	1.91	0.46	0	0	0	0	0	0	0	0	0	4.02	0	0	0	0	0.95	5.49	0	0	0	0	0	0	0	0
TCAAAGGAGATTGAGGAGGAT	zma-MIR_N100a	mature	0.76	0	0	0	0	0	0	1.14	1.99	0	0	0	0	0	1.74	0.87	4.62	3.24	5.3	2.11	4.77	9.13	5.72	0	0	0	0	0	0	0	0	0	4.69	0	0	0	0	1.5	1.59	0	0	0	0	0	0	0	0
CAAAGGAGATTGAGGAGGATT	zma-MIR_N100a	sub5&add3	0.18	0	0	0	0	0	0	0.5	0	0	0	0	0	0	0	0	0	0	2.51	0	0	2.39	0.46	0	0	0	0	0	0	0	0	0	0	0	0	0	2.5	0	0	0	0	0	0	0	0	0	0
ATAAGAGTACTAACAGTTTTTA	zma-MIR_N101a	add5&sub3	0	0	5.15	0	0	0	0	0	0	0	0	0	0	0	0	0	0	0	0	0	0	0	0	0	0	0	0	0	0	0	0	0	0	0	0	0	0	0	0	0	0	0	0	0	0	0	0
TAAGAGTACTAACAGTTTTTAT	zma-MIR_N101a	mature	0	0	15.46	0	0	0	0	0	0	0	0	0	0	0	0	0	0	0	0	0	0	0	0	0	0	0	0	0	0	0	0	0	0	0	0	0	0	0	0	0	0	0	0	0	0	0	0
GCAGTCCGGCTGTAAACCAGGCTG	zma-MIR_N102a	add3	0	0	0	0	0	0	0	0	0	0	0	0	0	0	0	0	0	0	0	0	0	0	0.36	0	0	0	0	0	0	0	0	0	0	0	0	0	0	0	0	0	0	0	0	0	0	0	0
TTGCAGTCCGGCTGTAAACCAGGC	zma-MIR_N102a	add5	0.18	0	0	0	1.52	2.57	1.05	0.5	0	0	0	0	0	0	0	0	0	0	0	0	0	0	0	0	0	0	0	0	0	0	0	0	0	0	0	0	0	0	0	0	0	0	0	0	0	0	0
GTTGCAGTCCGGCTGTAAACCAGG	zma-MIR_N102a	add5&sub3	0	0	0	0	2.92	1.16	2.84	0	4.62	0	0	0	0	0	4.13	5.87	0	0	0	0	0	0	0	0	0	0	0	0	0	0	0	0	0	0	0	0	0	0	0	0	0	0	0	0	0	1.95	0
GCAGTCCGGCTGTAAACCAGGC	zma-MIR_N102a	mature	0	0	0	0	0	0	0	0	0	0	0	0	13.96	0	0	0	0	0	0	0	0	0	0	0	0	0	0	0	0	0	0	0	0	0	0	0	0	0	0	1.62	0	0	0	0	0	0	0
GCAGTCCGGCTGTAAACCAGG	zma-MIR_N102a	sub3	0.15	0	0	0	0	0	0	0	0	0	0	0	0	0	0	0	0	0	0	0	0	0	0	0	0	0	0	0	0	0	0	0	0	0	0	0	0	0	0	0	0	0	0	0	0	0	0
CAGTCCGGCTGTAAACCAGGC	zma-MIR_N102a	sub5	0.66	0	0	0	0	0	0	0	0	0	0	0	0	0	0	0	0	0	0	0	0	0	0	0	0	0	0	0	0	0	0	0	0	0	0	0	0	0	0	0	0	0	0	0	0	0	0
AGTCCGGCTGTAAACCAGGCT	zma-MIR_N102a	sub5&add3	0	0	0	0	0	0	0	0.43	0	0	0	0	0	0	0	0	0	0	0	0	0	0	0.64	0	0	0	0	0	0	0	0	0	0	0	0	0	0	0	0	0	0	0	0	0	0	0	0
CCTGATTTGCAGCCGGGCTGCAGC	zma-MIR_N102a	tail_snp	0	0	0	0	0.76	0.95	1.16	0	0	0	1.92	0	0	0	0	0	0	0	0	0	0	0	0	0	0	0	0	0	0	0	0	0	0	0	0	0	0	0	0	0	0	0	0	0	0	0	0
GCAGTCCGGCTGTAAACCAGGATG	zma-MIR_N102a	tail_snp	0.25	0	0	0	0	0	0	0	0.95	0	0	0	0	0	0	1.12	0	0	0	0	0	0	0.21	0	0	0	0	0	0	0	0	0	0	0	0	0	0	0	0	0	0	0	0	0	0	0	0
ATGTAGTAGATCTGTTTCAGTAC	zma-MIR_N103a	add5	0	0	0	0	0	0	0	0	0	0	0	0	0	0	0	0	0	0	0	0	0	0	0	0	0	0	0	0	0	0	0	0	0	0	0	0	0	0	0	0	0	0	0	0	0	0	0
GATGTAGTAGATCTGTTTCAGTAC	zma-MIR_N103a	add5	0	0	0	0	0	0	0	0	0	0	0	0	0	0	0	0	0	0	0	0	0	0	0	0	0	0	0	0	0	0	0	0	0	2.61	2.36	0	0	0	0	0	0	0	0	0	0	0	0
ATGTAGTAGATCTGTTTCAGTACA	zma-MIR_N103a	add5&add3	0	0	0	0	0	0	0	0	0	0	0	0	0	0	0	0	0	0	0	0	0	0	0	0	0	0	0	0	0	0	0	0	0	0	0	0	0	0	0	0	0	0	0	0	0	0	0
ATGTAGTAGATCTGTTTCAGT	zma-MIR_N103a	add5&sub3	0	0	0	0	1.68	0	0	0	0	0	0	0	0	0	0	0	0	0	0	0	0	0	0	0	0	0	0	0	0	0	0	0	0	3.25	0	4.99	0	0	0	0	6.47	0	7.85	0	0	0	0
ATGTAGTAGATCTGTTTCAGTA	zma-MIR_N103a	add5&sub3	0	0	0	0	2.27	0.63	0	0	0.84	0	0	0	0	0	1.25	0	0	0	0	1.15	0	0	0	0	0	0	0	0	0	0	0	0	0	0	0	0	0	0	0	0	2.02	4.67	2.43	0	4.9	2.93	0
GATGTAGTAGATCTGTTTCAGT	zma-MIR_N103a	add5&sub3	0	0	0	0	0	0	0	0	0	0	0	0	0	0	0	0	0	0	0	0	0	0	0	0	0	0	0	0	0	0	0	0	0	0	0	0	0	0	0	0	0	0	0	0	0	0	0
TACTGAAACAGATCTACTACA	zma-MIR_N103a	add5&sub3	0	0	0	0	0	0	0	0	0	0	0	0	0	0	2.87	0	0	0	0	0	0	0	0.91	0	0	0	0	0	0	0	0	0	0	0	0	0	0	0	0	0	0	0	0	0	0	0	0
TACTGAAACAGATCTACTACAT	zma-MIR_N103a	add5&sub3	0	6.91	0	0	0	0	0	0	2.1	0	0	0	0	0	2.73	0.75	16.51	15.74	0	0	2.94	7.81	13.83	7.03	0	0	0	0	0	0	0	0	9.37	0	0	0	0	0	0	0	0	5.59	3.72	0	0	0	0
TGATGTAGTAGATCTGTTTCAG	zma-MIR_N103a	add5&sub3	0	0	0	0	3.79	2.22	0	0	0.95	0	0	0	0	0	2.88	0.87	0	0	0	0	0	0	0.4	0	0	0	0	0	0	0	0	0	0	0	0	0	0	0	0	0	0	0	0	0	0	1.95	0
TGATGTAGTAGATCTGTTTCAGTA	zma-MIR_N103a	add5&sub3	0	0	0	0	0	0	0	0	0	0	0	0	0	0	0	0	0	0	0	0	0	0	0	0	0	0	0	0	0	0	0	0	0	0	0	0	0	0	0	0	0	0	0	0	0	0	0
TGTACTGAAACAGATCTACTAC	zma-MIR_N103a	add5&sub3	0	7.9	0	0	3.68	0.85	0	0	1.37	2.63	0	1.02	0	0	0.87	0	26.64	22.69	3.9	2.69	5.14	7.33	23.53	12.12	0	0	0	0	0	0	0	0	7.36	0	0	0	0	0	1.68	0	0	0	0	0	0	1.95	0
TGTACTGAAACAGATCTACTACA	zma-MIR_N103a	add5&sub3	0	0	0	0	0	0	0	0	0	0	0	0	0	0	1.83	0.75	0	1.54	0	0	0	0	1.92	0	0	0	0	0	0	0	0	0	0	0	0	0	0	0	0	0	0	0	0	0	0	0	0
TGTACTGAAACAGATCTACTACAT	zma-MIR_N103a	add5&sub3	0	0	0	0	0	0	0	0	0	0	0	0	0	0	0	0	0	0	0	0	0	0	0.4	0	0	0	0	0	0	0	0	0	0	0	0	0	0	0	0	0	0	0	0	0	0	0	0
TGTAGTAGATCTGTTTCAGTAC	zma-MIR_N103a	mature	0.28	0	0	0	126.33	66.48	39.51	0	0	0	58.04	0	0	0	1.16	0	0	0	3.07	0	4.04	0	0.18	0	0	0	0	0	0	0	0	0	0	67.93	50.49	39.29	0	0	0	0	242.33	109.03	200.11	0	0	1.95	0
TGTAGTAGATCTGTTTCAGTAA	zma-MIR_N103a	seed_snp	0	0	0	0	1.01	0	1.22	0	0	0	0	0	0	0	0	0	0	0	0	0	0	0	0	0	0	0	0	0	0	0	0	0	0	0	0	0	0	0	0	0	0	1.66	4.12	0	0	0	0
TGTAGTAGATCTGTTTCAGTAT	zma-MIR_N103a	seed_snp	0	0	0	0	14.29	10.99	8.33	0	0	0	5.76	0	0	0	0	0	0	0	0	0	0	0	0	0	0	0	0	0	0	0	0	0	0	8.16	9.89	5.99	0	0	0	0	34.56	22.18	28.29	0	0	0	0
ACTGAAACAGATCTACTACATC	zma-MIR_N103a	star	0	0	0	0	0	0	0	0	0	1.15	0	0	0	0	0	0	0	0	0	0	0	0	0	0	0	0	0	0	0	0	0	0	0	0	0	0	0	0	0	0	0	0	0	0	0	2.6	0
ACTGAAACAGATCTACTACAT	zma-MIR_N103a	sub3	0	0	0	0	0	0	0	0	0	0	0	0	0	0	0	0	0	0	0	0	0	0	0.36	0	0	0	0	0	0	0	0	0	0	0	0	0	0	0	0	0	0	0	0	0	0	0	0
TGTAGTAGATCTGTTTCAGT	zma-MIR_N103a	sub3	0	0	0	0	0	0	0	0	0	0	0	0	0	0	0	0	0	0	0	0	0	0	0	0	0	0	0	0	0	0	0	0	0	0	0	0	0	0	0	0	0	0	1.78	0	0	0	0
TGTAGTAGATCTGTTTCAGTA	zma-MIR_N103a	sub3	0	0	0	0	0	0	0	0	0	0	0	0	0	0	0	1.12	0	0	0	0	2.94	0	0	0	0	0	0	0	0	0	0	0	0	0	0	0	0	0	0	0	0	0	0	0	0	0	0
GTAGTAGATCTGTTTCAGTAC	zma-MIR_N103a	sub5	0	0	0	0	6.98	3.8	1.4	0	0	0	0	0	0	0	0	0	0	0	0	0	0	0	0	0	0	0	0	0	0	0	0	0	0	3.66	0	2.07	0	0	0	0	0	5.31	5.39	0	0	0	0
TAGTAGATCTGTTTCAGTAC	zma-MIR_N103a	sub5	0	0	0	0	5.54	2.21	0.87	0	0	0	2.56	0	0	0	0	0	0	0	0	0	0	0	0	0	0	0	0	0	0	0	0	0	0	8.43	2.94	4.35	0	0	0	0	13.8	7.44	16.57	0	0	0	0
AGTAGATCTGTTTCAGTACAAG	zma-MIR_N103a	sub5&add3	0	0	0	0	0	0	0	0	0	0	0	0	0	0	0	0	0	0	0	0	0	0	0	0	0	0	0	0	0	0	0	0	0	0	0	0	0	0	0	0	0	0	0	0	0	0	0
CTGAAACAGATCTACTACATCA	zma-MIR_N103a	sub5&add3	0	0	0	0	0	0	0	0	0	0	0	0	0	0	0	0	0	0	0	0	0	0	0	0	0	0	0	0	0	0	0	0	0	0	0	0	0	0	0	0	0	0	0	0	0	0	0
GAAACAGATCTACTACATCATT	zma-MIR_N103a	sub5&add3	0	0	0	0	0	0	0	0	0	0	0	0	0	0	0	0	0	0	0	0	0	0	0	0	0	0	0	0	0	0	0	0	0	0	0	0	0	0	0	0	0	0	0	0	0	0	0
GTAGTAGATCTGTTTCAGTACAAG	zma-MIR_N103a	sub5&add3	0	0	0	0	0	0	0	0	0	0	0	0	0	0	0	0	0	0	0	0	0	1.23	0	0	0	0	0	0	0	0	0	0	0	0	0	0	0	0	0	0	0	0	0	0	0	0	0
TAGTAGATCTGTTTCAGTACA	zma-MIR_N103a	sub5&add3	0	0	0	0	3.43	2.07	0	0	0	0	2.56	0	0	0	0.77	0	0	0	0	0	0	0	0	0	0	0	0	0	0	0	0	0	0	0	0	0	0	0	0	0	1.9	3.65	4.69	0	0	0	0
TAGTAGATCTGTTTCAGTACAA	zma-MIR_N103a	sub5&add3	0	0	0	0	0	0	0	0	0	0	0	0	0	0	0	0	0	0	0	0	0	0	0	0	0	0	0	0	0	0	0	0	0	0	0	0	0	0	0	0	0	0	0	0	0	0	0
TAGTAGATCTGTTTCAGTACAAG	zma-MIR_N103a	sub5&add3	0	0	0	0	0	0	0	0	0	0	0	0	0	0	0	0	0	0	0	0	0	0	0.21	1.46	0	0	0	0	0	0	0	0	0	0	0	0	0	0	0	0	0	0	0	0	0	0	0
TGAAACAGATCTACTACATCAT	zma-MIR_N103a	sub5&add3	0	0	0	0	0	0	0	0	0	0	0	0	0	0	0	0	0	0	0	0	0	0	0	0	0	0	0	0	0	0	0	0	0	0	0	0	0	0	0	0	0	0	0	0	0	0	0
GTAGTAGATCTGTTTCAGTAT	zma-MIR_N103a	tail_snp	0	0	0	0	0	0	0	0	0	0	0	0	0	0	0	0	0	0	0	0	0	0	0	0	0	0	0	0	0	0	0	0	0	0	0	0	0	0	0	0	0	0	0	0	0	0	0
TAGTAGATCTGTTTCAGTAT	zma-MIR_N103a	tail_snp	0	0	0	0	0	0	0	0	0	0	0	0	0	0	0	0	0	0	0	0	0	0	0	0	0	0	0	0	0	0	0	0	0	0	0	0	0	0	0	0	2.36	0	0	0	0	0	0
TGTACTGAAACAGATCTACTAT	zma-MIR_N103a	tail_snp	0	0	0	0	0	0	0	0	0	0	0	0	0	0	0	0	0	0	0	0	0	0	0	0	0	0	0	0	0	0	0	0	0	0	0	0	0	0	0	0	0	0	0	0	0	0	0
TATTTGACTGTTGCTGTTGCTGA	zma-MIR_N104a	add3	0.15	0	0	0	0	0	0	0	0	0	0	0	0	0	0	0	0	0	0	0	0	0	0	0	0	0	0	0	0	0	0	0	0	0	0	0	0	0	0	0	0	0	0	0	0	0	0
TATTTGACTGTTGCTGTTGCTG	zma-MIR_N104a	mature	0.43	0	0	0	12.95	8.5	0	0	0.84	0	0	0.88	0	2.63	2.81	1.96	0	2.31	0	0	4.4	0	0.76	0	0	0	0	0	0	0	0	0	0	15	2.36	1.93	0	4.2	7.51	0	100.43	21.69	68.57	2.61	0	0	18.33
TATTTGACTGTTGCTGTTGCTA	zma-MIR_N104a	seed_snp	0	0	0	0	0	0	0	0	0	0	0	0	0	0	0	0	0	0	0	0	0	0	0	0	0	0	0	0	0	0	0	0	0	0	0	0	0	0	0	0	8.24	1.94	4.71	0	0	0	0
TATTTGACTGTTGCTGTTGCTT	zma-MIR_N104a	seed_snp	0	0	0	0	0	0	0	0	0	0	0	0	0	0	0	0	0	0	0	0	0	0	0	0	0	0	0	0	0	0	0	0	0	0	0	0	0	0	0	0	2.85	0	0	0	0	0	0
TATTTGACTGTTGCTGTTG	zma-MIR_N104a	sub3	0	0	0	0	0	0	0	0	0	0	0	0	0	0	0	0	0	0	0	0	0	0	0	0	0	0	0	0	0	0	0	0	0	0	0	0	0	0	0	0	0	0	0	0	0	0	0
TATTTGACTGTTGCTGTTGC	zma-MIR_N104a	sub3	0	0	0	0	0	0	0	0	0	0	0	0	0	0	0	0.87	0	0	0	0	2.94	0	0	0	0	0	0	0	0	0	0	0	0	0	0	0	0	0	0	0	8.41	0	2.18	0	0	0	0
TATTTGACTGTTGCTGTTGCT	zma-MIR_N104a	sub3	0.86	0	0	0	3.86	3.92	0	0	1.48	3.12	2.05	0	0	2.02	2.9	2.3	0	0	5.85	2.11	11.01	0	0	0	3.6	0	0	0	0	0	0	0	0	3.05	0	5.29	12.53	14.27	23.16	7.26	14.12	9.84	14.87	3.05	0	2.28	0
ATTTGACTGTTGCTGTTGCTG	zma-MIR_N104a	sub5	0	0	0	0	0	0	0	0	0	0	0	0	0	0	0	0	0	0	0	0	0	0	0	0	0	0	0	0	0	0	0	0	0	2.2	0	0	0	0	0	0	13.9	5.56	13.04	0	0	0	0
ATTTGACTGTTGCTGTTGCTGA	zma-MIR_N104a	sub5&add3	0.61	0	0	0	3.32	0.95	0	0.57	0	0	0	0	0	0	0	0	0	0	0	1.54	2.57	0	0	0	0	0	0	0	0	0	0	0	0	0	0	0	0	0.82	0	0	7.02	1.66	6.01	0	0	0	3.23
ATTTGACTGTTGCTGTTGCTGAA	zma-MIR_N104a	sub5&add3	0	0	0	0	0	0	0	0	0	0	0	0	0	0	0	0	0	0	0	0	0	0	0	0	0	0	0	0	0	0	0	0	0	0	0	0	0	0	0	0	0	0	0	0	0	0	0
ATTTGACTGTTGCTGTTGCTGAAT	zma-MIR_N104a	sub5&add3	0	0	0	0	0	0	0	0	0	0	0	0	0	0	0	0	0	0	0	0	0	0	0	0	0	0	0	0	0	0	0	0	0	0	0	0	0	0	0	0	0	0	0	0	0	0	0
TTGACTGTTGCTGTTGCTGAAT	zma-MIR_N104a	sub5&add3	0	0	0	0	0	0	0	0	0	0	0	0	0	0	0	0	0	0	0	0	2.2	0	0	0	0	0	0	0	0	0	0	0	0	0	0	0	0	0	0	0	0	0	0	0	0	0	0
TTTGACTGTTGCTGTTGCTGA	zma-MIR_N104a	sub5&add3	0.2	0	0	0	0	0	0	0	0	0	0	0	0	0	0	0	0	0	0	0	0	0	0	0	0	0	0	0	0	0	0	0	0	0	0	0	0	0	0	0	0	0	0	0	0	0	0
TTTGACTGTTGCTGTTGCTGAA	zma-MIR_N104a	sub5&add3	0	0	0	0	0	0	0	0	0	0	0	0	0	0	0	0	0	1.23	0	0	2.2	0	0.4	0	0	0	0	0	0	0	0	0	0	0	0	0	0	1.13	0	0	14.67	0	6.47	0	0	0	0
ATTTGACTGTTGCTGTTGC	zma-MIR_N104a	sub5&sub3	0	0	0	0	0	0	0	0	0	0	0	0	0	0	0	0	0	0	0	0	0	0	0	0	0	0	0	0	0	0	0	0	0	0	0	0	0	0	0	0	0	0	0	0	0	0	0
ATTTGACTGTTGCTGTTGCTA	zma-MIR_N104a	tail_snp	0	0	0	0	0	0	0	0	0	0	0	0	0	0	0	0	0	0	0	0	0	0	0	0	0	0	0	0	0	0	0	0	0	0	0	0	0	0	0	0	0	0	0	0	0	0	0
TATTTGACTGTTGCTGTTGCC	zma-MIR_N104a	tail_snp	0	0	0	0	0	0	0	0	0	0	0	0	0	0	0	0	0	0	0	0	0	0	0	0	0	0	0	0	0	0	0	0	0	0	0	0	0	0	0	0	0	0	0	0	0	0	0
TATTTGACTGTTGCTGTTGCG	zma-MIR_N104a	tail_snp	0	0	0	0	0	0	0	0	0	0	0	0	0	0	0	0	0	0	0	0	0	0	0	0	0	0	0	0	0	0	0	0	0	0	0	0	0	0	0	0	0	0	0	0	0	0	0
TCATGAGTCCACGGTAACCCT	zma-MIR_N105a	add5&sub3	0.3	0	0	0	0	0	0	0	0	0	0	0	0	0	0	0	0	0	0	0	0	0	0	0	0	0	0	0	0	0	0	0	0	0	0	0	0	0	0	0	0	0	0	0	0	0	0
CATGAGTCCACGGTAACCCTT	zma-MIR_N105a	mature	130.01	0	0	0	0	0	0	170.7	0	0	0	0	0	0	0	0	0	0	0	0	0	0	0	0	0	0	0	0	0	0	0	0	0	0	0	0	0	0	0	0	0	0	0	0	0	0	0
CATGAGGCCACGGTAACCCTT	zma-MIR_N105a	seed_snp	0.38	0	0	0	0	0	0	0.64	0	0	0	0	0	0	0	0	0	0	0	0	0	0	0	0	0	0	0	0	0	0	0	0	0	0	0	0	0	0	0	0	0	0	0	0	0	0	0
CATGAGTCCACGGGAACCCTT	zma-MIR_N105a	seed_snp	0.18	0	0	0	0	0	0	0	0	0	0	0	0	0	0	0	0	0	0	0	0	0	0	0	0	0	0	0	0	0	0	0	0	0	0	0	0	0	0	0	0	0	0	0	0	0	0
CATGAGTCCACGGTAAACCTT	zma-MIR_N105a	seed_snp	0.23	0	0	0	0	0	0	0	0	0	0	0	0	0	0	0	0	0	0	0	0	0	0	0	0	0	0	0	0	0	0	0	0	0	0	0	0	0	0	0	0	0	0	0	0	0	0
CATGAGTCCACGGTAACCCCT	zma-MIR_N105a	seed_snp	0.18	0	0	0	0	0	0	0	0	0	0	0	0	0	0	0	0	0	0	0	0	0	0	0	0	0	0	0	0	0	0	0	0	0	0	0	0	0	0	0	0	0	0	0	0	0	0
CATGAGTCCACGGTAACCCTC	zma-MIR_N105a	seed_snp	0	0	0	0	0	0	0	0.43	0	0	0	0	0	0	0	0	0	0	0	0	0	0	0	0	0	0	0	0	0	0	0	0	0	0	0	0	0	0	0	0	0	0	0	0	0	0	0
CATGAGTCCACGGTAACCC	zma-MIR_N105a	sub3	0.53	0	0	0	0	0	0	0.43	0	0	0	0	0	0	0	0	0	0	0	0	0	0	0	0	0	0	0	0	0	0	0	0	0	0	0	0	0	0	0	0	0	0	0	0	0	0	0
CATGAGTCCACGGTAACCCT	zma-MIR_N105a	sub3	2.36	0	0	0	0	0	0	4.92	0	0	0	0	0	0	0	0	0	0	0	0	0	0	0	0	0	0	0	0	0	0	0	0	0	0	0	0	0	0	0	0	0	0	0	0	0	0	0
ATGAGTCCACGGTAACCCTT	zma-MIR_N105a	sub5	0.2	0	0	0	0	0	0	0	0	0	0	0	0	0	0	0	0	0	0	0	0	0	0	0	0	0	0	0	0	0	0	0	0	0	0	0	0	0	0	0	0	0	0	0	0	0	0
ATGAGTCCACGGTAACCCTTT	zma-MIR_N105a	sub5&add3	1.75	0	0	0	0	0	0	0.78	0	0	0	0	0	0	0	0	0	0	0	0	0	0	0	0	0	0	0	0	0	0	0	0	0	0	0	0	0	0	0	0	0	0	0	0	0	0	0
CCCAAATCGGATGCCGACGTG	zma-MIR_N106a	mature	0	0	0	0	36.32	4.78	12.65	0	0	0	0	0	0	0	0	0	0	0	0	0	0	0	0	0	0	0	0	0	0	0	0	0	0	0	11.84	0	0	0	0	0	8.41	47.68	22.82	0	0	0	0
CCCAAATCGGATGCCGACGTA	zma-MIR_N106a	seed_snp	0	0	0	0	4.51	0	2.62	0	0	0	0	0	0	0	0	0	0	0	0	0	0	0	0	0	0	0	0	0	0	0	0	0	0	0	0	0	0	0	0	0	0	5.53	2.18	0	0	0	0
CCCAAATCGGATGCCGACGTT	zma-MIR_N106a	seed_snp	0	0	0	0	0	0	0	0	0	0	0	0	0	0	0	0	0	0	0	0	0	0	0	0	0	0	0	0	0	0	0	0	0	0	0	0	0	0	0	0	0	0	0	0	0	0	0
CTTTAGGAATCGTCAGAACTTGATA	zma-MIR_N107a	add5	0.18	0	0	0	0	0	0	0	0	0	0	0	0	0	0	0	0	0	0	0	0	0	0	0	0	0	0	0	0	0	0	0	0	0	0	0	0	0	0	0	0	0	0	0	0	0	0
TTAGGAATCGTCAGAACTTGATA	zma-MIR_N107a	add5	2.41	0	0	0	0	0	0	23.46	0	0	0	0	0	0	0	0	0	0	0	0	0	0	0	0	0	0	0	0	0	0	0	0	0	0	0	0	0	0	0	0	0	0	0	0	0	0	0
TTTAGGAATCGTCAGAACTTGATA	zma-MIR_N107a	add5	244.82	0	0	0	0	0	0	134.41	0	0	0	0	0	0	0	0	0	0	0	0	0	0	0	0	0	0	0	0	0	0	0	0	0	0	0	0	0	0	0	0	0	0	0	0	0	0	0
CTTTAGGAATCGTCAGAACTTGA	zma-MIR_N107a	add5&sub3	0.18	0	0	0	0	0	0	0	0	0	0	0	0	0	0	0	0	0	0	0	0	0	0	0	0	0	0	0	0	0	0	0	0	0	0	0	0	0	0	0	0	0	0	0	0	0	0
CTTTAGGAATCGTCAGAACTTGAT	zma-MIR_N107a	add5&sub3	0.2	0	0	0	0	0	0	0	0	0	0	0	0	0	0	0	0	0	0	0	0	0	0	0	0	0	0	0	0	0	0	0	0	0	0	0	0	0	0	0	0	0	0	0	0	0	0
TTAGGAATCGTCAGAACTTGA	zma-MIR_N107a	add5&sub3	0.25	0	0	0	0	0	0	0.64	0	0	0	0	0	0	0	0	0	0	0	0	0	0	0	0	0	0	0	0	0	0	0	0	0	0	0	0	0	0	0	0	0	0	0	0	0	0	0
TTAGGAATCGTCAGAACTTGAT	zma-MIR_N107a	add5&sub3	0	0	0	0	0	0	0	0	0	0	0	0	0	0	0	0	0	0	0	0	0	0	0	0	0	0	0	0	0	0	0	0	0	0	0	0	0	0	0	0	0	0	0	0	0	0	0
TTTAGGAATCGTCAGAACTTGA	zma-MIR_N107a	add5&sub3	24.71	0	0	0	0	0	0	26.81	0	0	0	0	0	0	0	0	0	0	0	0	0	0	0	0	0	0	0	0	0	0	0	0	0	0	0	0	0	0	0	0	0	0	0	0	0	0	0
TTTAGGAATCGTCAGAACTTGAT	zma-MIR_N107a	add5&sub3	12.14	0	0	0	0	0	0	8.34	0	0	0	0	0	0	0	0	0	0	0	0	0	0	0	0	0	0	0	0	0	0	0	0	0	0	0	0	0	0	0	0	0	0	0	0	0	0	0
TAGGAATCGTCAGAACTTGATA	zma-MIR_N107a	mature	0	0	0	0	0	0	0	2.21	0	0	0	0	0	0	0	0	0	0	0	0	0	0	0	0	0	0	0	0	0	0	0	0	0	0	0	0	0	0	0	0	0	0	0	0	0	0	5.39
TAGGAATCGTCAGAACTTGA	zma-MIR_N107a	sub3	0	0	0	0	0	0	0	0	0	0	0	0	0	0	0	0	0	0	0	0	0	0	0	0	0	0	0	0	0	0	0	0	0	0	0	0	0	0	0	0	0	0	0	0	0	0	0
TAGGAATCGTCAGAACTTGAT	zma-MIR_N107a	sub3	0	0	0	0	0	0	0	0	0	0	0	0	0	0	0	0	0	0	0	0	0	0	0	0	0	0	0	0	0	0	0	0	0	0	0	0	0	0	0	0	0	0	0	0	0	0	0
AGGAATCGTCAGAACTTGA	zma-MIR_N107a	sub5&sub3	0.28	0	0	0	0	0	0	0	0	0	0	0	0	0	0	0	0	0	0	0	0	0	0	0	0	0	0	0	0	0	0	0	0	0	0	0	0	0	0	0	0	0	0	0	0	0	0
TTTAGGAATCGGCAGAACTTGATA	zma-MIR_N107a	tail_snp	0.41	0	0	0	0	0	0	0	0	0	0	0	0	0	0	0	0	0	0	0	0	0	0	0	0	0	0	0	0	0	0	0	0	0	0	0	0	0	0	0	0	0	0	0	0	0	0
TTTAGGAATCGTCAGAAATTGATA	zma-MIR_N107a	tail_snp	0.18	0	0	0	0	0	0	0	0	0	0	0	0	0	0	0	0	0	0	0	0	0	0	0	0	0	0	0	0	0	0	0	0	0	0	0	0	0	0	0	0	0	0	0	0	0	0
TTTAGGAATCGTCAGAACTTGATC	zma-MIR_N107a	tail_snp	0.15	0	0	0	0	0	0	0	0	0	0	0	0	0	0	0	0	0	0	0	0	0	0	0	0	0	0	0	0	0	0	0	0	0	0	0	0	0	0	0	0	0	0	0	0	0	0
TTTAGGAATCGTCAGAACTTGATT	zma-MIR_N107a	tail_snp	0.3	0	0	0	0	0	0	0.5	0	0	0	0	0	0	0	0	0	0	0	0	0	0	0	0	0	0	0	0	0	0	0	0	0	0	0	0	0	0	0	0	0	0	0	0	0	0	0
TTTAGGAATCGTCAGACCTTGATA	zma-MIR_N107a	tail_snp	0.18	0	0	0	0	0	0	0	0	0	0	0	0	0	0	0	0	0	0	0	0	0	0	0	0	0	0	0	0	0	0	0	0	0	0	0	0	0	0	0	0	0	0	0	0	0	0
TTAGGAGAAGGTAGACAAGCC	zma-MIR_N108a	add3	8.28	0	0	0	0	0	0	5.7	0	0	0	0	11	0	0	0	0	0	0	3.07	0	9.17	1	3.88	0	0	0	0	0	0	0	0	0	17.26	3.78	5.43	37.29	0	31.05	0	4.75	0	9.52	3.05	13.29	8.01	0
TGTTAGGAGAAGGTAGACAAG	zma-MIR_N108a	add5&sub3	0	0	0	0	0	0	0	0	0	0	0	0	0	0	0	0	0	0	0	0	0	1.12	0	0	0	0	0	0	0	0	0	0	0	0	0	0	0	0	0	0	0	0	0	0	0	0	0
TTAGGAGAAGGTAGACAAGC	zma-MIR_N108a	mature	1.78	4.93	0	2.08	0	0	0	1.28	2.52	0	0	0	17.34	0	1.93	1.12	12.55	7.25	5.02	1.92	3.3	118.13	12.49	18.92	0	0	0	0	0	0	0	0	27.45	6.12	2.52	1.83	75.62	0	23.73	10.11	4.39	3.38	2.67	4.79	15.39	12.12	0
TTAGGAGAAGGTAGACAAGCT	zma-MIR_N108a	nt_add3	0	0	0	0	0	0	0	0	0	0	0	0	0	0	0	0	0	0	0	0	0	1.23	0	0	0	0	0	0	0	0	0	0	0	2.61	0	4.08	0	0	0	0	2.22	0	1.74	0	0	0	0
TAGGAGAAGGTAGACAAGC	zma-MIR_N108a	sub5	0	0	0	0	0	0	0	0.64	0	0	0	0	0	0	0	0	0	0	0	0	0	0.96	0	0	0	0	0	0	0	0	0	0	0	0	0	0	0	0	0	0	0	0	0	0	0	0	0
AGGAGAAGGTAGACAAGCCGC	zma-MIR_N108a	sub5&add3	0	0	0	0	0	0	0	0	0	0	0	0	0	0	0	0	1.54	1.23	0	0	0	6.51	1.09	0	0	0	0	0	0	0	0	0	0	0	0	0	0	0	0	0	0	0	0	0	0	0	0
TAGGAGAAGGTAGACAAGCC	zma-MIR_N108a	sub5&add3	0.36	0	0	0	0	0	0	0	0	0	0	0	0	0	0	0	0	0	0	0	0	0	0	0	0	0	0	0	0	0	0	0	0	0	0	0	0	0	0	0	0	0	0	0	0	0	0
TAGGAGAAGGTAGACAAGCCG	zma-MIR_N108a	sub5&add3	0	0	0	0	0	0	0	0.43	0	0	0	0	0	0	0	0	1.54	1.23	0	0	0	7.58	2.13	2.91	0	0	0	0	0	0	0	0	6.69	0	0	0	0	0	0	0	0	0	0	0	0	0	0
TTAGGAGAAGGGAGACAAGCC	zma-MIR_N108a	tail_snp	0.15	0	0	0	0	0	0	0	0	0	0	0	0	0	0	0	0	0	0	0	0	0	0	0	0	0	0	0	0	0	0	0	0	0	0	0	0	0	0	0	0	0	0	0	0	0	0
AGTCTCTCTAATTCCCTCGGG	zma-MIR_N109a	add5&sub3	0	0	0	0	0	0	0	0	0	0	0	0	0	0	0	0	0	0	0	0	0	0	0	0	0	0	0	0	0	0	0	0	0	0	0	0	0	0	0	0	0	0	0	0	0	0	0
TCCGGAGAGGATTAGAGGGACT	zma-MIR_N109a	mature	6.22	0	0	0	0	0	0	0	2.05	0	0	0	0	0	1.4	1.61	0	0	0	0	0	1.43	0.55	0	0	5.39	0	1.49	0	8.89	4.62	3.39	0	11.51	3.24	4.08	24.05	23.45	47.89	6.94	0	0	6.39	7.4	0	0	0
TCTCTCTAATTCCCTCGGGTT	zma-MIR_N109a	star	0.25	0	0	0	0	0	0	0	0	0	0	0	0	0	0	0	0	0	0	0	0	0	0	0	0	0	0	0	0	0	0	0	0	0	0	0	0	1.96	0	0	0	0	0	0	0	0	0
TCCGGAGAGGATTAGAGGG	zma-MIR_N109a	sub3	0	0	0	0	0	0	0	0	0	0	0	0	0	0	0	0	0	0	0	0	0	5.17	0	0	0	0	0	0	0	0	0	0	0	0	0	0	0	0	0	0	0	0	0	0	0	0	0
TCCGGAGAGGATTAGAGGGA	zma-MIR_N109a	sub3	0	0	0	0	0	0	0	0	0	0	0	0	0	0	0	0	0	0	0	0	0	8.19	0	0	0	0	0	0	0	0	0	0	0	0	0	0	0	0	0	0	0	0	0	0	0	0	0
TCCGGAGAGGATTAGAGGGAC	zma-MIR_N109a	sub3	0	0	0	0	0	0	0	0	0	0	0	0	0	0	0	0	0	0	0	0	0	3.55	0	0	0	0	0	0	0	0	0	0	0	0	0	0	0	0	0	0	0	0	0	0	0	0	0
CGGAGAGGATTAGAGGGACTA	zma-MIR_N109a	sub5&add3	0	0	0	0	0	0	0	0	0	0	0	0	0	0	0	0	0	0	0	0	0	0	0.4	0	0	0	0	0	0	0	0	0	0	0	0	0	0	0	0	0	0	0	0	0	0	0	0
ATTGGAGGGGATTGAGGAGGCTA	zma-MIR_N10a	add3	0	0	0	0	0	0	0	0	0	0	0	0	0	0	0	0	0	0	0	0	0	5.9	0	0	0	0	0	0	0	0	0	0	0	0	0	0	0	0	0	0	0	0	0	0	0	0	0
ATTGGAGGGGATTGAGGAGGCT	zma-MIR_N10a	mature	0	0	0	0	0	0	0	0	5.63	0	0	0	0	0	3.97	10.96	1.98	6.64	0	0	0	624.27	38.36	88.27	13.15	12.09	21.92	1.49	20.32	3.54	22.59	40.48	4.02	37.7	42.58	49.02	113.98	4.27	69.46	16.93	1.9	38.42	59.39	33.07	11.19	16.69	0
ATTGGAGGGGATTGAGGAGGCTT	zma-MIR_N10a	nt_add3	0	0	0	0	0	0	0	0	0	0	0	0	0	0	0	0	0	0	0	0	0	1.59	0	0	0	0	0	0	0	0	0	0	0	0	0	0	0	0	0	0	0	0	0	0	0	0	0
AGTGGAGGGGATTGAGGAGGCT	zma-MIR_N10a	seed_snp	0	0	0	0	0	0	0	0	0	0	0	0	0	0	0	0	0	0	0	0	0	0	0	0	0	0	0	0	0	0	0	0	0	0	0	0	0	0	0	0	0	0	0	2.61	0	0	0
ATTGGAGGGGATTGAGGAGGCC	zma-MIR_N10a	seed_snp	0	0	0	0	0	0	0	0	0	0	0	0	0	0	0	0	0	0	0	0	0	0	0	0	0	0	0	0	0	0	0	0	0	3.79	5.04	9.65	0	0	0	0	0	1.94	0	0	0	0	0
ATTGGAGGGGATTGAGGCGGCT	zma-MIR_N10a	seed_snp	0	0	0	0	0	0	0	0	0	0	0	0	0	0	0	0	0	0	0	0	0	2.23	0	0	0	0	0	0	0	0	0	0	0	0	0	0	0	0	0	0	0	0	0	0	0	0	0
ATTGGAGGGGATTGGGGAGGCT	zma-MIR_N10a	seed_snp	0	0	0	0	0	0	0	0	0	0	0	0	0	0	0	0	0	0	0	0	0	0.96	0	0	0	0	0	0	0	0	0	0	0	0	0	0	0	0	0	0	0	0	0	0	0	0	0
ATTGGAGGGGCTTGAGGAGGCT	zma-MIR_N10a	seed_snp	0	0	0	0	0	0	0	0	0	0	0	0	0	0	0	0	0	0	0	0	0	0.96	0	0	0	0	0	0	0	0	0	0	0	0	0	0	0	0	0	0	0	0	0	0	0	0	0
ATTGGAGGGGATTGAGGAGGCTA	zma-MIR_N10b	add3	0	0	0	0	0	0	0	0	0	0	0	0	0	0	0	0	0	0	0	0	0	5.9	0	0	0	0	0	0	0	0	0	0	0	0	0	0	0	0	0	0	0	0	0	0	0	0	0
ATTGGAGGGGATTGAGGAGGCT	zma-MIR_N10b	mature	0	0	0	0	0	0	0	0	5.63	0	0	0	0	0	3.97	10.96	1.98	6.64	0	0	0	624.27	38.36	88.27	13.15	12.09	21.92	1.49	20.32	3.54	22.59	40.48	4.02	37.7	42.58	49.02	113.98	4.27	69.46	16.93	1.9	38.42	59.39	33.07	11.19	16.69	0
ATTGGAGGGGATTGAGGAGGCTT	zma-MIR_N10b	nt_add3	0	0	0	0	0	0	0	0	0	0	0	0	0	0	0	0	0	0	0	0	0	1.59	0	0	0	0	0	0	0	0	0	0	0	0	0	0	0	0	0	0	0	0	0	0	0	0	0
AGTGGAGGGGATTGAGGAGGCT	zma-MIR_N10b	seed_snp	0	0	0	0	0	0	0	0	0	0	0	0	0	0	0	0	0	0	0	0	0	0	0	0	0	0	0	0	0	0	0	0	0	0	0	0	0	0	0	0	0	0	0	2.61	0	0	0
ATTGGAGGGGATTGAGGAGGCC	zma-MIR_N10b	seed_snp	0	0	0	0	0	0	0	0	0	0	0	0	0	0	0	0	0	0	0	0	0	0	0	0	0	0	0	0	0	0	0	0	0	3.79	5.04	9.65	0	0	0	0	0	1.94	0	0	0	0	0
ATTGGAGGGGATTGAGGCGGCT	zma-MIR_N10b	seed_snp	0	0	0	0	0	0	0	0	0	0	0	0	0	0	0	0	0	0	0	0	0	2.23	0	0	0	0	0	0	0	0	0	0	0	0	0	0	0	0	0	0	0	0	0	0	0	0	0
ATTGGAGGGGATTGGGGAGGCT	zma-MIR_N10b	seed_snp	0	0	0	0	0	0	0	0	0	0	0	0	0	0	0	0	0	0	0	0	0	0.96	0	0	0	0	0	0	0	0	0	0	0	0	0	0	0	0	0	0	0	0	0	0	0	0	0
ATTGGAGGGGCTTGAGGAGGCT	zma-MIR_N10b	seed_snp	0	0	0	0	0	0	0	0	0	0	0	0	0	0	0	0	0	0	0	0	0	0.96	0	0	0	0	0	0	0	0	0	0	0	0	0	0	0	0	0	0	0	0	0	0	0	0	0
ATTGGAGGGGATTGAGGAGGCTA	zma-MIR_N10c	add3	0	0	0	0	0	0	0	0	0	0	0	0	0	0	0	0	0	0	0	0	0	5.9	0	0	0	0	0	0	0	0	0	0	0	0	0	0	0	0	0	0	0	0	0	0	0	0	0
ATTGGAGGGGATTGAGGAGGCT	zma-MIR_N10c	mature	0	0	0	0	0	0	0	0	5.63	0	0	0	0	0	3.97	10.96	1.98	6.64	0	0	0	624.27	38.36	88.27	13.15	12.09	21.92	1.49	20.32	3.54	22.59	40.48	4.02	37.7	42.58	49.02	113.98	4.27	69.46	16.93	1.9	38.42	59.39	33.07	11.19	16.69	0
ATTGGAGGGGATTGAGGAGGCTT	zma-MIR_N10c	nt_add3	0	0	0	0	0	0	0	0	0	0	0	0	0	0	0	0	0	0	0	0	0	1.59	0	0	0	0	0	0	0	0	0	0	0	0	0	0	0	0	0	0	0	0	0	0	0	0	0
AGTGGAGGGGATTGAGGAGGCT	zma-MIR_N10c	seed_snp	0	0	0	0	0	0	0	0	0	0	0	0	0	0	0	0	0	0	0	0	0	0	0	0	0	0	0	0	0	0	0	0	0	0	0	0	0	0	0	0	0	0	0	2.61	0	0	0
ATTGGAGGGGATTGAGGAGGCC	zma-MIR_N10c	seed_snp	0	0	0	0	0	0	0	0	0	0	0	0	0	0	0	0	0	0	0	0	0	0	0	0	0	0	0	0	0	0	0	0	0	3.79	5.04	9.65	0	0	0	0	0	1.94	0	0	0	0	0
ATTGGAGGGGATTGAGGCGGCT	zma-MIR_N10c	seed_snp	0	0	0	0	0	0	0	0	0	0	0	0	0	0	0	0	0	0	0	0	0	2.23	0	0	0	0	0	0	0	0	0	0	0	0	0	0	0	0	0	0	0	0	0	0	0	0	0
ATTGGAGGGGATTGGGGAGGCT	zma-MIR_N10c	seed_snp	0	0	0	0	0	0	0	0	0	0	0	0	0	0	0	0	0	0	0	0	0	0.96	0	0	0	0	0	0	0	0	0	0	0	0	0	0	0	0	0	0	0	0	0	0	0	0	0
ATTGGAGGGGCTTGAGGAGGCT	zma-MIR_N10c	seed_snp	0	0	0	0	0	0	0	0	0	0	0	0	0	0	0	0	0	0	0	0	0	0.96	0	0	0	0	0	0	0	0	0	0	0	0	0	0	0	0	0	0	0	0	0	0	0	0	0
TGGAGGGGATTGAGGAGGCTAG	zma-MIR_N10c	sub5&add3	0	0	0	0	0	0	0	0	0	0	0	0	0	0	0	0	0	0	0	0	0	3.03	0	0	0	0	0	0	0	0	0	0	0	0	0	0	0	0	0	0	0	0	0	0	0	0	0
TTAAGTTCGTCGAAAATATGC	zma-MIR_N110a	mature	0	0	0	0	0	0	0	0	0	0	0	0	0	0	0	0	0	0	0	0	0	50.96	10.61	7.03	0	0	0	0	0	0	0	0	35.48	0	0	0	0	0	0	0	3.17	0	0	0	4.2	7.48	0
TTAAGTTCGTCGAAAATATG	zma-MIR_N110a	sub3	0	0	0	0	0	0	0	0	0	0	0	0	0	0	0	0	0	0	0	0	0	4.69	1.28	0	0	0	0	0	0	0	0	0	0	0	0	0	0	0	0	0	0	0	0	0	0	0	0
AGTTCGTCGAAAATATGC	zma-MIR_N110a	sub5	0	0	0	0	0	0	0	0	0	0	0	0	0	0	0	0	0	0	0	0	0	2.66	0	0	0	0	0	0	0	0	0	0	0	0	0	0	0	0	0	0	0	0	0	0	0	0	0
TAAGTTCGTCGAAAATATGC	zma-MIR_N110a	sub5	0	0	0	0	0	0	0	0	0	0	0	0	0	0	0	0	0	0	0	0	0	1.23	0.27	0	0	0	0	0	0	0	0	0	0	0	0	0	0	0	0	0	0	0	0	0	0	0	0
AGTTCGTCGAAAATATGCA	zma-MIR_N110a	sub5&add3	0	0	0	0	0	0	0	0	0	0	0	0	0	0	0	0	0	0	0	0	0	1.23	0	0	0	0	0	0	0	0	0	0	0	0	0	0	0	0	0	0	0	0	0	0	0	0	0
AGTTCGTCGAAAATATGCAGT	zma-MIR_N110a	sub5&add3	0	0	0	0	0	0	0	0	0	0	0	0	0	0	0	0	0	0	0	0	0	0	0	0	0	0	0	0	0	0	0	0	0	0	0	0	0	0	0	0	0	0	1.46	0	0	0	0
TAAGTTCGTCGAAAATATGCA	zma-MIR_N110a	sub5&add3	0	0	0	0	0	0	0	0	0	0	0	0	0	0	0	0	0	0	0	0	0	28.35	6.54	3.15	0	0	0	0	0	0	0	0	20.08	0	0	0	0	0	0	0	0	0	0	0	0	1.95	0
TAAGTTCGTCGAAAATATGCAG	zma-MIR_N110a	sub5&add3	0	0	0	0	0	0	0	0	0	0	0	0	0	0	0	0	0	0	0	0	0	0	0.36	0	0	0	0	0	0	0	0	0	0	0	0	0	0	0	0	0	0	0	0	0	0	0	0
CTGGATCTCTAAACTTGTTTT	zma-MIR_N111a	mature	0	0	0	0	0	0	0	0	0	0	0	0	0	0	0	0	0	0	0	0	0	0	0	0	0	0	0	0	0	0	0	0	0	48.86	29.04	31.59	0	0	0	0	0	6.39	29.86	0	0	0	0
CTGGATCTCTAAACTTGTTTC	zma-MIR_N111a	seed_snp	0	0	0	0	0	0	0	0	0	0	0	0	0	0	0	0	0	0	0	0	0	0	0	0	0	0	0	0	0	0	0	0	0	2.93	0	2.89	0	0	0	0	0	0	3.64	0	0	0	0
ATCCAACGGACCAAAAGAGCTGCT	zma-MIR_N112a	add3	0	0	0	0	0	0	0	0	0	0	0	0	0	0	0	0	0	0	0	0	0	0	0	0	0	0	0	0	0	0	0	0	0	0	0	0	0	0.87	0	0	0	0	0	0	0	0	0
AGATCCAACGGACCAAAAGAGCTG	zma-MIR_N112a	add5&add3	0	0	0	0	0	0	0	0	0	0	0	0	0	0	0	0	0	0	0	0	0	0	0	0	0	0	0	0	0	0	0	0	0	0	0	0	0	0	0	0	0	0	0	0	0	0	0
GATCCAACGGACCAAAAGAGCTGC	zma-MIR_N112a	add5&add3	0	0	0	0	0	0	0	0	0	0	0	0	0	0	0	0	0	0	0	0	0	0	0	0	0	0	0	0	0	0	0	0	0	0	0	0	0	0	0	0	0	0	0	0	0	0	0
ATCCAACGGACCAAAAGAGCT	zma-MIR_N112a	mature	1.5	0	0	0	0	0	0	0.78	5.11	0	0	0	0	0	5.27	5.07	0	0	0	0	0	0	0	0	0	0	0	0	0	0	0	0	0	0	0	0	3.13	4.3	28.3	0	0	0	0	0	0	0	0
ATCCAACGGACCAAAAGAGC	zma-MIR_N112a	sub3	0.56	0	0	0	0	0	0	0	0	0	0	0	0	0	0	0	0	0	0	0	0	0	0	0	0	0	0	0	0	0	0	0	0	0	0	0	0	0	0	0	0	0	0	0	0	0	0
TCCAACGGACCAAAAGAGCT	zma-MIR_N112a	sub5	0	0	0	0	0	0	0	0	0	0	0	0	0	0	0.58	0	0	0	0	0	0	0	0	0	0	0	0	0	0	0	0	0	0	0	0	0	0	0	0	0	0	0	0	0	0	0	0
ATCCAACGGACCAAAAGACCTGCT	zma-MIR_N112a	tail_snp	0	0	0	0	0	0	0	0	0	0	0	0	0	0	0	0	0	0	0	0	0	0	0	0	0	0	0	0	0	0	0	0	0	0	0	0	0	0	0	0	0	0	0	0	0	0	0
TCTAACGGACCAGAATGCTCACT	zma-MIR_N113a	add3	0.25	0	0	0	0	0	0	0	0	0	0	0	0	0	0	0	0	0	0	0	0	0	0	0	0	0	0	0	0	0	0	0	0	0	0	0	0	0	0	0	0	0	0	0	0	0	0
TCTAACGGACCAGAATGCTCACTT	zma-MIR_N113a	add3	0.58	0	0	0	0	0	0	0	0	0	0	0	0	0	0	0	0	0	0	0	0	0	0	0	0	0	0	0	0	0	0	0	0	0	0	0	0	3.95	0	0	0	0	0	0	0	0	0
GTGAGCATTCTGTTTCGTTAGATC	zma-MIR_N113a	add5	0.69	0	0	0	0	0	0	0	0	0	0	0	0	0	0	0	0	0	0	0	0	0	0	0	0	0	0	0	0	0	0	0	0	0	0	0	0	6.34	0	0	0	0	0	0	0	0	0
TCTAACGGACCAGAATGCTCA	zma-MIR_N113a	mature	5.71	0	0	1.62	2.03	0.63	0	2.99	0	1.81	0	0	0	1.41	0.77	0.64	3.74	2.47	30.1	15.17	22.38	1.28	0.4	0	4.2	0	0	1.28	0	0	0	0	0	0	0	0	16.4	32.43	25.22	7.63	0	0	1.78	5.22	4.9	2.6	0
AGCATTCTGTTTCGTTAGATC	zma-MIR_N113a	star	2.06	0	0	0	0	0	0	0.93	0	0	0	0	0	0	0	0	0	0	0	0	0	0	0	0	0	0	0	0	0	0	0	0	0	0	0	0	0	1.36	0	0	0	0	0	0	0	0	0
TCTAACGGACCAGAATGCTC	zma-MIR_N113a	sub3	0.97	0	0	0	0	0	0	0	0	0	0	0	0	0	0	0	0	0	0	0	0	0	0	0	0	0	0	0	0	0	0	0	0	0	0	0	0	0	0	0	0	0	0	0	0	0	0
AACGGACCAGAATGCTCACT	zma-MIR_N113a	sub5&add3	0.18	0	0	0	0	0	0	0	0	0	0	0	0	0	0	0	0	0	0	0	0	0	0	0	0	0	0	0	0	0	0	0	0	0	0	0	0	0	0	0	0	0	0	0	0	0	0
TAACGGACCAGAATGCTCACT	zma-MIR_N113a	sub5&add3	4.44	0	0	0	0	0	0	3.92	0	0	0	0	0	0	0	0	0	0	4.46	2.88	2.2	0	0	0	0	3.32	0	2.77	0	0	0	0	0	0	0	0	4.68	28.24	16.12	6.24	0	0	0	4.35	0	0	0
TTGCAGCCGTCTGGTCACATCTG	zma-MIR_N114a	add5	0	0	0	0	0	0	0	0	0.74	0	0	0	0	0	0.77	0.87	0	0	0	0	0	0	0	0	0	0	0	0	0	0	0	0	0	0	0	0	0	0	0	0	0	0	0	0	0	0	0
TTTGCAGCCGTCTGGTCACATCTG	zma-MIR_N114a	add5	0.2	0	0	0	0	0	0	0	0	0	0	0	0	0	0.68	0.86	0	0	0	0	0	0	0	0	0	0	0	0	0	0	0	0	0	0	0	0	0	0	0	0	0	0	0	0	0	0	0
TTGCAGCCGTCTGGTCACATC	zma-MIR_N114a	add5&sub3	0	0	0	0	0	0	0	0	0	1.31	0	0	0	0	0	0	0	0	0	0	0	0	0	0	0	0	0	0	0	0	0	0	0	0	0	0	0	0	0	0	0	0	0	0	0	0	0
TTGCAGCCGTCTGGTCACATCT	zma-MIR_N114a	add5&sub3	0.23	0	0	0	0	0	0	0	1.99	3.78	0	1.02	0	5.25	0.96	1.07	0	0	3.07	1.73	4.4	0	0.24	0	0	0	0	0	0	0	0	0	0	0	0	0	0	0	0	0	0	0	0	0	0	0	0
TTTGCAGCCGTCTGGTCACATC	zma-MIR_N114a	add5&sub3	0.69	0	2.75	0	4.93	1.81	0.87	1.35	6.82	9.36	1.54	3.8	0	13.95	5.22	6.3	0	1.7	8.64	2.88	9.54	0	0.88	0	0	0	0	0	0	0	0	0	0	0	0	0	0	1.01	0	0	0	0	0	0	0	0	0
TTTTGCAGCCGTCTGGTCACAT	zma-MIR_N114a	add5&sub3	0.3	4.44	0	0	0	0	0	0.64	7.47	7.55	0	3.07	0	11.72	11.36	7.98	3.52	3.7	5.57	3.84	9.91	0	2.04	0	0	0	0	0	0	0	0	0	0	0	0	0	0	0	0	0	0	0	0	0	0	0	0
TTTTGCAGCCGTCTGGTCACATC	zma-MIR_N114a	add5&sub3	0.43	0	0	0	2.98	1.16	2.59	1.14	0.63	3.61	0	2.05	0	6.27	2.08	2.68	0	0	0	2.69	3.3	0	0.18	0	0	0	0	0	0	0	0	0	0	0	0	0	0	0	0	0	0	0	0	0	0	0	0
TTTTGCAGCCGTCTGGTCACATCT	zma-MIR_N114a	add5&sub3	0.3	0	0	0	0	0	0	0	0	0	0	0	0	0	0	0	0	0	1.95	1.15	0	0	0	0	0	0	0	0	0	0	0	0	0	0	0	0	0	0	0	0	0	0	0	0	0	0	0
TGCAGCCGTCTGGTCACATCTG	zma-MIR_N114a	mature	2.59	4.44	12.37	0	17.75	6.89	11.42	3.71	53.03	6.73	8.19	2.48	0	11.32	77.51	91.01	0	0	5.02	4.99	9.54	0	0.43	0	0	0	0	0	0	0	0	0	0	0	0	0	0	5.88	1.92	0	2.22	0	1.74	0	0	0	0
TGCAGCCGTCTGGTCACATCTA	zma-MIR_N114a	seed_snp	0	0	0	0	0.92	0	1.4	0	0	0	0	0	0	0	0	0	0	0	0	0	0	0	0	0	0	0	0	0	0	0	0	0	0	0	0	0	0	0	0	0	0	0	0	0	0	0	0
TGCAGCCGTCTGGTCACAT	zma-MIR_N114a	sub3	0	0	0	0	0	0	0	0	0.63	0	0	0	0	0	0.58	0	0	0	0	0	0	0	0	0	0	0	0	0	0	0	0	0	0	0	0	0	0	0	0	0	0	0	0	0	0	0	0
TGCAGCCGTCTGGTCACATC	zma-MIR_N114a	sub3	0	0	0	0	0	0	0	0	0	0	0	0	0	0	0	0	0	0	0	0	0	0	0	0	0	0	0	0	0	0	0	0	0	0	0	0	0	0	0	0	0	0	0	0	0	0	0
TGCAGCCGTCTGGTCACATCT	zma-MIR_N114a	sub3	0	0	0	0	0	0	0	0	0	0	0	0	0	0	0	0	0	0	0	0	0	0	0	0	0	0	0	0	0	0	0	0	0	0	0	0	0	0	0	0	0	0	0	0	0	0	0
GCAGCCGTCTGGTCACATCTG	zma-MIR_N114a	sub5	0.2	0	0	0	0	0	0	0	0	0	0	0	0	0	0	0	0	0	0	0	0	0	0	0	0	0	0	0	0	0	0	0	0	0	0	0	0	0	0	0	0	0	0	0	0	0	0
CAGCCGTCTGGTCACATCTGCG	zma-MIR_N114a	sub5&add3	0	0	0	0	0	0	0	0	0	0	0	0	0	0	0	0	0	0	0	0	0	0	0	0	0	0	0	0	0	0	0	0	0	0	0	0	0	0	0	0	0	0	0	0	0	0	0
GCAGCCGTCTGGTCACATCTGC	zma-MIR_N114a	sub5&add3	0.15	0	2.06	0	0	0	0	0	0	2.79	0	0	0	1.62	0	0	0	0	4.18	1.92	2.94	0	0	0	0	0	0	0	0	0	0	0	0	0	0	0	0	0	0	0	0	0	0	0	0	0	0
CTGACCGGTCTGCTGCAGTTC	zma-MIR_N114a	tail_snp	0	0	0	0	1.38	0	0	0	0	0	0	0	0	0	0	0	0	0	0	0	0	0	0	0	0	0	0	0	0	0	0	0	0	0	0	0	0	0	0	0	0	0	0	0	0	0	0
CTGACCGGTCTGCTGCAGTTCT	zma-MIR_N114a	tail_snp	0.23	0	0	0	1.14	0	0	1.57	0.94	3.12	0	0	0	1.62	1.55	2.32	0	0	0	0	0	0	0	0	0	0	0	0	0	0	0	0	0	0	0	0	0	0	0	0	0	0	0	0	0	0	0
TCTGACCGGTCTGCTGCAGTTC	zma-MIR_N114a	tail_snp	0	12.34	0	7.39	18.38	15.25	16.46	0	2.89	2.63	22.59	1.75	0	5.05	3.48	2.55	9.03	6.79	6.69	0	2.57	0	2.77	2.67	0	0	0	0	0	0	0	0	0	0	0	0	0	0	0	0	33.41	19.25	46.66	0	0	0	0
TTTTGCAGCCGTCTGGTCACATT	zma-MIR_N114a	tail_snp	0.43	0	0	0	0	0	0	0	0	0	0	0	0	0	0	0	0	0	0	0	0	0	0	0	0	0	0	0	0	0	0	0	0	0	0	0	0	0	0	0	0	0	0	0	0	0	0
GAGAAGCCGTCAGACATAAGCTT	zma-MIR_N115a	add3	0	0	0	0	0	0	0	0	0	0	0	0	0	0	0	0	0	0	0	0	0	0	0	0	0	0	0	0	0	0	0	0	0	0	0	0	0	0	0	0	0	0	0	0	0	0	0
AGAGAAGCCGTCAGACATAAGCT	zma-MIR_N115a	add5&add3	0.15	0	0	0	0	0	0	0	0	0	0	0	0	0	0	0	0	0	0	0	0	0	0	0	0	0	0	0	0	0	0	0	0	0	0	0	0	0	0	0	0	0	0	0	0	0	0
AGAGAAGCCGTCAGACATAAGCTT	zma-MIR_N115a	add5&add3	0.18	0	0	0	0	0	0	0	0	0	0	0	0	0	0	0	0	0	0	0	0	0	0	0	0	0	0	0	0	0	0	0	0	0	0	0	0	0.82	0	0	0	0	0	0	0	0	0
CAGAGAAGCCGTCAGACATAAGCT	zma-MIR_N115a	add5&add3	0.18	0	0	0	0	0	0	0	0	0	0	0	0	0	0	0	0	0	0	0	0	0	0	0	0	0	0	0	0	0	0	0	0	0	0	0	0	2.12	0	0	0	0	0	0	0	0	0
GAGAAGCCGTCAGACATAAGC	zma-MIR_N115a	mature	0	0	0	0	0	0	0	0	0	0	0	0	13.96	0	0	0	0	0	0	0	0	0	0	0	0	0	0	0	0	0	0	0	0	0	0	0	0	0	0	0	0	0	0	0	0	0	0
GGGATGGAGATGAAGAAGATC	zma-MIR_N116a	add3	0	0	0	0	0	0	0	0	0	0	0	0	0	0	0	0	0	0	0	0	0	0	0	0	0	0	0	0	0	0	0	0	0	0	0	0	0	0	0	0	0	0	0	0	0	0	0
AGGGATGGAGATGAAGAAGAT	zma-MIR_N116a	add5	0	0	0	0	0	0	0	0	0	0	0	0	0	0	0	0	0	0	0	0	0	0	0	0	0	0	0	0	0	0	0	0	0	0	0	0	0	0	0	0	0	0	0	0	0	0	0
AGGGATGGAGATGAAGAAG	zma-MIR_N116a	add5&sub3	0	0	0	0	0	0	0	0	0	0	0	0	0	0	0	0	0	0	0	0	0	0	0	0	0	0	0	0	0	0	0	0	0	0	0	0	0	0	0	0	0	0	0	0	0	0	0
AGGGATGGAGATGAAGAAGA	zma-MIR_N116a	add5&sub3	0	0	0	0	0	0	0	0	0	0	0	0	0	0	0	0	0	0	0	0	0	0	0	0	0	0	0	0	0	0	0	0	0	0	0	0	0	0	0	0	0	0	0	0	0	0	0
CAGGGATGGAGATGAAGAAGA	zma-MIR_N116a	add5&sub3	0	0	0	0	0	0	0	0	0	0	0	0	0	0	0	0	0	0	0	0	0	0	0	0	0	0	0	0	0	0	0	0	0	0	0	0	0	0	0	0	0	0	0	0	0	0	0
GGGATGGAGATGAAGAAGAT	zma-MIR_N116a	mature	0	0	0	0	0	0	0	0	0	0	0	0	0	0	0	0	0	0	0	0	0	0	0	0	0	0	0	0	0	0	0	0	0	0	0	0	0	0	0	0	0	0	0	0	0	0	0
GGGATGGAGATGAAGAAG	zma-MIR_N116a	sub3	0	0	0	0	0	0	0	0	0	0	0	0	0	0	0	0	0	0	0	0	0	0	0	0	0	0	0	0	0	0	0	0	0	0	0	0	0	0	0	0	0	0	0	0	0	0	0
GGGATGGAGATGAAGAAGA	zma-MIR_N116a	sub3	0	0	0	0	0	0	0	0	0	0	0	0	0	0	0	0	0	0	0	0	0	0	0	0	0	0	0	0	0	0	0	0	0	0	0	0	0	0	0	0	0	0	0	0	0	0	0
GGATGGAGATGAAGAAGAT	zma-MIR_N116a	sub5	0	0	0	0	0	0	0	0	0	0	0	0	0	0	0	0	0	0	0	0	0	0	0	0	0	0	0	0	0	0	0	0	0	0	0	0	0	0	0	0	0	0	0	0	0	0	0
ATGAAACTAGATTGTCGCCGAGA	zma-MIR_N117a	add5	0.94	0	0	0	0	0	0	0.43	0	0	0	0	0	0	0	0	0	0	0	0	0	0	0	0	0	0	0	0	0	0	0	0	0	0	0	0	0	0	0	0	0	0	0	0	0	0	0
CATGAAACTAGATTGTCGCCGAGA	zma-MIR_N117a	add5	0.25	0	0	0	0	0	0	0	0	0	0	0	0	0	0	0	0	0	0	0	0	0	0	0	0	0	0	0	0	0	0	0	0	0	0	0	0	0	0	0	0	0	0	0	0	0	0
ATGAAACTAGATTGTCGCCGAGAT	zma-MIR_N117a	add5&add3	0	0	0	0	0	0	0	0	0	0	0	0	0	0	0	0	0	0	0	0	0	0	0	0	0	0	0	0	0	0	0	0	0	0	0	0	0	0	0	0	0	0	0	0	0	0	0
TGAAACTAGATTGTCGCCGAGA	zma-MIR_N117a	mature	9.65	0	0	0	0	0	0	4.85	0	3.28	0	1.75	0	3.23	0	0.75	0	1.08	3.07	1.73	5.87	0	0.33	0	7	0	0	2.56	0	0	0	0	0	0	0	0	0	14.8	11.63	1.9	0	0	5.15	5.22	0	0	0
AAACTAGATTGTCGCCGAGAT	zma-MIR_N117a	sub5&add3	0.3	0	0	0	0	0	0	0.43	0	0	0	0	0	0	0	0	0	0.93	0	0	0	0	0	0	0	0	0	0	0	0	0	0	0	0	0	0	0	0.87	0	0	0	0	0	0	0	0	0
AACTAGATTGTCGCCGAGATAG	zma-MIR_N117a	sub5&add3	0.18	0	0	0	0	0	0	0.64	0	0	0	0	0	0	0	0	0	0	0	0	0	0	0	0	0	0	0	0	0	0	0	0	0	0	0	0	0	0	0	0	0	0	0	0	0	0	0
GAAACTAGATTGTCGCCGAGAT	zma-MIR_N117a	sub5&add3	0	0	0	0	0	0	0	0	0	0	0	0	0	0	0	0	0	0	0	0	0	0	0	0	0	0	0	0	0	0	0	0	0	0	0	0	0	1.96	0	0	0	0	0	0	0	0	0
CAGTTGCGTCTGGATCGAAGG	zma-MIR_N118a	mature	41.22	0	0	0	0	0	0	33.23	0	0	0	0	0	0	0	0	6.17	4.94	0	0	0	0.96	1.03	0	0	0	0	0	0	0	0	0	0	0	0	0	0	0	0	0	0	0	0	0	0	0	8.08
AGTTGCGTCTGGATCGAAGG	zma-MIR_N118a	sub5	2.44	0	0	0	0	0	0	1.28	0	0	0	0	0	0	0	0	0	0	0	0	0	0	0	0	0	0	0	0	0	0	0	0	0	0	0	0	0	0	0	0	0	0	0	0	0	0	0
TTGCGTCTGGATCGAAGGAGA	zma-MIR_N118a	sub5&add3	1.19	0	0	0	0	0	0	0	0	0	0	0	0	0	0	0	0	0	0	0	0	0	0	0	0	0	0	0	0	0	0	0	0	0	0	0	0	0	0	0	0	0	0	0	0	0	0
GCCGGCCGGGGACGGACCGGGAA	zma-MIR_N11a	add3	0.36	0	0	0	0	0	0	1.14	0.74	0	0	0	0	0	0	0	1.54	0	0	0	0	0	2.34	0	0	0	0	0	0	0	0	0	0	0	0	0	0	0	0	0	0	0	0	0	0	0	0
GCCGGCCGGGGACGGACCGGGAAC	zma-MIR_N11a	add3	0	0	0	0	0	0	0	0	0	0	0	0	0	0	0	0	1.98	1.08	0	0	0	0	0	0	0	0	0	0	0	0	0	0	0	0	0	0	0	0	0	0	0	0	0	0	0	0	0
TGCCGGCCGGGGACGGACCGGGA	zma-MIR_N11a	add5	0	0	0	0	0	0	0	0	6.15	0	0	0	0	0	2.75	4.39	0	0	0	0	0	0	0	0	0	0	0	0	0	0	0	0	0	0	0	0	0	0	0	0	0	0	0	0	0	0	0
TGCCGGCCGGGGACGGACCGGGAA	zma-MIR_N11a	add5&add3	0	0	0	0	0	0	0	0	0	0	0	0	0	0	0	0	0	0	0	0	0	0	0	0	0	0	0	0	0	0	0	0	0	0	0	0	0	0	0	0	0	0	0	0	0	0	0
TGCCGGCCGGGGACGGACCGGG	zma-MIR_N11a	add5&sub3	0	0	0	0	0	0	0	0	0	0	0	0	0	0	0	0	0	0	0	0	0	0	0	0	0	0	0	0	0	0	0	0	0	0	0	0	0	0	0	0	0	0	0	0	0	0	0
GCCGGCCGGGGACGGACCGGGA	zma-MIR_N11a	mature	0	0	0	0	0	0	0	0	77.22	0	0	0	0	0	102.02	71.21	4.4	3.86	0	0	0	0	2.16	0	0	0	0	0	0	0	0	0	0	0	0	0	0	0	0	0	0	0	0	0	0	0	0
GCAGGCCGGGGACGGACCGGGA	zma-MIR_N11a	seed_snp	0	0	0	0	0	0	0	0	0	0	0	0	0	0	0	0	0	0	0	0	0	0	0	0	0	0	0	0	0	0	0	0	0	0	0	0	0	0	0	0	0	0	0	0	0	0	0
GCCCGCCGGGGACGGACCGGGA	zma-MIR_N11a	seed_snp	0	0	0	0	0	0	0	0	0	0	0	0	0	0	0	0	0	0	0	0	0	0	0	0	0	0	0	0	0	0	0	0	0	0	0	0	0	0	0	0	0	0	0	0	0	0	0
GCCGCCCGGGGACGGACCGGGA	zma-MIR_N11a	seed_snp	0	0	0	0	0	0	0	0	0	0	0	0	0	0	0	0	0	0	0	0	0	0	0	0	0	0	0	0	0	0	0	0	0	0	0	0	0	0	0	0	0	0	0	0	0	0	0
GCCGGCAGGGGACGGACCGGGA	zma-MIR_N11a	seed_snp	0	0	0	0	0	0	0	0	0	0	0	0	0	0	0	0	0	0	0	0	0	0	0	0	0	0	0	0	0	0	0	0	0	0	0	0	0	0	0	0	0	0	0	0	0	0	0
GCCGGCCCGGGACGGACCGGGA	zma-MIR_N11a	seed_snp	0	0	0	0	0	0	0	0	0	0	0	0	0	0	0	0	0	0	0	0	0	0	0	0	0	0	0	0	0	0	0	0	0	0	0	0	0	0	0	0	0	0	0	0	0	0	0
GCCGGCCGCGGACGGACCGGGA	zma-MIR_N11a	seed_snp	0	0	0	0	0	0	0	0	0	0	0	0	0	0	0	0	0	0	0	0	0	0	0	0	0	0	0	0	0	0	0	0	0	0	0	0	0	0	0	0	0	0	0	0	0	0	0
GCCGGCCGGCGACGGACCGGGA	zma-MIR_N11a	seed_snp	0	0	0	0	0	0	0	0	0	0	0	0	0	0	0	0	0	0	0	0	0	0	0	0	0	0	0	0	0	0	0	0	0	0	0	0	0	0	0	0	0	0	0	0	0	0	0
GCCGGCCGGGAACGGACCGGGA	zma-MIR_N11a	seed_snp	0	0	0	0	0	0	0	0	0	0	0	0	0	0	0	0	0	0	0	0	0	0	0	0	0	0	0	0	0	0	0	0	0	0	0	0	0	0	0	0	0	0	0	0	0	0	0
GCCGGCCGGGCACGGACCGGGA	zma-MIR_N11a	seed_snp	0	0	0	0	0	0	0	0	0	0	0	0	0	0	0	0	0	0	0	0	0	0	0	0	0	0	0	0	0	0	0	0	0	0	0	0	0	0	0	0	0	0	0	0	0	0	0
GCCGGCCGGGGACCGACCGGGA	zma-MIR_N11a	seed_snp	0	0	0	0	0	0	0	0	0	0	0	0	0	0	0	0	0	0	0	0	0	0	0	0	0	0	0	0	0	0	0	0	0	0	0	0	0	0	0	0	0	0	0	0	0	0	0
GCCGGCCGGGGACGCACCGGGA	zma-MIR_N11a	seed_snp	0	0	0	0	0	0	0	0	0	0	0	0	0	0	0	0	0	0	0	0	0	0	0	0	0	0	0	0	0	0	0	0	0	0	0	0	0	0	0	0	0	0	0	0	0	0	0
GCCGGCCGGGGACGGACTGGGA	zma-MIR_N11a	seed_snp	0	0	0	0	0	0	0	0	0	0	0	0	0	0	0	0	0	0	0	0	0	0	0	0	0	0	0	0	0	0	0	0	0	0	0	0	0	0	0	0	0	0	0	0	0	0	0
GCCGGCCGGGGACGTACCGGGA	zma-MIR_N11a	seed_snp	0	0	0	0	0	0	0	0	0	0	0	0	0	0	0	0	0	0	0	0	0	0	0	0	0	0	0	0	0	0	0	0	0	0	0	0	0	0	0	0	0	0	0	0	0	0	0
GCCGGCCGGGGACTGACCGGGA	zma-MIR_N11a	seed_snp	0	0	0	0	0	0	0	0	0	0	0	0	0	0	0	0	0	0	0	0	0	0	0	0	0	0	0	0	0	0	0	0	0	0	0	0	0	0	0	0	0	0	0	0	0	0	0
GCCGGCCGGGGGCGGACCGGGA	zma-MIR_N11a	seed_snp	0	0	0	0	0	0	0	0	1.06	0	0	0	0	0	1.69	0.75	0	0	0	0	0	0	0	0	0	0	0	0	0	0	0	0	0	0	0	0	0	0	0	0	0	0	0	0	0	0	0
GCCGGCCGGGTACGGACCGGGA	zma-MIR_N11a	seed_snp	0	0	0	0	0	0	0	0	0	0	0	0	0	0	0	0	0	0	0	0	0	0	0	0	0	0	0	0	0	0	0	0	0	0	0	0	0	0	0	0	0	0	0	0	0	0	0
GCCGGCCGGTGACGGACCGGGA	zma-MIR_N11a	seed_snp	0	0	0	0	0	0	0	0	0	0	0	0	0	0	1.06	0	0	0	0	0	0	0	0	0	0	0	0	0	0	0	0	0	0	0	0	0	0	0	0	0	0	0	0	0	0	0	0
GCCGGCCGTGGACGGACCGGGA	zma-MIR_N11a	seed_snp	0	0	0	0	0	0	0	0	0	0	0	0	0	0	2.03	0	0	0	0	0	0	0	0	0	0	0	0	0	0	0	0	0	0	0	0	0	0	0	0	0	0	0	0	0	0	0	0
GCCGGCGGGGGACGGACCGGGA	zma-MIR_N11a	seed_snp	0	0	0	0	0	0	0	0	0	0	0	0	0	0	0.96	0	0	0	0	0	0	0	0	0	0	0	0	0	0	0	0	0	0	0	0	0	0	0	0	0	0	0	0	0	0	0	0
GCCGGCTGGGGACGGACCGGGA	zma-MIR_N11a	seed_snp	0	0	0	0	0	0	0	0	0	0	0	0	0	0	1.5	0	0	0	0	0	0	0	0	0	0	0	0	0	0	0	0	0	0	0	0	0	0	0	0	0	0	0	0	0	0	0	0
GCGGGCCGGGGACGGACCGGGA	zma-MIR_N11a	seed_snp	0	0	0	0	0	0	0	0	0	0	0	0	0	0	0	0	0	0	0	0	0	0	0	0	0	0	0	0	0	0	0	0	0	0	0	0	0	0	0	0	0	0	0	0	0	0	0
TCCGGCCGGGGACGGACCGGGA	zma-MIR_N11a	seed_snp	0	0	0	0	0	0	0	0	0	0	0	0	0	0	0	0	0	0	0	0	0	0	0	0	0	0	0	0	0	0	0	0	0	0	0	0	0	0	0	0	0	0	0	0	0	0	0
GCCGGCCGGGGACGGACCG	zma-MIR_N11a	sub3	0	0	0	0	0	0	0	0	0	0	0	0	0	0	0	0	1.76	0	0	0	0	0	0.24	0	0	0	0	0	0	0	0	0	0	0	0	0	0	0	0	0	0	0	0	0	0	0	0
GCCGGCCGGGGACGGACCGG	zma-MIR_N11a	sub3	0	0	0	0	0	0	0	0	1.1	0	0	0	0	0	0	0	3.52	0	0	0	0	0	0	0	0	0	0	0	0	0	0	0	0	0	0	0	0	0	0	0	0	0	0	0	0	0	0
GCCGGCCGGGGACGGACCGGG	zma-MIR_N11a	sub3	0	0	0	0	0	0	0	0	35.26	0	0	0	0	0	29.49	32.71	1.32	0	0	0	0	0	0.58	0	0	0	0	0	0	0	0	0	0	0	0	0	0	0	0	0	0	0	0	0	0	0	0
CCGGCCGGGGACGGACCGGGA	zma-MIR_N11a	sub5	0	0	0	0	0	0	0	0	16.63	0	0	0	0	0	16.85	10.64	0	0	0	0	0	0	0	0	0	0	0	0	0	0	0	0	0	0	0	0	0	0	0	0	0	0	0	0	0	0	0
CGGCCGGGGACGGACCGGGA	zma-MIR_N11a	sub5	0	0	0	0	0	0	0	0	8.58	0	0	0	0	0	13.83	7.14	0	0	0	0	0	0	0	0	0	0	0	0	0	0	0	0	0	0	0	0	0	0	0	0	0	0	0	0	0	0	0
GGCCGGGGACGGACCGGGA	zma-MIR_N11a	sub5	0	0	0	0	0	0	0	0	0	0	0	0	0	0	0	0	0	0	0	0	0	0	0	0	0	0	0	0	0	0	0	0	0	0	0	0	0	0	0	0	0	0	0	0	0	0	0
CCGGCCGGGGACGGACCGGGAA	zma-MIR_N11a	sub5&add3	0	0	0	0	0	0	0	0	0	0	0	0	0	0	0	0	0	0	0	0	0	0	0	0	0	0	0	0	0	0	0	0	0	0	0	0	0	0	0	0	0	0	0	0	0	0	0
CGGCCGGGGACGGACCGGGAA	zma-MIR_N11a	sub5&add3	0	0	0	0	0	0	0	0	0	0	0	0	0	0	0	0	0	0	0	0	0	0	0	0	0	0	0	0	0	0	0	0	0	0	0	0	0	0	0	0	0	0	0	0	0	0	0
CGGCCGGGGACGGACCGGGAAC	zma-MIR_N11a	sub5&add3	0	0	0	0	0	0	0	0	0	0	0	0	0	0	0	0	0	0	0	0	0	0	0	0	0	0	0	0	0	0	0	0	0	0	0	0	0	0	0	0	0	0	0	0	0	0	0
GGCCGGGGACGGACCGGGAA	zma-MIR_N11a	sub5&add3	0	0	0	0	0	0	0	0	0	0	0	0	0	0	0	0	0	0	0	0	0	0	0	0	0	0	0	0	0	0	0	0	0	0	0	0	0	0	0	0	0	0	0	0	0	0	0
GGCCGGGGACGGACCGGGAAC	zma-MIR_N11a	sub5&add3	0	0	0	0	0	0	0	0	0	0	0	0	0	0	0	0	0	0	0	0	0	0	0	0	0	0	0	0	0	0	0	0	0	0	0	0	0	0	0	0	0	0	0	0	0	0	0
CCGGCCGGGGACGGACCGGG	zma-MIR_N11a	sub5&sub3	0	0	0	0	0	0	0	0	0.63	0	0	0	0	0	0.97	1	0	0	0	0	0	0	0	0	0	0	0	0	0	0	0	0	0	0	0	0	0	0	0	0	0	0	0	0	0	0	0
CGGCCGGGGACGGACCGGG	zma-MIR_N11a	sub5&sub3	0	0	0	0	0	0	0	0	1.37	0	0	0	0	0	1.09	1.12	0	0	0	0	0	0	0	0	0	0	0	0	0	0	0	0	0	0	0	0	0	0	0	0	0	0	0	0	0	0	0
CCGGCCGGGTACGGACCGGGA	zma-MIR_N11a	tail_snp	0	0	0	0	0	0	0	0	0	0	0	0	0	0	0	0	0	0	0	0	0	0	0	0	0	0	0	0	0	0	0	0	0	0	0	0	0	0	0	0	0	0	0	0	0	0	0
CCGGCCGGTGACGGACCGGGA	zma-MIR_N11a	tail_snp	0	0	0	0	0	0	0	0	0	0	0	0	0	0	0	0	0	0	0	0	0	0	0	0	0	0	0	0	0	0	0	0	0	0	0	0	0	0	0	0	0	0	0	0	0	0	0
CCGGCCGTGGACGGACCGGGA	zma-MIR_N11a	tail_snp	0	0	0	0	0	0	0	0	0	0	0	0	0	0	0	0	0	0	0	0	0	0	0	0	0	0	0	0	0	0	0	0	0	0	0	0	0	0	0	0	0	0	0	0	0	0	0
GCCGGCCGGCGACGGACCGGG	zma-MIR_N11a	tail_snp	0	0	0	0	0	0	0	0	0	0	0	0	0	0	0	0	0	0	0	0	0	0	0	0	0	0	0	0	0	0	0	0	0	0	0	0	0	0	0	0	0	0	0	0	0	0	0
GCCGGCCGGTGACGGACCGGG	zma-MIR_N11a	tail_snp	0	0	0	0	0	0	0	0	0	0	0	0	0	0	0	0	0	0	0	0	0	0	0	0	0	0	0	0	0	0	0	0	0	0	0	0	0	0	0	0	0	0	0	0	0	0	0
GCCGGCCGTGGACGGACCGGG	zma-MIR_N11a	tail_snp	0	0	0	0	0	0	0	0	0	0	0	0	0	0	0	0	0	0	0	0	0	0	0	0	0	0	0	0	0	0	0	0	0	0	0	0	0	0	0	0	0	0	0	0	0	0	0
GCCGGCCGTGGACGGACCGGGAA	zma-MIR_N11a	tail_snp	0	0	0	0	0	0	0	0	0	0	0	0	0	0	0	0	0	0	0	0	0	0	0	0	0	0	0	0	0	0	0	0	0	0	0	0	0	0	0	0	0	0	0	0	0	0	0
GCCGGCCGGGGACGGACCGGGAA	zma-MIR_N11b	add3	0.36	0	0	0	0	0	0	1.14	0.74	0	0	0	0	0	0	0	1.54	0	0	0	0	0	2.34	0	0	0	0	0	0	0	0	0	0	0	0	0	0	0	0	0	0	0	0	0	0	0	0
GCCGGCCGGGGACGGACCGGGAAC	zma-MIR_N11b	add3	0	0	0	0	0	0	0	0	0	0	0	0	0	0	0	0	1.98	1.08	0	0	0	0	0	0	0	0	0	0	0	0	0	0	0	0	0	0	0	0	0	0	0	0	0	0	0	0	0
TGCCGGCCGGGGACGGACCGGGA	zma-MIR_N11b	add5	0	0	0	0	0	0	0	0	6.15	0	0	0	0	0	2.75	4.39	0	0	0	0	0	0	0	0	0	0	0	0	0	0	0	0	0	0	0	0	0	0	0	0	0	0	0	0	0	0	0
TGCCGGCCGGGGACGGACCGGGAA	zma-MIR_N11b	add5&add3	0	0	0	0	0	0	0	0	0	0	0	0	0	0	0	0	0	0	0	0	0	0	0	0	0	0	0	0	0	0	0	0	0	0	0	0	0	0	0	0	0	0	0	0	0	0	0
TGCCGGCCGGGGACGGACCGGG	zma-MIR_N11b	add5&sub3	0	0	0	0	0	0	0	0	0	0	0	0	0	0	0	0	0	0	0	0	0	0	0	0	0	0	0	0	0	0	0	0	0	0	0	0	0	0	0	0	0	0	0	0	0	0	0
GCCGGCCGGGGACGGACCGGGA	zma-MIR_N11b	mature	0	0	0	0	0	0	0	0	77.22	0	0	0	0	0	102.02	71.21	4.4	3.86	0	0	0	0	2.16	0	0	0	0	0	0	0	0	0	0	0	0	0	0	0	0	0	0	0	0	0	0	0	0
GCAGGCCGGGGACGGACCGGGA	zma-MIR_N11b	seed_snp	0	0	0	0	0	0	0	0	0	0	0	0	0	0	0	0	0	0	0	0	0	0	0	0	0	0	0	0	0	0	0	0	0	0	0	0	0	0	0	0	0	0	0	0	0	0	0
GCCCGCCGGGGACGGACCGGGA	zma-MIR_N11b	seed_snp	0	0	0	0	0	0	0	0	0	0	0	0	0	0	0	0	0	0	0	0	0	0	0	0	0	0	0	0	0	0	0	0	0	0	0	0	0	0	0	0	0	0	0	0	0	0	0
GCCGCCCGGGGACGGACCGGGA	zma-MIR_N11b	seed_snp	0	0	0	0	0	0	0	0	0	0	0	0	0	0	0	0	0	0	0	0	0	0	0	0	0	0	0	0	0	0	0	0	0	0	0	0	0	0	0	0	0	0	0	0	0	0	0
GCCGGCAGGGGACGGACCGGGA	zma-MIR_N11b	seed_snp	0	0	0	0	0	0	0	0	0	0	0	0	0	0	0	0	0	0	0	0	0	0	0	0	0	0	0	0	0	0	0	0	0	0	0	0	0	0	0	0	0	0	0	0	0	0	0
GCCGGCCCGGGACGGACCGGGA	zma-MIR_N11b	seed_snp	0	0	0	0	0	0	0	0	0	0	0	0	0	0	0	0	0	0	0	0	0	0	0	0	0	0	0	0	0	0	0	0	0	0	0	0	0	0	0	0	0	0	0	0	0	0	0
GCCGGCCGCGGACGGACCGGGA	zma-MIR_N11b	seed_snp	0	0	0	0	0	0	0	0	0	0	0	0	0	0	0	0	0	0	0	0	0	0	0	0	0	0	0	0	0	0	0	0	0	0	0	0	0	0	0	0	0	0	0	0	0	0	0
GCCGGCCGGCGACGGACCGGGA	zma-MIR_N11b	seed_snp	0	0	0	0	0	0	0	0	0	0	0	0	0	0	0	0	0	0	0	0	0	0	0	0	0	0	0	0	0	0	0	0	0	0	0	0	0	0	0	0	0	0	0	0	0	0	0
GCCGGCCGGGAACGGACCGGGA	zma-MIR_N11b	seed_snp	0	0	0	0	0	0	0	0	0	0	0	0	0	0	0	0	0	0	0	0	0	0	0	0	0	0	0	0	0	0	0	0	0	0	0	0	0	0	0	0	0	0	0	0	0	0	0
GCCGGCCGGGCACGGACCGGGA	zma-MIR_N11b	seed_snp	0	0	0	0	0	0	0	0	0	0	0	0	0	0	0	0	0	0	0	0	0	0	0	0	0	0	0	0	0	0	0	0	0	0	0	0	0	0	0	0	0	0	0	0	0	0	0
GCCGGCCGGGGACCGACCGGGA	zma-MIR_N11b	seed_snp	0	0	0	0	0	0	0	0	0	0	0	0	0	0	0	0	0	0	0	0	0	0	0	0	0	0	0	0	0	0	0	0	0	0	0	0	0	0	0	0	0	0	0	0	0	0	0
GCCGGCCGGGGACGCACCGGGA	zma-MIR_N11b	seed_snp	0	0	0	0	0	0	0	0	0	0	0	0	0	0	0	0	0	0	0	0	0	0	0	0	0	0	0	0	0	0	0	0	0	0	0	0	0	0	0	0	0	0	0	0	0	0	0
GCCGGCCGGGGACGGACTGGGA	zma-MIR_N11b	seed_snp	0	0	0	0	0	0	0	0	0	0	0	0	0	0	0	0	0	0	0	0	0	0	0	0	0	0	0	0	0	0	0	0	0	0	0	0	0	0	0	0	0	0	0	0	0	0	0
GCCGGCCGGGGACGTACCGGGA	zma-MIR_N11b	seed_snp	0	0	0	0	0	0	0	0	0	0	0	0	0	0	0	0	0	0	0	0	0	0	0	0	0	0	0	0	0	0	0	0	0	0	0	0	0	0	0	0	0	0	0	0	0	0	0
GCCGGCCGGGGACTGACCGGGA	zma-MIR_N11b	seed_snp	0	0	0	0	0	0	0	0	0	0	0	0	0	0	0	0	0	0	0	0	0	0	0	0	0	0	0	0	0	0	0	0	0	0	0	0	0	0	0	0	0	0	0	0	0	0	0
GCCGGCCGGGGGCGGACCGGGA	zma-MIR_N11b	seed_snp	0	0	0	0	0	0	0	0	1.06	0	0	0	0	0	1.69	0.75	0	0	0	0	0	0	0	0	0	0	0	0	0	0	0	0	0	0	0	0	0	0	0	0	0	0	0	0	0	0	0
GCCGGCCGGGTACGGACCGGGA	zma-MIR_N11b	seed_snp	0	0	0	0	0	0	0	0	0	0	0	0	0	0	0	0	0	0	0	0	0	0	0	0	0	0	0	0	0	0	0	0	0	0	0	0	0	0	0	0	0	0	0	0	0	0	0
GCCGGCCGGTGACGGACCGGGA	zma-MIR_N11b	seed_snp	0	0	0	0	0	0	0	0	0	0	0	0	0	0	1.06	0	0	0	0	0	0	0	0	0	0	0	0	0	0	0	0	0	0	0	0	0	0	0	0	0	0	0	0	0	0	0	0
GCCGGCCGTGGACGGACCGGGA	zma-MIR_N11b	seed_snp	0	0	0	0	0	0	0	0	0	0	0	0	0	0	2.03	0	0	0	0	0	0	0	0	0	0	0	0	0	0	0	0	0	0	0	0	0	0	0	0	0	0	0	0	0	0	0	0
GCCGGCGGGGGACGGACCGGGA	zma-MIR_N11b	seed_snp	0	0	0	0	0	0	0	0	0	0	0	0	0	0	0.96	0	0	0	0	0	0	0	0	0	0	0	0	0	0	0	0	0	0	0	0	0	0	0	0	0	0	0	0	0	0	0	0
GCCGGCTGGGGACGGACCGGGA	zma-MIR_N11b	seed_snp	0	0	0	0	0	0	0	0	0	0	0	0	0	0	1.5	0	0	0	0	0	0	0	0	0	0	0	0	0	0	0	0	0	0	0	0	0	0	0	0	0	0	0	0	0	0	0	0
GCGGGCCGGGGACGGACCGGGA	zma-MIR_N11b	seed_snp	0	0	0	0	0	0	0	0	0	0	0	0	0	0	0	0	0	0	0	0	0	0	0	0	0	0	0	0	0	0	0	0	0	0	0	0	0	0	0	0	0	0	0	0	0	0	0
TCCGGCCGGGGACGGACCGGGA	zma-MIR_N11b	seed_snp	0	0	0	0	0	0	0	0	0	0	0	0	0	0	0	0	0	0	0	0	0	0	0	0	0	0	0	0	0	0	0	0	0	0	0	0	0	0	0	0	0	0	0	0	0	0	0
GCCGGCCGGGGACGGACCG	zma-MIR_N11b	sub3	0	0	0	0	0	0	0	0	0	0	0	0	0	0	0	0	1.76	0	0	0	0	0	0.24	0	0	0	0	0	0	0	0	0	0	0	0	0	0	0	0	0	0	0	0	0	0	0	0
GCCGGCCGGGGACGGACCGG	zma-MIR_N11b	sub3	0	0	0	0	0	0	0	0	1.1	0	0	0	0	0	0	0	3.52	0	0	0	0	0	0	0	0	0	0	0	0	0	0	0	0	0	0	0	0	0	0	0	0	0	0	0	0	0	0
GCCGGCCGGGGACGGACCGGG	zma-MIR_N11b	sub3	0	0	0	0	0	0	0	0	35.26	0	0	0	0	0	29.49	32.71	1.32	0	0	0	0	0	0.58	0	0	0	0	0	0	0	0	0	0	0	0	0	0	0	0	0	0	0	0	0	0	0	0
CCGGCCGGGGACGGACCGGGA	zma-MIR_N11b	sub5	0	0	0	0	0	0	0	0	16.63	0	0	0	0	0	16.85	10.64	0	0	0	0	0	0	0	0	0	0	0	0	0	0	0	0	0	0	0	0	0	0	0	0	0	0	0	0	0	0	0
CGGCCGGGGACGGACCGGGA	zma-MIR_N11b	sub5	0	0	0	0	0	0	0	0	8.58	0	0	0	0	0	13.83	7.14	0	0	0	0	0	0	0	0	0	0	0	0	0	0	0	0	0	0	0	0	0	0	0	0	0	0	0	0	0	0	0
GGCCGGGGACGGACCGGGA	zma-MIR_N11b	sub5	0	0	0	0	0	0	0	0	0	0	0	0	0	0	0	0	0	0	0	0	0	0	0	0	0	0	0	0	0	0	0	0	0	0	0	0	0	0	0	0	0	0	0	0	0	0	0
CCGGCCGGGGACGGACCGGGAA	zma-MIR_N11b	sub5&add3	0	0	0	0	0	0	0	0	0	0	0	0	0	0	0	0	0	0	0	0	0	0	0	0	0	0	0	0	0	0	0	0	0	0	0	0	0	0	0	0	0	0	0	0	0	0	0
CGGCCGGGGACGGACCGGGAA	zma-MIR_N11b	sub5&add3	0	0	0	0	0	0	0	0	0	0	0	0	0	0	0	0	0	0	0	0	0	0	0	0	0	0	0	0	0	0	0	0	0	0	0	0	0	0	0	0	0	0	0	0	0	0	0
CGGCCGGGGACGGACCGGGAAC	zma-MIR_N11b	sub5&add3	0	0	0	0	0	0	0	0	0	0	0	0	0	0	0	0	0	0	0	0	0	0	0	0	0	0	0	0	0	0	0	0	0	0	0	0	0	0	0	0	0	0	0	0	0	0	0
GGCCGGGGACGGACCGGGAA	zma-MIR_N11b	sub5&add3	0	0	0	0	0	0	0	0	0	0	0	0	0	0	0	0	0	0	0	0	0	0	0	0	0	0	0	0	0	0	0	0	0	0	0	0	0	0	0	0	0	0	0	0	0	0	0
GGCCGGGGACGGACCGGGAAC	zma-MIR_N11b	sub5&add3	0	0	0	0	0	0	0	0	0	0	0	0	0	0	0	0	0	0	0	0	0	0	0	0	0	0	0	0	0	0	0	0	0	0	0	0	0	0	0	0	0	0	0	0	0	0	0
CCGGCCGGGGACGGACCGGG	zma-MIR_N11b	sub5&sub3	0	0	0	0	0	0	0	0	0.63	0	0	0	0	0	0.97	1	0	0	0	0	0	0	0	0	0	0	0	0	0	0	0	0	0	0	0	0	0	0	0	0	0	0	0	0	0	0	0
CGGCCGGGGACGGACCGGG	zma-MIR_N11b	sub5&sub3	0	0	0	0	0	0	0	0	1.37	0	0	0	0	0	1.09	1.12	0	0	0	0	0	0	0	0	0	0	0	0	0	0	0	0	0	0	0	0	0	0	0	0	0	0	0	0	0	0	0
CCCGGCCCCAAACCCGTCGGCA	zma-MIR_N11b	tail_snp	0	0	0	0	0	0	0	0	0	0	0	0	0	0	0	0	0	0	0	0	0	0	0	0	0	0	0	0	0	0	0	0	0	0	0	0	0	0	0	0	0	0	0	0	0	0	0
CCCGGCCCCGAACCCGCCGGCA	zma-MIR_N11b	tail_snp	0	0	0	0	0	0	0	0	0	0	0	0	0	0	0	0	0	0	0	0	0	0	0	0	0	0	0	0	0	0	0	0	0	0	0	0	0	0	0	0	0	0	0	0	0	0	0
CCCGGCCCCGAACCCGGCGGCA	zma-MIR_N11b	tail_snp	0	0	0	0	0	0	0	0	0	0	0	0	0	0	0	0	0	0	0	0	0	0	0	0	0	0	0	0	0	0	0	0	0	0	0	0	0	0	0	0	0	0	0	0	0	0	0
CCCGGCCCCGAACCCGTCCGCA	zma-MIR_N11b	tail_snp	0	0	0	0	0	0	0	0	0	0	0	0	0	0	0	0	0	0	0	0	0	0	0	0	0	0	0	0	0	0	0	0	0	0	0	0	0	0	0	0	0	0	0	0	0	0	0
CCCGGCCCCGAACCCGTCGACA	zma-MIR_N11b	tail_snp	0	0	0	0	0	0	0	0	0	0	0	0	0	0	0	0	0	0	0	0	0	0	0	0	0	0	0	0	0	0	0	0	0	0	0	0	0	0	0	0	0	0	0	0	0	0	0
CCCGGCCCCGAACCCGTCGCCA	zma-MIR_N11b	tail_snp	0	0	0	0	0	0	0	0	0	0	0	0	0	0	0	0	0	0	0	0	0	0	0	0	2.21	0	0	0	0	6.08	0	0	0	0	0	0	0	0	0	0	0	0	0	0	0	0	0
CCCGGCCCCGAACCCGTCGGAA	zma-MIR_N11b	tail_snp	0	0	0	0	0	0	0	0	0	0	0	0	0	0	0	0	0	0	0	0	0	0	0	0	0	0	0	0	0	0	0	0	0	0	0	0	0	0	0	0	0	0	0	0	0	0	0
CCCGGCCCCGAACCCGTCGGGA	zma-MIR_N11b	tail_snp	0	0	0	0	0	0	0	0	0	0	0	0	0	0	0.58	0	0	0	0	0	0	0	0	0	0	0	0	0	0	0	0	0	0	0	0	0	0	0	0	0	0	0	0	0	0	0	0
CCCGGCCCCGAACCCGTCGGTA	zma-MIR_N11b	tail_snp	0	0	0	0	0	0	0	0	0	0	0	0	0	0	0	0	0	0	0	0	0	0	0	0	0	0	0	0	0	0	0	0	0	0	0	0	0	0	0	0	0	0	0	0	0	0	0
CCCGGCCCCGAACCCGTCGTCA	zma-MIR_N11b	tail_snp	0	0	0	0	0	0	0	0	0	0	0	0	0	0	0	0	0	0	0	0	0	0	0	0	0	0	0	0	0	0	0	0	0	0	0	0	0	0	0	0	0	0	0	0	0	0	0
CCGGCCCCGAACCCGGCGGCA	zma-MIR_N11b	tail_snp	0	0	0	0	0	0	0	0	0	0	0	0	0	0	0	0	0	0	0	0	0	0	0	0	0	0	0	0	0	0	0	0	0	0	0	0	0	0	0	0	0	0	0	0	0	0	0
CCGGCCCCGAACCCGTCGACA	zma-MIR_N11b	tail_snp	0	0	0	0	0	0	0	0	0	0	0	0	0	0	0	0	0	0	0	0	0	0	0	0	0	0	0	0	0	0	0	0	0	0	0	0	0	0	0	0	0	0	0	0	0	0	0
CCGGCCCCGAACCCGTCGCCA	zma-MIR_N11b	tail_snp	0	0	0	0	0	0	0	0	0	0	0	0	0	0	0	0	0	0	0	0	0	0	0	0	0	0	0	0	0	0	0	0	0	0	0	0	0	0	0	0	0	0	0	0	0	0	0
CCGGCCCCGAACCCGTCGGAA	zma-MIR_N11b	tail_snp	0	0	0	0	0	0	0	0	0	0	0	0	0	0	1.52	0	0	0	0	0	0	0	0	0	0	0	0	0	0	0	0	0	0	0	0	0	0	0	0	0	0	0	0	0	0	0	0
CCGGCCCCGAACCCGTCGGGA	zma-MIR_N11b	tail_snp	0	0	0	0	0	0	0	0	0	0	0	0	0	0	0	0	0	0	0	0	0	0	0	0	0	0	0	0	0	0	0	0	0	0	0	0	0	0	0	0	0	0	0	0	0	0	0
CCGGCCGGGTACGGACCGGGA	zma-MIR_N11b	tail_snp	0	0	0	0	0	0	0	0	0	0	0	0	0	0	0	0	0	0	0	0	0	0	0	0	0	0	0	0	0	0	0	0	0	0	0	0	0	0	0	0	0	0	0	0	0	0	0
CCGGCCGGTGACGGACCGGGA	zma-MIR_N11b	tail_snp	0	0	0	0	0	0	0	0	0	0	0	0	0	0	0	0	0	0	0	0	0	0	0	0	0	0	0	0	0	0	0	0	0	0	0	0	0	0	0	0	0	0	0	0	0	0	0
CCGGCCGTGGACGGACCGGGA	zma-MIR_N11b	tail_snp	0	0	0	0	0	0	0	0	0	0	0	0	0	0	0	0	0	0	0	0	0	0	0	0	0	0	0	0	0	0	0	0	0	0	0	0	0	0	0	0	0	0	0	0	0	0	0
CGGCCCCGAACCCGTCGCCA	zma-MIR_N11b	tail_snp	0	0	0	0	0	0	0	0	0	0	0	0	0	0	0	0	0	0	0	0	0	0	0	0	0	0	0	0	0	0	0	0	0	0	0	0	0	0	0	0	0	0	0	0	0	0	0
CGGCCCCGAACCCGTCGGGA	zma-MIR_N11b	tail_snp	0	0	0	0	0	0	0	0	0	0	0	0	0	0	0	0	0	0	0	0	0	0	0	0	0	0	0	0	0	0	0	0	0	0	0	0	0	0	0	0	0	0	0	0	0	0	0
GCCGGCCGGCGACGGACCGGG	zma-MIR_N11b	tail_snp	0	0	0	0	0	0	0	0	0	0	0	0	0	0	0	0	0	0	0	0	0	0	0	0	0	0	0	0	0	0	0	0	0	0	0	0	0	0	0	0	0	0	0	0	0	0	0
GCCGGCCGGTGACGGACCGGG	zma-MIR_N11b	tail_snp	0	0	0	0	0	0	0	0	0	0	0	0	0	0	0	0	0	0	0	0	0	0	0	0	0	0	0	0	0	0	0	0	0	0	0	0	0	0	0	0	0	0	0	0	0	0	0
GCCGGCCGTGGACGGACCGGG	zma-MIR_N11b	tail_snp	0	0	0	0	0	0	0	0	0	0	0	0	0	0	0	0	0	0	0	0	0	0	0	0	0	0	0	0	0	0	0	0	0	0	0	0	0	0	0	0	0	0	0	0	0	0	0
GCCGGCCGTGGACGGACCGGGAA	zma-MIR_N11b	tail_snp	0	0	0	0	0	0	0	0	0	0	0	0	0	0	0	0	0	0	0	0	0	0	0	0	0	0	0	0	0	0	0	0	0	0	0	0	0	0	0	0	0	0	0	0	0	0	0
TCCCGGCCCCGAACCCGTCGCCA	zma-MIR_N11b	tail_snp	0	0	0	0	0	0	0	0	0	0	0	0	0	0	0	0	0	0	0	0	0	0	0	0	0	0	0	0	0	0	0	0	0	0	0	0	0	0	0	0	0	0	0	0	0	0	0
TCCCGGCCCCGAACCCGTCGGGA	zma-MIR_N11b	tail_snp	0	0	0	0	0	0	0	0	0	0	0	0	0	0	0	0	0	0	0	0	0	0	0	0	0	0	0	0	0	0	0	0	0	0	0	0	0	0	0	0	0	0	0	0	0	0	0
GCCGGCCGGGGACGGACCGGGAA	zma-MIR_N11c	add3	0.36	0	0	0	0	0	0	1.14	0.74	0	0	0	0	0	0	0	1.54	0	0	0	0	0	2.34	0	0	0	0	0	0	0	0	0	0	0	0	0	0	0	0	0	0	0	0	0	0	0	0
GCCGGCCGGGGACGGACCGGGAAC	zma-MIR_N11c	add3	0	0	0	0	0	0	0	0	0	0	0	0	0	0	0	0	1.98	1.08	0	0	0	0	0	0	0	0	0	0	0	0	0	0	0	0	0	0	0	0	0	0	0	0	0	0	0	0	0
TGCCGGCCGGGGACGGACCGGGA	zma-MIR_N11c	add5	0	0	0	0	0	0	0	0	6.15	0	0	0	0	0	2.75	4.39	0	0	0	0	0	0	0	0	0	0	0	0	0	0	0	0	0	0	0	0	0	0	0	0	0	0	0	0	0	0	0
TGCCGGCCGGGGACGGACCGGGAA	zma-MIR_N11c	add5&add3	0	0	0	0	0	0	0	0	0	0	0	0	0	0	0	0	0	0	0	0	0	0	0	0	0	0	0	0	0	0	0	0	0	0	0	0	0	0	0	0	0	0	0	0	0	0	0
CCCGGCCCCGACCCGTCGGC	zma-MIR_N11c	add5&sub3	0	0	0	0	0	0	0	0	7.3	0	0	0	0	0	7.73	12.3	0	0	0	0	0	0	0	0	0	0	0	0	0	0	0	0	0	0	0	0	0	0	0	0	0	0	0	0	0	0	0
CCCGGCCCCGACCCGTCGGCT	zma-MIR_N11c	add5&sub3	0	0	0	0	0	0	0	0	0	0	0	0	0	0	0	0	0	0	0	0	0	0	0	0	0	0	0	0	0	0	0	0	0	0	0	0	0	0	0	0	0	0	0	0	0	0	0
TGCCGGCCGGGGACGGACCGGG	zma-MIR_N11c	add5&sub3	0	0	0	0	0	0	0	0	0	0	0	0	0	0	0	0	0	0	0	0	0	0	0	0	0	0	0	0	0	0	0	0	0	0	0	0	0	0	0	0	0	0	0	0	0	0	0
GCCGGCCGGGGACGGACCGGGA	zma-MIR_N11c	mature	0	0	0	0	0	0	0	0	77.22	0	0	0	0	0	102.02	71.21	4.4	3.86	0	0	0	0	2.16	0	0	0	0	0	0	0	0	0	0	0	0	0	0	0	0	0	0	0	0	0	0	0	0
GCAGGCCGGGGACGGACCGGGA	zma-MIR_N11c	seed_snp	0	0	0	0	0	0	0	0	0	0	0	0	0	0	0	0	0	0	0	0	0	0	0	0	0	0	0	0	0	0	0	0	0	0	0	0	0	0	0	0	0	0	0	0	0	0	0
GCCCGCCGGGGACGGACCGGGA	zma-MIR_N11c	seed_snp	0	0	0	0	0	0	0	0	0	0	0	0	0	0	0	0	0	0	0	0	0	0	0	0	0	0	0	0	0	0	0	0	0	0	0	0	0	0	0	0	0	0	0	0	0	0	0
GCCGCCCGGGGACGGACCGGGA	zma-MIR_N11c	seed_snp	0	0	0	0	0	0	0	0	0	0	0	0	0	0	0	0	0	0	0	0	0	0	0	0	0	0	0	0	0	0	0	0	0	0	0	0	0	0	0	0	0	0	0	0	0	0	0
GCCGGCAGGGGACGGACCGGGA	zma-MIR_N11c	seed_snp	0	0	0	0	0	0	0	0	0	0	0	0	0	0	0	0	0	0	0	0	0	0	0	0	0	0	0	0	0	0	0	0	0	0	0	0	0	0	0	0	0	0	0	0	0	0	0
GCCGGCCCGGGACGGACCGGGA	zma-MIR_N11c	seed_snp	0	0	0	0	0	0	0	0	0	0	0	0	0	0	0	0	0	0	0	0	0	0	0	0	0	0	0	0	0	0	0	0	0	0	0	0	0	0	0	0	0	0	0	0	0	0	0
GCCGGCCGCGGACGGACCGGGA	zma-MIR_N11c	seed_snp	0	0	0	0	0	0	0	0	0	0	0	0	0	0	0	0	0	0	0	0	0	0	0	0	0	0	0	0	0	0	0	0	0	0	0	0	0	0	0	0	0	0	0	0	0	0	0
GCCGGCCGGCGACGGACCGGGA	zma-MIR_N11c	seed_snp	0	0	0	0	0	0	0	0	0	0	0	0	0	0	0	0	0	0	0	0	0	0	0	0	0	0	0	0	0	0	0	0	0	0	0	0	0	0	0	0	0	0	0	0	0	0	0
GCCGGCCGGGAACGGACCGGGA	zma-MIR_N11c	seed_snp	0	0	0	0	0	0	0	0	0	0	0	0	0	0	0	0	0	0	0	0	0	0	0	0	0	0	0	0	0	0	0	0	0	0	0	0	0	0	0	0	0	0	0	0	0	0	0
GCCGGCCGGGCACGGACCGGGA	zma-MIR_N11c	seed_snp	0	0	0	0	0	0	0	0	0	0	0	0	0	0	0	0	0	0	0	0	0	0	0	0	0	0	0	0	0	0	0	0	0	0	0	0	0	0	0	0	0	0	0	0	0	0	0
GCCGGCCGGGGACCGACCGGGA	zma-MIR_N11c	seed_snp	0	0	0	0	0	0	0	0	0	0	0	0	0	0	0	0	0	0	0	0	0	0	0	0	0	0	0	0	0	0	0	0	0	0	0	0	0	0	0	0	0	0	0	0	0	0	0
GCCGGCCGGGGACGCACCGGGA	zma-MIR_N11c	seed_snp	0	0	0	0	0	0	0	0	0	0	0	0	0	0	0	0	0	0	0	0	0	0	0	0	0	0	0	0	0	0	0	0	0	0	0	0	0	0	0	0	0	0	0	0	0	0	0
GCCGGCCGGGGACGGACTGGGA	zma-MIR_N11c	seed_snp	0	0	0	0	0	0	0	0	0	0	0	0	0	0	0	0	0	0	0	0	0	0	0	0	0	0	0	0	0	0	0	0	0	0	0	0	0	0	0	0	0	0	0	0	0	0	0
GCCGGCCGGGGACGTACCGGGA	zma-MIR_N11c	seed_snp	0	0	0	0	0	0	0	0	0	0	0	0	0	0	0	0	0	0	0	0	0	0	0	0	0	0	0	0	0	0	0	0	0	0	0	0	0	0	0	0	0	0	0	0	0	0	0
GCCGGCCGGGGACTGACCGGGA	zma-MIR_N11c	seed_snp	0	0	0	0	0	0	0	0	0	0	0	0	0	0	0	0	0	0	0	0	0	0	0	0	0	0	0	0	0	0	0	0	0	0	0	0	0	0	0	0	0	0	0	0	0	0	0
GCCGGCCGGGGGCGGACCGGGA	zma-MIR_N11c	seed_snp	0	0	0	0	0	0	0	0	1.06	0	0	0	0	0	1.69	0.75	0	0	0	0	0	0	0	0	0	0	0	0	0	0	0	0	0	0	0	0	0	0	0	0	0	0	0	0	0	0	0
GCCGGCCGGGTACGGACCGGGA	zma-MIR_N11c	seed_snp	0	0	0	0	0	0	0	0	0	0	0	0	0	0	0	0	0	0	0	0	0	0	0	0	0	0	0	0	0	0	0	0	0	0	0	0	0	0	0	0	0	0	0	0	0	0	0
GCCGGCCGGTGACGGACCGGGA	zma-MIR_N11c	seed_snp	0	0	0	0	0	0	0	0	0	0	0	0	0	0	1.06	0	0	0	0	0	0	0	0	0	0	0	0	0	0	0	0	0	0	0	0	0	0	0	0	0	0	0	0	0	0	0	0
GCCGGCCGTGGACGGACCGGGA	zma-MIR_N11c	seed_snp	0	0	0	0	0	0	0	0	0	0	0	0	0	0	2.03	0	0	0	0	0	0	0	0	0	0	0	0	0	0	0	0	0	0	0	0	0	0	0	0	0	0	0	0	0	0	0	0
GCCGGCGGGGGACGGACCGGGA	zma-MIR_N11c	seed_snp	0	0	0	0	0	0	0	0	0	0	0	0	0	0	0.96	0	0	0	0	0	0	0	0	0	0	0	0	0	0	0	0	0	0	0	0	0	0	0	0	0	0	0	0	0	0	0	0
GCCGGCTGGGGACGGACCGGGA	zma-MIR_N11c	seed_snp	0	0	0	0	0	0	0	0	0	0	0	0	0	0	1.5	0	0	0	0	0	0	0	0	0	0	0	0	0	0	0	0	0	0	0	0	0	0	0	0	0	0	0	0	0	0	0	0
GCGGGCCGGGGACGGACCGGGA	zma-MIR_N11c	seed_snp	0	0	0	0	0	0	0	0	0	0	0	0	0	0	0	0	0	0	0	0	0	0	0	0	0	0	0	0	0	0	0	0	0	0	0	0	0	0	0	0	0	0	0	0	0	0	0
TCCGGCCGGGGACGGACCGGGA	zma-MIR_N11c	seed_snp	0	0	0	0	0	0	0	0	0	0	0	0	0	0	0	0	0	0	0	0	0	0	0	0	0	0	0	0	0	0	0	0	0	0	0	0	0	0	0	0	0	0	0	0	0	0	0
CCGGCCCCGACCCGTCGGC	zma-MIR_N11c	sub3	0	0	0	0	0	0	0	0	2.73	0	0	0	0	0	2.05	2.5	0	0	0	0	0	0	0	0	0	0	0	0	0	0	0	0	0	0	0	0	0	0	0	0	0	0	0	0	0	0	0
CCGGCCCCGACCCGTCGGCT	zma-MIR_N11c	sub3	0	0	0	0	0	0	0	0	0	0	0	0	0	0	0	0	0	0	0	0	0	0	0	0	0	0	0	0	0	0	0	0	0	0	0	0	0	0	0	0	0	0	0	0	0	0	0
GCCGGCCGGGGACGGACCG	zma-MIR_N11c	sub3	0	0	0	0	0	0	0	0	0	0	0	0	0	0	0	0	1.76	0	0	0	0	0	0.24	0	0	0	0	0	0	0	0	0	0	0	0	0	0	0	0	0	0	0	0	0	0	0	0
GCCGGCCGGGGACGGACCGG	zma-MIR_N11c	sub3	0	0	0	0	0	0	0	0	1.1	0	0	0	0	0	0	0	3.52	0	0	0	0	0	0	0	0	0	0	0	0	0	0	0	0	0	0	0	0	0	0	0	0	0	0	0	0	0	0
GCCGGCCGGGGACGGACCGGG	zma-MIR_N11c	sub3	0	0	0	0	0	0	0	0	35.26	0	0	0	0	0	29.49	32.71	1.32	0	0	0	0	0	0.58	0	0	0	0	0	0	0	0	0	0	0	0	0	0	0	0	0	0	0	0	0	0	0	0
CCGGCCGGGGACGGACCGGGA	zma-MIR_N11c	sub5	0	0	0	0	0	0	0	0	16.63	0	0	0	0	0	16.85	10.64	0	0	0	0	0	0	0	0	0	0	0	0	0	0	0	0	0	0	0	0	0	0	0	0	0	0	0	0	0	0	0
CGGCCGGGGACGGACCGGGA	zma-MIR_N11c	sub5	0	0	0	0	0	0	0	0	8.58	0	0	0	0	0	13.83	7.14	0	0	0	0	0	0	0	0	0	0	0	0	0	0	0	0	0	0	0	0	0	0	0	0	0	0	0	0	0	0	0
GGCCGGGGACGGACCGGGA	zma-MIR_N11c	sub5	0	0	0	0	0	0	0	0	0	0	0	0	0	0	0	0	0	0	0	0	0	0	0	0	0	0	0	0	0	0	0	0	0	0	0	0	0	0	0	0	0	0	0	0	0	0	0
CCGGCCGGGGACGGACCGGGAA	zma-MIR_N11c	sub5&add3	0	0	0	0	0	0	0	0	0	0	0	0	0	0	0	0	0	0	0	0	0	0	0	0	0	0	0	0	0	0	0	0	0	0	0	0	0	0	0	0	0	0	0	0	0	0	0
CGGCCGGGGACGGACCGGGAA	zma-MIR_N11c	sub5&add3	0	0	0	0	0	0	0	0	0	0	0	0	0	0	0	0	0	0	0	0	0	0	0	0	0	0	0	0	0	0	0	0	0	0	0	0	0	0	0	0	0	0	0	0	0	0	0
CGGCCGGGGACGGACCGGGAAC	zma-MIR_N11c	sub5&add3	0	0	0	0	0	0	0	0	0	0	0	0	0	0	0	0	0	0	0	0	0	0	0	0	0	0	0	0	0	0	0	0	0	0	0	0	0	0	0	0	0	0	0	0	0	0	0
GGCCGGGGACGGACCGGGAA	zma-MIR_N11c	sub5&add3	0	0	0	0	0	0	0	0	0	0	0	0	0	0	0	0	0	0	0	0	0	0	0	0	0	0	0	0	0	0	0	0	0	0	0	0	0	0	0	0	0	0	0	0	0	0	0
GGCCGGGGACGGACCGGGAAC	zma-MIR_N11c	sub5&add3	0	0	0	0	0	0	0	0	0	0	0	0	0	0	0	0	0	0	0	0	0	0	0	0	0	0	0	0	0	0	0	0	0	0	0	0	0	0	0	0	0	0	0	0	0	0	0
CCGGCCGGGGACGGACCGGG	zma-MIR_N11c	sub5&sub3	0	0	0	0	0	0	0	0	0.63	0	0	0	0	0	0.97	1	0	0	0	0	0	0	0	0	0	0	0	0	0	0	0	0	0	0	0	0	0	0	0	0	0	0	0	0	0	0	0
CGGCCGGGGACGGACCGGG	zma-MIR_N11c	sub5&sub3	0	0	0	0	0	0	0	0	1.37	0	0	0	0	0	1.09	1.12	0	0	0	0	0	0	0	0	0	0	0	0	0	0	0	0	0	0	0	0	0	0	0	0	0	0	0	0	0	0	0
CCCGGCCCCAACCCGTCGG	zma-MIR_N11c	tail_snp	0	0	0	0	0	0	0	0	2.04	0	0	0	0	0	0	0	0	0	0	0	0	0	0	0	0	0	0	0	0	0	0	0	0	0	0	0	0	0	0	0	0	0	0	0	0	0	0
CCCGGCCCCAACCCGTCGGC	zma-MIR_N11c	tail_snp	0	0	0	0	0	0	0	0	9.26	0	0	0	0	0	13.61	15.94	0	0	0	0	0	0	0.18	0	0	0	0	0	0	0	0	0	0	0	0	0	0	0	0	0	0	0	0	0	0	0	0
CCCGGCCCCAACCCGTCGGCT	zma-MIR_N11c	tail_snp	0	0	0	0	0	0	0	0	0	0	0	0	0	0	0	0	0	0	0	0	0	0	0.24	0	0	0	0	0	0	0	0	0	0	0	0	0	0	0	4.57	0	0	0	0	0	0	0	0
CCCGGCCCCAACCCGTCGGCTGC	zma-MIR_N11c	tail_snp	0	0	0	0	0	0	0	0	0	0	0	0	0	0	0	0	0	0	0	0	0	0	0	0	0	0	0	0	0	0	0	0	0	0	0	0	0	0	0	0	0	0	0	0	0	0	0
CCCGGCCCCAACCCGTCGGCTGCT	zma-MIR_N11c	tail_snp	0	0	0	0	0	0	0	0	0	0	0	0	0	0	0	0	0	0	0	0	0	0	0	0	0	0	0	0	0	0	0	0	0	0	0	0	0	0	0	0	0	0	0	0	0	0	0
CCCGGCCCCGAACCGTCGGC	zma-MIR_N11c	tail_snp	0	0	0	0	0	0	0	0	9.98	0	0	0	0	0	9.6	10.39	0	0	0	0	0	0	0	0	0	0	0	0	0	0	0	0	0	0	0	0	0	0	0	0	0	0	0	0	0	0	0
CCCGGCCCCGAACCGTCGGCT	zma-MIR_N11c	tail_snp	0	0	0	0	0	0	0	0	0	0	0	0	0	0	0	0	0	0	0	0	0	0	0	0	0	0	0	0	0	0	0	0	0	0	0	0	0	0	0	0	0	0	0	0	0	0	0
CCCGGCCCCGGCCCGTCGGC	zma-MIR_N11c	tail_snp	0	0	0	0	0	0	0	0	0	0	0	0	0	0	2.61	2.8	0	0	0	0	0	0	0	0	0	0	0	0	0	0	0	0	0	0	0	0	0	0	0	0	0	0	0	0	0	0	0
CCCGGCCCCGGCCCGTCGGCT	zma-MIR_N11c	tail_snp	0	0	0	0	0	0	0	0	0	0	0	0	0	0	0	0	0	0	0	0	0	0	0	0	0	0	0	0	0	0	0	0	0	0	0	0	0	0	0	0	0	0	0	0	0	0	0
CCGGCCCCAACCCGTCGG	zma-MIR_N11c	tail_snp	0	0	0	0	0	0	0	0	0	0	0	0	0	0	0	0	0	0	0	0	0	0	0	0	0	0	0	0	0	0	0	0	0	0	0	0	0	0	0	0	0	0	0	0	0	0	0
CCGGCCCCAACCCGTCGGC	zma-MIR_N11c	tail_snp	0	0	0	0	0	0	0	0	4.73	0	0	0	0	0	3.67	4.43	0	0	0	0	0	0	0	0	0	0	0	0	0	0	0	0	0	0	0	0	0	0	0	0	0	0	0	0	0	0	0
CCGGCCCCAACCCGTCGGCT	zma-MIR_N11c	tail_snp	0	0	0	0	0	0	0	0	0	0	0	0	0	0	0	0	0	0	0	0	0	0	0	0	0	0	0	0	0	0	0	0	0	0	0	0	0	0	0	0	0	0	0	0	0	0	0
CCGGCCCCGAACCGTCGGC	zma-MIR_N11c	tail_snp	0	0	0	0	0	0	0	0	1.37	0	0	0	0	0	1.06	2.3	0	0	0	0	0	0	0	0	0	0	0	0	0	0	0	0	0	0	0	0	0	0	0	0	0	0	0	0	0	0	0
CCGGCCCCGAACCGTCGGCT	zma-MIR_N11c	tail_snp	0	0	0	0	0	0	0	0	0	0	0	0	0	0	0	0	0	0	0	0	0	0	0	0	0	0	0	0	0	0	0	0	0	0	0	0	0	0	0	0	0	0	0	0	0	0	0
CCGGCCCCGGCCCGTCGGC	zma-MIR_N11c	tail_snp	0	0	0	0	0	0	0	0	0	0	0	0	0	0	0	0	0	0	0	0	0	0	0	0	0	0	0	0	0	0	0	0	0	0	0	0	0	0	0	0	0	0	0	0	0	0	0
CCGGCCGGGTACGGACCGGGA	zma-MIR_N11c	tail_snp	0	0	0	0	0	0	0	0	0	0	0	0	0	0	0	0	0	0	0	0	0	0	0	0	0	0	0	0	0	0	0	0	0	0	0	0	0	0	0	0	0	0	0	0	0	0	0
CCGGCCGGTGACGGACCGGGA	zma-MIR_N11c	tail_snp	0	0	0	0	0	0	0	0	0	0	0	0	0	0	0	0	0	0	0	0	0	0	0	0	0	0	0	0	0	0	0	0	0	0	0	0	0	0	0	0	0	0	0	0	0	0	0
CCGGCCGTGGACGGACCGGGA	zma-MIR_N11c	tail_snp	0	0	0	0	0	0	0	0	0	0	0	0	0	0	0	0	0	0	0	0	0	0	0	0	0	0	0	0	0	0	0	0	0	0	0	0	0	0	0	0	0	0	0	0	0	0	0
GCCGGCCGGCGACGGACCGGG	zma-MIR_N11c	tail_snp	0	0	0	0	0	0	0	0	0	0	0	0	0	0	0	0	0	0	0	0	0	0	0	0	0	0	0	0	0	0	0	0	0	0	0	0	0	0	0	0	0	0	0	0	0	0	0
GCCGGCCGGTGACGGACCGGG	zma-MIR_N11c	tail_snp	0	0	0	0	0	0	0	0	0	0	0	0	0	0	0	0	0	0	0	0	0	0	0	0	0	0	0	0	0	0	0	0	0	0	0	0	0	0	0	0	0	0	0	0	0	0	0
GCCGGCCGTGGACGGACCGGG	zma-MIR_N11c	tail_snp	0	0	0	0	0	0	0	0	0	0	0	0	0	0	0	0	0	0	0	0	0	0	0	0	0	0	0	0	0	0	0	0	0	0	0	0	0	0	0	0	0	0	0	0	0	0	0
GCCGGCCGTGGACGGACCGGGAA	zma-MIR_N11c	tail_snp	0	0	0	0	0	0	0	0	0	0	0	0	0	0	0	0	0	0	0	0	0	0	0	0	0	0	0	0	0	0	0	0	0	0	0	0	0	0	0	0	0	0	0	0	0	0	0
TCCCGGCCCCAACCCGTCGGC	zma-MIR_N11c	tail_snp	0	0	0	0	0	0	0	0	0	0	0	0	0	0	0	0	0	0	0	0	0	0	0	0	0	0	0	0	0	0	0	0	0	0	0	0	0	0	0	0	0	0	0	0	0	0	0
TCCCGGCCCCAACCCGTCGGCT	zma-MIR_N11c	tail_snp	0	0	0	0	0	0	0	0	0	0	0	0	0	0	0	0	0	0	0	0	0	0	0	0	0	0	0	0	0	0	0	0	0	0	0	0	0	0	0	0	0	0	0	0	0	0	0
TCCCGGCCCCGAACCGTCGGCT	zma-MIR_N11c	tail_snp	0	0	0	0	0	0	0	0	0	0	0	0	0	0	0	0	0	0	0	0	0	0	0	0	0	0	0	0	0	0	0	0	0	0	0	0	0	0	0	0	0	0	0	0	0	0	0
AAAACCGGAGGAGGTTAGAGG	zma-MIR_N121a	add5&sub3	0	0	0	0	0	0	0	0	0	0	0	0	0	0	0	0	0	0	0	0	0	0	0	0	0	0	0	0	0	0	0	0	0	0	0	0	0	0	0	0	0	0	0	0	0	0	0
AGCCCCTCTAATCTCCTCCGA	zma-MIR_N121a	add5&sub3	0	0	0	0	0	0	0	0	0	0	0	0	0	0	0	0	0	0	0	0	0	0	0	0	0	0	0	0	0	0	0	0	0	0	0	0	1.88	0	0	0	0	0	0	0	0	0	0
GCCCCTCTAATCTCCTCCGAT	zma-MIR_N121a	add5&sub3	0	0	0	0	0	0	0	0	0	0	0	0	0	0	0	0	0	0	0	0	0	0	0	0	2.57	0	0	0	0	0	5.39	14.38	0	0	0	0	1.88	0	0	0	0	0	0	0	0	0	0
ACCGGAGGAGGTTAGAGGAGC	zma-MIR_N121a	mature	0.63	0	0	0	0	0.74	1.05	1.43	41.27	0	9.6	0	0	0	28.5	48.6	1.32	0	0	0	0	233.9	6.78	137.74	92.18	176.38	116.22	86.95	142.69	122.06	125.27	152.25	0	55.94	42.78	47.22	452.65	94.04	450.58	113.06	3.73	28.8	30.91	84.86	22.39	50.68	0
ACCGGAGGAGGTTAGAGGAGCA	zma-MIR_N121a	nt_add3	0	0	0	0	0	0	0	0	0	0	0	0	0	0	0	0	0	0	0	0	0	1.59	0.18	0	0	0	0	0	0	0	0	0	0	0	0	0	0	0	0	0	0	0	0	0	0	0	0
ACCGGAGGAGGTTAGAGGAGA	zma-MIR_N121a	seed_snp	0	0	0	0	0	0	0	0	0	0	0	0	0	0	0	0	0	0	0	0	0	0	0	0	0	0	0	0	0	0	0	0	0	0	0	0	0	0	0	0	0	0	0	0	0	0	0
ACCGGAGGAGGTTAGAGGAGT	zma-MIR_N121a	seed_snp	0	0	0	0	0	0	0	0	0	0	0	0	0	0	0	0	0	0	0	0	0	0	0	0	0	0	0	0	0	0	0	0	0	8.89	12.25	16.55	0	0	0	0	0	11.4	2.67	0	0	0	0
ACCGGAGGAGGTTAGAGGCGC	zma-MIR_N121a	seed_snp	0	0	0	0	0	0	0	0	0	0	0	0	0	0	0	0	0	0	0	0	0	1.59	0	0	0	0	0	0	0	0	0	0	0	0	0	0	0	0	0	0	0	0	0	0	0	0	0
ACCGGAGGGGGTTAGAGGAGC	zma-MIR_N121a	seed_snp	0	0	0	0	0	0	0	0	0	0	0	0	0	0	0	0	0	0	0	0	0	0	0	0	0	0	0	0	0	0	0	0	0	0	0	0	0	0	0	0	0	0	0	0	0	0	0
ACCTGAGGAGGTTAGAGGAGC	zma-MIR_N121a	seed_snp	0	0	0	0	0	0	0	0	0	0	0	0	0	0	0	0	0	0	0	0	0	0	0	0	0	0	0	0	0	5.06	0	0	0	0	0	0	0	0	0	0	0	0	0	0	0	0	0
ATCGGAGGAGGTTAGAGGAGC	zma-MIR_N121a	seed_snp	0	0	0	0	0	0	0	0	0	0	0	0	0	0	0	0	0	0	0	0	0	0	0	0	0	0	0	0	0	0	0	0	0	0	0	0	0	0	0	0	0	0	0	6.96	0	0	0
CCCTCTAATCTCCTCCGATTT	zma-MIR_N121a	star	0.25	0	0	0	0	0	0	0	4.78	0	0	0	0	0	4.76	2.98	0	0	3.07	0	0	0	0	0	4.2	2.9	0	1.28	0	5.06	0	3.95	0	0	0	0	8.11	3.38	5.47	0	0	0	0	3.92	0	0	0
ACCGGAGGAGGTTAGAGG	zma-MIR_N121a	sub3	0	0	0	0	0	0	0	0	0	0	0	0	0	0	0	0	0	0	0	0	0	0	0	0	0	0	0	0	0	0	0	0	0	5.45	2.36	2.57	0	0	0	0	0	0	1.94	0	0	0	0
ACCGGAGGAGGTTAGAGGA	zma-MIR_N121a	sub3	0	0	0	0	0	0	0	0	0	0	0	0	0	0	0	0	0	0	0	0	0	0	0	1.7	0	0	0	0	0	0	0	0	0	0	0	0	0	0	0	0	0	0	0	0	0	0	0
ACCGGAGGAGGTTAGAGGAG	zma-MIR_N121a	sub3	0	0	0	0	0	0	0	0	0	0	0	0	0	0	0	0.75	0	0	0	0	0	5.9	0	2.18	0	0	0	0	0	0	0	0	0	0	0	0	0	0	0	0	0	0	0	0	0	0	0
CCCTCTAATCTCCTCCGATT	zma-MIR_N121a	sub3	0	0	0	0	0	0	0	0	0	0	0	0	0	0	0	0	0	0	0	0	0	0	0	0	0	0	0	0	0	0	0	0	0	0	0	0	0	0	0	0	0	0	0	0	0	0	0
CCGGAGGAGGTTAGAGGAGC	zma-MIR_N121a	sub5	0	0	0	0	0	0	0	0	3.41	0	0	0	0	0	0.97	3.32	0	0	0	0	0	4.1	0.27	3.64	0	0	0	0	0	0	0	0	0	0	0	0	0	0	0	0	0	0	0	0	0	0	0
CCTCTAATCTCCTCCGATTT	zma-MIR_N121a	sub5	0	0	0	0	0	0	0	0	0	0	0	0	0	0	0	0	0	0	0	0	0	0	0	0	0	0	0	0	0	0	0	0	0	0	0	0	0	0	0	0	0	0	0	0	0	0	0
CGGAGGAGGTTAGAGGAGC	zma-MIR_N121a	sub5	0	0	0	0	0	0	0	0	0	0	0	0	0	0	0	0	0	0	0	0	0	0	0	0	0	0	0	0	0	0	0	0	0	0	0	0	0	0	0	0	0	0	0	0	0	0	0
CCGGAGGAGGTTAGAGGAGCT	zma-MIR_N121a	sub5&add3	0	0	0	0	0	0	0	0	7.88	0	0	0	0	0	8	8.75	0	0	0	0	0	6.96	1.12	3.64	0	7.05	0	0	0	0	0	0	0	3.29	0	6.01	20.51	6.97	23.65	2.17	0	2.54	0	8.27	0	0	0
CCGGAGGAGGTTAGAGGAGCTA	zma-MIR_N121a	sub5&add3	0	0	0	0	0	0	0	0	0	0	0	0	0	0	0	0	0	0	0	0	0	6.35	1.4	5.58	0	0	0	0	0	0	0	0	0	0	0	0	0	0	0	0	0	0	0	0	0	0	0
CGGAGGAGGTTAGAGGAGCT	zma-MIR_N121a	sub5&add3	0	0	0	0	0	0	0	0	0	0	0	0	0	0	0	0	0	0	0	0	0	0	0	0	0	0	0	0	0	0	0	0	0	0	0	0	0	0	0	0	0	0	0	0	0	0	0
CGGAGGAGGTTAGAGGAGCTA	zma-MIR_N121a	sub5&add3	0	0	0	0	0	0	0	0.43	0.84	0	0	0	0	0	0	0	0	0	0	0	0	38.43	4.74	21.58	0	0	0	0	0	0	0	0	0	0	0	0	0	0	0	0	0	0	0	0	0	0	0
GGAGGAGGTTAGAGGAGCT	zma-MIR_N121a	sub5&add3	0	0	0	0	0	0	0	0	0	0	0	0	0	0	0	0	0	0	0	0	0	0	0	0	0	0	0	0	0	0	0	0	0	0	0	0	0	0	0	0	0	0	0	0	0	0	0
GGAGGAGGTTAGAGGAGCTA	zma-MIR_N121a	sub5&add3	0	0	0	0	0	0	0	0	0	0	0	0	0	0	0	0	0	0	0	0	0	0	0	1.7	0	0	0	0	0	0	0	0	0	0	0	0	0	0	0	0	0	0	0	0	0	0	0
GGAGGAGGTTAGAGGAGCTAA	zma-MIR_N121a	sub5&add3	0	0	0	0	0	0	0	0	0	0	0	0	0	0	0	0	0	0	0	0	0	2.23	0.21	3.15	0	0	0	0	0	0	0	0	0	0	0	0	0	0	0	0	0	0	0	0	0	0	0
CCGGAGGAGGTTAGAGGA	zma-MIR_N121a	sub5&sub3	0	0	0	0	0	0	0	0	0	0	0	0	0	0	0	0	0	0	0	0	0	6.03	0	8.25	0	0	0	0	0	0	0	0	0	0	0	0	0	0	0	0	0	0	0	0	0	0	0
CCGGAGGAGGTTAGAGGAG	zma-MIR_N121a	sub5&sub3	0	0	0	0	0	0	0	0	0	0	0	0	0	0	0	0	0	0	0	0	0	19.73	0	10.91	0	0	0	0	0	0	0	0	0	0	0	0	0	0	0	0	0	0	0	0	0	0	0
CGGAGGAGGTTAGAGGAG	zma-MIR_N121a	sub5&sub3	0	0	0	0	0	0	0	0	0	0	0	0	0	0	0	0	0	0	0	0	0	3.28	0	1.46	0	0	0	0	0	0	0	0	0	0	0	0	0	0	0	0	0	0	0	0	0	0	0
ATTGGAGAGGATTGAAGGGAT	zma-MIR_N123a	add5&sub3	0	0	0	0	0	0	0	0	0	0	0	0	0	0	0	0	0	0	0	0	0	0	0	0	0	0	0	0	0	0	0	0	0	0	0	0	0	0	0	0	0	0	0	0	0	0	0
TTGGAGAGGATTGAAGGGATT	zma-MIR_N123a	mature	1.45	0	0	0	0	0	0	1.14	22.74	0	0	0	6.77	0	15.66	21.65	0	0	4.46	4.03	4.04	14.77	1	3.88	0	3.32	0	0	0	0	0	0	8.7	15.16	15.84	9.83	147.36	12.51	35.21	19.95	0	0	1.94	3.48	0	0	0
TTGGAGAGGATTGATGGGATT	zma-MIR_N123a	seed_snp	0	0	0	0	0	0	0	0	0	0	0	0	0	0	0	0	0	0	0	0	0	1.64	0	0	0	0	0	0	0	0	0	0	0	0	0	0	0	0	0	0	0	0	0	0	0	0	0
ATTGGAGAGGATTGAAGGGGTTA	zma-MIR_N123a	tail_snp	0	0	0	0	0	0	0	0	0	0	0	0	0	0	0	0	0	0	0	0	0	0	0	0	0	0	0	0	0	0	0	0	0	0	0	0	0	0	0	0	0	0	0	0	0	0	0
AATGCATTTTTAGGTCCTTGA	zma-MIR_N124a	add5&sub3	0	0	0	0	0	0	0	0	0	0	0	0	0	0	0	0	0	0	0	1.15	0	0	0	0	0	0	0	0	0	0	0	0	0	0	0	0	0	0	0	0	0	0	0	0	0	0	0
ATGCATTTTTAGGTCCTTGAA	zma-MIR_N124a	add5&sub3	0	0	0	0	0	0	0	0	0	0	0	0	0	0	0	0	0	0	0	0	0	1.59	0.18	0	0	0	0	0	0	0	0	0	0	0	0	0	0	0	0	0	0	0	0	0	0	0	0
TTCAAGGGCCTAAAAATGTAT	zma-MIR_N124a	add5&sub3	0	0	0	0	0	0	0	0	0	0	0	0	0	0	0	0	0	0	3.9	5.76	5.14	0	0	0	0	0	0	0	0	0	0	0	0	0	0	0	0	0	0	0	0	0	0	0	0	0	0
TCAAGGGCCTAAAAATGTATT	zma-MIR_N124a	mature	0	0	0	0	0	0	0	0	0.74	0	2.24	0	0	1.41	0	0	0	0	16.72	14.78	12.84	0	0	0	0	0	0	0	0	0	0	0	0	4.33	3.54	11.52	2.91	0	0	0	0	0	2.18	0	0	2.93	0
TGCATTTATAGGTCCTTGAAC	zma-MIR_N124a	seed_snp	0.28	0	0	0	0	0	0	0	0	0	0	0	0	0	0	0	0	0	0	0	0	0	0	0	0	0	0	0	0	0	0	0	0	0	0	0	0	0	0	0	0	0	0	0	0	0	0
TGCATTTTTAGGTCCTTGAAC	zma-MIR_N124a	star	1.09	0	0	0	0	0	0	0	0	0	0	0	0	0	0	0	0	0	0	0	0	0	0	0	0	0	0	0	0	0	0	0	0	0	0	0	0	0	4.86	0	0	0	0	0	0	0	0
GCATTTTTAGGTCCTTGAACT	zma-MIR_N124a	sub5&add3	0.25	0	0	0	0	0	0	0	0.84	0	0	0	0	0	0.68	0	0	0	0	0	0	0	0	0	0	0	0	0	0	0	0	0	0	0	0	2.57	4.78	0	5.65	1.62	0	0	0	0	0	0	0
CCGTAGATGATGGATTTGATGGAC	zma-MIR_N125a	add3	0	0	0	0	0	0	0	0	0	0	0	0	0	0	0	0	0	1.08	0	0	0	0	0.27	0	0	0	0	0	0	0	0	0	0	0	0	0	0	0	0	0	0	0	0	0	0	0	0
GCCGTAGATGATGGATTTGAT	zma-MIR_N125a	add5&sub3	0.15	0	0	2.54	0	0	0	0	0	0	0	0	0	0	0	0	0	0	0	0	0	0	0	0	0	0	0	0	0	0	0	0	0	0	0	0	0	0	0	0	0	0	0	0	0	0	0
TCGGATCCACCATCTATGGCT	zma-MIR_N125a	mature	0.25	0	0	0	0	0	0	0.93	4.36	0	0	0	0	0	3.07	6.52	0	1.54	8.08	2.88	11.01	0	0.3	0	0	0	0	0	0	0	0	0	0	2.2	0	0	0	1.23	3.51	0	0	0	0	0	0	0	0
CCGTAGATGATGGATTTGATG	zma-MIR_N125a	star	0.48	0	0	0	0	0	0	0	0	0	0	0	0	0	1.91	1.25	1.76	1.54	0	0	0	0	0.18	0	0	0	0	0	0	0	0	0	0	0	0	0	0	0	0	0	0	0	0	0	0	0	0
GATATGACTGTTAAAACTGGTGCT	zma-MIR_N126a	add3	0	0	0	0	0	0	0	0	2.42	0	0	0	0	0	2.61	2.77	0	0	0	0	0	0	0	0	0	0	0	0	0	0	0	0	0	0	0	0	0	0	0	0	0	0	0	0	0	0	0
GCGATATGACTGTTAAAACTGGTG	zma-MIR_N126a	add5	0	0	0	0	0	0	0	0	0	0	0	0	0	0	0	0	0	0	0	0	0	0	0	0	0	0	0	0	0	0	0	0	0	0	0	0	0	0	0	0	0	0	0	0	0	0	0
GATATGACTGTTAAAACTGGTG	zma-MIR_N126a	mature	0	0	0	0	0	0	0	0	0	0	0	0	13.96	0	0	0	0	0	0	0	0	0	0	0	0	0	0	0	0	0	0	0	0	0	0	0	0	0	0	0	0	0	0	0	0	0	0
AGTTGCGATACGTTATTGTGCGAA	zma-MIR_N126a	sub5&add3	0	0	0	0	0	0	0	0	1.16	0	0	0	0	0	0.68	2.34	0	0	0	0	0	0	0	0	0	0	0	0	0	0	0	0	0	0	0	0	0	0	0	0	0	0	0	0	0	0	0
AGGTACGTTGATGCTGTCATGA	zma-MIR_N127a	mature	0	0	0	0	0	0	0	0	0	0	0	0	0	0	0	0	0	0	0	0	0	0	0	0	0	0	0	0	0	0	0	0	0	0	0	0	0	0	0	0	0	0	0	0	0	0	0
GGTACGTTGATGCTGTCATGA	zma-MIR_N127a	sub5	0	0	0	0	0	0	0	0	0	0	0	0	0	0	0	0	0	0	0	0	0	0	0	0	0	0	0	0	0	0	0	0	0	0	0	0	0	0	0	0	0	0	0	0	0	0	0
TCAAATTATAAGTCACTTTGA	zma-MIR_N128a	add5&sub3	0	0	0	0	0	0	0	0	4.05	0	0	0	0	0	5.32	3.19	0	0	0	0	0	0	0	0	0	0	0	0	0	0	0	0	0	0	0	0	0	0	0	0	0	0	0	0	0	0	0
TAAAGTGGCTTATAATTTGGA	zma-MIR_N128a	mature	0	0	0	0	0	0	0	0	0.95	0	0	1.9	0	0	2.44	0	3.52	2.62	9.48	14.59	16.88	37.74	2.16	7.52	0	0	0	0	0	0	0	0	5.36	0	0	0	0	0	0	0	6.6	1.94	12.31	0	0	0	0
AAAGTGGCTTATAATTTGGAT	zma-MIR_N128a	nt_add3	0	0	0	0	0	0	0	0	0	0	0	0	0	0	0	0	0	0	0	0	0	0	0.21	0	0	0	0	0	0	0	0	0	0	0	0	0	0	0	0	0	0	0	0	0	0	0	0
TAAAGTGGCTGATAATTTGGA	zma-MIR_N128a	seed_snp	0	0	0	0	0	0	0	0	0	0	0	0	0	0	0	0	0	0	0	0	0	0	0	0	0	0	0	0	0	0	0	0	0	0	0	0	0	0	0	0	0	0	2.96	0	0	0	0
TAAAGTGGCTTATAATTT	zma-MIR_N128a	sub3	0	0	0	0	0	0	0	0	0	0	0	0	0	0	0	0	0	0	0	0	0	4.35	0	0	0	0	0	0	0	0	0	0	0	0	0	0	0	0	0	0	0	0	0	0	0	0	0
TAAAGTGGCTTATAATTTG	zma-MIR_N128a	sub3	0	0	0	0	0	0	0	0	0	0	0	0	0	0	0	0	0	0	0	0	0	0.96	0	0	0	0	0	0	0	0	0	0	0	0	0	0	0	0	0	0	0	0	0	0	0	0	0
TAAAGTGGCTTATAATTTGG	zma-MIR_N128a	sub3	0	0	0	0	0	0	0	0	0	0	0	0	0	0	0	0	0	0	0	0	0	1.59	0	0	0	0	0	0	0	0	0	0	0	0	0	0	0	0	0	0	0	0	0	0	0	0	0
AAAGTGGCTTATAATTTGGA	zma-MIR_N128a	sub5	0	0	0	0	0	0	0	0	0	0	0	0	0	0	0	0	0	0	0	0	0	1.91	0	0	0	0	0	0	0	0	0	0	0	0	0	0	0	0	0	0	0	0	0	0	0	0	0
AAAGTGGCTTATAATTTGGAA	zma-MIR_N128a	sub5&add3	0	0	0	0	0	0	0	0	0	0	0	0	0	0	0	0	1.32	1.54	0	1.54	0	32.55	2.64	3.88	0	0	0	0	0	0	0	0	0	0	0	0	0	0	0	0	0	0	2.18	0	0	0	0
AAAGTGGCTGATAATTTGGAA	zma-MIR_N128a	tail_snp	0	0	0	0	0	0	0	0	0	0	0	0	0	0	0	0	0	0	0	0	0	0	0	0	0	0	0	0	0	0	0	0	0	0	0	0	0	0	0	0	0	0	1.78	0	0	0	0
TGAATTGACGATTTTGCCCCT	zma-MIR_N129a	mature	0.33	0	0	0	0	0	0	0	6.41	0	4.99	0	0	2.63	3.41	3.03	1.76	1.54	17.84	18.24	26.05	0	0.36	0	0	0	0	0	0	0	0	0	0	0	0	8.73	13	2.23	11.72	0	0	0	0	3.05	0	1.95	0
TGAATTGACGATTTTGCCCCA	zma-MIR_N129a	seed_snp	0	0	0	0	0	0	0	0	0	0	0	0	0	0	0	0	0	0	2.23	0	0	0	0	0	0	0	0	0	0	0	0	0	0	0	0	0	0	0	0	0	0	0	0	0	0	0	0
GGTCAAAATCGTCAATTCACC	zma-MIR_N129a	star	0	0	0	0	0	0	0	0	0	0	0	0	0	0	0	0	0	0	2.23	0	0	2.87	0.18	0	0	0	0	0	0	0	0	0	0	0	0	0	0	0	0	0	0	0	0	0	0	0	0
GTCAAAATCGTCAATTCACCCT	zma-MIR_N129a	sub5&add3	0.15	0	0	0	0	0	0	0	0	0	0	0	0	0	0	0	0	0	0	0	0	0	0	0	0	0	0	0	0	0	0	0	0	0	0	0	0	0	0	0	0	0	0	0	0	0	0
TCAAAATCGTCAATTCACCCT	zma-MIR_N129a	sub5&add3	0.28	0	0	0	0	0	0	0.93	0	0	0	0	0	0	0	0	1.32	1.39	0	1.15	3.3	1.43	0	0	0	0	0	0	0	0	0	0	0	0	0	0	0	0	0	0	0	0	0	0	0	0	0
CAAAAACAAGTAGATCGTTGCA	zma-MIR_N12a	add3	0	0	0	0	0	0	0	0	0	0	0	0	0	0	0	0	0	0	0	0	0	0	0	0	0	0	0	0	0	0	0	0	0	0	0	0	0	0	0	0	0	0	0	0	0	0	0
CAAAAACAAGTAGATCGTTGCAAC	zma-MIR_N12a	add3	0	0	0	0	0	0	0	0	0	0	0	0	0	0	0	0	0	0	0	0	0	0	0	0	0	0	0	0	0	0	0	0	0	0	0	0	0	0	0	0	0	0	0	0	0	0	0
ACAAAAACAAGTAGATCGTTGC	zma-MIR_N12a	add5	0	0	0	0	0	0	0	0	0	0	0	0	0	0	0	0	0	0	0	0	0	0	0	0	0	0	0	0	0	0	0	0	0	0	0	0	0	0	0	0	0	0	0	0	0	0	0
TACAAAAACAAGTAGATCGTTGC	zma-MIR_N12a	add5	0	0	0	0	0	0	0	0	0	0	0	0	0	0	0	0	0	0	0	0	0	0	0	0	0	0	0	0	0	0	0	0	0	0	0	0	0	0	0	0	0	0	0	0	0	0	0
TTACAAAAACAAGTAGATCGTTGC	zma-MIR_N12a	add5	0	0	0	0	0	0	0	0	0	0	0	0	0	0	0	0	0	0	0	0	0	0	0	0	0	0	0	0	0	0	0	0	0	0	0	0	0	0	0	0	0	0	0	0	0	0	0
ACAAAAACAAGTAGATCGTTGCAA	zma-MIR_N12a	add5&add3	0	0	0	0	0	0	0	0	0	0	0	0	0	0	0	0	0	0	0	0	0	0	0	0	0	0	0	0	0	0	0	0	0	0	0	0	0	0	0	0	0	0	0	0	0	0	0
TACAAAAACAAGTAGATCGTTGCA	zma-MIR_N12a	add5&add3	0	0	0	0	0	0	0	0	0	0	0	0	0	0	0	0	0	0	0	0	0	0	0	0	0	0	0	0	0	0	0	0	0	0	0	0	0	0	0	0	0	0	0	0	0	0	0
TACAAAAACAAGTAGATCGTTG	zma-MIR_N12a	add5&sub3	0	0	0	0	0	0	0	0	0	0	0	0	0	0	0	0	0	0	0	0	0	0	0	0	0	0	0	0	0	0	0	0	0	0	0	0	0	0	0	0	0	0	0	0	0	0	0
TTACAAAAACAAGTAGATCGT	zma-MIR_N12a	add5&sub3	0	0	0	0	0	0	0	0	0	0	0	0	0	0	0	0	0	0	0	0	0	0	0	0	0	0	0	0	0	0	0	0	0	0	0	0	0	0	0	0	0	0	0	0	0	0	0
CAAAAACAAGTAGATCGTTGC	zma-MIR_N12a	mature	0	0	0	0	0	0	0	0	0	0	0	0	0	0	0	0	0	0	0	0	0	0	0	0	0	0	0	0	0	0	0	0	0	0	0	0	0	0	0	0	0	0	0	0	0	0	0
AAAAACAAGTAGATCGTTGCA	zma-MIR_N12a	sub5&add3	0	0	0	0	0	0	0	0	0	0	0	0	0	0	0	0	0	0	0	0	0	0	0	0	0	0	0	0	0	0	0	0	0	0	0	0	0	0	0	0	0	0	0	0	0	0	0
AAAAACAAGTAGATCGTTGCAA	zma-MIR_N12a	sub5&add3	0	0	0	0	0	0	0	0	0	0	0	0	0	0	0	0	0	0	0	0	0	0	0	0	0	0	0	0	0	0	0	0	0	0	0	0	0	0	0	0	0	0	0	0	0	0	0
AAAAACAAGTAGATCGTTGCAAC	zma-MIR_N12a	sub5&add3	0	0	0	0	0	0	0	0	0	0	0	0	0	0	0	0	0	0	0	0	0	0	0	0	0	0	0	0	0	0	0	0	0	0	0	0	0	0	0	0	0	0	0	0	0	0	0
AAAACAAGTAGATCGTTGCAA	zma-MIR_N12a	sub5&add3	0	0	0	0	0	0	0	0	0	0	0	0	0	0	0	0	0	0	0	0	0	0	0	0	0	0	0	0	0	0	0	0	0	0	0	0	0	0	0	0	0	0	0	0	0	0	0
AAAACAAGTAGATCGTTGCAAC	zma-MIR_N12a	sub5&add3	0	0	0	0	0	0	0	0	0	0	0	0	0	0	0	0	0	0	0	0	0	0	0	0	0	0	0	0	0	0	0	0	0	0	0	0	0	0	0	0	0	0	0	0	0	0	0
CAAAAACAAGTAGATCGTTGCA	zma-MIR_N12b	add3	0	0	0	0	0	0	0	0	0	0	0	0	0	0	0	0	0	0	0	0	0	0	0	0	0	0	0	0	0	0	0	0	0	0	0	0	0	0	0	0	0	0	0	0	0	0	0
CAAAAACAAGTAGATCGTTGCAAC	zma-MIR_N12b	add3	0	0	0	0	0	0	0	0	0	0	0	0	0	0	0	0	0	0	0	0	0	0	0	0	0	0	0	0	0	0	0	0	0	0	0	0	0	0	0	0	0	0	0	0	0	0	0
ACAAAAACAAGTAGATCGTTGC	zma-MIR_N12b	add5	0	0	0	0	0	0	0	0	0	0	0	0	0	0	0	0	0	0	0	0	0	0	0	0	0	0	0	0	0	0	0	0	0	0	0	0	0	0	0	0	0	0	0	0	0	0	0
TACAAAAACAAGTAGATCGTTGC	zma-MIR_N12b	add5	0	0	0	0	0	0	0	0	0	0	0	0	0	0	0	0	0	0	0	0	0	0	0	0	0	0	0	0	0	0	0	0	0	0	0	0	0	0	0	0	0	0	0	0	0	0	0
TTACAAAAACAAGTAGATCGTTGC	zma-MIR_N12b	add5	0	0	0	0	0	0	0	0	0	0	0	0	0	0	0	0	0	0	0	0	0	0	0	0	0	0	0	0	0	0	0	0	0	0	0	0	0	0	0	0	0	0	0	0	0	0	0
ACAAAAACAAGTAGATCGTTGCAA	zma-MIR_N12b	add5&add3	0	0	0	0	0	0	0	0	0	0	0	0	0	0	0	0	0	0	0	0	0	0	0	0	0	0	0	0	0	0	0	0	0	0	0	0	0	0	0	0	0	0	0	0	0	0	0
TACAAAAACAAGTAGATCGTTGCA	zma-MIR_N12b	add5&add3	0	0	0	0	0	0	0	0	0	0	0	0	0	0	0	0	0	0	0	0	0	0	0	0	0	0	0	0	0	0	0	0	0	0	0	0	0	0	0	0	0	0	0	0	0	0	0
TACAAAAACAAGTAGATCGTTG	zma-MIR_N12b	add5&sub3	0	0	0	0	0	0	0	0	0	0	0	0	0	0	0	0	0	0	0	0	0	0	0	0	0	0	0	0	0	0	0	0	0	0	0	0	0	0	0	0	0	0	0	0	0	0	0
TTACAAAAACAAGTAGATCGT	zma-MIR_N12b	add5&sub3	0	0	0	0	0	0	0	0	0	0	0	0	0	0	0	0	0	0	0	0	0	0	0	0	0	0	0	0	0	0	0	0	0	0	0	0	0	0	0	0	0	0	0	0	0	0	0
CAAAAACAAGTAGATCGTTGC	zma-MIR_N12b	mature	0	0	0	0	0	0	0	0	0	0	0	0	0	0	0	0	0	0	0	0	0	0	0	0	0	0	0	0	0	0	0	0	0	0	0	0	0	0	0	0	0	0	0	0	0	0	0
AAAAACAAGTAGATCGTTGCA	zma-MIR_N12b	sub5&add3	0	0	0	0	0	0	0	0	0	0	0	0	0	0	0	0	0	0	0	0	0	0	0	0	0	0	0	0	0	0	0	0	0	0	0	0	0	0	0	0	0	0	0	0	0	0	0
AAAAACAAGTAGATCGTTGCAA	zma-MIR_N12b	sub5&add3	0	0	0	0	0	0	0	0	0	0	0	0	0	0	0	0	0	0	0	0	0	0	0	0	0	0	0	0	0	0	0	0	0	0	0	0	0	0	0	0	0	0	0	0	0	0	0
AAAAACAAGTAGATCGTTGCAAC	zma-MIR_N12b	sub5&add3	0	0	0	0	0	0	0	0	0	0	0	0	0	0	0	0	0	0	0	0	0	0	0	0	0	0	0	0	0	0	0	0	0	0	0	0	0	0	0	0	0	0	0	0	0	0	0
AAAACAAGTAGATCGTTGCAA	zma-MIR_N12b	sub5&add3	0	0	0	0	0	0	0	0	0	0	0	0	0	0	0	0	0	0	0	0	0	0	0	0	0	0	0	0	0	0	0	0	0	0	0	0	0	0	0	0	0	0	0	0	0	0	0
AAAACAAGTAGATCGTTGCAAC	zma-MIR_N12b	sub5&add3	0	0	0	0	0	0	0	0	0	0	0	0	0	0	0	0	0	0	0	0	0	0	0	0	0	0	0	0	0	0	0	0	0	0	0	0	0	0	0	0	0	0	0	0	0	0	0
CAAAAACAAGTAGATCGTTGCA	zma-MIR_N12c	add3	0	0	0	0	0	0	0	0	0	0	0	0	0	0	0	0	0	0	0	0	0	0	0	0	0	0	0	0	0	0	0	0	0	0	0	0	0	0	0	0	0	0	0	0	0	0	0
CAAAAACAAGTAGATCGTTGCAAC	zma-MIR_N12c	add3	0	0	0	0	0	0	0	0	0	0	0	0	0	0	0	0	0	0	0	0	0	0	0	0	0	0	0	0	0	0	0	0	0	0	0	0	0	0	0	0	0	0	0	0	0	0	0
ACAAAAACAAGTAGATCGTTGC	zma-MIR_N12c	add5	0	0	0	0	0	0	0	0	0	0	0	0	0	0	0	0	0	0	0	0	0	0	0	0	0	0	0	0	0	0	0	0	0	0	0	0	0	0	0	0	0	0	0	0	0	0	0
TACAAAAACAAGTAGATCGTTGC	zma-MIR_N12c	add5	0	0	0	0	0	0	0	0	0	0	0	0	0	0	0	0	0	0	0	0	0	0	0	0	0	0	0	0	0	0	0	0	0	0	0	0	0	0	0	0	0	0	0	0	0	0	0
TTACAAAAACAAGTAGATCGTTGC	zma-MIR_N12c	add5	0	0	0	0	0	0	0	0	0	0	0	0	0	0	0	0	0	0	0	0	0	0	0	0	0	0	0	0	0	0	0	0	0	0	0	0	0	0	0	0	0	0	0	0	0	0	0
ACAAAAACAAGTAGATCGTTGCAA	zma-MIR_N12c	add5&add3	0	0	0	0	0	0	0	0	0	0	0	0	0	0	0	0	0	0	0	0	0	0	0	0	0	0	0	0	0	0	0	0	0	0	0	0	0	0	0	0	0	0	0	0	0	0	0
TACAAAAACAAGTAGATCGTTGCA	zma-MIR_N12c	add5&add3	0	0	0	0	0	0	0	0	0	0	0	0	0	0	0	0	0	0	0	0	0	0	0	0	0	0	0	0	0	0	0	0	0	0	0	0	0	0	0	0	0	0	0	0	0	0	0
TACAAAAACAAGTAGATCGTTG	zma-MIR_N12c	add5&sub3	0	0	0	0	0	0	0	0	0	0	0	0	0	0	0	0	0	0	0	0	0	0	0	0	0	0	0	0	0	0	0	0	0	0	0	0	0	0	0	0	0	0	0	0	0	0	0
TTACAAAAACAAGTAGATCGT	zma-MIR_N12c	add5&sub3	0	0	0	0	0	0	0	0	0	0	0	0	0	0	0	0	0	0	0	0	0	0	0	0	0	0	0	0	0	0	0	0	0	0	0	0	0	0	0	0	0	0	0	0	0	0	0
CAAAAACAAGTAGATCGTTGC	zma-MIR_N12c	mature	0	0	0	0	0	0	0	0	0	0	0	0	0	0	0	0	0	0	0	0	0	0	0	0	0	0	0	0	0	0	0	0	0	0	0	0	0	0	0	0	0	0	0	0	0	0	0
AAAAACAAGTAGATCGTTGCA	zma-MIR_N12c	sub5&add3	0	0	0	0	0	0	0	0	0	0	0	0	0	0	0	0	0	0	0	0	0	0	0	0	0	0	0	0	0	0	0	0	0	0	0	0	0	0	0	0	0	0	0	0	0	0	0
AAAAACAAGTAGATCGTTGCAA	zma-MIR_N12c	sub5&add3	0	0	0	0	0	0	0	0	0	0	0	0	0	0	0	0	0	0	0	0	0	0	0	0	0	0	0	0	0	0	0	0	0	0	0	0	0	0	0	0	0	0	0	0	0	0	0
AAAAACAAGTAGATCGTTGCAAC	zma-MIR_N12c	sub5&add3	0	0	0	0	0	0	0	0	0	0	0	0	0	0	0	0	0	0	0	0	0	0	0	0	0	0	0	0	0	0	0	0	0	0	0	0	0	0	0	0	0	0	0	0	0	0	0
AAAACAAGTAGATCGTTGCAA	zma-MIR_N12c	sub5&add3	0	0	0	0	0	0	0	0	0	0	0	0	0	0	0	0	0	0	0	0	0	0	0	0	0	0	0	0	0	0	0	0	0	0	0	0	0	0	0	0	0	0	0	0	0	0	0
AAAACAAGTAGATCGTTGCAAC	zma-MIR_N12c	sub5&add3	0	0	0	0	0	0	0	0	0	0	0	0	0	0	0	0	0	0	0	0	0	0	0	0	0	0	0	0	0	0	0	0	0	0	0	0	0	0	0	0	0	0	0	0	0	0	0
TCCGAATGGTGTAGAAGGAATT	zma-MIR_N130a	add3	0	0	0	0	0	0	0	0	0	0	0	0	0	0	0	0	0	0	0	0	0	1.64	0.76	0	0	0	0	0	0	0	0	0	0	0	0	0	0	0	0	0	0	0	0	0	0	0	0
ATCCGAATGGTGTAGAAGGAATTA	zma-MIR_N130a	add5&add3	0	0	0	0	0	0	0	0.43	0	0	0	0	0	0	0	0	0	0	0	0	0	0	0	0	0	0	0	0	0	0	0	0	0	0	0	0	0	0	0	0	0	0	0	0	0	0	0
TCCGAATGGTGTAGAAGGAAT	zma-MIR_N130a	mature	0	5.43	0	0	0	0	0	0	2.84	0	0	0	0	0	3.43	2.39	19.82	12.96	3.9	3.26	0	43.51	30.58	9.22	0	0	0	0	0	0	0	0	133.88	3.66	0	3.21	4.84	0	0	0	0	0	0	0	7	7.58	0
TCCGAATGGGGTAGAAGGAAT	zma-MIR_N130a	seed_snp	0	0	0	0	0	0	0	0	0	0	0	0	0	0	0	0	0	0	0	0	0	0	0.18	0	0	0	0	0	0	0	0	0	0	0	0	0	0	0	0	0	0	0	0	0	0	0	0
CTCTTCTACACCACTCAGATG	zma-MIR_N130a	star	0	0	0	0	0	0	0	0	0	0	0	0	0	0	0	0	0	0	0	0	0	0	0	0	0	0	0	0	0	0	0	0	0	0	0	0	0	0	0	0	0	0	0	0	0	0	0
TCCGAATGGTGTAGAAGG	zma-MIR_N130a	sub3	0	0	0	0	0	0	0	0	0	0	0	0	0	0	0	0	0	0	0	0	0	0	0	0	0	0	0	0	0	0	0	0	0	0	0	0	0	0	0	0	0	0	0	0	0	0	0
TCCGAATGGTGTAGAAGGAA	zma-MIR_N130a	sub3	0.18	0	0	0	0	0	0	0	0	0	0	0	0	0	0	0	2.64	0	0	0	0	5.19	1.46	0	0	0	0	0	0	0	0	0	5.36	0	0	0	0	0	0	0	0	0	0	0	0	0	0
GTTAAATAACAGCACGAGATTCC	zma-MIR_N131a	add5	0	0	0	0	0	0	0	0	0	0	0	0	0	0	0	0	0	0	0	0	13.21	0	0	0	0	0	0	0	0	0	0	0	0	0	0	0	0	0	0	0	0	0	0	0	0	0	0
TAAATAACAGCACGAGATTCC	zma-MIR_N131a	add5	0	0	0	0	0	0	0	0	0	0	0	0	0	1.62	0	0	0	0	0	0	10.64	0	0	0	0	0	0	0	0	0	0	0	0	0	0	0	0	0	0	0	0	0	0	0	0	0	0
TTAAATAACAGCACGAGATTCC	zma-MIR_N131a	add5	0	0	0	0	0	0	0	0	0	0	0	0	0	0	0	0	0	0	0	0	5.5	0	0	0	0	0	0	0	0	0	0	0	0	0	0	0	0	0	0	0	0	0	0	0	0	0	0
AAATAACAGCACGAGATTCC	zma-MIR_N131a	mature	0	0	0	0	0	0	0	0	0	0	0	0	0	2.02	0	0	0	0	5.85	0	21.65	0	0	0	0	0	0	0	0	0	0	0	0	0	0	0	0	0	0	0	0	0	0	0	0	0	0
AAATAACAGCACGAGATTGC	zma-MIR_N131a	seed_snp	0	0	0	0	0	0	0	0	0	0	12.67	0	0	0	0	0	0	0	0	0	0	0	0	0	0	0	0	0	0	0	0	0	0	0	0	0	0	0	0	0	0	0	0	0	0	0	0
AATAACAGCACGAGATTCC	zma-MIR_N131a	sub5	0	0	0	0	0	0	0	0	0	0	0	0	0	0	0	0	0	0	0	0	10.64	0	0	0	0	0	0	0	0	0	0	0	0	0	0	0	0	0	0	0	0	0	0	0	0	0	0
ATAACAGCACGAGATTCC	zma-MIR_N131a	sub5	0	0	0	0	0	0	0	0	0	0	0	0	0	0	0	0	0	0	0	0	6.6	0	0	0	0	0	0	0	0	0	0	0	0	0	0	0	0	0	0	0	0	0	0	0	0	0	0
AAATAACAGCACGAGATTA	zma-MIR_N131a	tail_snp	0	0	0	0	0	0	0	0	0	0	4.22	0	0	0	0	0	0	0	0	0	0	0	0	0	0	0	0	0	0	0	0	0	0	0	0	0	0	0	0	0	0	0	0	0	0	0	0
CCGGGAACTGGAGATGCTACTC	zma-MIR_N132a	add5	0.23	0	0	0	0	0	0	0	0	0	0	0	0	0	0	0	0	0	0	0	0	0	0	0	0	0	0	0	0	0	0	0	0	0	0	0	0	0	0	0	0	0	0	0	0	0	0
CGGGAACTGGAGATGCTACTC	zma-MIR_N132a	mature	131.44	0	0	0	0.88	1.93	1.01	85.28	39.09	1.64	0	0	44.41	1.21	31.74	32.63	0	0	12.82	6.53	11.74	0	0.24	0	25.48	22.06	24.94	16.04	24.02	28.99	13.39	12.99	0	15.26	10.14	10.84	189.27	137.01	393.74	47.47	0	0	7.91	74.41	0	0	0
CGGGAACTGGAGATGCTAATC	zma-MIR_N132a	seed_snp	0.15	0	0	0	0	0	0	0	0	0	0	0	0	0	0	0	0	0	0	0	0	0	0	0	0	0	0	0	0	0	0	0	0	0	0	0	0	0	0	0	0	0	0	0	0	0	0
CGGGAACTGGAGATGCTACTT	zma-MIR_N132a	seed_snp	0.15	0	0	0	0	0	0	0	0	0	0	0	0	0	0	0	0	0	0	0	0	0	0	0	0	0	0	0	0	0	0	0	0	0	0	0	0	0	0	0	0	0	0	0	0	0	0
CTGGAACTGGAGATGCTACTC	zma-MIR_N132a	seed_snp	0	0	0	0	0	0	0	0	0	0	0	0	0	0	0	0	0	0	0	0	0	0	0	0	0	0	0	0	0	0	0	0	0	0	0	0	0	0	0	0	0	0	0	5.22	0	0	0
CGGGAACTGGAGATGCTACT	zma-MIR_N132a	sub3	0.41	0	0	0	0	0	0	0	0	0	0	0	0	0	0	0	0	0	0	0	0	0	0	0	0	0	0	0	0	0	0	0	0	0	0	0	0	0	0	0	0	0	0	0	0	0	0
GGGAACTGGAGATGCTACTC	zma-MIR_N132a	sub5	0.3	0	0	0	0	0	0	0	2.94	0	0	0	0	0	3.29	2.41	0	0	0	0	0	0	0	0	0	0	0	0	0	0	0	0	0	0	0	0	0	0	0	0	0	0	0	0	0	0	0
TTCAATGCCATCGCCAGCGGC	zma-MIR_N133a	mature	1.17	0	0	0	0	0	0	0	2.52	0	0	0	0	0	3.14	2.64	0	0	4.74	2.3	2.2	0	0	0	0	0	0	0	0	0	0	0	0	0	0	0	9.66	7.4	10.95	2.44	0	0	0	0	0	0	0
ACTGGCAATGACATGGAAGGG	zma-MIR_N133a	sub5&add3	0	0	0	0	0	0	0	0	0	0	0	0	0	0	0	0	0	0	0	0	0	0	0.18	0	0	0	0	0	0	0	0	0	0	0	0	0	0	0	0	0	0	0	0	0	0	0	0
GCCGTAGATGGTGGATCCGAT	zma-MIR_N135a	add3	0	0	0	0	0	0	0	0	0	0	0	0	0	0	0	0	0	1.39	1.95	0	0	0	0.24	0	0	0	0	0	0	0	0	0	0	0	0	0	0	0	0	0	0	0	0	0	0	0	0
CAGATCCAGCATCTACGGCTG	zma-MIR_N135a	add5	0.48	0	0	0	0	0	0	0	0	0	0	0	0	0	0	0	0	0	0	0	0	0	0.21	0	0	0	0	0	0	0	0	0	0	0	0	0	0	0	0	0	0	0	0	0	0	0	0
ATCAGATCCAGCATCTACGGC	zma-MIR_N135a	add5&sub3	0.56	0	0	0	0	0	0	0	2.31	0	0	0	0	0	4.26	3.87	0	0	7.8	2.88	2.57	0	0	0	0	0	0	0	0	0	0	0	0	0	0	0	0	0	0	0	0	0	0	0	0	2.28	0
GCCGTAGATGGTGGATCCGA	zma-MIR_N135a	mature	0	0	0	0	0	0	0	0	0	0	0	0	0	0	0	0	0	0	0	0	0	0	0	0	0	0	0	0	0	0	0	0	0	0	0	0	0	0	0	0	0	0	0	0	0	0	0
GCCGTAGATGGTGGATCCG	zma-MIR_N135a	sub3	0	0	0	0	0	0	0	0	0	0	0	0	0	0	0	0	0	0	0	0	0	0	0	0	0	0	0	0	0	0	0	0	0	0	0	0	0	0	0	0	0	0	0	0	0	0	0
CGTAGATGGTGGATCCGATGG	zma-MIR_N135a	sub5&add3	0	0	0	0	0	0	0	0	0	0	0	0	0	0	0	0	3.52	2.78	1.67	0	0	0	0.18	0	0	0	0	0	0	0	0	0	0	0	0	0	0	0	0	0	0	0	0	0	0	0	0
CCGACTCCAGCTCTTGGCTAGAT	zma-MIR_N136a	add3	0	0	0	0	0	0	0	0	0	0	0	0	0	0	0	0	0	0	0	0	0	0	0	0	0	0	0	0	0	0	0	0	0	0	0	0	0	0	0	0	0	0	0	0	0	0	0
ACCCGACTCCAGCTCTTGGCTAGA	zma-MIR_N136a	add5	0	0	0	0	0	0	0	0	0	0	0	0	0	0	0	0	0	0	0	0	0	0	0	0	0	0	0	0	0	0	0	0	0	0	0	0	0	0	0	0	0	0	0	0	0	0	0
ACCCGACTCCAGCTCTTGGCTAG	zma-MIR_N136a	add5&sub3	0	0	0	0	0	0	0	0	0	0	0	0	0	0	0	0	0	0	0	0	0	0	0	0	0	0	0	0	0	0	0	0	0	0	0	0	0	0	0	0	0	0	0	0	0	0	0
CCCGACTCCAGCTCTTGGCT	zma-MIR_N136a	add5&sub3	0	0	0	0	0	0	0	0	0	0	0	0	0	0	0	0	0	0	0	0	0	0	0	0	0	0	0	0	0	0	0	0	0	0	0	0	0	0	0	0	0	0	0	0	0	0	0
CCCGACTCCAGCTCTTGGCTA	zma-MIR_N136a	add5&sub3	0	0	0	0	0	0	0	0	0	0	0	0	0	0	0	0	0	0	0	0	0	0	0	0	0	0	0	0	0	0	0	0	0	0	0	0	0	0	0	0	0	0	0	0	0	0	0
CCCGACTCCAGCTCTTGGCTAG	zma-MIR_N136a	add5&sub3	0	0	0	0	0	0	0	0	0	0	0	0	0	0	0	0	0	0	0	0	0	0	0	0	0	0	0	0	0	0	0	0	0	0	0	0	0	0	0	0	0	0	0	0	0	0	0
CCGACTCCAGCTCTTGGCTAGA	zma-MIR_N136a	mature	0	0	0	0	0	0	0	0	0	0	0	0	0	0	0	0	0	0	0	0	0	0	0	0	0	0	0	0	0	0	0	0	0	0	0	0	0	0	0	0	0	0	0	0	0	0	3.77
CCGACTCCAGCTCTTGGCTAGG	zma-MIR_N136a	seed_snp	0	0	0	0	0	0	0	0	0	0	0	0	0	0	0	0	0	0	0	0	0	0	0	0	0	0	0	0	0	0	0	0	0	0	0	0	0	0	0	0	0	0	0	0	0	0	0
CCGACTCCAGCTCTTGGCT	zma-MIR_N136a	sub3	0	0	0	0	0	0	0	0	0	0	0	0	0	0	0	0	0	0	0	0	0	0	0	0	0	0	0	0	0	0	0	0	0	0	0	0	0	0	0	0	0	0	0	0	0	0	0
CCGACTCCAGCTCTTGGCTA	zma-MIR_N136a	sub3	0	0	0	0	0	0	0	0	0	0	0	0	0	0	0	0	0	0	0	0	0	0	0	0	0	0	0	0	0	0	0	0	0	0	0	0	0	0	0	0	0	0	0	0	0	0	0
CCGACTCCAGCTCTTGGCTAG	zma-MIR_N136a	sub3	0	0	0	0	0	0	0.87	0	0	0	0	0	0	0	0	0	0	0	0	0	0	0	0	0	0	0	0	0	0	0	0	0	0	0	2.94	0	0	0	0	0	0	0	0	0	0	0	4.85
CGACTCCAGCTCTTGGCTAGA	zma-MIR_N136a	sub5	0	0	0	0	0	0	0	0	0	0	0	0	0	0	0	0	0	0	0	0	0	0	0	0	0	0	0	0	0	0	0	0	0	0	0	0	0	0	0	0	0	0	0	0	0	0	0
CGACTCCAGCTCTTGGCT	zma-MIR_N136a	sub5&sub3	0	0	0	0	0	0	0	0	0	0	0	0	0	0	0	0	0	0	0	0	0	0	0	0	0	0	0	0	0	0	0	0	0	0	0	0	0	0	0	0	0	0	0	0	0	0	0
CGACTCCAGCTCTTGGCTAG	zma-MIR_N136a	sub5&sub3	0	0	0	0	0	0	0	0	0	0	0	0	0	0	0	0	0	0	0	0	0	0	0	0	0	0	0	0	0	0	0	0	0	0	0	0	0	0	0	0	0	0	0	0	0	0	0
CCGACTCCAGCTCTTGGCA	zma-MIR_N136a	tail_snp	0	0	0	0	0	0	0	0	0	0	0	0	0	0	0	0	0	0	0	0	0	0	0	0	0	0	0	0	0	0	0	0	0	0	0	0	0	0	0	0	0	0	0	0	0	0	0
CCGACTCCAGCTCTTGGCC	zma-MIR_N136a	tail_snp	0	0	0	0	0	0	0	0	0	0	0	0	0	0	0	0	0	0	0	0	0	0	0	0	0	0	0	0	0	0	0	0	0	0	0	0	0	0	0	0	0	0	0	0	0	0	0
GTCGATGGCCACCGTGTCGCCGA	zma-MIR_N137a	add5	0	0	0	0	0	0	0	0	0	0	0	0	0	0	0	0	0	0	0	0	0	0	0	0	0	0	0	0	0	0	0	0	0	0	0	0	0	0	0	0	0	0	0	0	0	0	0
TCGATGGCCACCGTGTCGCCGAAG	zma-MIR_N137a	add5&add3	0	0	0	0	0	0	0	0	0	0	0	0	0	0	0	0	0	0	0	0	0	0	0	0	0	0	0	0	0	0	0	0	0	0	0	0	0	0	0	0	0	0	0	0	0	0	0
CGTCGATGGCCACCGTGTCGC	zma-MIR_N137a	add5&sub3	0	0	0	0	0	0	0	0	0	0	0	0	0	0	0	0	0	0	0	0	0	0	0	0	0	0	0	0	0	0	0	0	0	0	0	0	0	0	0	0	0	0	0	0	0	3.25	0
GTCGATGGCCACCGTGTCGCC	zma-MIR_N137a	add5&sub3	0	0	0	0	0	0	0	0	0	0	0	0	0	0	0	0	0	0	0	0	0	0	0	0	0	0	0	0	0	0	0	0	0	0	0	0	0	0	0	0	0	0	0	0	0	7.57	0
CGATGGCCACCGTGTCGCCGA	zma-MIR_N137a	mature	0	0	0	0	0	0	0	0	0	0	0	0	0	0	0	0	0	0	0	0	0	0	0	0	0	0	0	0	0	0	0	0	0	0	0	0	0	0	0	0	0	0	0	0	11.89	6.06	0
ATGGCCACCGTGTCGCCGAAG	zma-MIR_N137a	sub5&add3	0	0	0	0	0	0	0	0	0	0	0	0	0	0	0	0	0	0	0	0	0	0	0	0	0	0	0	0	0	0	0	0	0	0	0	0	0	0	0	0	0	0	0	0	0	0	0
GATGGCCACCGTGTCGCCGAA	zma-MIR_N137a	sub5&add3	0	0	0	0	0	0	0	0	0	0	0	0	0	0	0	0	0	0	0	0	0	0	0	0	0	0	0	0	0	0	0	0	0	0	0	0	0	0	0	0	0	0	0	0	0	0	0
CTATCCAGATGTGTTGAGGTGG	zma-MIR_N138a	add5	0	0	0	0	0	0	0	0	0	0	0	0	0	0	0	0	0	0	0	0	0	0	0	0	0	0	0	0	0	0	0	0	0	0	0	0	0	0	0	0	0	0	0	0	0	0	0
CTATCCAGATGTGTTGAGGTG	zma-MIR_N138a	add5&sub3	0	0	0	0	0	0	0	0	0	0	0	0	0	0	0	0	0	0	0	0	0	0	0	0	0	0	0	0	0	0	0	0	0	0	0	0	0	0	0	0	0	0	0	0	0	0	0
TATCCAGATGTGTTGAGGTGG	zma-MIR_N138a	mature	0.15	0	0	0	0	0	0	0	5.1	1.64	0	0	0	2.02	4.71	8.37	0	0	1.67	2.69	0	0	0.79	0	0	0	0	0	0	0	0	0	7.36	5.54	5.94	14.8	2.19	0	1.44	0	0	3.04	9.26	0	9.1	17.11	0
TATCCAGATGTGTTGAGGTGA	zma-MIR_N138a	seed_snp	0	0	0	0	0	0	0	0	0	0	0	0	0	0	0	0	0	0	0	0	0	0	0	0	0	0	0	0	0	0	0	0	0	0	0	0	0	0	0	0	0	0	0	0	0	0	0
TATCCAGATGTGTTGAGG	zma-MIR_N138a	sub3	0	0	0	0	0	0	0	0	0	0	0	0	0	0	0	0	0	0	0	0	0	8.06	0	0	0	0	0	0	0	0	0	0	0	0	0	0	0	0	0	0	0	0	0	0	0	0	0
TATCCAGATGTGTTGAGGT	zma-MIR_N138a	sub3	0	0	0	0	0	0	0	0	0	0	0	0	0	0	0	0	0	0	0	0	0	5.01	0	0	0	0	0	0	0	0	0	0	0	0	0	0	0	0	0	0	0	0	0	0	0	0	0
TATCCAGATGTGTTGAGGTG	zma-MIR_N138a	sub3	0	0	0	0	0	0	0	0	0	0	0	0	0	0	0	0	0	0	0	0	0	0.96	0	0	0	0	0	0	0	0	0	0	0	0	0	0	0	0	0	0	0	0	0	0	0	0	0
AAGAGGAAAGAGGGCGTGGTAC	zma-MIR_N139a	add3	0.15	0	0	0	0	0	0	0	0	0	0	0	0	0	0	0	0	0	0	0	0	0	6.9	0	0	0	0	0	0	0	0	0	0	0	0	0	0	0	0	0	0	0	0	0	0	0	0
AAGAGGAAAGAGGGCGTGGTACA	zma-MIR_N139a	add3	0	0	0	0	0	0	0	0	0	0	0	0	0	0	0	0	0	0	0	0	0	0	0.24	0	0	0	0	0	0	0	0	0	0	0	0	0	0	0	0	0	0	0	0	0	0	0	0
AAGAGGAAAGAGGGCGTGGTACAT	zma-MIR_N139a	add3	0	0	0	0	0	0	0	0	0	0	0	0	0	0	0	0	0	0	0	0	0	0	2.28	0	0	0	0	0	0	0	0	0	0	0	0	0	0	0	0	0	0	0	0	0	0	0	0
GAAGAGGAAAGAGGGCGTGGTA	zma-MIR_N139a	add5	0	0	0	0	0	0	0	0	0	0	0	0	0	0	0	0	0	0	0	0	0	0	0.27	0	0	0	0	0	0	0	0	0	0	0	0	0	0	0	0	0	0	0	0	0	0	0	0
CGAAGAGGAAAGAGGGCGTGG	zma-MIR_N139a	add5&sub3	0	0	0	0	0	0	0	0	0	0	0	0	0	0	0	0	0	0	0	0	0	0	0	0	0	0	0	0	0	0	0	0	0	0	0	0	0	0	0	0	0	0	0	0	0	0	0
CGAAGAGGAAAGAGGGCGTGGT	zma-MIR_N139a	add5&sub3	0	0	0	0	0	0	0	0	0	0	0	0	0	0	0	0	0	0	0	0	0	0	0	0	0	0	0	0	0	0	0	0	0	0	0	0	0	0	0	0	0	0	0	0	0	0	0
GAAGAGGAAAGAGGGCGTGGT	zma-MIR_N139a	add5&sub3	0	0	0	0	0	0	0	0	0	0	0	0	0	0	0	0	0	0	0	0	0	0	0.58	0	0	0	0	0	0	0	0	0	0	0	0	0	0	0	0	0	0	0	0	0	0	0	0
GCGAAGAGGAAAGAGGGCGTG	zma-MIR_N139a	add5&sub3	0	0	0	0	0	0	0	0	0	0	0	0	0	0	0	0	0	0	0	0	0	0	1.03	0	0	0	0	0	0	0	0	0	0	0	0	0	0	0	0	0	0	0	0	0	0	0	0
GCGAAGAGGAAAGAGGGCGTGG	zma-MIR_N139a	add5&sub3	0	0	0	0	0	0	0	0	0	0	0	0	0	0	0	0	0	0	0	0	0	0	0.7	0	0	0	0	0	0	0	0	0	0	0	0	0	0	0	0	0	0	0	0	0	0	0	0
AAGAGGAAAGAGGGCGTGGTA	zma-MIR_N139a	mature	1.02	20.23	23.37	0	14.68	7.99	17.35	4.14	44.65	23.97	5.25	7.31	0	14.15	49.82	48.34	0	1.39	0	0	0	0	590.42	176.54	71.04	45.1	51.76	72.05	53.57	56.54	60.06	52.2	50.88	0	0	0	6.63	64.71	15.56	2.44	1.9	2.54	0	6.09	14.69	30.65	0
AAGAGGAAAGAGGGCGTGGTAA	zma-MIR_N139a	nt_add3	0	0	0	0	0	0	0	0	0	0	0	0	0	0	0	0	0	0	0	0	0	0	0.3	0	0	0	0	0	0	0	0	0	0	0	0	0	0	0	0	0	0	0	0	0	0	0	0
AAGAGGAAAGAGGGCGTGGTAT	zma-MIR_N139a	nt_add3	0	0	0	0	0	0	0	0	0	0	0	0	0	0	0	0	0	0	0	0	0	0	0.21	0	0	0	0	0	0	0	0	0	0	0	0	0	0	0	0	0	0	0	0	0	0	0	0
AAAAGGAAAGAGGGCGTGGTA	zma-MIR_N139a	seed_snp	0	0	0	0	0	0	0	0	0	0	0	0	0	0	0	0	0	0	0	0	0	0	0.21	0	0	0	0	0	0	0	0	0	0	0	0	0	0	0	0	0	0	0	0	0	0	0	0
AAGAAGAAAGAGGGCGTGGTA	zma-MIR_N139a	seed_snp	0	0	0	0	0	0	0	0	0	0	0	0	0	0	0	0	0	0	0	0	0	0	0.4	0	0	0	0	0	0	0	0	0	0	0	0	0	0	0	0	0	0	0	0	0	0	0	0
AAGACGAAAGAGGGCGTGGTA	zma-MIR_N139a	seed_snp	0	0	0	0	0	0	0	0	0	0	0	0	0	0	0	0	0	0	0	0	0	0	0.18	0	0	0	0	0	0	0	0	0	0	0	0	0	0	0	0	0	0	0	0	0	0	0	0
AAGAGAAAAGAGGGCGTGGTA	zma-MIR_N139a	seed_snp	0	0	0	0	0	0	0	0	0	0	0	0	0	0	0	0	0	0	0	0	0	0	0.18	0	0	0	0	0	0	0	0	0	0	0	0	0	0	0	0	0	0	0	0	0	0	0	0
AAGAGGAAAAAGGGCGTGGTA	zma-MIR_N139a	seed_snp	0	0	0	0	0	0	0	0	0	0	0	0	0	0	0	0	0	0	0	0	0	0	0.76	0	0	0	0	0	0	0	0	0	0	0	0	0	0	0	0	0	0	0	0	0	0	0	0
AAGAGGAAAGAGAGCGTGGTA	zma-MIR_N139a	seed_snp	0	0	0	0	0	0	0	0	0	0	0	0	0	0	0	0	0	0	0	0	0	0	0.27	0	0	0	0	0	0	0	0	0	0	0	0	0	0	0	0	0	0	0	0	0	0	0	0
AAGAGGAAAGAGGACGTGGTA	zma-MIR_N139a	seed_snp	0	0	0	0	0	0	0	0	0	0	0	0	0	0	0	0	0	0	0	0	0	0	0.58	0	0	0	0	0	0	0	0	0	0	0	0	0	0	0	0	0	0	0	0	0	0	0	0
AAGAGGAAAGAGGGCATGGTA	zma-MIR_N139a	seed_snp	0	0	0	0	0	0	0	0	0	0	0	0	0	0	0	0	0	0	0	0	0	0	0.49	0	0	0	0	0	0	0	0	0	0	0	0	0	0	0	0	0	0	0	0	0	0	0	0
AAGAGGAAAGAGGGCGAGGTA	zma-MIR_N139a	seed_snp	0	0	0	0	0	0	0	0	0	0	0	0	0	0	0	0	0	0	0	0	0	0	0.18	0	0	0	0	0	0	0	0	0	0	0	0	0	0	0	0	0	0	0	0	0	0	0	0
AAGAGGAAAGAGGGCGCGGTA	zma-MIR_N139a	seed_snp	0	0	0	0	0	0	0	0	0	0	0	0	0	0	0	0	0	0	0	0	0	0	0	0	0	0	0	0	0	0	0	0	0	0	0	0	0	0	0	0	0	0	0	0	0	0	0
AAGAGGAAAGAGGGCGGGGTA	zma-MIR_N139a	seed_snp	0	0	0	0	0	0	0	0	0	0	0	0	0	0	0	0	0	0	0	0	0	0	0.55	0	0	0	0	0	0	0	0	0	0	0	0	0	0	0	0	0	0	0	0	0	0	0	0
AAGAGGAAAGAGGGCGTGATA	zma-MIR_N139a	seed_snp	0	0	0	0	0	0	0	0	0	0	0	0	0	0	0	0	0	0	0	0	0	0	0.3	0	0	0	0	0	0	0	0	0	0	0	0	0	0	0	0	0	0	0	0	0	0	0	0
AAGAGGAAAGAGGGCGTGGAA	zma-MIR_N139a	seed_snp	0	0	0	0	0	0	0	0	0	0	0	0	0	0	0	0	0	0	0	0	0	0	0.7	0	0	0	0	0	0	0	0	0	0	0	0	0	0	0	0	0	0	0	0	0	0	0	0
AAGAGGAAAGAGGGCGTGGCA	zma-MIR_N139a	seed_snp	0	0	0	0	0	0	0	0	0	0.98	0	0	0	0	0	0	0	0	0	0	0	0	0	0	0	0	0	0	0	0	0	0	0	0	0	0	0	0	0	0	0	0	0	0	0	4.88	0
AAGAGGAAAGAGGGCGTGGGA	zma-MIR_N139a	seed_snp	0	0	0	0	0	0	0	0	0	0	0	0	0	0	0	0	0	0	0	0	0	0	0.61	0	0	0	0	0	0	0	0	0	0	0	0	0	0	0	0	0	0	0	0	0	0	0	0
AAGAGGAAAGAGGGCGTGGTG	zma-MIR_N139a	seed_snp	0	0	0	0	0	0	0	0	0	0	0	0	0	0	0	0	0	0	0	0	0	0	0.61	0	0	0	0	0	0	0	0	0	0	0	0	0	0	0	0	0	0	0	0	0	0	0	0
AAGAGGAAAGAGGGCGTGGTT	zma-MIR_N139a	seed_snp	0	0	0	0	0	0	0	0	0	0	0	0	0	0	0	0	0	0	0	0	0	0	6.11	1.7	0	0	0	0	0	0	0	0	0	0	0	0	0	0	0	0	0	0	0	0	0	0	0
AAGAGGAAAGAGGGCGTGTTA	zma-MIR_N139a	seed_snp	0	0	0	0	0	0	0	0	0	0	0	0	0	0	0	0	0	0	0	0	0	0	0.4	0	0	0	0	0	0	0	0	0	0	0	0	0	0	0	0	0	0	0	0	0	0	0	0
AAGAGGAAAGAGGGCTTGGTA	zma-MIR_N139a	seed_snp	0	0	0	0	0	0	0	0	0	0	0	0	0	0	0	0	0	0	0	0	0	0	0.27	0	0	0	0	0	0	0	0	0	0	0	0	0	0	0	0	0	0	0	0	0	0	0	0
AAGAGGAAAGAGGGTGTGGTA	zma-MIR_N139a	seed_snp	0	0	0	0	0	0	0	0	0	0	0	0	0	0	0	0	0	0	0	0	0	0	0.21	0	0	0	0	0	0	0	0	0	0	0	0	0	0	0	0	0	0	0	0	0	0	0	0
AAGAGGAAAGAGGTCGTGGTA	zma-MIR_N139a	seed_snp	0	0	0	0	0	0	0	0	0	0	0	0	0	0	0	0	0	0	0	0	0	0	0.21	0	0	0	0	0	0	0	0	0	0	0	0	0	0	0	0	0	0	0	0	0	0	0	0
AAGAGGAAAGATGGCGTGGTA	zma-MIR_N139a	seed_snp	0	0	0	0	0	0	0	0	0	0	0	0	0	0	0	0	0	0	0	0	0	0	0	0	0	0	0	0	0	0	0	0	0	0	0	0	0	0	0	0	0	0	0	0	0	0	0
AAGAGGAAAGGGGGCGTGGTA	zma-MIR_N139a	seed_snp	0	0	0	0	0	0	0	0	0	0	0	0	0	0	0	0	0	0	0	0	0	0	0	0	0	0	0	0	0	0	0	0	0	0	0	0	0	0	0	0	0	0	0	0	0	0	0
AAGAGGAAAGTGGGCGTGGTA	zma-MIR_N139a	seed_snp	0	0	0	0	0	0	0	0	0	0	0	0	0	0	0	0	0	0	0	0	0	0	0.21	0	0	0	0	0	0	0	0	0	0	0	0	0	0	0	0	0	0	0	0	0	0	0	0
AAGAGGAAATAGGGCGTGGTA	zma-MIR_N139a	seed_snp	0	0	0	0	0	0	0	0	0	0	0	0	0	0	0	0	0	0	0	0	0	0	0.21	0	0	0	0	0	0	0	0	0	0	0	0	0	0	0	0	0	0	0	0	0	0	0	0
AAGAGGAAGGAGGGCGTGGTA	zma-MIR_N139a	seed_snp	0	0	0	0	0	0	0	0	0	0	0	0	0	0	0	0	0	0	0	0	0	0	0.24	0	0	0	0	0	0	0	0	0	0	0	0	0	0	0	0	0	0	0	0	0	0	0	0
AAGAGGAGAGAGGGCGTGGTA	zma-MIR_N139a	seed_snp	0	0	0	0	0	0	0	0	0	0	0	0	0	0	0	0	0	0	0	0	0	0	0.3	0	0	0	0	0	0	0	0	0	0	0	0	0	0	0	0	0	0	0	0	0	0	0	0
AAGAGGCAAGAGGGCGTGGTA	zma-MIR_N139a	seed_snp	0	0	0	0	0	0	0	0	0	0	0	0	0	0	0	0	0	0	0	0	0	0	0.3	0	0	0	0	0	0	0	0	0	0	0	0	0	0	0	0	0	0	0	0	0	0	0	0
AAGAGGGAAGAGGGCGTGGTA	zma-MIR_N139a	seed_snp	0	0	0	0	0	0	0	0	0	0	0	0	0	0	0	0	0	0	0	0	0	0	0.3	0	0	0	0	0	0	0	0	0	0	0	0	0	0	0	0	0	0	0	0	0	0	0	0
AAGAGGTAAGAGGGCGTGGTA	zma-MIR_N139a	seed_snp	0	0	0	0	0	0	0	0	0	0	0	0	0	0	0	0	0	0	0	0	0	0	0.21	0	0	0	0	0	0	0	0	0	0	0	0	0	0	0	0	0	0	0	0	0	0	0	0
AAGATGAAAGAGGGCGTGGTA	zma-MIR_N139a	seed_snp	0	0	0	0	0	0	0	0	0	0	0	0	0	0	0	0	0	0	0	0	0	0	0.61	0	0	0	0	0	0	0	0	0	0	0	0	0	0	0	0	0	0	0	0	0	0	0	0
AAGGGGAAAGAGGGCGTGGTA	zma-MIR_N139a	seed_snp	0	0	0	0	0	0	0	0	0	0	0	0	0	0	0	0	0	0	0	0	0	0	0.21	0	0	0	0	0	0	0	0	0	0	0	0	0	0	0	0	0	0	0	0	0	0	0	0
AATAGGAAAGAGGGCGTGGTA	zma-MIR_N139a	seed_snp	0	0	0	0	0	0	0	0	0	0	0	0	0	0	0	0	0	0	0	0	0	0	0.21	0	0	0	0	0	0	0	0	0	0	0	0	0	0	0	0	0	0	0	0	0	0	0	0
ACGAGGAAAGAGGGCGTGGTA	zma-MIR_N139a	seed_snp	0	0	0	0	0	0	0	0	0	0	0	0	0	0	0	0	0	0	0	0	0	0	0	0	0	0	0	0	0	0	0	0	0	0	0	0	0	0	0	0	0	0	0	0	0	0	0
AGGAGGAAAGAGGGCGTGGTA	zma-MIR_N139a	seed_snp	0	0	0	0	0	0	0	0	0	0	0	0	0	0	0	0	0	0	0	0	0	0	0	0	0	0	0	0	0	0	0	0	0	0	0	0	0	0	0	0	0	0	0	0	0	0	0
ATGAGGAAAGAGGGCGTGGTA	zma-MIR_N139a	seed_snp	0	0	0	0	0	0	0	0	0	0	0	0	0	0	0	0	0	0	0	0	0	0	0.36	0	0	0	0	0	0	0	0	0	0	0	0	0	0	0	0	0	0	0	0	0	0	0	0
GAGAGGAAAGAGGGCGTGGTA	zma-MIR_N139a	seed_snp	0	0	0	0	0	0	0	0	0	0	0	0	0	0	0	0	0	0	0	0	0	0	0	0	0	0	0	0	0	0	0	0	0	0	0	0	0	0	0	0	0	0	0	0	0	0	0
AAGAGGAAAGAGGGCGTGG	zma-MIR_N139a	sub3	0	0	0	0	0	0	0	0	0	0	0	0	0	0	0	0	0	0	0	0	0	0	0.76	0	0	0	0	0	0	0	0	0	0	0	0	0	0	0	0	0	0	0	0	0	0	0	0
AAGAGGAAAGAGGGCGTGGT	zma-MIR_N139a	sub3	0	0	0	0	1.91	0.86	5.12	0	0	0	0	0	0	0	0	0	0	0	0	0	0	0	4.35	0	0	0	0	0	0	0	0	0	0	0	0	0	0	0	0	0	0	0	0	0	0	0	0
AGAGGAAAGAGGGCGTGGTA	zma-MIR_N139a	sub5	0	0	0	0	0	0	0	0	0	0	0	0	0	0	0	0	0	0	0	0	0	0	0.64	0	0	0	0	0	0	0	0	0	0	0	0	0	0	0	0	0	0	0	0	0	0	0	0
GAGGAAAGAGGGCGTGGTA	zma-MIR_N139a	sub5	0	0	0	0	0	0	0	0	0	0	0	0	0	0	0	0	0	0	0	0	0	0	0.52	0	0	0	0	0	0	0	0	0	0	0	0	0	0	0	0	0	0	0	0	0	0	0	0
AGAGGAAAGAGGGCGTGGTAC	zma-MIR_N139a	sub5&add3	0	0	0	0	0	0	0	0	0	0	0	0	0	0	0	0	0	0	0	0	0	0	6.48	0	0	0	0	0	0	0	0	0	0	0	0	0	0	0	0	0	0	0	0	0	0	0	0
AGAGGAAAGAGGGCGTGGTACA	zma-MIR_N139a	sub5&add3	0	0	0	0	0	0	0	0	0	0	0	0	0	0	0	0	0	0	0	0	0	0	0.4	0	0	0	0	0	0	0	0	0	0	0	0	0	0	0	0	0	0	0	0	0	0	0	0
AGGAAAGAGGGCGTGGTACAT	zma-MIR_N139a	sub5&add3	0	0	0	0	0	0	0	0	0	0	0	0	0	0	0	0	0	0	0	0	0	0	0.33	0	0	0	0	0	0	0	0	0	0	0	0	0	0	0	0	0	0	0	0	0	0	0	0
GAGGAAAGAGGGCGTGGTACAT	zma-MIR_N139a	sub5&add3	0	0	0	0	0	0	0	0	0	0	0	0	0	0	0	0	0	0	0	0	0	0	0.85	0	0	0	0	0	0	0	0	0	0	0	0	0	0	0	0	0	0	0	0	0	0	0	0
AAGAGGAAAGAGGGCGTGGC	zma-MIR_N139a	tail_snp	0	0	0	0	0	0	0	0	0	0	0	0	0	0	0	0	0	0	0	0	0	0	0	0	0	0	0	0	0	0	0	0	0	0	0	0	0	0	0	0	0	0	0	0	0	0	0
AATTGTGGCACCTTAGGTAGG	zma-MIR_N13a	mature	0	0	0	0	0	0	0	0	0	0	0	0	0	0	0	0	0	0	0	1.92	0	0	0	0	0	0	0	0	0	0	0	0	0	0	0	0	0	0	0	0	0	0	0	0	0	0	43.66
AATTGTGGCACCTTAGGTAGG	zma-MIR_N13b	mature	0	0	0	0	0	0	0	0	0	0	0	0	0	0	0	0	0	0	0	1.92	0	0	0	0	0	0	0	0	0	0	0	0	0	0	0	0	0	0	0	0	0	0	0	0	0	0	43.66
AATTGTGGCACCTTAGGTAGG	zma-MIR_N13c	mature	0	0	0	0	0	0	0	0	0	0	0	0	0	0	0	0	0	0	0	1.92	0	0	0	0	0	0	0	0	0	0	0	0	0	0	0	0	0	0	0	0	0	0	0	0	0	0	43.66
TGCCTTAGCTACCACAATATGCCT	zma-MIR_N13c	tail_snp	0	0	0	0	0	0	0	0	0	0	0	0	0	0	0	0	0	0	0	0	0	0	0	0	0	0	0	0	0	0	0	0	0	0	0	0	0	0	0	0	0	0	0	0	0	0	0
TTAAGAAAAAGCTCAATTGAA	zma-MIR_N140a	mature	0	0	0	0	0	0	0	0	0.63	0	0	0	0	0	0.68	1.12	0	0.93	0	1.34	0	11.98	2.01	1.46	0	0	0	0	0	0	0	0	12.72	0	0	0	0	0	0	0	0	0	0	0	0	3.9	0
TAAGAAAAAGCTCAATTGAA	zma-MIR_N140a	sub5	0	0	0	0	0	0	0	0	0	0	0	0	0	0	0	0	0	0	0	0	0	0	0	0	0	0	0	0	0	0	0	0	0	0	0	0	0	0	0	0	0	0	0	0	0	0	0
TAAGAAAAAGCTCAATTGAAG	zma-MIR_N140a	sub5&add3	0	0	0	0	0	0	0	0	0	0	0	0	0	0	0	0	0	0	0	0	0	1.23	0.33	0	0	0	0	0	0	0	0	0	0	0	0	0	0	0	0	0	0	0	0	0	0	0	0
TGTAAATGAATTATTTGTCTT	zma-MIR_N141a	mature	0	0	0	0	0	0	0	0	0	0	0	0	0	0	0	0	0	0	0	0	0	0	0	0	0	0	0	0	0	0	0	0	0	0	0	0	0	0	0	0	0	0	0	0	0	0	0
GTAAATGAATTATTTGTCTTA	zma-MIR_N141a	sub5&add3	0	0	0	0	0	0	0	0	0	0	0	0	0	0	0	0	0	0	0	0	0	0	0	0	0	0	0	0	0	0	0	0	0	0	0	0	0	0	0	0	0	0	0	0	0	0	0
ATGAAAAGTGATTTTGAGGTA	zma-MIR_N142a	add5&sub3	0	0	0	0	0	0	0	0	0	0	0	0	0	0	0	0	0	0	0	0	0	0	0	0	0	0	0	0	0	0	0	0	0	0	0	0	0	0	0	0	0	0	0	0	0	0	6.47
TGAAAAGTGATTTTGAGGTAT	zma-MIR_N142a	mature	0	0	0	0	0	0	0	0	0	0	0	0	0	0	0	0	0	0	0	0	0	0	0	0	0	0	0	0	0	0	0	0	0	0	0	0	0	0	0	0	0	0	0	0	0	0	5.39
AAAGATCTATGGATATGGCATG	zma-MIR_N143a	add3	0	0	0	0	0	0	0	0	0	0	0	0	0	0	0	0	0	0	0	0	0	0	0	0	0	0	0	0	0	0	0	0	0	0	0	0	0	0	0	0	0	0	0	0	0	0	0
AAAGATCTATGGATATGGCATGCA	zma-MIR_N143a	add3	0	0	0	0	0	0	0	0	0	0	0	0	0	0	0	0	0	0	0	0	0	0	0	0	0	0	0	0	0	0	0	0	0	0	0	0	0	0	0	0	0	0	0	0	0	0	0
CTAAAGATCTATGGATATGGCAT	zma-MIR_N143a	add5	0	0	0	0	0	0	0	0	0	0	0	0	0	0	0	0	0	0	0	0	0	0	0	0	0	0	0	0	0	0	0	0	0	0	0	0	0	0	0	0	0	0	0	0	0	0	0
TAAAGATCTATGGATATGGCAT	zma-MIR_N143a	add5	0	0	0	0	0	0	0	0	0	0	0	0	0	0	0	0	0	0	0	0	0	0	0	0	0	0	0	0	0	0	0	0	0	0	0	0	0	0	0	0	0	0	0	0	0	0	0
TCTAAAGATCTATGGATATGGCAT	zma-MIR_N143a	add5	0	0	0	0	6.74	5.9	5.79	0	0	0	0	0	0	0	0	0	0	0	0	0	0	0	0.18	0	0	0	0	0	0	0	0	0	0	0	0	0	0	0	0	0	0	0	0	0	0	0	0
CTAAAGATCTATGGATATGGCATG	zma-MIR_N143a	add5&add3	0.15	0	0	0	0	0	0	0	0	0	0	0	0	0	0	0	0	0	0	0	0	0	0	0	0	0	0	0	0	0	0	0	0	0	0	0	0	0	0	0	0	0	0	0	0	0	0
TAAAGATCTATGGATATGGCATGC	zma-MIR_N143a	add5&add3	0	0	0	0	0	0	0	0	0	0	0	0	0	0	0	0	0	0	0	0	0	0	0	0	0	0	0	0	0	0	0	0	0	0	0	0	0	0	0	0	0	0	0	0	0	0	0
ATGCTCGGATCCATAGATTGT	zma-MIR_N143a	add5&sub3	0	0	0	0	0	0	0	0	0	0	0	0	0	0	0	0	0	0	0	0	0	0	0	0	0	0	0	0	0	0	0	0	0	0	0	0	0	0	0	0	0	0	0	0	0	0	0
CTAAAGATCTATGGATATGGC	zma-MIR_N143a	add5&sub3	0	0	0	0	0	0	0	0	0	0	0	0	0	0	0	0	0	0	0	0	0	0	0	0	0	0	0	0	0	0	0	0	0	0	0	0	0	0	0	0	0	0	0	0	0	0	0
TAAAGATCTATGGATATGGCA	zma-MIR_N143a	add5&sub3	0	0	0	0	0	0	0	0	0	0	0	0	0	0	0	0	0	0	0	0	0	0	0	0	0	0	0	0	0	0	0	0	0	0	0	0	0	0	0	0	0	0	0	0	0	0	0
TATGCTCGGATCCATAGATTGT	zma-MIR_N143a	add5&sub3	0	0	0	0	0	0	0	0	0	0	0	0	0	0	0	0	0	0	0	0	0	0	0	0	0	0	0	0	0	0	0	0	0	0	0	0	0	0	0	0	0	0	0	0	0	0	0
TGCTCGGATCCATAGATTGTA	zma-MIR_N143a	add5&sub3	0	0	0	0	0	0	0	0	0	0	0	0	0	0	0	0	0	0	0	0	0	0	0	0	0	0	0	0	0	0	0	0	0	0	0	0	0	0	0	0	0	0	0	0	0	0	0
TGCTCGGATCCATAGATTGTAT	zma-MIR_N143a	add5&sub3	0	0	0	0	0	0	0	0	0	0	0	0	0	0	0	0	0	0	0	0	0	0	0	0	0	0	0	0	0	0	0	0	0	0	0	0	0	0	0	0	0	0	0	0	0	0	0
AAAGATCTATGGATATGGCAT	zma-MIR_N143a	mature	0	0	0	0	0	0	0	0	0	0	0	0	0	0	0	0	0	0	0	0	0	0	0	0	0	0	0	0	0	0	0	0	0	0	0	0	0	0	0	0	0	0	0	0	0	0	0
AAAGATCTATGGATATGGCAA	zma-MIR_N143a	seed_snp	0	0	0	0	0	0	0	0	0	0	0	0	0	0	0	0	0	0	0	0	0	0	0	0	0	0	0	0	0	0	0	0	0	0	0	0	0	0	0	0	0	0	0	0	0	0	0
AAAGATCTATGGATATGGCAC	zma-MIR_N143a	seed_snp	0	0	0	0	0	0	0	0	0	0	0	0	0	0	0	0	0	0	0	0	0	0	0	0	0	0	0	0	0	0	0	0	0	0	0	0	0	0	0	0	0	0	0	0	0	0	0
AAAGATCTATGGATATGGCAG	zma-MIR_N143a	seed_snp	0	0	0	0	0	0	0	0	0	0	0	0	0	0	0	0	0	0	0	0	0	0	0	0	0	0	0	0	0	0	0	0	0	0	0	0	0	0	0	0	0	0	0	0	0	0	0
AAAGATCTATGGATATGGCGT	zma-MIR_N143a	seed_snp	0	0	0	0	0	0	0	0	0	0	0	0	0	0	0	0	0	0	0	0	0	0	0	0	0	0	0	0	0	0	0	0	0	0	0	0	0	0	0	0	0	0	0	0	0	0	0
CTCGGATCCATAGATTGTATG	zma-MIR_N143a	sub5	0	0	0	0	0	0	0	0	0	0	0	0	0	0	0	0	0	0	0	0	0	0	0	0	0	0	0	0	0	0	0	0	0	0	0	0	0	0	0	0	0	0	0	0	0	0	0
AAGATCTATGGATATGGCATGC	zma-MIR_N143a	sub5&add3	0	0	0	0	0	0	0	0	0	0	0	0	0	0	0	0	0	0	0	0	0	0	0	0	0	0	0	0	0	0	0	0	0	0	0	0	0	0	0	0	0	0	0	0	0	0	0
CTCGGATCCATAGATTGTATGC	zma-MIR_N143a	sub5&add3	0	0	0	0	0	0	0	0	0	0	0	0	0	0	0	0	0	0	0	0	0	0	0	0	0	0	0	0	0	0	0	0	0	0	0	0	0	0	0	0	0	0	0	0	0	0	0
CTAAAGATCTATGGATATGGCAC	zma-MIR_N143a	tail_snp	0	0	0	0	0	0	0	0	0	0	0	0	0	0	0	0	0	0	0	0	0	0	0	0	0	0	0	0	0	0	0	0	0	0	0	0	0	0	0	0	0	0	0	0	0	0	0
TAAAGATCTATGGATATGGCAA	zma-MIR_N143a	tail_snp	0	0	0	0	0	0	0	0	0	0	0	0	0	0	0	0	0	0	0	0	0	0	0	0	0	0	0	0	0	0	0	0	0	0	0	0	0	0	0	0	0	0	0	0	0	0	0
TAAAGATCTATGGATATGGCAC	zma-MIR_N143a	tail_snp	0	0	0	0	0	0	0	0	0	0	0	0	0	0	0	0	0	0	0	0	0	0	0	0	0	0	0	0	0	0	0	0	0	0	0	0	0	0	0	0	0	0	0	0	0	0	0
TAAAGATCTATGGATATGGCAG	zma-MIR_N143a	tail_snp	0	0	0	0	0	0	0	0	0	0	0	0	0	0	0	0	0	0	0	0	0	0	0	0	0	0	0	0	0	0	0	0	0	0	0	0	0	0	0	0	0	0	0	0	0	0	0
TCTAAAGATCTATGGATATGGCAC	zma-MIR_N143a	tail_snp	0	0	0	0	0	0	0	0	0	0	0	0	0	0	0	0	0	0	0	0	0	0	0	0	0	0	0	0	0	0	0	0	0	0	0	0	0	0	0	0	0	0	0	0	0	0	0
TTTTCCTATCCGCTTAAGCTT	zma-MIR_N144a	mature	0.2	0	0	0	0	0	0	0	0	2.3	0	0	0	3.84	0	0	0	0	12.26	4.42	27.89	0	0	0	0	0	0	0	0	0	0	0	0	0	0	0	1.88	3.46	0	4.88	2.69	0	0	0	0	0	0
TTTTCCTATCCGCTTAAGCT	zma-MIR_N144a	sub3	0	0	0	0	0	0	0	0	0	0	0	0	0	0	0	0	0	0	0	0	3.67	0	0	0	0	0	0	0	0	0	0	0	0	0	0	0	0	0	0	0	0	0	0	0	0	0	0
TTTCCTATCCGCTTAAGCTT	zma-MIR_N144a	sub5	0	0	0	0	0	0	0	0	0	0	0	0	0	0	0	0	0	0	0	0	0	0	0	0	0	0	0	0	0	0	0	0	0	0	0	0	0	0	0	0	0	0	0	0	0	0	0
CTCGCGAGATTGGAACAGGGCGCC	zma-MIR_N145a	add5	0	0	0	0	0	0	0	0	0	0	0	0	0	0	0	0	0	0	0	0	0	0	0	0	0	0	0	0	0	0	0	0	0	0	0	0	0	0	0	0	0	0	0	0	0	0	0
GCGAGATTGGAACAGGGCGCC	zma-MIR_N145a	mature	0	0	0	0	0	0	0	0	0	0	0	0	10.57	0	0	0	0	0	0	0	0	0	0	0	0	0	0	0	0	0	0	0	0	0	0	0	0	0	0	0	0	0	0	0	0	0	0
CGAGATTGGAACAGGGCACC	zma-MIR_N145a	tail_snp	0	0	0	0	0	0	0	0	0	0	0	0	0	0	0	0	0	0	0	0	0	0	0	0	0	0	0	0	0	0	0	0	0	0	0	0	0	0	0	0	0	0	0	0	0	0	0
CGCGAGATTGGAACAGGGCACC	zma-MIR_N145a	tail_snp	0.15	0	0	0	0	0	0	0	0	0	0	0	0	0	0	0	0	0	0	0	0	0	0	0	0	0	0	0	0	0	0	0	0	0	0	0	0	0	0	0	0	0	0	0	0	0	0
CTCGCGAGATTGGAACAGGGCACC	zma-MIR_N145a	tail_snp	0.41	0	0	0	0	0	0	0	0	0	0	0	9.73	0	0	0	0	0	0	0	0	0	0	0	0	0	0	0	7.67	0	0	0	0	0	0	0	0	0	0	0	0	0	0	0	0	0	0
TCGCGAGATTGGAACAGGGCACC	zma-MIR_N145a	tail_snp	0	0	0	0	0	0	0	0	0	0	0	0	0	0	0	0	0	0	0	0	0	0	0.21	0	0	0	0	0	0	0	0	0	0	0	0	0	0	0	1.44	0	0	0	0	0	0	0	0
TGCGAGTTCTTTGCCGTGCCAAAA	zma-MIR_N146a	add5	0	0	0	0	0	0	0	0	0	0	0	0	0	0	0	0	0	0	0	0	0	0	0	0	0	0	0	0	0	0	0	0	0	0	0	0	0	0	0	0	0	0	0	0	0	0	0
TTGGCACGACAAAAAACTCGCACC	zma-MIR_N146a	add5&add3	0	0	0	0	0	0	0	0	0	0	0	0	0	0	0	0	0	0	0	0	0	0	0	0	0	0	0	0	0	0	0	0	0	0	0	0	0	0	0	0	0	0	0	0	0	0	0
TTTGGCACGACAAAAAACTCGCAC	zma-MIR_N146a	add5&add3	0	0	0	0	0	0	0	0	0	0	0	0	0	0	0	0	1.32	1.08	0	0	0	0	0	0	0	0	0	0	0	0	0	0	0	0	0	0	0	0	0	0	0	0	0	0	0	0	0
GCGAGTTCTTTGCCGTGCCA	zma-MIR_N146a	add5&sub3	0	0	0	0	0	0	0	0	0	0	0	0	0	0	0	0	0	0	0	0	0	0	0	0	0	0	0	0	0	0	0	0	0	0	0	0	0	0	0	0	0	0	0	0	0	0	0
GCGAGTTCTTTGCCGTGCCAA	zma-MIR_N146a	add5&sub3	0	0	0	0	0	0	0	0	0	0	0	0	0	0	0	0	0	0	0	0	0	0	0	0	0	0	0	0	0	0	0	0	0	0	0	0	0	0	0	0	0	0	0	0	0	0	0
TTTGGCACGACAAAAAACTCG	zma-MIR_N146a	add5&sub3	0	0	0	0	0	0	0	0	0	0	0	0	0	0	0	0	0	0	0	0	0	0	0	0	0	0	0	0	0	0	0	0	0	0	0	0	0	0	0	0	0	0	0	0	0	0	0
TGGCACGACAAAAAACTCGCA	zma-MIR_N146a	mature	0.23	0	0	0	0	0	0	0	1.27	0	0	0	0	1.62	5.22	4.21	86.1	70.53	0	0	0	53.76	1.28	2.91	0	0	0	0	0	0	0	0	60.25	17.7	20.58	30.06	7.39	0	6.13	0	0	0	0	0	0	0	0
TGGCACGACAAAAAGCTCGCA	zma-MIR_N146a	seed_snp	0	0	0	0	0	0	0	0	0	0	0	0	0	0	0	0	0	0	0	0	0	0	0.18	0	0	0	0	0	0	0	0	0	0	0	0	0	0	0	0	0	0	0	0	0	0	0	0
TGGCACGACAAAACACTCGCA	zma-MIR_N146a	seed_snp	0	0	0	0	0	0	0	0	0	0	0	0	0	0	0	0	0	0	0	0	0	0	0	0	0	0	0	0	0	0	0	0	0	0	0	0	0	0	0	0	0	0	0	0	0	0	0
TGGCACGACAAACAACTCGCA	zma-MIR_N146a	seed_snp	0	0	0	0	0	0	0	0	0	0	0	0	0	0	0	0	0	0	0	0	0	0	0	0	0	0	0	0	0	0	0	0	0	0	0	0	0	0	0	0	0	0	0	0	0	0	0
TGGCACGACAACAAACTCGCA	zma-MIR_N146a	seed_snp	0	0	0	0	0	0	0	0	0	0	0	0	0	0	0	0	0	0	0	0	0	0	0	0	0	0	0	0	0	0	0	0	0	0	0	0	0	0	0	0	0	0	0	0	0	0	0
CGAGTTCTTTGCCGTGCCAAAA	zma-MIR_N146a	star	0	0	0	0	0	0	0	0	0	0	0	0	0	0	0	0	0	0	0	0	0	0	0	0	0	0	0	0	0	0	0	0	0	0	0	0	0	0	0	0	0	0	0	0	0	0	0
CGAGTTCTTTGCCGTGCCAAA	zma-MIR_N146a	sub3	0.15	0	0	0	0	0	0	0.43	0	0	0	0	0	0	0	0	0	0	0	0	0	0	0	0	0	0	0	0	0	0	0	0	0	0	0	0	0	0	0	0	0	0	0	0	0	0	0
TGGCACGACAAAAAACTCGC	zma-MIR_N146a	sub3	0	0	0	0	0	0	0	0	0	0	0	0	0	0	0	0	0	0	0	0	0	0	0	0	0	0	0	0	0	0	0	0	0	0	0	4	0	0	0	0	0	0	0	0	0	0	0
GGCACGACAAAAAACTCGCA	zma-MIR_N146a	sub5	0	0	0	0	0	0	0	0	0	0	0	0	0	0	0	0	0	0	0	0	0	0	0.21	0	0	0	0	0	0	0	0	0	0	0	0	0	0	0	0	0	0	0	0	0	0	0	0
GGCACGACAAAAAACTCGCAC	zma-MIR_N146a	sub5&add3	0	0	0	0	0	0	0	0	0.74	0	0	0	0	0	0	0	12.99	14.35	0	0	0	7.06	0	0	0	0	0	0	0	0	0	0	0	0	0	2.25	0	0	0	0	0	0	0	0	0	0	0
GGCACGACAAAAAACTCGCACC	zma-MIR_N146a	sub5&add3	0	0	0	0	0	0	0	0	0	0	0	0	0	0	0	0	0	0	0	0	0	0	0	0	0	0	0	0	0	0	0	0	0	0	0	0	0	0	0	0	0	0	0	0	0	0	0
GGCACGACAAAAAACTCGC	zma-MIR_N146a	sub5&sub3	0	0	0	0	0	0	0	0	0	0	0	0	0	0	0	0	0	0	0	0	0	0	0	0	0	0	0	0	0	0	0	0	0	0	0	0	0	0	0	0	0	0	0	0	0	0	0
GGCACGACAAAACACTCGCAC	zma-MIR_N146a	tail_snp	0	0	0	0	0	0	0	0	0	0	0	0	0	0	0	0	0	0	0	0	0	0	0	0	0	0	0	0	0	0	0	0	0	0	0	0	0	0	0	0	0	0	0	0	0	0	0
ATTGTAACCGGACCTTTGAAGC	zma-MIR_N147a	add3	0.18	0	0	0	0	0	0	0	0	0	0	0	0	0	0	0	0	0	0	0	0	0	0	0	0	0	0	0	0	0	0	0	0	0	0	0	0	0	0	0	0	0	0	0	0	0	0
TGGATTGTAACCGGACCTTTG	zma-MIR_N147a	add5&sub3	0	0	0	0	0	0	0	0	0	0	0	0	0	0	0	0	0	0	0	0	2.2	0	0	0	0	0	0	0	0	0	0	0	0	0	0	0	0	0	0	0	0	0	0	0	0	0	0
TTCAAAGGTCCGGTTACAATC	zma-MIR_N147a	add5&sub3	0.18	0	0	0	0	0	0	0	0	0	0	0	0	0	0	0	0	1.7	4.46	2.3	3.3	0	0	0	0	0	0	0	0	0	0	0	0	0	0	0	0	0	0	0	0	0	0	0	0	0	0
TCAAAGGTCCGGTTACAATCC	zma-MIR_N147a	mature	4.19	0	0	0	0	0	0	2.71	6.1	2.13	2.05	0	0	4.04	6.62	5.19	24.88	20.22	72.46	62.58	123.66	6.32	1.88	0	0	0	0	0	0	0	0	0	0	0	0	2.07	16.54	6.51	14.68	6.28	0	0	0	3.05	0	0	0
ATTGTAACCGAACCTTTGAAG	zma-MIR_N147a	seed_snp	0	0	0	0	0	0	0	0	0	0	0	0	0	0	0	0	0	0	0	0	0	0	0	0	0	0	0	0	0	0	0	0	0	2.93	0	0	0	0	0	0	0	0	11.59	0	0	0	0
ATTGTAACCGGACCTTTGAAG	zma-MIR_N147a	star	23.04	0	0	0	0	0	0	14.33	0	0	4.35	0	28.76	0	1.43	1.75	0	0	0	0	0	0	0	0	2.94	2.49	0	1.7	0	4.26	4.85	0	0	0	4.72	5.98	24.69	20.48	42.77	5.31	0	0	2.33	9.14	0	0	0
TCAAAGGTCCGGTTACAATC	zma-MIR_N147a	sub3	0	0	0	0	0	0	0	0	0	0	0	0	0	0	0	0	1.32	0	0	0	0	0	0	0	0	0	0	0	0	0	0	0	0	0	0	0	0	0	0	0	0	0	0	0	0	0	0
GTAACCGGACCTTTGAAGCC	zma-MIR_N147a	sub5&add3	0.2	0	0	0	0	0	0	0	0	0	0	0	0	0	0	0	0	0	0	0	0	0	0	0	0	0	0	0	0	0	0	0	0	0	0	0	0	0	0	0	0	0	0	0	0	0	0
TGTAACCGGACCTTTGAAGCC	zma-MIR_N147a	sub5&add3	0.23	0	0	0	0	0	0	0	0	0	0	0	0	0	0	0	0	0	1.95	0	0	0	0	0	0	0	0	0	0	0	0	0	0	0	0	0	0	0	0	0	0	0	0	0	0	0	0
TTGTAACCGGACCTTTGAAGC	zma-MIR_N147a	sub5&add3	2.36	0	0	0	0	0	0	1.35	0	0	0	0	40.61	0	0	0	0	0	9.2	4.22	7.34	0	0	0	0	0	0	0	0	0	0	0	0	0	0	0	15.61	4.78	8.2	2.17	0	0	0	0	0	0	0
TTGTAACCGGACCTTTGAAGCC	zma-MIR_N147a	sub5&add3	0.3	0	0	0	0	0	0	0.43	0	0	0	0	0	0	0	0	0	0	0	0	0	0	0	0	0	0	0	0	0	0	0	0	0	0	0	0	0	0	0	0	0	0	0	0	0	0	0
TTGTAACCGAACCTTTGA	zma-MIR_N147a	tail_snp	0	0	0	0	0	0	0	0	0	0	0	0	0	0	0	0	0	0	0	0	0	0	0	0	0	0	0	0	0	0	0	0	0	2.93	0	0	0	0	0	0	0	0	4.93	0	0	0	0
TTGTAACCGAACCTTTGAA	zma-MIR_N147a	tail_snp	0	0	0	0	0	0	0	0	0	0	0	0	0	0	0	0	0	0	0	0	0	0	0	0	0	0	0	0	0	0	0	0	0	27.03	7.02	5.43	0	0	0	0	0	0	16.51	0	0	0	0
TTGTAACCGAACCTTTGAAG	zma-MIR_N147a	tail_snp	0	0	0	0	0	0	0	0	0	0	0	0	0	0	0	0	0	0	0	0	0	0	0	0	0	0	0	0	0	0	0	0	0	0	0	0	0	0	0	0	0	0	1.7	0	0	0	0
ATATTAAATCTGGACCCTTCATCT	zma-MIR_N148a	add5	0	0	0	0	0	0	0	0	0	0	0	0	0	0	0	0	0	0	0	0	0	0	0	0	0	0	0	0	0	0	0	0	0	0	0	0	0	0	0	0	0	0	0	0	0	0	0
TTAAATCTGGACCCTTCATCT	zma-MIR_N148a	mature	3.17	0	0	0	0	0	2.09	2.78	8.92	2.46	2.82	1.02	0	2.63	7.8	4.03	0	0	16.72	14.78	46.23	0.96	0.21	0	2.94	0	0	0	5.51	4.62	0	0	0	51.35	35.88	45.11	160.94	14.47	137.98	22.67	12.24	5.53	44.7	33.51	0	1.95	0
TTAAATCTGGACCCTTCATCTT	zma-MIR_N148a	nt_add3	0.25	0	0	0	0	0	0	0	0	0	0	0	0	0	0	0	0	0	0	0	0	0	0	0	0	0	0	0	0	0	0	0	0	0	0	0	0	0	0	0	0	0	0	0	0	0	0
TTAAATCTGGACCCTTCATCA	zma-MIR_N148a	seed_snp	0	0	0	0	0	0	0	0	0	0	0	0	0	0	0	0	0	0	0	0	0	0	0	0	0	0	0	0	0	0	0	0	0	3.66	0	4.39	0	0	0	0	0	0	1.94	0	0	0	0
TTAAATCTGGACCCTTCATCC	zma-MIR_N148a	seed_snp	0	0	0	0	0	0	0	0	0	0	0	0	0	0	0	0	0	0	0	0	0	0	0	0	0	0	0	0	0	0	0	0	0	6.54	0	6.18	0	0	0	0	0	0	4.21	0	0	0	0
ACGAAGGGTCTAGATTTAATA	zma-MIR_N148a	star	0.36	0	0	0	0	0	0	0	0	0	0	0	0	0	0.58	0	0	0	1.95	1.34	0	0	0	0	0	0	0	0	0	0	0	0	0	0	0	0	0	0	3.44	0	0	0	0	0	0	0	0
ACGAAGGGTCTAGATTTAAT	zma-MIR_N148a	sub3	0	0	0	0	0	0	0	0	0	0	0	0	0	0	0	0	0	0	0	0	0	0	0	0	0	0	0	0	0	0	0	0	0	0	0	0	0	0	0	0	0	0	0	0	0	0	0
TTAAATCTGGACCCTTCAT	zma-MIR_N148a	sub3	0.23	0	0	0	0	0	0	0	0	0	0	0	0	0	0	0	0	0	0	0	0	0	0	0	0	0	0	0	0	0	0	0	0	0	0	0	0	0	0	0	0	0	0	0	0	0	0
TTAAATCTGGACCCTTCATC	zma-MIR_N148a	sub3	1.65	0	0	0	0	0	0	1.35	0	0	0	0	0	0	0	0	0	0	1.67	0	6.97	0	0	0	0	0	0	0	0	0	0	0	0	5.12	3.93	12.8	13.53	2.24	16.08	0	0	0	14.07	0	0	0	0
AAATCTGGACCCTTCATCT	zma-MIR_N148a	sub5	0	0	0	0	0	0	0	0	0	0	0	0	0	0	0	0	0	0	0	0	0	0	0	0	0	0	0	0	0	0	0	0	0	3.29	0	2.77	0	0	0	0	0	0	0	0	0	0	0
TAAATCTGGACCCTTCATCTA	zma-MIR_N148a	sub5&add3	0.23	0	0	0	0	0	0	0	0	0	0	0	0	0	0	0	0	0	1.67	0	2.57	0	0	0	0	0	0	0	0	0	0	0	0	0	0	0	0	0	0	0	0	0	0	0	0	0	0
TTAAATCTGGACCCTTCT	zma-MIR_N148a	tail_snp	0.2	0	0	0	0	0	0	0	0	0	0	0	0	0	0	0	0	0	0	0	0	0	0	0	0	0	0	0	0	0	0	0	0	0	0	0	0	0	0	0	0	0	0	0	0	0	0
TCCATCCAAATTGTTAGACGT	zma-MIR_N149a	mature	0	0	0	1.39	0.76	1.95	1.61	0	0	0	0	0	0	0	0	0	0	0	0	0	0	6.56	2.07	0	0	0	0	0	0	0	0	0	0	23.13	28.16	19.3	0	0	0	0	13.46	9.11	8.46	0	0	0	0
TCCATCCAAATTGTTAGACGC	zma-MIR_N149a	seed_snp	0	0	0	0	0	0	0	0	0	0	0	0	0	0	0	0	0	0	0	0	0	0	0	0	0	0	0	0	0	0	0	0	0	0	0	2.42	0	0	0	0	0	0	0	0	0	0	0
ATCCAAATTGTTAGACGTTCT	zma-MIR_N149a	sub5&add3	0	0	0	0	0	0	0	0	0	0	0	0	0	0	0	0	0	0	0	0	0	1.28	0	0	0	0	0	0	0	0	0	0	0	0	0	0	0	0	0	0	0	0	0	0	0	0	0
CCATCCAAATTGTTAGACGTT	zma-MIR_N149a	sub5&add3	0	0	0	0	0	0	0	0	0	0	0	0	0	0	0	0	0	0	0	0	0	0.96	0	0	0	0	0	0	0	0	0	0	0	0	0	0	0	0	0	0	0	0	0	0	0	0	0
TAGTTAAGCCGTGTGATAAATCT	zma-MIR_N14a	add3	2.34	0	0	0	0	0	0	1.64	0	0	0	0	0	0	0	0	0	0	0	0	0	0	0	0	0	0	0	0	0	0	0	0	0	0	0	0	0	0	0	0	0	0	0	0	0	0	0
TAGTTAAGCCGTGTGATAAATCTT	zma-MIR_N14a	add3	0.33	0	0	0	0	0	0	0	0	0	0	0	0	0	0	0	0	0	0	0	0	0	0	0	0	0	0	0	0	0	0	0	0	0	0	0	0	0	0	0	0	0	0	0	0	0	0
TTCATCACAGGCTTCAACTACAA	zma-MIR_N14a	add3	1.14	0	0	0	0	0	0	1.14	0	0	0	0	0	0	0	0	0	0	0	0	0	0	0	0	0	0	0	0	0	0	0	0	0	0	0	0	0	0	0	0	0	0	0	0	0	0	0
TTCATCACAGGCTTCAACTACAACT	zma-MIR_N14a	add3	0.2	0	0	0	0	0	0	0.43	0	0	0	0	0	0	0	0	0	0	0	0	0	0	0	0	0	0	0	0	0	0	0	0	0	0	0	0	0	0	0	0	0	0	0	0	0	0	0
TTATAGTTAAGCCGTGTGATAAATC	zma-MIR_N14a	add5	0.41	0	0	0	0	0	0	0	0	0	0	0	0	0	0	0	0	0	0	0	0	0	0	0	0	0	0	0	0	0	0	0	0	0	0	0	0	0	0	0	0	0	0	0	0	0	0
AGATTCATCACAGGCTTCAACTAC	zma-MIR_N14a	add5&sub3	0.33	0	0	0	0	0	0	0	0	0	0	0	0	0	0	0	0	0	0	0	0	0	0	0	0	0	0	0	0	0	0	0	0	0	0	0	0	0	0	0	0	0	0	0	0	0	0
ATAGTTAAGCCGTGTGATAA	zma-MIR_N14a	add5&sub3	0.28	0	0	0	0	0	0	0	0	0	0	0	0	0	0	0	0	0	0	0	0	0	0	0	0	0	0	0	0	0	0	0	0	0	0	0	0	0	0	0	0	0	0	0	0	0	0
ATAGTTAAGCCGTGTGATAAA	zma-MIR_N14a	add5&sub3	0.41	0	0	0	0	0	0	0	0	0	0	0	0	0	0	0	0	0	0	0	0	0	0	0	0	0	0	0	0	0	0	0	0	0	0	0	0	0	0	0	0	0	0	0	0	0	0
ATAGTTAAGCCGTGTGATAAAT	zma-MIR_N14a	add5&sub3	0.81	0	0	0	0	0	0	0.71	0	0	0	0	0	0	0	0	0	0	0	0	0	0	0	0	0	0	0	0	0	0	0	0	0	0	0	0	0	0	0	0	0	0	0	0	0	0	0
ATTCATCACAGGCTTCAACT	zma-MIR_N14a	add5&sub3	0	0	0	0	0	0	0	0.78	0	0	0	0	0	0	0	0	0	0	0	0	0	0	0	0	0	0	0	0	0	0	0	0	0	0	0	0	0	0	0	0	0	0	0	0	0	0	0
ATTCATCACAGGCTTCAACTA	zma-MIR_N14a	add5&sub3	0.15	0	0	0	0	0	0	0.43	0	0	0	0	0	0	0	0	0	0	0	0	0	0	0	0	0	0	0	0	0	0	0	0	0	0	0	0	0	0	0	0	0	0	0	0	0	0	0
ATTCATCACAGGCTTCAACTAC	zma-MIR_N14a	add5&sub3	0.53	0	0	0	0	0	0	0	0	0	0	0	0	0	0	0	0	0	0	0	0	0	0	0	0	0	0	0	0	0	0	0	0	0	0	0	0	0	0	0	0	0	0	0	0	0	0
TATAGTTAAGCCGTGTGATAA	zma-MIR_N14a	add5&sub3	2.18	0	0	0	0	0	0	1.07	0	0	0	0	0	0	0	0	0	0	0	0	0	0	0	0	0	0	0	0	0	0	0	0	0	0	0	0	0	0	0	0	0	0	0	0	0	0	0
TATAGTTAAGCCGTGTGATAAA	zma-MIR_N14a	add5&sub3	2.21	0	0	0	0	0	0	0.86	0	0	0	0	0	0	0	0	0	0	0	0	0	0	0	0	0	0	0	0	0	0	0	0	0	0	0	0	0	0	0	0	0	0	0	0	0	0	0
TTATAGTTAAGCCGTGTGATAA	zma-MIR_N14a	add5&sub3	0.79	0	0	0	0	0	0	0	0	0	0	0	0	0	0	0	0	0	0	0	0	0	0	0	0	0	0	0	0	0	0	0	0	0	0	0	0	0	0	0	0	0	0	0	0	0	0
TAGTTAAGCCGTGTGATAAATC	zma-MIR_N14a	mature	499.72	39.97	164.59	0	28.03	28.72	21.55	143.6	0	0	0	0	0	0	0	0	4.62	6.79	0	0	0	0	0	0	0	0	0	0	0	0	0	0	0	0	0	0	0	0	0	0	0	0	0	0	0	0	0
TAGTTAAGCCGTGTGATAAATCA	zma-MIR_N14a	nt_add3	0.38	0	0	0	0	0	0	0	0	0	0	0	0	0	0	0	0	0	0	0	0	0	0	0	0	0	0	0	0	0	0	0	0	0	0	0	0	0	0	0	0	0	0	0	0	0	0
TTCATCACAGGCTTCAACTACAT	zma-MIR_N14a	nt_add3	0.56	0	0	0	0	0	0	0.86	0	0	0	0	0	0	0	0	0	0	0	0	0	0	0	0	0	0	0	0	0	0	0	0	0	0	0	0	0	0	0	0	0	0	0	0	0	0	0
TAGCTAAGCCGTGTGATAAATC	zma-MIR_N14a	seed_snp	0.18	0	0	0	0	0	0	0	0	0	0	0	0	0	0	0	0	0	0	0	0	0	0	0	0	0	0	0	0	0	0	0	0	0	0	0	0	0	0	0	0	0	0	0	0	0	0
TAGGTAAGCCGTGTGATAAATC	zma-MIR_N14a	seed_snp	0.3	0	0	0	0	0	0	0	0	0	0	0	0	0	0	0	0	0	0	0	0	0	0	0	0	0	0	0	0	0	0	0	0	0	0	0	0	0	0	0	0	0	0	0	0	0	0
TAGTTAAGCCGAGTGATAAATC	zma-MIR_N14a	seed_snp	0.2	0	0	0	0	0	0	0	0	0	0	0	0	0	0	0	0	0	0	0	0	0	0	0	0	0	0	0	0	0	0	0	0	0	0	0	0	0	0	0	0	0	0	0	0	0	0
TAGTTAAGCCGCGTGATAAATC	zma-MIR_N14a	seed_snp	0.43	0	0	0	0	0	0	0	0	0	0	0	0	0	0	0	0	0	0	0	0	0	0	0	0	0	0	0	0	0	0	0	0	0	0	0	0	0	0	0	0	0	0	0	0	0	0
TAGTTAAGCCGGGTGATAAATC	zma-MIR_N14a	seed_snp	1.98	0	0	0	0	0	0	0.64	0	0	0	0	0	0	0	0	0	0	0	0	0	0	0	0	0	0	0	0	0	0	0	0	0	0	0	0	0	0	0	0	0	0	0	0	0	0	0
TAGTTAAGCCGTGCGATAAATC	zma-MIR_N14a	seed_snp	0.43	0	0	0	0	0	0	0	0	0	0	0	0	0	0	0	0	0	0	0	0	0	0	0	0	0	0	0	0	0	0	0	0	0	0	0	0	0	0	0	0	0	0	0	0	0	0
TAGTTAAGCCGTGGGATAAATC	zma-MIR_N14a	seed_snp	0.48	0	0	0	0	0	0	0	0	0	0	0	0	0	0	0	0	0	0	0	0	0	0	0	0	0	0	0	0	0	0	0	0	0	0	0	0	0	0	0	0	0	0	0	0	0	0
TAGTTAAGCCGTGTAATAAATC	zma-MIR_N14a	seed_snp	0.15	0	0	0	0	0	0	0	0	0	0	0	0	0	0	0	0	0	0	0	0	0	0	0	0	0	0	0	0	0	0	0	0	0	0	0	0	0	0	0	0	0	0	0	0	0	0
TAGTTAAGCCGTGTGACAAATC	zma-MIR_N14a	seed_snp	0.15	0	0	0	0	0	0	0	0	0	0	0	0	0	0	0	0	0	0	0	0	0	0	0	0	0	0	0	0	0	0	0	0	0	0	0	0	0	0	0	0	0	0	0	0	0	0
TAGTTAAGCCGTGTGAGAAATC	zma-MIR_N14a	seed_snp	0.25	0	0	0	0	0	0	0	0	0	0	0	0	0	0	0	0	0	0	0	0	0	0	0	0	0	0	0	0	0	0	0	0	0	0	0	0	0	0	0	0	0	0	0	0	0	0
TAGTTAAGCCGTGTGATAAACC	zma-MIR_N14a	seed_snp	0.23	0	0	0	0	0	0	0	0	0	0	0	0	0	0	0	0	0	0	0	0	0	0	0	0	0	0	0	0	0	0	0	0	0	0	0	0	0	0	0	0	0	0	0	0	0	0
TAGTTAAGCCGTGTGATAAAGC	zma-MIR_N14a	seed_snp	0.2	0	0	0	0	0	0	0	0	0	0	0	0	0	0	0	0	0	0	0	0	0	0	0	0	0	0	0	0	0	0	0	0	0	0	0	0	0	0	0	0	0	0	0	0	0	0
TAGTTAAGCCGTGTGATAAATA	zma-MIR_N14a	seed_snp	2.18	0	2.75	0	0	0	0	0	0	0	0	0	0	0	0	0	0	0	0	0	0	0	0	0	0	0	0	0	0	0	0	0	0	0	0	0	0	0	0	0	0	0	0	0	0	0	0
TAGTTAAGCCGTGTGATAAATG	zma-MIR_N14a	seed_snp	0.56	0	0	0	0	0	0	0	0	0	0	0	0	0	0	0	0	0	0	0	0	0	0	0	0	0	0	0	0	0	0	0	0	0	0	0	0	0	0	0	0	0	0	0	0	0	0
TAGTTAAGCCGTGTGATAAATT	zma-MIR_N14a	seed_snp	4.47	0	8.25	0	1.14	2.49	2.56	2.35	0	0	0	0	0	0	0	0	0	0	0	0	0	0	0	0	0	0	0	0	0	0	0	0	0	0	0	0	0	0	0	0	0	0	0	0	0	0	0
TAGTTAAGTCGTGTGATAAATC	zma-MIR_N14a	seed_snp	0.18	0	0	0	0	0	0	0	0	0	0	0	0	0	0	0	0	0	0	0	0	0	0	0	0	0	0	0	0	0	0	0	0	0	0	0	0	0	0	0	0	0	0	0	0	0	0
TGGTTAAGCCGTGTGATAAATC	zma-MIR_N14a	seed_snp	0.18	0	0	0	0	0	0	0	0	0	0	0	0	0	0	0	0	0	0	0	0	0	0	0	0	0	0	0	0	0	0	0	0	0	0	0	0	0	0	0	0	0	0	0	0	0	0
TTCATCACAGGCTTCAACTACT	zma-MIR_N14a	seed_snp	5.94	0	0	0	0	0	0	10.05	0	0	0	0	0	0	0	0	0	0	0	0	0	0	0	0	0	0	0	0	0	0	0	0	0	0	0	0	0	0	0	0	0	0	0	0	0	0	0
TTCATCACAGGCTTCAACTACA	zma-MIR_N14a	star	15.01	4.44	13.06	0	2.7	3.16	3.6	15.04	0	0	0	0	0	0	0	0	0	0	0	0	0	0	0	0	0	0	0	0	0	0	0	0	0	0	0	0	0	0	0	0	0	0	0	0	0	0	0
TAGTTAAGCCGTGTGATAA	zma-MIR_N14a	sub3	1.12	0	0	0	0	0	0	0.57	0	0	0	0	0	0	0	0	0	0	0	0	0	0	0	0	0	0	0	0	0	0	0	0	0	0	0	0	0	0	0	0	0	0	0	0	0	0	0
TAGTTAAGCCGTGTGATAAA	zma-MIR_N14a	sub3	3.58	0	0	0	0	0	0	2.35	0	0	0	0	0	0	0	0	0	0	0	0	0	0	0	0	0	0	0	0	0	0	0	0	0	0	0	0	0	0	0	0	0	0	0	0	0	0	0
TAGTTAAGCCGTGTGATAAAT	zma-MIR_N14a	sub3	12.01	4.93	11.34	0	0	0.86	0	5.7	0	0	0	0	0	0	0	0	0	0	0	0	0	0	0	0	0	0	0	0	0	0	0	0	0	0	0	0	0	0	0	0	0	0	0	0	0	0	0
TTCATCACAGGCTTCAACT	zma-MIR_N14a	sub3	0.58	0	0	0	0	0	0	2.21	0	0	0	0	0	0	0	0	0	0	0	0	0	0	0	0	0	0	0	0	0	0	0	0	0	0	0	0	0	0	0	0	0	0	0	0	0	0	0
TTCATCACAGGCTTCAACTA	zma-MIR_N14a	sub3	0.36	0	0	0	0	0	0	0.43	0	0	0	0	0	0	0	0	0	0	0	0	0	0	0	0	0	0	0	0	0	0	0	0	0	0	0	0	0	0	0	0	0	0	0	0	0	0	0
TTCATCACAGGCTTCAACTAC	zma-MIR_N14a	sub3	5.31	0	0	0	0	1.6	0	5.21	0	0	0	0	0	0	0	0	0	0	0	0	0	0	0	0	0	0	0	0	0	0	0	0	0	0	0	0	0	0	0	0	0	0	0	0	0	0	0
AGTTAAGCCGTGTGATAAATC	zma-MIR_N14a	sub5	0.46	0	0	0	0	0	0	0	0	0	0	0	0	0	0	0	0	0	0	0	0	0	0	0	0	0	0	0	0	0	0	0	0	0	0	0	0	0	0	0	0	0	0	0	0	0	0
CATCACAGGCTTCAACTACA	zma-MIR_N14a	sub5	0.23	0	0	0	0	0	0	0.57	0	0	0	0	0	0	0	0	0	0	0	0	0	0	0	0	0	0	0	0	0	0	0	0	0	0	0	0	0	0	0	0	0	0	0	0	0	0	0
TCATCACAGGCTTCAACTACA	zma-MIR_N14a	sub5	0.63	0	0	0	0	0	0	1.93	0	0	0	0	0	0	0	0	0	0	0	0	0	0	0	0	0	0	0	0	0	0	0	0	0	0	0	0	0	0	0	0	0	0	0	0	0	0	0
CATCACAGGCTTCAACTACAA	zma-MIR_N14a	sub5&add3	0.76	0	0	0	0	0	0	0	0	0	0	0	0	0	0	0	0	0	0	0	0	0	0	0	0	0	0	0	0	0	0	0	0	0	0	0	0	0	0	0	0	0	0	0	0	0	0
CATCACAGGCTTCAACTACAAC	zma-MIR_N14a	sub5&add3	2.59	0	0	0	0	0	0	1.5	0	0	0	0	0	0	0	0	0	0	0	0	0	0	0	0	0	0	0	0	0	0	0	0	0	0	0	0	0	0	0	0	0	0	0	0	0	0	0
CATCACAGGCTTCAACTACAACT	zma-MIR_N14a	sub5&add3	0.43	0	0	0	0	0	0	1.43	0	0	0	0	0	0	0	0	0	0	0	0	0	0	0	0	0	0	0	0	0	0	0	0	0	0	0	0	0	0	0	0	0	0	0	0	0	0	0
TCATCACAGGCTTCAACTACAA	zma-MIR_N14a	sub5&add3	1.12	0	0	0	0	0	0	1	0	0	0	0	0	0	0	0	0	0	0	0	0	0	0	0	0	0	0	0	0	0	0	0	0	0	0	0	0	0	0	0	0	0	0	0	0	0	0
TCATCACAGGCTTCAACT	zma-MIR_N14a	sub5&sub3	0.28	0	0	0	0	0	0	0.64	0	0	0	0	0	0	0	0	0	0	0	0	0	0	0	0	0	0	0	0	0	0	0	0	0	0	0	0	0	0	0	0	0	0	0	0	0	0	0
TCATCACAGGCTTCAACTAC	zma-MIR_N14a	sub5&sub3	0.63	0	0	0	0	0	0	0.71	0	0	0	0	0	0	0	0	0	0	0	0	0	0	0	0	0	0	0	0	0	0	0	0	0	0	0	0	0	0	0	0	0	0	0	0	0	0	0
CATCACAGGCTTCAACTACT	zma-MIR_N14a	tail_snp	0.18	0	0	0	0	0	0	0.43	0	0	0	0	0	0	0	0	0	0	0	0	0	0	0	0	0	0	0	0	0	0	0	0	0	0	0	0	0	0	0	0	0	0	0	0	0	0	0
TAGTTAAGCCGTGTGATAAATTT	zma-MIR_N14a	tail_snp	0.63	0	0	0	0	0	0	1.28	0	0	0	0	0	0	0	0	0	0	0	0	0	0	0	0	0	0	0	0	0	0	0	0	0	0	0	0	0	0	0	0	0	0	0	0	0	0	0
TAGTTAAGCCGTGTGATAAATTTT	zma-MIR_N14a	tail_snp	0.3	0	0	0	0	0	0	0	0	0	0	0	0	0	0	0	0	0	0	0	0	0	0	0	0	0	0	0	0	0	0	0	0	0	0	0	0	0	0	0	0	0	0	0	0	0	0
TAGTTAAGCCGTGTGATAAT	zma-MIR_N14a	tail_snp	0.23	0	0	0	0	0	0	0	0	0	0	0	0	0	0	0	0	0	0	0	0	0	0	0	0	0	0	0	0	0	0	0	0	0	0	0	0	0	0	0	0	0	0	0	0	0	0
TAGTTAAGCCGTGTGATAATT	zma-MIR_N14a	tail_snp	0.33	0	0	0	0	0	0	0	0	0	0	0	0	0	0	0	0	0	0	0	0	0	0	0	0	0	0	0	0	0	0	0	0	0	0	0	0	0	0	0	0	0	0	0	0	0	0
TATAGTTAAGCCGTGTGATAAATT	zma-MIR_N14a	tail_snp	0.43	0	0	0	0	0	0	0	0	0	0	0	0	0	0	0	0	0	0	0	0	0	0	0	0	0	0	0	0	0	0	0	0	0	0	0	0	0	0	0	0	0	0	0	0	0	0
TATAGTTAAGCCGTGTGATAAT	zma-MIR_N14a	tail_snp	0.3	0	0	0	0	0	0	0	0	0	0	0	0	0	0	0	0	0	0	0	0	0	0	0	0	0	0	0	0	0	0	0	0	0	0	0	0	0	0	0	0	0	0	0	0	0	0
TCATCACAGGCTTCAACTACT	zma-MIR_N14a	tail_snp	0.71	0	0	0	0	0	0	1.5	0	0	0	0	0	0	0	0	0	0	0	0	0	0	0	0	0	0	0	0	0	0	0	0	0	0	0	0	0	0	0	0	0	0	0	0	0	0	0
TCATCACAGGCTTCAACTG	zma-MIR_N14a	tail_snp	0.18	0	0	0	0	0	0	0	0	0	0	0	0	0	0	0	0	0	0	0	0	0	0	0	0	0	0	0	0	0	0	0	0	0	0	0	0	0	0	0	0	0	0	0	0	0	0
TAGTTAAGCCGTGTGATAAATCT	zma-MIR_N14b	add3	2.34	0	0	0	0	0	0	1.64	0	0	0	0	0	0	0	0	0	0	0	0	0	0	0	0	0	0	0	0	0	0	0	0	0	0	0	0	0	0	0	0	0	0	0	0	0	0	0
TAGTTAAGCCGTGTGATAAATCTT	zma-MIR_N14b	add3	0.33	0	0	0	0	0	0	0	0	0	0	0	0	0	0	0	0	0	0	0	0	0	0	0	0	0	0	0	0	0	0	0	0	0	0	0	0	0	0	0	0	0	0	0	0	0	0
TTCATCACAGGCTTCAACTACAA	zma-MIR_N14b	add3	1.14	0	0	0	0	0	0	1.14	0	0	0	0	0	0	0	0	0	0	0	0	0	0	0	0	0	0	0	0	0	0	0	0	0	0	0	0	0	0	0	0	0	0	0	0	0	0	0
TTCATCACAGGCTTCAACTACAACT	zma-MIR_N14b	add3	0.2	0	0	0	0	0	0	0.43	0	0	0	0	0	0	0	0	0	0	0	0	0	0	0	0	0	0	0	0	0	0	0	0	0	0	0	0	0	0	0	0	0	0	0	0	0	0	0
TTATAGTTAAGCCGTGTGATAAATC	zma-MIR_N14b	add5	0.41	0	0	0	0	0	0	0	0	0	0	0	0	0	0	0	0	0	0	0	0	0	0	0	0	0	0	0	0	0	0	0	0	0	0	0	0	0	0	0	0	0	0	0	0	0	0
AGATTCATCACAGGCTTCAACTAC	zma-MIR_N14b	add5&sub3	0.33	0	0	0	0	0	0	0	0	0	0	0	0	0	0	0	0	0	0	0	0	0	0	0	0	0	0	0	0	0	0	0	0	0	0	0	0	0	0	0	0	0	0	0	0	0	0
ATAGTTAAGCCGTGTGATAA	zma-MIR_N14b	add5&sub3	0.28	0	0	0	0	0	0	0	0	0	0	0	0	0	0	0	0	0	0	0	0	0	0	0	0	0	0	0	0	0	0	0	0	0	0	0	0	0	0	0	0	0	0	0	0	0	0
ATAGTTAAGCCGTGTGATAAA	zma-MIR_N14b	add5&sub3	0.41	0	0	0	0	0	0	0	0	0	0	0	0	0	0	0	0	0	0	0	0	0	0	0	0	0	0	0	0	0	0	0	0	0	0	0	0	0	0	0	0	0	0	0	0	0	0
ATAGTTAAGCCGTGTGATAAAT	zma-MIR_N14b	add5&sub3	0.81	0	0	0	0	0	0	0.71	0	0	0	0	0	0	0	0	0	0	0	0	0	0	0	0	0	0	0	0	0	0	0	0	0	0	0	0	0	0	0	0	0	0	0	0	0	0	0
ATTCATCACAGGCTTCAACT	zma-MIR_N14b	add5&sub3	0	0	0	0	0	0	0	0.78	0	0	0	0	0	0	0	0	0	0	0	0	0	0	0	0	0	0	0	0	0	0	0	0	0	0	0	0	0	0	0	0	0	0	0	0	0	0	0
ATTCATCACAGGCTTCAACTA	zma-MIR_N14b	add5&sub3	0.15	0	0	0	0	0	0	0.43	0	0	0	0	0	0	0	0	0	0	0	0	0	0	0	0	0	0	0	0	0	0	0	0	0	0	0	0	0	0	0	0	0	0	0	0	0	0	0
ATTCATCACAGGCTTCAACTAC	zma-MIR_N14b	add5&sub3	0.53	0	0	0	0	0	0	0	0	0	0	0	0	0	0	0	0	0	0	0	0	0	0	0	0	0	0	0	0	0	0	0	0	0	0	0	0	0	0	0	0	0	0	0	0	0	0
TATAGTTAAGCCGTGTGATAA	zma-MIR_N14b	add5&sub3	2.18	0	0	0	0	0	0	1.07	0	0	0	0	0	0	0	0	0	0	0	0	0	0	0	0	0	0	0	0	0	0	0	0	0	0	0	0	0	0	0	0	0	0	0	0	0	0	0
TATAGTTAAGCCGTGTGATAAA	zma-MIR_N14b	add5&sub3	2.21	0	0	0	0	0	0	0.86	0	0	0	0	0	0	0	0	0	0	0	0	0	0	0	0	0	0	0	0	0	0	0	0	0	0	0	0	0	0	0	0	0	0	0	0	0	0	0
TTATAGTTAAGCCGTGTGATAA	zma-MIR_N14b	add5&sub3	0.79	0	0	0	0	0	0	0	0	0	0	0	0	0	0	0	0	0	0	0	0	0	0	0	0	0	0	0	0	0	0	0	0	0	0	0	0	0	0	0	0	0	0	0	0	0	0
TAGTTAAGCCGTGTGATAAATC	zma-MIR_N14b	mature	499.72	39.97	164.59	0	28.03	28.72	21.55	143.6	0	0	0	0	0	0	0	0	4.62	6.79	0	0	0	0	0	0	0	0	0	0	0	0	0	0	0	0	0	0	0	0	0	0	0	0	0	0	0	0	0
TAGTTAAGCCGTGTGATAAATCA	zma-MIR_N14b	nt_add3	0.38	0	0	0	0	0	0	0	0	0	0	0	0	0	0	0	0	0	0	0	0	0	0	0	0	0	0	0	0	0	0	0	0	0	0	0	0	0	0	0	0	0	0	0	0	0	0
TTCATCACAGGCTTCAACTACAT	zma-MIR_N14b	nt_add3	0.56	0	0	0	0	0	0	0.86	0	0	0	0	0	0	0	0	0	0	0	0	0	0	0	0	0	0	0	0	0	0	0	0	0	0	0	0	0	0	0	0	0	0	0	0	0	0	0
TAGCTAAGCCGTGTGATAAATC	zma-MIR_N14b	seed_snp	0.18	0	0	0	0	0	0	0	0	0	0	0	0	0	0	0	0	0	0	0	0	0	0	0	0	0	0	0	0	0	0	0	0	0	0	0	0	0	0	0	0	0	0	0	0	0	0
TAGGTAAGCCGTGTGATAAATC	zma-MIR_N14b	seed_snp	0.3	0	0	0	0	0	0	0	0	0	0	0	0	0	0	0	0	0	0	0	0	0	0	0	0	0	0	0	0	0	0	0	0	0	0	0	0	0	0	0	0	0	0	0	0	0	0
TAGTTAAGCCGAGTGATAAATC	zma-MIR_N14b	seed_snp	0.2	0	0	0	0	0	0	0	0	0	0	0	0	0	0	0	0	0	0	0	0	0	0	0	0	0	0	0	0	0	0	0	0	0	0	0	0	0	0	0	0	0	0	0	0	0	0
TAGTTAAGCCGCGTGATAAATC	zma-MIR_N14b	seed_snp	0.43	0	0	0	0	0	0	0	0	0	0	0	0	0	0	0	0	0	0	0	0	0	0	0	0	0	0	0	0	0	0	0	0	0	0	0	0	0	0	0	0	0	0	0	0	0	0
TAGTTAAGCCGGGTGATAAATC	zma-MIR_N14b	seed_snp	1.98	0	0	0	0	0	0	0.64	0	0	0	0	0	0	0	0	0	0	0	0	0	0	0	0	0	0	0	0	0	0	0	0	0	0	0	0	0	0	0	0	0	0	0	0	0	0	0
TAGTTAAGCCGTGCGATAAATC	zma-MIR_N14b	seed_snp	0.43	0	0	0	0	0	0	0	0	0	0	0	0	0	0	0	0	0	0	0	0	0	0	0	0	0	0	0	0	0	0	0	0	0	0	0	0	0	0	0	0	0	0	0	0	0	0
TAGTTAAGCCGTGGGATAAATC	zma-MIR_N14b	seed_snp	0.48	0	0	0	0	0	0	0	0	0	0	0	0	0	0	0	0	0	0	0	0	0	0	0	0	0	0	0	0	0	0	0	0	0	0	0	0	0	0	0	0	0	0	0	0	0	0
TAGTTAAGCCGTGTAATAAATC	zma-MIR_N14b	seed_snp	0.15	0	0	0	0	0	0	0	0	0	0	0	0	0	0	0	0	0	0	0	0	0	0	0	0	0	0	0	0	0	0	0	0	0	0	0	0	0	0	0	0	0	0	0	0	0	0
TAGTTAAGCCGTGTGACAAATC	zma-MIR_N14b	seed_snp	0.15	0	0	0	0	0	0	0	0	0	0	0	0	0	0	0	0	0	0	0	0	0	0	0	0	0	0	0	0	0	0	0	0	0	0	0	0	0	0	0	0	0	0	0	0	0	0
TAGTTAAGCCGTGTGAGAAATC	zma-MIR_N14b	seed_snp	0.25	0	0	0	0	0	0	0	0	0	0	0	0	0	0	0	0	0	0	0	0	0	0	0	0	0	0	0	0	0	0	0	0	0	0	0	0	0	0	0	0	0	0	0	0	0	0
TAGTTAAGCCGTGTGATAAACC	zma-MIR_N14b	seed_snp	0.23	0	0	0	0	0	0	0	0	0	0	0	0	0	0	0	0	0	0	0	0	0	0	0	0	0	0	0	0	0	0	0	0	0	0	0	0	0	0	0	0	0	0	0	0	0	0
TAGTTAAGCCGTGTGATAAAGC	zma-MIR_N14b	seed_snp	0.2	0	0	0	0	0	0	0	0	0	0	0	0	0	0	0	0	0	0	0	0	0	0	0	0	0	0	0	0	0	0	0	0	0	0	0	0	0	0	0	0	0	0	0	0	0	0
TAGTTAAGCCGTGTGATAAATA	zma-MIR_N14b	seed_snp	2.18	0	2.75	0	0	0	0	0	0	0	0	0	0	0	0	0	0	0	0	0	0	0	0	0	0	0	0	0	0	0	0	0	0	0	0	0	0	0	0	0	0	0	0	0	0	0	0
TAGTTAAGCCGTGTGATAAATG	zma-MIR_N14b	seed_snp	0.56	0	0	0	0	0	0	0	0	0	0	0	0	0	0	0	0	0	0	0	0	0	0	0	0	0	0	0	0	0	0	0	0	0	0	0	0	0	0	0	0	0	0	0	0	0	0
TAGTTAAGCCGTGTGATAAATT	zma-MIR_N14b	seed_snp	4.47	0	8.25	0	1.14	2.49	2.56	2.35	0	0	0	0	0	0	0	0	0	0	0	0	0	0	0	0	0	0	0	0	0	0	0	0	0	0	0	0	0	0	0	0	0	0	0	0	0	0	0
TAGTTAAGTCGTGTGATAAATC	zma-MIR_N14b	seed_snp	0.18	0	0	0	0	0	0	0	0	0	0	0	0	0	0	0	0	0	0	0	0	0	0	0	0	0	0	0	0	0	0	0	0	0	0	0	0	0	0	0	0	0	0	0	0	0	0
TGGTTAAGCCGTGTGATAAATC	zma-MIR_N14b	seed_snp	0.18	0	0	0	0	0	0	0	0	0	0	0	0	0	0	0	0	0	0	0	0	0	0	0	0	0	0	0	0	0	0	0	0	0	0	0	0	0	0	0	0	0	0	0	0	0	0
TTCATCACAGGCTTCAACTACT	zma-MIR_N14b	seed_snp	5.94	0	0	0	0	0	0	10.05	0	0	0	0	0	0	0	0	0	0	0	0	0	0	0	0	0	0	0	0	0	0	0	0	0	0	0	0	0	0	0	0	0	0	0	0	0	0	0
TTCATCACAGGCTTCAACTACA	zma-MIR_N14b	star	15.01	4.44	13.06	0	2.7	3.16	3.6	15.04	0	0	0	0	0	0	0	0	0	0	0	0	0	0	0	0	0	0	0	0	0	0	0	0	0	0	0	0	0	0	0	0	0	0	0	0	0	0	0
TAGTTAAGCCGTGTGATAA	zma-MIR_N14b	sub3	1.12	0	0	0	0	0	0	0.57	0	0	0	0	0	0	0	0	0	0	0	0	0	0	0	0	0	0	0	0	0	0	0	0	0	0	0	0	0	0	0	0	0	0	0	0	0	0	0
TAGTTAAGCCGTGTGATAAA	zma-MIR_N14b	sub3	3.58	0	0	0	0	0	0	2.35	0	0	0	0	0	0	0	0	0	0	0	0	0	0	0	0	0	0	0	0	0	0	0	0	0	0	0	0	0	0	0	0	0	0	0	0	0	0	0
TAGTTAAGCCGTGTGATAAAT	zma-MIR_N14b	sub3	12.01	4.93	11.34	0	0	0.86	0	5.7	0	0	0	0	0	0	0	0	0	0	0	0	0	0	0	0	0	0	0	0	0	0	0	0	0	0	0	0	0	0	0	0	0	0	0	0	0	0	0
TTCATCACAGGCTTCAACT	zma-MIR_N14b	sub3	0.58	0	0	0	0	0	0	2.21	0	0	0	0	0	0	0	0	0	0	0	0	0	0	0	0	0	0	0	0	0	0	0	0	0	0	0	0	0	0	0	0	0	0	0	0	0	0	0
TTCATCACAGGCTTCAACTA	zma-MIR_N14b	sub3	0.36	0	0	0	0	0	0	0.43	0	0	0	0	0	0	0	0	0	0	0	0	0	0	0	0	0	0	0	0	0	0	0	0	0	0	0	0	0	0	0	0	0	0	0	0	0	0	0
TTCATCACAGGCTTCAACTAC	zma-MIR_N14b	sub3	5.31	0	0	0	0	1.6	0	5.21	0	0	0	0	0	0	0	0	0	0	0	0	0	0	0	0	0	0	0	0	0	0	0	0	0	0	0	0	0	0	0	0	0	0	0	0	0	0	0
AGTTAAGCCGTGTGATAAATC	zma-MIR_N14b	sub5	0.46	0	0	0	0	0	0	0	0	0	0	0	0	0	0	0	0	0	0	0	0	0	0	0	0	0	0	0	0	0	0	0	0	0	0	0	0	0	0	0	0	0	0	0	0	0	0
CATCACAGGCTTCAACTACA	zma-MIR_N14b	sub5	0.23	0	0	0	0	0	0	0.57	0	0	0	0	0	0	0	0	0	0	0	0	0	0	0	0	0	0	0	0	0	0	0	0	0	0	0	0	0	0	0	0	0	0	0	0	0	0	0
TCATCACAGGCTTCAACTACA	zma-MIR_N14b	sub5	0.63	0	0	0	0	0	0	1.93	0	0	0	0	0	0	0	0	0	0	0	0	0	0	0	0	0	0	0	0	0	0	0	0	0	0	0	0	0	0	0	0	0	0	0	0	0	0	0
CATCACAGGCTTCAACTACAA	zma-MIR_N14b	sub5&add3	0.76	0	0	0	0	0	0	0	0	0	0	0	0	0	0	0	0	0	0	0	0	0	0	0	0	0	0	0	0	0	0	0	0	0	0	0	0	0	0	0	0	0	0	0	0	0	0
CATCACAGGCTTCAACTACAAC	zma-MIR_N14b	sub5&add3	2.59	0	0	0	0	0	0	1.5	0	0	0	0	0	0	0	0	0	0	0	0	0	0	0	0	0	0	0	0	0	0	0	0	0	0	0	0	0	0	0	0	0	0	0	0	0	0	0
CATCACAGGCTTCAACTACAACT	zma-MIR_N14b	sub5&add3	0.43	0	0	0	0	0	0	1.43	0	0	0	0	0	0	0	0	0	0	0	0	0	0	0	0	0	0	0	0	0	0	0	0	0	0	0	0	0	0	0	0	0	0	0	0	0	0	0
TCATCACAGGCTTCAACTACAA	zma-MIR_N14b	sub5&add3	1.12	0	0	0	0	0	0	1	0	0	0	0	0	0	0	0	0	0	0	0	0	0	0	0	0	0	0	0	0	0	0	0	0	0	0	0	0	0	0	0	0	0	0	0	0	0	0
TCATCACAGGCTTCAACT	zma-MIR_N14b	sub5&sub3	0.28	0	0	0	0	0	0	0.64	0	0	0	0	0	0	0	0	0	0	0	0	0	0	0	0	0	0	0	0	0	0	0	0	0	0	0	0	0	0	0	0	0	0	0	0	0	0	0
TCATCACAGGCTTCAACTAC	zma-MIR_N14b	sub5&sub3	0.63	0	0	0	0	0	0	0.71	0	0	0	0	0	0	0	0	0	0	0	0	0	0	0	0	0	0	0	0	0	0	0	0	0	0	0	0	0	0	0	0	0	0	0	0	0	0	0
CATCACAGGCTTCAACTACT	zma-MIR_N14b	tail_snp	0.18	0	0	0	0	0	0	0.43	0	0	0	0	0	0	0	0	0	0	0	0	0	0	0	0	0	0	0	0	0	0	0	0	0	0	0	0	0	0	0	0	0	0	0	0	0	0	0
TAGTTAAGCCGTGTGATAAATTT	zma-MIR_N14b	tail_snp	0.63	0	0	0	0	0	0	1.28	0	0	0	0	0	0	0	0	0	0	0	0	0	0	0	0	0	0	0	0	0	0	0	0	0	0	0	0	0	0	0	0	0	0	0	0	0	0	0
TAGTTAAGCCGTGTGATAAATTTT	zma-MIR_N14b	tail_snp	0.3	0	0	0	0	0	0	0	0	0	0	0	0	0	0	0	0	0	0	0	0	0	0	0	0	0	0	0	0	0	0	0	0	0	0	0	0	0	0	0	0	0	0	0	0	0	0
TAGTTAAGCCGTGTGATAAT	zma-MIR_N14b	tail_snp	0.23	0	0	0	0	0	0	0	0	0	0	0	0	0	0	0	0	0	0	0	0	0	0	0	0	0	0	0	0	0	0	0	0	0	0	0	0	0	0	0	0	0	0	0	0	0	0
TAGTTAAGCCGTGTGATAATT	zma-MIR_N14b	tail_snp	0.33	0	0	0	0	0	0	0	0	0	0	0	0	0	0	0	0	0	0	0	0	0	0	0	0	0	0	0	0	0	0	0	0	0	0	0	0	0	0	0	0	0	0	0	0	0	0
TATAGTTAAGCCGTGTGATAAATT	zma-MIR_N14b	tail_snp	0.43	0	0	0	0	0	0	0	0	0	0	0	0	0	0	0	0	0	0	0	0	0	0	0	0	0	0	0	0	0	0	0	0	0	0	0	0	0	0	0	0	0	0	0	0	0	0
TATAGTTAAGCCGTGTGATAAT	zma-MIR_N14b	tail_snp	0.3	0	0	0	0	0	0	0	0	0	0	0	0	0	0	0	0	0	0	0	0	0	0	0	0	0	0	0	0	0	0	0	0	0	0	0	0	0	0	0	0	0	0	0	0	0	0
TCATCACAGGCTTCAACTACT	zma-MIR_N14b	tail_snp	0.71	0	0	0	0	0	0	1.5	0	0	0	0	0	0	0	0	0	0	0	0	0	0	0	0	0	0	0	0	0	0	0	0	0	0	0	0	0	0	0	0	0	0	0	0	0	0	0
TCATCACAGGCTTCAACTG	zma-MIR_N14b	tail_snp	0.18	0	0	0	0	0	0	0	0	0	0	0	0	0	0	0	0	0	0	0	0	0	0	0	0	0	0	0	0	0	0	0	0	0	0	0	0	0	0	0	0	0	0	0	0	0	0
TAGTTAAGCCGTGTGATAAATCT	zma-MIR_N14c	add3	2.34	0	0	0	0	0	0	1.64	0	0	0	0	0	0	0	0	0	0	0	0	0	0	0	0	0	0	0	0	0	0	0	0	0	0	0	0	0	0	0	0	0	0	0	0	0	0	0
TAGTTAAGCCGTGTGATAAATCTT	zma-MIR_N14c	add3	0.33	0	0	0	0	0	0	0	0	0	0	0	0	0	0	0	0	0	0	0	0	0	0	0	0	0	0	0	0	0	0	0	0	0	0	0	0	0	0	0	0	0	0	0	0	0	0
TTCATCACAGGCTTCAACTACAA	zma-MIR_N14c	add3	1.14	0	0	0	0	0	0	1.14	0	0	0	0	0	0	0	0	0	0	0	0	0	0	0	0	0	0	0	0	0	0	0	0	0	0	0	0	0	0	0	0	0	0	0	0	0	0	0
TTCATCACAGGCTTCAACTACAACT	zma-MIR_N14c	add3	0.2	0	0	0	0	0	0	0.43	0	0	0	0	0	0	0	0	0	0	0	0	0	0	0	0	0	0	0	0	0	0	0	0	0	0	0	0	0	0	0	0	0	0	0	0	0	0	0
TTATAGTTAAGCCGTGTGATAAATC	zma-MIR_N14c	add5	0.41	0	0	0	0	0	0	0	0	0	0	0	0	0	0	0	0	0	0	0	0	0	0	0	0	0	0	0	0	0	0	0	0	0	0	0	0	0	0	0	0	0	0	0	0	0	0
AGATTCATCACAGGCTTCAACTAC	zma-MIR_N14c	add5&sub3	0.33	0	0	0	0	0	0	0	0	0	0	0	0	0	0	0	0	0	0	0	0	0	0	0	0	0	0	0	0	0	0	0	0	0	0	0	0	0	0	0	0	0	0	0	0	0	0
ATAGTTAAGCCGTGTGATAA	zma-MIR_N14c	add5&sub3	0.28	0	0	0	0	0	0	0	0	0	0	0	0	0	0	0	0	0	0	0	0	0	0	0	0	0	0	0	0	0	0	0	0	0	0	0	0	0	0	0	0	0	0	0	0	0	0
ATAGTTAAGCCGTGTGATAAA	zma-MIR_N14c	add5&sub3	0.41	0	0	0	0	0	0	0	0	0	0	0	0	0	0	0	0	0	0	0	0	0	0	0	0	0	0	0	0	0	0	0	0	0	0	0	0	0	0	0	0	0	0	0	0	0	0
ATAGTTAAGCCGTGTGATAAAT	zma-MIR_N14c	add5&sub3	0.81	0	0	0	0	0	0	0.71	0	0	0	0	0	0	0	0	0	0	0	0	0	0	0	0	0	0	0	0	0	0	0	0	0	0	0	0	0	0	0	0	0	0	0	0	0	0	0
ATTCATCACAGGCTTCAACT	zma-MIR_N14c	add5&sub3	0	0	0	0	0	0	0	0.78	0	0	0	0	0	0	0	0	0	0	0	0	0	0	0	0	0	0	0	0	0	0	0	0	0	0	0	0	0	0	0	0	0	0	0	0	0	0	0
ATTCATCACAGGCTTCAACTA	zma-MIR_N14c	add5&sub3	0.15	0	0	0	0	0	0	0.43	0	0	0	0	0	0	0	0	0	0	0	0	0	0	0	0	0	0	0	0	0	0	0	0	0	0	0	0	0	0	0	0	0	0	0	0	0	0	0
ATTCATCACAGGCTTCAACTAC	zma-MIR_N14c	add5&sub3	0.53	0	0	0	0	0	0	0	0	0	0	0	0	0	0	0	0	0	0	0	0	0	0	0	0	0	0	0	0	0	0	0	0	0	0	0	0	0	0	0	0	0	0	0	0	0	0
TATAGTTAAGCCGTGTGATAA	zma-MIR_N14c	add5&sub3	2.18	0	0	0	0	0	0	1.07	0	0	0	0	0	0	0	0	0	0	0	0	0	0	0	0	0	0	0	0	0	0	0	0	0	0	0	0	0	0	0	0	0	0	0	0	0	0	0
TATAGTTAAGCCGTGTGATAAA	zma-MIR_N14c	add5&sub3	2.21	0	0	0	0	0	0	0.86	0	0	0	0	0	0	0	0	0	0	0	0	0	0	0	0	0	0	0	0	0	0	0	0	0	0	0	0	0	0	0	0	0	0	0	0	0	0	0
TTATAGTTAAGCCGTGTGATAA	zma-MIR_N14c	add5&sub3	0.79	0	0	0	0	0	0	0	0	0	0	0	0	0	0	0	0	0	0	0	0	0	0	0	0	0	0	0	0	0	0	0	0	0	0	0	0	0	0	0	0	0	0	0	0	0	0
TAGTTAAGCCGTGTGATAAATC	zma-MIR_N14c	mature	499.72	39.97	164.59	0	28.03	28.72	21.55	143.6	0	0	0	0	0	0	0	0	4.62	6.79	0	0	0	0	0	0	0	0	0	0	0	0	0	0	0	0	0	0	0	0	0	0	0	0	0	0	0	0	0
TAGTTAAGCCGTGTGATAAATCA	zma-MIR_N14c	nt_add3	0.38	0	0	0	0	0	0	0	0	0	0	0	0	0	0	0	0	0	0	0	0	0	0	0	0	0	0	0	0	0	0	0	0	0	0	0	0	0	0	0	0	0	0	0	0	0	0
TTCATCACAGGCTTCAACTACAT	zma-MIR_N14c	nt_add3	0.56	0	0	0	0	0	0	0.86	0	0	0	0	0	0	0	0	0	0	0	0	0	0	0	0	0	0	0	0	0	0	0	0	0	0	0	0	0	0	0	0	0	0	0	0	0	0	0
TAGCTAAGCCGTGTGATAAATC	zma-MIR_N14c	seed_snp	0.18	0	0	0	0	0	0	0	0	0	0	0	0	0	0	0	0	0	0	0	0	0	0	0	0	0	0	0	0	0	0	0	0	0	0	0	0	0	0	0	0	0	0	0	0	0	0
TAGGTAAGCCGTGTGATAAATC	zma-MIR_N14c	seed_snp	0.3	0	0	0	0	0	0	0	0	0	0	0	0	0	0	0	0	0	0	0	0	0	0	0	0	0	0	0	0	0	0	0	0	0	0	0	0	0	0	0	0	0	0	0	0	0	0
TAGTTAAGCCGAGTGATAAATC	zma-MIR_N14c	seed_snp	0.2	0	0	0	0	0	0	0	0	0	0	0	0	0	0	0	0	0	0	0	0	0	0	0	0	0	0	0	0	0	0	0	0	0	0	0	0	0	0	0	0	0	0	0	0	0	0
TAGTTAAGCCGCGTGATAAATC	zma-MIR_N14c	seed_snp	0.43	0	0	0	0	0	0	0	0	0	0	0	0	0	0	0	0	0	0	0	0	0	0	0	0	0	0	0	0	0	0	0	0	0	0	0	0	0	0	0	0	0	0	0	0	0	0
TAGTTAAGCCGGGTGATAAATC	zma-MIR_N14c	seed_snp	1.98	0	0	0	0	0	0	0.64	0	0	0	0	0	0	0	0	0	0	0	0	0	0	0	0	0	0	0	0	0	0	0	0	0	0	0	0	0	0	0	0	0	0	0	0	0	0	0
TAGTTAAGCCGTGCGATAAATC	zma-MIR_N14c	seed_snp	0.43	0	0	0	0	0	0	0	0	0	0	0	0	0	0	0	0	0	0	0	0	0	0	0	0	0	0	0	0	0	0	0	0	0	0	0	0	0	0	0	0	0	0	0	0	0	0
TAGTTAAGCCGTGGGATAAATC	zma-MIR_N14c	seed_snp	0.48	0	0	0	0	0	0	0	0	0	0	0	0	0	0	0	0	0	0	0	0	0	0	0	0	0	0	0	0	0	0	0	0	0	0	0	0	0	0	0	0	0	0	0	0	0	0
TAGTTAAGCCGTGTAATAAATC	zma-MIR_N14c	seed_snp	0.15	0	0	0	0	0	0	0	0	0	0	0	0	0	0	0	0	0	0	0	0	0	0	0	0	0	0	0	0	0	0	0	0	0	0	0	0	0	0	0	0	0	0	0	0	0	0
TAGTTAAGCCGTGTGACAAATC	zma-MIR_N14c	seed_snp	0.15	0	0	0	0	0	0	0	0	0	0	0	0	0	0	0	0	0	0	0	0	0	0	0	0	0	0	0	0	0	0	0	0	0	0	0	0	0	0	0	0	0	0	0	0	0	0
TAGTTAAGCCGTGTGAGAAATC	zma-MIR_N14c	seed_snp	0.25	0	0	0	0	0	0	0	0	0	0	0	0	0	0	0	0	0	0	0	0	0	0	0	0	0	0	0	0	0	0	0	0	0	0	0	0	0	0	0	0	0	0	0	0	0	0
TAGTTAAGCCGTGTGATAAACC	zma-MIR_N14c	seed_snp	0.23	0	0	0	0	0	0	0	0	0	0	0	0	0	0	0	0	0	0	0	0	0	0	0	0	0	0	0	0	0	0	0	0	0	0	0	0	0	0	0	0	0	0	0	0	0	0
TAGTTAAGCCGTGTGATAAAGC	zma-MIR_N14c	seed_snp	0.2	0	0	0	0	0	0	0	0	0	0	0	0	0	0	0	0	0	0	0	0	0	0	0	0	0	0	0	0	0	0	0	0	0	0	0	0	0	0	0	0	0	0	0	0	0	0
TAGTTAAGCCGTGTGATAAATA	zma-MIR_N14c	seed_snp	2.18	0	2.75	0	0	0	0	0	0	0	0	0	0	0	0	0	0	0	0	0	0	0	0	0	0	0	0	0	0	0	0	0	0	0	0	0	0	0	0	0	0	0	0	0	0	0	0
TAGTTAAGCCGTGTGATAAATG	zma-MIR_N14c	seed_snp	0.56	0	0	0	0	0	0	0	0	0	0	0	0	0	0	0	0	0	0	0	0	0	0	0	0	0	0	0	0	0	0	0	0	0	0	0	0	0	0	0	0	0	0	0	0	0	0
TAGTTAAGCCGTGTGATAAATT	zma-MIR_N14c	seed_snp	4.47	0	8.25	0	1.14	2.49	2.56	2.35	0	0	0	0	0	0	0	0	0	0	0	0	0	0	0	0	0	0	0	0	0	0	0	0	0	0	0	0	0	0	0	0	0	0	0	0	0	0	0
TAGTTAAGTCGTGTGATAAATC	zma-MIR_N14c	seed_snp	0.18	0	0	0	0	0	0	0	0	0	0	0	0	0	0	0	0	0	0	0	0	0	0	0	0	0	0	0	0	0	0	0	0	0	0	0	0	0	0	0	0	0	0	0	0	0	0
TGGTTAAGCCGTGTGATAAATC	zma-MIR_N14c	seed_snp	0.18	0	0	0	0	0	0	0	0	0	0	0	0	0	0	0	0	0	0	0	0	0	0	0	0	0	0	0	0	0	0	0	0	0	0	0	0	0	0	0	0	0	0	0	0	0	0
TTCATCACAGGCTTCAACTACT	zma-MIR_N14c	seed_snp	5.94	0	0	0	0	0	0	10.05	0	0	0	0	0	0	0	0	0	0	0	0	0	0	0	0	0	0	0	0	0	0	0	0	0	0	0	0	0	0	0	0	0	0	0	0	0	0	0
TTCATCACAGGCTTCAACTACA	zma-MIR_N14c	star	15.01	4.44	13.06	0	2.7	3.16	3.6	15.04	0	0	0	0	0	0	0	0	0	0	0	0	0	0	0	0	0	0	0	0	0	0	0	0	0	0	0	0	0	0	0	0	0	0	0	0	0	0	0
TAGTTAAGCCGTGTGATAA	zma-MIR_N14c	sub3	1.12	0	0	0	0	0	0	0.57	0	0	0	0	0	0	0	0	0	0	0	0	0	0	0	0	0	0	0	0	0	0	0	0	0	0	0	0	0	0	0	0	0	0	0	0	0	0	0
TAGTTAAGCCGTGTGATAAA	zma-MIR_N14c	sub3	3.58	0	0	0	0	0	0	2.35	0	0	0	0	0	0	0	0	0	0	0	0	0	0	0	0	0	0	0	0	0	0	0	0	0	0	0	0	0	0	0	0	0	0	0	0	0	0	0
TAGTTAAGCCGTGTGATAAAT	zma-MIR_N14c	sub3	12.01	4.93	11.34	0	0	0.86	0	5.7	0	0	0	0	0	0	0	0	0	0	0	0	0	0	0	0	0	0	0	0	0	0	0	0	0	0	0	0	0	0	0	0	0	0	0	0	0	0	0
TTCATCACAGGCTTCAACT	zma-MIR_N14c	sub3	0.58	0	0	0	0	0	0	2.21	0	0	0	0	0	0	0	0	0	0	0	0	0	0	0	0	0	0	0	0	0	0	0	0	0	0	0	0	0	0	0	0	0	0	0	0	0	0	0
TTCATCACAGGCTTCAACTA	zma-MIR_N14c	sub3	0.36	0	0	0	0	0	0	0.43	0	0	0	0	0	0	0	0	0	0	0	0	0	0	0	0	0	0	0	0	0	0	0	0	0	0	0	0	0	0	0	0	0	0	0	0	0	0	0
TTCATCACAGGCTTCAACTAC	zma-MIR_N14c	sub3	5.31	0	0	0	0	1.6	0	5.21	0	0	0	0	0	0	0	0	0	0	0	0	0	0	0	0	0	0	0	0	0	0	0	0	0	0	0	0	0	0	0	0	0	0	0	0	0	0	0
AGTTAAGCCGTGTGATAAATC	zma-MIR_N14c	sub5	0.46	0	0	0	0	0	0	0	0	0	0	0	0	0	0	0	0	0	0	0	0	0	0	0	0	0	0	0	0	0	0	0	0	0	0	0	0	0	0	0	0	0	0	0	0	0	0
CATCACAGGCTTCAACTACA	zma-MIR_N14c	sub5	0.23	0	0	0	0	0	0	0.57	0	0	0	0	0	0	0	0	0	0	0	0	0	0	0	0	0	0	0	0	0	0	0	0	0	0	0	0	0	0	0	0	0	0	0	0	0	0	0
TCATCACAGGCTTCAACTACA	zma-MIR_N14c	sub5	0.63	0	0	0	0	0	0	1.93	0	0	0	0	0	0	0	0	0	0	0	0	0	0	0	0	0	0	0	0	0	0	0	0	0	0	0	0	0	0	0	0	0	0	0	0	0	0	0
CATCACAGGCTTCAACTACAA	zma-MIR_N14c	sub5&add3	0.76	0	0	0	0	0	0	0	0	0	0	0	0	0	0	0	0	0	0	0	0	0	0	0	0	0	0	0	0	0	0	0	0	0	0	0	0	0	0	0	0	0	0	0	0	0	0
CATCACAGGCTTCAACTACAAC	zma-MIR_N14c	sub5&add3	2.59	0	0	0	0	0	0	1.5	0	0	0	0	0	0	0	0	0	0	0	0	0	0	0	0	0	0	0	0	0	0	0	0	0	0	0	0	0	0	0	0	0	0	0	0	0	0	0
CATCACAGGCTTCAACTACAACT	zma-MIR_N14c	sub5&add3	0.43	0	0	0	0	0	0	1.43	0	0	0	0	0	0	0	0	0	0	0	0	0	0	0	0	0	0	0	0	0	0	0	0	0	0	0	0	0	0	0	0	0	0	0	0	0	0	0
TCATCACAGGCTTCAACTACAA	zma-MIR_N14c	sub5&add3	1.12	0	0	0	0	0	0	1	0	0	0	0	0	0	0	0	0	0	0	0	0	0	0	0	0	0	0	0	0	0	0	0	0	0	0	0	0	0	0	0	0	0	0	0	0	0	0
TCATCACAGGCTTCAACT	zma-MIR_N14c	sub5&sub3	0.28	0	0	0	0	0	0	0.64	0	0	0	0	0	0	0	0	0	0	0	0	0	0	0	0	0	0	0	0	0	0	0	0	0	0	0	0	0	0	0	0	0	0	0	0	0	0	0
TCATCACAGGCTTCAACTAC	zma-MIR_N14c	sub5&sub3	0.63	0	0	0	0	0	0	0.71	0	0	0	0	0	0	0	0	0	0	0	0	0	0	0	0	0	0	0	0	0	0	0	0	0	0	0	0	0	0	0	0	0	0	0	0	0	0	0
CATCACAGGCTTCAACTACT	zma-MIR_N14c	tail_snp	0.18	0	0	0	0	0	0	0.43	0	0	0	0	0	0	0	0	0	0	0	0	0	0	0	0	0	0	0	0	0	0	0	0	0	0	0	0	0	0	0	0	0	0	0	0	0	0	0
TAGTTAAGCCGTGTGATAAATTT	zma-MIR_N14c	tail_snp	0.63	0	0	0	0	0	0	1.28	0	0	0	0	0	0	0	0	0	0	0	0	0	0	0	0	0	0	0	0	0	0	0	0	0	0	0	0	0	0	0	0	0	0	0	0	0	0	0
TAGTTAAGCCGTGTGATAAATTTT	zma-MIR_N14c	tail_snp	0.3	0	0	0	0	0	0	0	0	0	0	0	0	0	0	0	0	0	0	0	0	0	0	0	0	0	0	0	0	0	0	0	0	0	0	0	0	0	0	0	0	0	0	0	0	0	0
TAGTTAAGCCGTGTGATAAT	zma-MIR_N14c	tail_snp	0.23	0	0	0	0	0	0	0	0	0	0	0	0	0	0	0	0	0	0	0	0	0	0	0	0	0	0	0	0	0	0	0	0	0	0	0	0	0	0	0	0	0	0	0	0	0	0
TAGTTAAGCCGTGTGATAATT	zma-MIR_N14c	tail_snp	0.33	0	0	0	0	0	0	0	0	0	0	0	0	0	0	0	0	0	0	0	0	0	0	0	0	0	0	0	0	0	0	0	0	0	0	0	0	0	0	0	0	0	0	0	0	0	0
TATAGTTAAGCCGTGTGATAAATT	zma-MIR_N14c	tail_snp	0.43	0	0	0	0	0	0	0	0	0	0	0	0	0	0	0	0	0	0	0	0	0	0	0	0	0	0	0	0	0	0	0	0	0	0	0	0	0	0	0	0	0	0	0	0	0	0
TATAGTTAAGCCGTGTGATAAT	zma-MIR_N14c	tail_snp	0.3	0	0	0	0	0	0	0	0	0	0	0	0	0	0	0	0	0	0	0	0	0	0	0	0	0	0	0	0	0	0	0	0	0	0	0	0	0	0	0	0	0	0	0	0	0	0
TCATCACAGGCTTCAACTACT	zma-MIR_N14c	tail_snp	0.71	0	0	0	0	0	0	1.5	0	0	0	0	0	0	0	0	0	0	0	0	0	0	0	0	0	0	0	0	0	0	0	0	0	0	0	0	0	0	0	0	0	0	0	0	0	0	0
TCATCACAGGCTTCAACTG	zma-MIR_N14c	tail_snp	0.18	0	0	0	0	0	0	0	0	0	0	0	0	0	0	0	0	0	0	0	0	0	0	0	0	0	0	0	0	0	0	0	0	0	0	0	0	0	0	0	0	0	0	0	0	0	0
GTTGATGTAGCAAGCTGAGTCGGC	zma-MIR_N150a	add5	0	0	0	0	0	0	0	0	1.41	0	0	0	0	0	0	1.77	0	0	0	0	0	0	0	0	0	0	0	0	0	0	0	0	0	0	0	0	0	0	0	0	0	0	0	0	0	0	0
TTGATGTAGCAAGCTGAGTCGGCT	zma-MIR_N150a	add5&add3	0	0	0	0	0	0	0	0	0	0	0	0	0	0	0	0	0	0	0	0	0	0	0	0	0	0	0	0	0	0	0	0	0	0	0	0	0	0	0	0	0	0	0	0	0	0	0
GATGTAGCAAGCTGAGTCGGC	zma-MIR_N150a	mature	0	0	0	0	0	0	0	0	0	0	0	0	16.07	0	0	0	0	0	0	0	0	0	0	0	0	0	0	0	0	0	0	0	0	0	0	0	0	0	0	0	0	0	0	0	0	0	0
TTTAAAATGAGTGCTGATGAT	zma-MIR_N152a	mature	0	0	0	0	0	0	0	0	6.61	0	8.83	0	0	0	4.88	5.87	1.76	1.08	3.62	0	12.48	0	0	0	0	0	0	0	0	0	0	0	0	0	0	0	0	0	0	0	0	0	0	0	0	0	0
TATCACCACTCAATTTAGATC	zma-MIR_N152a	seed_snp	0	0	0	0	0	0	0	0	0	0	0	0	0	0	0	0	0	0	0	0	5.14	0	0	0	0	0	0	0	0	0	0	0	0	0	0	0	0	0	0	0	0	0	0	0	0	0	0
TTTAAAATGAGTGCTGATGA	zma-MIR_N152a	sub3	0	0	0	0	0	0	0	0	0.95	0	0	0	0	0	0	0	0	0	0	0	0	0	0	0	0	0	0	0	0	0	0	0	0	0	0	0	0	0	0	0	0	0	0	0	0	0	0
AATGTAAGATGAATGTCCTAGA	zma-MIR_N153a	add5	0	0	0	0	0	0	0	0	3.73	0	0	0	0	0	5.97	4.34	0	0	3.9	1.34	0	0	0	0	0	0	0	0	0	0	0	0	0	0	0	0	0	0	0	0	0	0	0	0	0	0	0
AATGTAAGATGAATGTCCTAG	zma-MIR_N153a	add5&sub3	0.15	0	0	0	0	0	0	0	0	0	0	0	0	0	0	0	0	0	0	0	0	3.19	0	0	0	0	0	0	0	0	0	0	0	0	0	0	0	0	0	0	0	0	0	0	0	0	0
ATGTAAGATGAATGTCCTAGA	zma-MIR_N153a	mature	0	0	0	0	0	0	0	0	10.51	0	0	0	0	0	7.64	4.5	0	0	1.95	1.54	0	0	0	0	0	0	0	0	0	0	0	0	0	0	0	0	0	0	0	0	0	0	0	0	0	0	0
AAATCCTATAAATTTACCAGA	zma-MIR_N154a	mature	0	0	0	0	0	0	0	0	0	0	0	0	0	0	0	0	0	0	0	0	0	0	0	0	0	0	0	0	0	0	0	0	0	0	0	0	0	0	0	0	0	0	0	0	0	0	0
TTGTAAATTTATGGGATTTAA	zma-MIR_N154a	star	0	0	0	0	0	0	0	0	0	0	0	0	0	0	0	0	0	0	0	0	0	0	0.55	0	0	0	0	0	0	0	0	0	0	0	0	0	0	0	0	0	0	0	0	0	0	0	0
AATCCTATAAATTTACCAGA	zma-MIR_N154a	sub5	0	0	0	0	0	0	0	0	0	0	0	0	0	0	0	0	0	0	0	0	0	0	0	0	0	0	0	0	0	0	0	0	0	0	0	0	0	0	0	0	0	0	0	0	0	0	0
TGTCACACTTGGTTTCAATGC	zma-MIR_N156a	mature	0	0	0	0	0	0	0	0	0	0	0	0	0	0	0	0	0	0	10.59	4.03	15.04	0	0	0	0	0	0	0	0	0	0	0	0	0	0	0	0	0	0	0	0	0	0	0	0	2.6	0
TGAAACCAAGTGTGACATGTT	zma-MIR_N156a	tail_snp	0	0	0	0	0	0	0	0	0	0	0	0	0	0	0	0	0	0	4.74	1.54	5.5	0	0	0	0	0	0	0	0	0	0	0	0	0	0	0	0	0	0	0	0	0	0	0	0	0	0
CACCATTGGATTTTGATTGAA	zma-MIR_N157a	add5&sub3	0	0	0	0	0	0	0	0	0	0	0	0	0	0	0	0	0	0	0	0	0	0.96	0	0	0	0	0	0	0	0	0	0	0	0	0	0	0	0	0	0	0	0	0	0	0	0	0
TCCAATCAAAATCCAACGGTG	zma-MIR_N157a	add5&sub3	0	0	0	0	0	0	0	0	0	0	0	0	0	0	0	0	0	0	0	0	0	0	0	0	0	0	0	0	0	0	0	0	0	0	0	0	0	0	0	0	0	0	0	0	0	0	0
CCAATCAAAATCCAACGGTGA	zma-MIR_N157a	mature	0.15	0	0	0	0	0	0	0	2.22	0	0	0	0	0	4.11	4.48	1.76	0	10.87	5.95	2.94	0	1	0	0	0	0	0	0	0	0	0	0	0	0	0	0	0	0	0	0	0	0	0	0	0	0
ACCATTGGATTTTGATTGAATT	zma-MIR_N157a	nt_add3	0	0	0	0	0	0	0	0	0	0	0	0	0	0	0	0	0	0	0	0	0	0	0	0	0	0	0	0	0	0	0	0	0	0	0	0	0	1.01	0	0	0	0	0	0	0	0	0
ACCATTGGATTTTGATTGAAT	zma-MIR_N157a	star	0.15	0	0	0	0	0	0	0	0	0	0	0	0	0	0	0	0	0	0	0	0	0	0	0	0	0	0	0	0	0	0	0	0	0	0	0	2.59	2.47	0	2.99	0	0	0	0	0	0	0
ATTGGATTTTGATTGAATGGA	zma-MIR_N157a	sub5&add3	0	0	0	0	0	0	0	0	0	0	0	0	0	0	0	0	1.54	0	0	0	0	9.45	0.33	0	0	0	0	0	0	0	0	0	6.69	0	0	0	0	0	0	0	0	0	0	0	0	0	0
CCATTGGATTTTGATTGAATG	zma-MIR_N157a	sub5&add3	0	0	0	0	0	0	0	0	0	0	0	0	0	0	0	0	0	0	0	0	0	0	0	0	0	0	0	0	0	0	0	0	0	0	0	0	0	0	0	0	0	0	0	0	0	0	0
AAGAAACACGTCCCTGTCAGGGC	zma-MIR_N158a	add5	0	0	0	0	0	0	0	0	0	0	0	0	0	0	0	0	0	0	0	0	0	0	0	0	0	0	0	0	0	0	0	0	0	0	0	0	0	2.74	7.99	0	0	0	0	0	0	0	0
GGAAGAAACACGTCCCTGTCAGGGC	zma-MIR_N158a	add5	0	0	0	0	0	0	0	0	0	0	0	0	0	0	0	0	0	0	0	0	0	0	0	0	0	0	5.07	0	0	0	0	0	0	0	0	0	0	3.87	2.64	0	0	0	0	0	0	0	0
AAGAAACACGTCCCTGTCAG	zma-MIR_N158a	add5&sub3	0	0	0	0	0	0	0	0	0	0	0	0	0	0	0	0	0	0	0	0	0	0	0	0	0	0	0	0	0	0	0	0	0	0	0	2.14	0	0	2.65	0	0	0	0	0	0	0	0
AAGAAACACGTCCCTGTCAGG	zma-MIR_N158a	add5&sub3	0	0	0	0	0	0	0	0	0	0	0	0	0	0	0	0	0	0	0	0	0	0	0	0	0	0	0	0	0	0	0	0	0	0	0	0	0	3.09	2.38	0	0	0	0	0	0	0	0
AAGAAACACGTCCCTGTCAGGG	zma-MIR_N158a	add5&sub3	0.56	0	0	0	0	0	0	0	4.73	0	0	0	0	2.43	8.34	5.61	2.42	1.54	7.8	15.74	26.05	2.82	0.36	0	0	0	0	0	0	0	0	0	0	0	0	0	2.5	41.76	42.6	0	0	0	0	0	0	0	0
CCCTGACAGGGACGTGTTCT	zma-MIR_N158a	add5&sub3	0	0	0	0	0	0	0	0	0	0	0	0	0	0	0	0	0	0	0	0	0	0	0	0	0	0	0	0	0	0	0	0	0	0	0	0	0	0	0	0	0	0	0	0	0	0	0
CCCTGACAGGGACGTGTTCTT	zma-MIR_N158a	add5&sub3	0	0	0	0	0	0	0	0	0	0	0	0	0	0	0	0	0	0	0	0	0	0	0	0	0	0	0	0	0	0	0	0	0	0	0	0	0	0	0	0	0	0	0	0	0	0	0
CGCCCTGACAGGGACGTGTTC	zma-MIR_N158a	add5&sub3	0	0	0	0	0	0	0	0	0	0	0	0	0	0	0	0	0	0	0	0	0	0	0	0	0	0	0	0	0	0	0	0	0	0	0	0	0	0	0	0	0	0	0	0	0	0	0
GCCCTGACAGGGACGTGTTC	zma-MIR_N158a	add5&sub3	0.36	0	0	0	0	0	0	0	0	0	0	0	0	0	0	0	5.95	1.39	5.57	0	0	0	0.18	0	0	0	0	0	0	0	0	0	0	0	0	0	0	0	0	0	0	0	0	0	4.2	13.22	0
GCCCTGACAGGGACGTGTTCT	zma-MIR_N158a	add5&sub3	1.07	0	2.06	0	3.98	5.02	1.21	0	0	0.98	0	0	0	0	0	0	64.08	93.06	16.72	3.46	4.77	1.64	2.46	4.12	0	0	0	0	0	0	0	0	0	0	0	4.27	0	0	0	0	0	0	0	0	48.98	81.23	0
GCCCTGACAGGGACGTGTTCTT	zma-MIR_N158a	add5&sub3	0.18	0	0	0	0	0	0	0	0	0	0	0	0	0	0	0	0	0	0	0	0	0	0	0	0	0	0	0	0	0	0	0	0	0	0	0	0	0	0	0	0	0	0	0	0	0	0
AGAAACACGTCCCTGTCAGGGC	zma-MIR_N158a	mature	0.48	0	2.41	0	0	0	0	0.5	5.37	0	0	0	0	0	5.19	5.48	0	0	3.9	4.8	6.97	0	0	0	10.95	49.15	19.3	20.74	39.73	25.27	13.85	28.05	0	0	0	0	112.63	502.76	764.76	36.24	0	0	0	8.27	0	0	0
AAACACGTCCCTGTCAGGGCT	zma-MIR_N158a	nt_add3	0	0	0	0	0	0	0	0	0	0	0	0	0	0	0	0	0	0	0	0	0	0	0	0	0	0	0	0	0	0	0	0	0	0	0	0	0	0	1.44	0	0	0	0	0	0	0	0
AAGAAACACGTCCCTGTCAGGGCT	zma-MIR_N158a	nt_add3	0	0	0	0	0	0	0	0	0	0	0	0	0	0	0	0	0	0	0	0	0	0	0	0	0	0	0	0	0	0	0	0	0	0	0	0	0	1.63	0	0	0	0	0	0	0	0	0
CTGACAGGGACGTGTTCTTCA	zma-MIR_N158a	nt_add3	0	0	0	0	1.78	2.45	1.05	0	0	0	0	0	0	0	0	0	0	0	0	0	0	0	0	0	0	0	0	0	0	0	0	0	0	0	0	0	0	0	0	0	0	0	0	0	0	0	0
CTGACAGGGACGTGTTCTTCT	zma-MIR_N158a	nt_add3	0	0	0	0	4.08	10.49	2.67	0	0	0	0	0	0	0	0	0	0	0	0	0	0	0	0	0	0	0	0	0	0	0	0	0	0	3.05	3.24	5.29	0	0	0	0	0	2.77	2.43	0	0	0	0
TGACAGGGACGTGTTCTTCT	zma-MIR_N158a	nt_add3	0	0	0	0	0	0	0	0	0	0	0	0	0	0	0	0	0	0	0	0	0	0	0	0	0	0	0	0	0	0	0	0	0	0	0	0	0	0	0	0	0	0	0	0	0	0	0
AGAAACACGTCCCTGTCAGGGA	zma-MIR_N158a	seed_snp	0	0	0	0	0	0	0	0	0	0	0	0	0	0	0	0	0	0	0	0	0	0	0	0	0	0	0	0	0	0	0	0	0	0	0	0	0	0	0	0	0	0	0	0	0	0	0
AGAAACACGTCCCTGTCAGGGG	zma-MIR_N158a	seed_snp	0	0	0	0	0	0	0	0	0	0	0	0	0	0	0	0	0	0	0	0	0	0	0	0	0	0	0	0	0	0	0	0	0	0	0	0	0	0	0	0	0	0	0	0	0	0	0
AGAAACACGTCCCTGTCAGGGT	zma-MIR_N158a	seed_snp	0	0	0	0	0	0	0	0	0	0	0	0	0	0	0	0	0	0	0	0	0	0	0	0	0	0	0	0	0	0	0	0	0	0	0	0	0	0	0	0	0	0	0	0	0	0	0
AGAAACACGTCTCTGTCAGGGC	zma-MIR_N158a	seed_snp	0	0	0	0	0	0	0	0	0	0	0	0	0	0	0	0	0	0	0	0	0	0	0	0	0	0	0	0	0	0	0	0	0	0	0	0	0	0	0	0	0	0	0	0	0	0	0
AGAAACACTTCCCTGTCAGGGC	zma-MIR_N158a	seed_snp	0	0	0	0	0	0	0	0	0	0	0	0	0	0	0	0	0	0	0	0	0	0	0	0	0	0	0	0	0	0	0	0	0	0	0	0	0	1.15	0	0	0	0	0	0	0	0	0
CCTGACAGGGACGTGTTCTTC	zma-MIR_N158a	star	0	0	0	0	1.78	3.19	0	0	0	0	0	0	0	0	0	0	3.74	3.4	1.67	1.34	0	8.33	0.3	0	0	0	0	0	0	0	0	0	0	0	0	0	0	0	0	0	0	0	7.23	0	0	0	0
AGAAACACGTCCCTGTCAGGG	zma-MIR_N158a	sub3	0	0	0	0	0	0	0	0	0.84	0	0	0	0	0	0	0.75	0	0	0	1.15	0	0	0	0	0	0	0	0	0	0	0	0	0	0	0	0	0	1.59	0	0	0	0	0	0	0	0	0
CCTGACAGGGACGTGTTCT	zma-MIR_N158a	sub3	0	0	0	0	0	0	0	0	0	0	0	0	0	0	0	0	0	0	0	0	0	0	0	0	0	0	0	0	0	0	0	0	0	0	0	0	0	0	0	0	0	0	1.46	0	0	0	0
AAACACGTCCCTGTCAGGGC	zma-MIR_N158a	sub5	0.18	0	0	0	0	0	0	0	0	0	0	0	0	0	0	0	0	0	1.67	0	0	0	0	0	0	0	0	0	0	0	0	0	0	0	0	0	16.35	52.6	116.3	4.88	0	0	0	0	0	0	0
AACACGTCCCTGTCAGGGC	zma-MIR_N158a	sub5	0.3	0	0	0	0	0	0	0	0	0	0	0	0	0	0	0	0	0	0	0	0	0	0	0	0	0	0	0	0	0	0	0	0	0	0	0	0	1.96	10.06	0	0	0	0	0	0	0	0
CTGACAGGGACGTGTTCTTC	zma-MIR_N158a	sub5	0	0	0	0	1.02	3.39	0	0	0	0	0	0	0	0	0	0	3.96	2.47	3.62	3.07	0	5.19	0.21	0	0	0	0	0	0	0	0	0	0	0	0	0	0	0	0	0	0	0	3.4	0	0	0	0
GAAACACGTCCCTGTCAGGGC	zma-MIR_N158a	sub5	0	0	0	0	0	0	0	0	0	0	0	0	0	0	0	0	0	0	0	0	0	0	0	0	0	0	0	0	0	0	0	0	0	0	0	0	0	6.67	3.51	0	0	0	0	0	0	0	0
AAACACGTCCCTGTCAGGGCG	zma-MIR_N158a	sub5&add3	0	0	0	0	0	0	0	0	0	1.31	0	0	0	1.21	1.76	0	0	0	3.62	1.15	2.94	0	0	0	0	0	0	0	0	0	0	0	0	0	0	0	0	0	0	0	0	0	0	0	0	0	0
AAACACGTCCCTGTCAGGGCGC	zma-MIR_N158a	sub5&add3	0	0	6.53	0	0	0	0	0	2.04	8.37	0	1.9	0	8.89	0	0	2.42	0	58.53	6.72	108.61	0	0.21	0	0	0	0	0	0	0	0	0	0	0	0	0	0	6.62	11.23	0	0	0	0	0	7	17.98	0
AACACGTCCCTGTCAGGGCG	zma-MIR_N158a	sub5&add3	0	0	0	0	0	0	0	0	0	0	0	0	0	0	0	0	0	0	0	0	0	0	0	0	0	0	0	0	0	0	0	0	0	0	0	0	0	0	0	0	0	0	0	0	0	0	0
AACACGTCCCTGTCAGGGCGC	zma-MIR_N158a	sub5&add3	0	0	2.75	0	0	0	0	0	0	0	0	0	0	0	0.73	0	1.54	0	11.71	1.15	4.4	0	0	0	0	0	0	0	0	0	0	0	0	0	0	0	0	3.4	5.75	0	0	0	0	0	4.9	4.55	0
AACACGTCCCTGTCAGGGCGCA	zma-MIR_N158a	sub5&add3	0	0	0	0	0	0	0	0	0	0	0	0	0	0	0	0	0	0	0	0	0	0	0	0	0	0	0	0	0	0	0	0	0	0	0	0	0	0	0	0	0	0	0	0	0	0	0
CTGACAGGGACGTGTTCTTCC	zma-MIR_N158a	sub5&add3	0.25	0	0	0	21.61	34.74	9.07	0	1.73	1.31	2.05	0	0	1.62	0.85	0.75	18.5	15.9	39.85	40.12	34.49	20.69	0.82	0	0	0	0	0	0	0	0	0	0	15.11	12.15	10.61	0	6.62	5.1	0	5.02	10.78	25.95	0	21.69	56.29	0
GAAACACGTCCCTGTCAGGGCG	zma-MIR_N158a	sub5&add3	0	0	0	0	0	0	0	0	0	0	0	0	0	0	0	0	0	0	0	0	0	0	0	0	0	0	0	0	0	0	0	0	0	0	0	0	0	0	0	0	0	0	0	0	0	0	0
GACAGGGACGTGTTCTTCCTC	zma-MIR_N158a	sub5&add3	0	0	0	0	0	0	0	0	0	0	0	0	0	0	0	0	1.32	2.16	0	0	0	2.71	0	1.7	0	0	0	0	0	0	0	0	0	0	0	0	0	0	0	0	0	0	0	0	0	0	0
TGACAGGGACGTGTTCTTCC	zma-MIR_N158a	sub5&add3	0	0	0	0	0	1.6	0	0	0	0	0	0	0	0	0	0	0	0.93	1.95	3.46	4.77	0	0	0	0	0	0	0	0	0	0	0	0	0	0	0	0	0	0	0	0	0	0	0	5.6	0	0
TGACAGGGACGTGTTCTTCCT	zma-MIR_N158a	sub5&add3	0	0	0	0	0	0	0	0	0	0	0	0	0	0	0	0	0	0	0	0	0	0	0	0	0	0	0	0	0	0	0	0	0	0	0	0	0	0	0	0	0	0	0	0	0	0	0
AAACACGTCCCTGTCAGG	zma-MIR_N158a	sub5&sub3	0	0	0	0	0	0	0	0	0	0	0	0	0	0	0	0	0	0	0	0	0	0	0	0	0	0	0	0	0	0	0	0	0	0	0	0	0	1.01	0	0	0	0	0	0	0	0	0
AAACACGTCCCTGTCAGGG	zma-MIR_N158a	sub5&sub3	0	0	0	0	0	0	0	0	0	0	0	0	0	0	1.86	0.87	0	0	0	0	0	0	0	0	0	0	0	0	0	0	0	0	0	0	0	0	0	0	1.68	0	0	0	0	0	0	0	0
AACACGTCCCTGTCAGGG	zma-MIR_N158a	sub5&sub3	0	0	0	0	0	0	0	0	0	0	0	0	0	0	0	0	0	0	0	0	0	0	0	0	0	0	0	0	0	0	0	0	0	0	0	0	0	1.15	0	0	0	0	0	0	0	0	0
CTGACAGGGACGTGTTCT	zma-MIR_N158a	sub5&sub3	0	0	0	0	0	0	0	0	0	0	0	0	0	0	0	0	2.86	0	0	0	0	0.96	0.33	0	0	0	0	0	0	0	0	0	0	0	0	1.83	0	0	0	0	0	1.94	3.88	0	0	14.39	0
AAACACGGCCCTGTCAGGGCGC	zma-MIR_N158a	tail_snp	0	0	0	0	0	0	0	0	0	0	0	0	0	0	0	0	0	0	0	0	0	0	0	0	0	0	0	0	0	0	0	0	0	0	0	0	0	0	0	0	0	0	0	0	0	0	0
AAACACGTCCCTGTCAGGGA	zma-MIR_N158a	tail_snp	0	0	0	0	0	0	0	0	0	0	0	0	0	0	0	0	0	0	0	0	0	0	0	0	0	0	0	0	0	0	0	0	0	0	0	0	0	0	0	0	0	0	0	0	0	0	0
AAACACGTCTCTGTCAGG	zma-MIR_N158a	tail_snp	0	0	0	0	0	0	0	0	0	0	0	0	0	0	0	0	0	0	0	0	0	0	0	0	0	0	0	0	0	0	0	0	0	0	0	0	0	0	0	0	0	0	0	0	0	0	0
AAACACGTCTCTGTCAGGG	zma-MIR_N158a	tail_snp	0	0	0	0	0	0	0	0	0	0	0	0	0	0	0	0	0	0	0	0	0	0	0	0	0	0	0	0	0	0	0	0	0	0	0	0	0	0	0	0	0	0	0	0	0	0	0
AAACACGTCTCTGTCAGGGC	zma-MIR_N158a	tail_snp	0	0	0	0	0	0	0	0	0	0	0	0	0	0	0	0	0	0	0	0	0	0	0	0	0	0	0	0	0	0	0	0	0	0	0	0	0	0	0	0	0	0	0	0	0	0	0
AAACACGTCTCTGTCAGGGCGC	zma-MIR_N158a	tail_snp	0	0	0	0	0	1.48	0	0	0	0	0	0	0	0	0	0	0	0	0	0	0	0	0	0	0	0	0	0	0	0	0	0	0	0	0	0	0	0	0	0	0	0	0	0	0	0	0
AACACGTCCCTGTCAGGA	zma-MIR_N158a	tail_snp	0	0	0	0	0	0	0	0	0	0	0	0	0	0	0	0	0	0	0	0	0	0	0	0	0	0	0	0	0	0	0	0	0	0	0	0	0	0	0	0	0	0	0	0	0	0	0
AACACGTCTCTGTCAGGG	zma-MIR_N158a	tail_snp	0	0	0	0	0	0	0	0	0	0	0	0	0	0	0	0	0	0	0	0	0	0	0	0	0	0	0	0	0	0	0	0	0	0	0	0	0	0	0	0	0	0	0	0	0	0	0
AACACGTCTCTGTCAGGGC	zma-MIR_N158a	tail_snp	0	0	0	0	0	0	0	0	0	0	0	0	0	0	0	0	0	0	0	0	0	0	0	0	0	0	0	0	0	0	0	0	0	0	0	0	0	0	0	0	0	0	0	0	0	0	0
AACACGTCTCTGTCAGGGCGC	zma-MIR_N158a	tail_snp	0	0	0	0	0	1.69	0	0	0	0	0	0	0	0	0	0	0	0	0	0	0	0	0	0	0	0	0	0	0	0	0	0	0	0	0	0	0	0	0	0	0	0	0	0	0	0	0
AAGAAACACGTCCCTGTCAGGA	zma-MIR_N158a	tail_snp	0	0	0	0	0	0	0	0	0	0	0	0	0	0	0	0	0	0	0	0	0	0	0	0	0	0	0	0	0	0	0	0	0	0	0	0	0	0	0	0	0	0	0	0	0	0	0
AAGAAACACGTCCCTGTCAGGGA	zma-MIR_N158a	tail_snp	0	0	0	0	0	0	0	0	0	0	0	0	0	0	0	0	0	0	0	0	0	0	0	0	0	0	0	0	0	0	0	0	0	0	0	0	0	0	0	0	0	0	0	0	0	0	0
AAGAAACACGTCCCTGTCAGGGT	zma-MIR_N158a	tail_snp	0	0	0	0	0	0	0	0	0	0	0	0	0	0	0	0	0	0	0	0	0	0	0	0	0	0	0	0	0	0	0	0	0	0	0	0	0	0.95	0	0	0	0	0	0	0	0	0
AAGAAACACGTCCCTGTCAGGT	zma-MIR_N158a	tail_snp	0	0	0	0	0	0	0	0	0	0	0	0	0	0	0	0	0	0	0	0	0	0	0	0	0	0	0	0	0	0	0	0	0	0	0	0	0	1.13	0	0	0	0	0	0	0	0	0
AAGAAACACGTCTCTGTCAG	zma-MIR_N158a	tail_snp	0	0	0	0	0	0	0	0	0	0	0	0	0	0	0	0	0	0	0	0	0	0	0	0	0	0	0	0	0	0	0	0	0	0	0	0	0	0	0	0	0	0	0	0	0	0	0
AAGAAACACGTCTCTGTCAGG	zma-MIR_N158a	tail_snp	0	0	0	0	0	0	0	0	0	0	0	0	0	0	0	0	0	0	0	0	0	0	0	0	0	0	0	0	0	0	0	0	0	0	0	0	0	0	0	0	0	0	0	0	0	0	0
AAGAAACACGTCTCTGTCAGGG	zma-MIR_N158a	tail_snp	0	0	0	0	0	0.85	0	0	0	0	0	0	0	0	0	0	0	0	0	0	0	0	0	0	0	0	0	0	0	0	0	0	0	0	5.67	7.78	0	0	0	0	0	0	0	0	0	0	0
AGAAACACGTCTCTGTCAGGG	zma-MIR_N158a	tail_snp	0	0	0	0	0	0	0	0	0	0	0	0	0	0	0	0	0	0	0	0	0	0	0	0	0	0	0	0	0	0	0	0	0	0	0	0	0	0	0	0	0	0	0	0	0	0	0
GCCCTGACAGGGACGTGTTCC	zma-MIR_N158a	tail_snp	0	0	0	0	0	0	0	0	0	0	0	0	0	0	0	0	0	0	0	0	0	0	0	0	0	0	0	0	0	0	0	0	0	0	0	0	0	0	0	0	0	0	0	0	0	0	0
GCCCTGACAGGGCCGTGTTCT	zma-MIR_N158a	tail_snp	0	0	0	0	0	0	0	0	0	0	0	0	0	0	0	0	0	0	0	0	0	0	0	0	0	0	0	0	0	0	0	0	0	0	0	0	0	0	0	0	0	0	0	0	0	0	0
TGCCTTTCGAGATTTGACACC	zma-MIR_N159a	mature	1.8	0	0	0	0	0	0	1	4.84	2.95	0	0	0	1.62	6.21	5.89	0	0	30.1	30.33	13.58	0	0	0	0	0	0	0	0	0	0	0	0	0	0	0	0	0	2.64	0	0	0	8.09	0	7	26.54	0
TGTCAAATCTTGAAAGGCATG	zma-MIR_N159a	star	0.97	0	0	0	0	0	0	0	0	0	0	0	0	0	0	0	0	0	0	0	0	0	0	0	0	0	0	0	0	0	0	0	0	0	0	0	0	0	0	0	0	0	0	0	0	0	0
GTCAAATCTTGAAAGGCATGCG	zma-MIR_N159a	sub5&add3	0	0	0	0	0	0	0	0	0	0	0	0	0	0	0	0	0	0	0	0	0	0	0	0	0	0	0	0	0	0	0	0	0	0	0	0	0	0	0	0	0	0	0	0	0	0	0
TCAAATCTTGAAAGGCATGCG	zma-MIR_N159a	sub5&add3	0	0	0	0	0	0	0	0	0	0	0	0	0	0	0	0	0	0	0	1.15	0	0	0	0	0	0	0	0	0	0	0	0	0	0	0	0	0	0	0	0	0	0	0	0	0	0	0
ATTTAGGCATTATTTTTCCCTT	zma-MIR_N15a	add3	0	0	0	0	0	0	0	0	0	0	0	0	0	0	0	0	0	0	0	0	0	0	0	0	34.09	43.79	68.6	30.94	74.73	26.67	82.09	66.84	0	4.88	11.31	25.3	7.57	0	28.43	5	0	2.44	4.13	0	0	2.6	0
ATTTAGGCATTATTTTTCCCTTG	zma-MIR_N15a	add3	0	0	0	0	0	0	0	0	0	0	0	0	0	0	0	0	0	0	0	0	0	0	0.21	0	0	2.9	33.38	2.34	29.52	15.97	27.99	17.69	0	0	5.69	16.11	9.35	0	49.22	3.52	0	0	0	0	0	0	0
AATTTAGGCATTATTTTTCCCT	zma-MIR_N15a	add5	0	0	0	0	0	0	0	0	0	0	0	0	0	0	0	0	0	0	0	0	0	0	0	0	0	2.9	5.98	0	18.82	6.39	0	7.91	0	0	0	0	1.88	0	3.47	1.9	2.36	0	0	0	0	0	0
AGAATTTAGGCATTATTTTTCCCT	zma-MIR_N15a	add5	0	0	0	0	0	0	0	0	0	0	0	0	0	0	0	0	0	0	0	0	0	0	0	0	0	0	0	0	0	0	0	0	0	0	0	0	0	0	0	0	0	0	0	0	0	0	0
GAATTTAGGCATTATTTTTCCCT	zma-MIR_N15a	add5	0	0	0	0	0	0	0	0	0	0	0	0	0	0	0	0	0	0	0	0	0	0	0	0	0	2.9	5.07	0	0	0	0	0	0	0	0	0	0	0	0	0	0	0	0	0	0	0	0
AATTTAGGCATTATTTTTCCCTTG	zma-MIR_N15a	add5&add3	0	0	0	0	0	0	0	0	0	0	0	0	0	0	0	0	0	0	0	0	0	0	0	0	0	0	0	0	0	0	0	0	0	0	0	0	0	0	2.31	0	0	0	0	0	0	0	0
AGAATTTAGGCATTATTTTTCCCTT	zma-MIR_N15a	add5&add3	0	0	0	0	0	0	0	0	0	0	0	0	0	0	0	0	0	0	0	0	0	0	0	0	0	0	0	0	0	0	0	0	0	0	0	0	0	0	0	0	0	0	0	0	0	0	0
AGAATTTAGGCATTATTTTTCCCTTG	zma-MIR_N15a	add5&add3	0	0	0	0	0	0	0	0	0	0	0	0	0	0	0	0	0	0	0	0	0	0	0	0	0	0	0	0	0	0	0	0	0	0	0	0	0	0	0	0	0	0	0	0	0	0	0
GAATTTAGGCATTATTTTTCCCTT	zma-MIR_N15a	add5&add3	0	0	0	0	0	0	0	0	0	0	0	0	0	0	0	0	0	0	0	0	0	0	0	0	0	3.73	8.45	0	16.83	0	8.77	6.21	0	0	0	0	0	0	0	0	0	0	0	0	0	0	0
GAATTTAGGCATTATTTTTCCCTTG	zma-MIR_N15a	add5&add3	0	0	0	0	0	0	0	0	0	0	0	0	0	0	0	0	0	0	0	0	0	0	0	0	0	0	4.49	0	0	0	0	0	0	0	0	0	0	0	0	0	0	0	0	0	0	0	0
ATTTAGGCATTATTTTTCCCT	zma-MIR_N15a	mature	0	0	0	0	0	0	1.01	1.28	0	0	0	0	0	0	0	0	0	0	0	0	0	0	0	0	169.9	259.1	328.35	200.82	417.47	194.61	413.66	335.4	0	76.55	107	100.77	107.53	4.45	279.01	75.67	88.69	63.36	67.26	24.8	5.6	30.01	0
ATTTAGGCATTATTTTTCCCA	zma-MIR_N15a	seed_snp	0	0	0	0	0	0	0	0	0	0	0	0	0	0	0	0	0	0	0	0	0	0	0	0	0	0	0	0	0	0	0	0	0	8.43	4.2	11.52	0	0	0	0	4.92	3.04	4.22	0	0	0	0
ATTTAGGCATTATTTTTCCCC	zma-MIR_N15a	seed_snp	0	0	0	0	0	0	0	0	0	0	0	0	0	0	0	0	0	0	0	0	0	0	0	0	0	0	0	0	0	0	0	0	0	7.74	18.72	19.58	0	0	0	0	7.59	7.34	4.56	0	0	0	0
ATTTAGGCATTATTTTTCCCG	zma-MIR_N15a	seed_snp	0	0	0	0	0	0	0	0	0	0	0	0	0	0	0	0	0	0	0	0	0	0	0	0	0	0	0	0	0	0	0	0	0	0	0	3.54	0	0	0	0	0	0	0	0	0	0	0
ATTTAGGCATTATTTTTCTCT	zma-MIR_N15a	seed_snp	0	0	0	0	0	0	0	0	0	0	0	0	0	0	0	0	0	0	0	0	0	0	0	0	0	0	0	0	0	0	0	0	0	0	0	0	0	0	0	0	0	0	0	0	0	0	0
ATTTAGGCATTATTTTTTCCT	zma-MIR_N15a	seed_snp	0	0	0	0	0	0	0	0	0	0	0	0	0	0	0	0	0	0	0	0	0	0	0	0	0	0	0	0	0	0	0	0	0	0	0	0	0	0	0	0	0	0	0	0	0	0	0
ATTTAGGCATTCTTTTTCCCT	zma-MIR_N15a	seed_snp	0	0	0	0	0	0	0	0	0	0	0	0	0	0	0	0	0	0	0	0	0	0	0	0	0	0	0	0	0	0	0	0	0	0	0	0	0	0	0	0	0	0	0	0	0	0	0
CTTTAGGCATTATTTTTCCCT	zma-MIR_N15a	seed_snp	0	0	0	0	0	0	0	0	0	0	0	0	0	0	0	0	0	0	0	0	0	0	0	0	0	0	0	0	0	0	0	0	0	0	0	0	0	0	0	0	0	0	0	0	0	0	0
ATTTAGGCATTATTTTTCCC	zma-MIR_N15a	sub3	0	0	0	0	0	0	0	0	0	0	0	0	0	0	0	0	0	0	0	0	0	0	0	0	0	0	5.07	0	0	4.26	4.16	0	0	0	0	0	2.19	0	18.15	2.98	0	0	0	0	0	5.53	0
TAGGCATTATTTTTCCCT	zma-MIR_N15a	sub5	0	0	0	0	0	0	0	0	0	0	0	0	0	0	0	0	0	0	0	0	0	0	0.49	0	59.91	108.38	131.09	75.52	182.46	84.89	147.97	124.58	0	0	2.52	0	77.07	2.92	89.41	59.68	0	0	0	12.62	0	9.11	0
TTAGGCATTATTTTTCCCT	zma-MIR_N15a	sub5	0.18	0	0	0	0	0	0	0.43	0	0	0	0	0	0	0	0	0	0	0	0	0	0	0.27	0	12.33	22.07	14.04	7.98	22.84	10.14	25.57	5.08	0	0	0	0	25.4	1.44	49.52	16.08	0	0	0	7.4	0	8.78	0
TTTAGGCATTATTTTTCCCT	zma-MIR_N15a	sub5	0	0	0	0	0	0	0	0	0	0	0	0	0	0	0	0	0	0	0	0	0	0	0	0	23.13	42.98	42.17	32	53.9	24.44	53.43	39.85	0	0	0	5.02	14.69	0	32.35	15.92	2.69	7.71	3.44	4.79	4.9	3.58	0
TAGGCATTATTTTTCCCTT	zma-MIR_N15a	sub5&add3	0	0	0	0	0	0	0	0	0	0	0	0	0	0	0	0	0	0	0	0	0	0	0.4	0	14.24	21.91	44.17	18.16	58.26	28.11	48.81	48.2	0	0	0	0	12.35	0	7.65	3.84	0	0	0	0	0	0	0
TAGGCATTATTTTTCCCTTG	zma-MIR_N15a	sub5&add3	0	0	0	0	0	0	0	0	0	0	0	0	0	0	0	0	0	0	0	0	0	0	0.27	0	8.02	2.49	28.32	1.92	20.87	6.39	18.68	13.55	0	0	0	0	3.44	0.87	7.42	0	0	0	0	0	0	0	0
TTAGGCATTATTTTTCCCTT	zma-MIR_N15a	sub5&add3	0	0	0	0	0	0	0	0	0	0	0	0	0	0	0	0	0	0	0	0	0	0	0.18	0	0	0	0	0	0	0	0	0	0	0	0	0	0	0	5.73	0	0	0	0	0	0	0	0
TTAGGCATTATTTTTCCCTTG	zma-MIR_N15a	sub5&add3	0	0	0	0	0	0	0	0	0	0	0	0	0	0	0	0	0	0	0	0	0	0	0	0	0	0	0	0	0	0	0	0	0	0	0	0	0	0	5.63	0	0	0	0	0	0	0	0
TTTAGGCATTATTTTTCCCTT	zma-MIR_N15a	sub5&add3	0	0	0	0	0	0	0	0	0	0	0	0	0	0	0	0	0	0	0	0	0	0	0	0	3.31	0	10.14	6.3	7.09	13.71	4.16	14.94	0	0	0	0	0	0	1.68	0	0	0	0	0	0	0	0
TTTAGGCATTATTTTTCCCTTG	zma-MIR_N15a	sub5&add3	0	0	0	0	0	0	0	0	0	0	0	0	0	0	0	0	0	0	0	0	0	0	0	0	0	0	5.23	0	0	0	0	0	0	0	0	0	0	0	4	0	0	0	0	0	0	0	0
TTAGGCATTATTTTTCCC	zma-MIR_N15a	sub5&sub3	0	0	0	0	0	0	0	0	0	0	0	0	0	0	0	0	0	0	0	0	0	0	0	0	0	0	0	0	0	0	0	0	0	0	0	0	0	0	1.59	0	0	0	0	0	0	2.28	0
TTTAGGCATTATTTTTCCC	zma-MIR_N15a	sub5&sub3	0	0	0	0	0	0	0	0	0	0	0	0	0	0	0	0	0	0	0	0	0	0	0	0	0	0	0	0	0	0	0	0	0	0	0	0	0	0	0	0	0	0	0	0	0	3.25	0
ATTTAGGCATTATTTTTCCCTT	zma-MIR_N15b	add3	0	0	0	0	0	0	0	0	0	0	0	0	0	0	0	0	0	0	0	0	0	0	0	0	34.09	43.79	68.6	30.94	74.73	26.67	82.09	66.84	0	4.88	11.31	25.3	7.57	0	28.43	5	0	2.44	4.13	0	0	2.6	0
ATTTAGGCATTATTTTTCCCTTG	zma-MIR_N15b	add3	0	0	0	0	0	0	0	0	0	0	0	0	0	0	0	0	0	0	0	0	0	0	0.21	0	0	2.9	33.38	2.34	29.52	15.97	27.99	17.69	0	0	5.69	16.11	9.35	0	49.22	3.52	0	0	0	0	0	0	0
AATTTAGGCATTATTTTTCCCT	zma-MIR_N15b	add5	0	0	0	0	0	0	0	0	0	0	0	0	0	0	0	0	0	0	0	0	0	0	0	0	0	2.9	5.98	0	18.82	6.39	0	7.91	0	0	0	0	1.88	0	3.47	1.9	2.36	0	0	0	0	0	0
AGAATTTAGGCATTATTTTTCCCT	zma-MIR_N15b	add5	0	0	0	0	0	0	0	0	0	0	0	0	0	0	0	0	0	0	0	0	0	0	0	0	0	0	0	0	0	0	0	0	0	0	0	0	0	0	0	0	0	0	0	0	0	0	0
GAATTTAGGCATTATTTTTCCCT	zma-MIR_N15b	add5	0	0	0	0	0	0	0	0	0	0	0	0	0	0	0	0	0	0	0	0	0	0	0	0	0	2.9	5.07	0	0	0	0	0	0	0	0	0	0	0	0	0	0	0	0	0	0	0	0
AATTTAGGCATTATTTTTCCCTTG	zma-MIR_N15b	add5&add3	0	0	0	0	0	0	0	0	0	0	0	0	0	0	0	0	0	0	0	0	0	0	0	0	0	0	0	0	0	0	0	0	0	0	0	0	0	0	2.31	0	0	0	0	0	0	0	0
AGAATTTAGGCATTATTTTTCCCTT	zma-MIR_N15b	add5&add3	0	0	0	0	0	0	0	0	0	0	0	0	0	0	0	0	0	0	0	0	0	0	0	0	0	0	0	0	0	0	0	0	0	0	0	0	0	0	0	0	0	0	0	0	0	0	0
AGAATTTAGGCATTATTTTTCCCTTG	zma-MIR_N15b	add5&add3	0	0	0	0	0	0	0	0	0	0	0	0	0	0	0	0	0	0	0	0	0	0	0	0	0	0	0	0	0	0	0	0	0	0	0	0	0	0	0	0	0	0	0	0	0	0	0
GAATTTAGGCATTATTTTTCCCTT	zma-MIR_N15b	add5&add3	0	0	0	0	0	0	0	0	0	0	0	0	0	0	0	0	0	0	0	0	0	0	0	0	0	3.73	8.45	0	16.83	0	8.77	6.21	0	0	0	0	0	0	0	0	0	0	0	0	0	0	0
GAATTTAGGCATTATTTTTCCCTTG	zma-MIR_N15b	add5&add3	0	0	0	0	0	0	0	0	0	0	0	0	0	0	0	0	0	0	0	0	0	0	0	0	0	0	4.49	0	0	0	0	0	0	0	0	0	0	0	0	0	0	0	0	0	0	0	0
ATTTAGGCATTATTTTTCCCT	zma-MIR_N15b	mature	0	0	0	0	0	0	1.01	1.28	0	0	0	0	0	0	0	0	0	0	0	0	0	0	0	0	169.9	259.1	328.35	200.82	417.47	194.61	413.66	335.4	0	76.55	107	100.77	107.53	4.45	279.01	75.67	88.69	63.36	67.26	24.8	5.6	30.01	0
ATTTAGGCATTATTTTTCCCA	zma-MIR_N15b	seed_snp	0	0	0	0	0	0	0	0	0	0	0	0	0	0	0	0	0	0	0	0	0	0	0	0	0	0	0	0	0	0	0	0	0	8.43	4.2	11.52	0	0	0	0	4.92	3.04	4.22	0	0	0	0
ATTTAGGCATTATTTTTCCCC	zma-MIR_N15b	seed_snp	0	0	0	0	0	0	0	0	0	0	0	0	0	0	0	0	0	0	0	0	0	0	0	0	0	0	0	0	0	0	0	0	0	7.74	18.72	19.58	0	0	0	0	7.59	7.34	4.56	0	0	0	0
ATTTAGGCATTATTTTTCCCG	zma-MIR_N15b	seed_snp	0	0	0	0	0	0	0	0	0	0	0	0	0	0	0	0	0	0	0	0	0	0	0	0	0	0	0	0	0	0	0	0	0	0	0	3.54	0	0	0	0	0	0	0	0	0	0	0
ATTTAGGCATTATTTTTCTCT	zma-MIR_N15b	seed_snp	0	0	0	0	0	0	0	0	0	0	0	0	0	0	0	0	0	0	0	0	0	0	0	0	0	0	0	0	0	0	0	0	0	0	0	0	0	0	0	0	0	0	0	0	0	0	0
ATTTAGGCATTATTTTTTCCT	zma-MIR_N15b	seed_snp	0	0	0	0	0	0	0	0	0	0	0	0	0	0	0	0	0	0	0	0	0	0	0	0	0	0	0	0	0	0	0	0	0	0	0	0	0	0	0	0	0	0	0	0	0	0	0
ATTTAGGCATTCTTTTTCCCT	zma-MIR_N15b	seed_snp	0	0	0	0	0	0	0	0	0	0	0	0	0	0	0	0	0	0	0	0	0	0	0	0	0	0	0	0	0	0	0	0	0	0	0	0	0	0	0	0	0	0	0	0	0	0	0
CTTTAGGCATTATTTTTCCCT	zma-MIR_N15b	seed_snp	0	0	0	0	0	0	0	0	0	0	0	0	0	0	0	0	0	0	0	0	0	0	0	0	0	0	0	0	0	0	0	0	0	0	0	0	0	0	0	0	0	0	0	0	0	0	0
ATTTAGGCATTATTTTTCCC	zma-MIR_N15b	sub3	0	0	0	0	0	0	0	0	0	0	0	0	0	0	0	0	0	0	0	0	0	0	0	0	0	0	5.07	0	0	4.26	4.16	0	0	0	0	0	2.19	0	18.15	2.98	0	0	0	0	0	5.53	0
TAGGCATTATTTTTCCCT	zma-MIR_N15b	sub5	0	0	0	0	0	0	0	0	0	0	0	0	0	0	0	0	0	0	0	0	0	0	0.49	0	59.91	108.38	131.09	75.52	182.46	84.89	147.97	124.58	0	0	2.52	0	77.07	2.92	89.41	59.68	0	0	0	12.62	0	9.11	0
TTAGGCATTATTTTTCCCT	zma-MIR_N15b	sub5	0.18	0	0	0	0	0	0	0.43	0	0	0	0	0	0	0	0	0	0	0	0	0	0	0.27	0	12.33	22.07	14.04	7.98	22.84	10.14	25.57	5.08	0	0	0	0	25.4	1.44	49.52	16.08	0	0	0	7.4	0	8.78	0
TTTAGGCATTATTTTTCCCT	zma-MIR_N15b	sub5	0	0	0	0	0	0	0	0	0	0	0	0	0	0	0	0	0	0	0	0	0	0	0	0	23.13	42.98	42.17	32	53.9	24.44	53.43	39.85	0	0	0	5.02	14.69	0	32.35	15.92	2.69	7.71	3.44	4.79	4.9	3.58	0
TAGGCATTATTTTTCCCTT	zma-MIR_N15b	sub5&add3	0	0	0	0	0	0	0	0	0	0	0	0	0	0	0	0	0	0	0	0	0	0	0.4	0	14.24	21.91	44.17	18.16	58.26	28.11	48.81	48.2	0	0	0	0	12.35	0	7.65	3.84	0	0	0	0	0	0	0
TAGGCATTATTTTTCCCTTG	zma-MIR_N15b	sub5&add3	0	0	0	0	0	0	0	0	0	0	0	0	0	0	0	0	0	0	0	0	0	0	0.27	0	8.02	2.49	28.32	1.92	20.87	6.39	18.68	13.55	0	0	0	0	3.44	0.87	7.42	0	0	0	0	0	0	0	0
TTAGGCATTATTTTTCCCTT	zma-MIR_N15b	sub5&add3	0	0	0	0	0	0	0	0	0	0	0	0	0	0	0	0	0	0	0	0	0	0	0.18	0	0	0	0	0	0	0	0	0	0	0	0	0	0	0	5.73	0	0	0	0	0	0	0	0
TTAGGCATTATTTTTCCCTTG	zma-MIR_N15b	sub5&add3	0	0	0	0	0	0	0	0	0	0	0	0	0	0	0	0	0	0	0	0	0	0	0	0	0	0	0	0	0	0	0	0	0	0	0	0	0	0	5.63	0	0	0	0	0	0	0	0
TTTAGGCATTATTTTTCCCTT	zma-MIR_N15b	sub5&add3	0	0	0	0	0	0	0	0	0	0	0	0	0	0	0	0	0	0	0	0	0	0	0	0	3.31	0	10.14	6.3	7.09	13.71	4.16	14.94	0	0	0	0	0	0	1.68	0	0	0	0	0	0	0	0
TTTAGGCATTATTTTTCCCTTG	zma-MIR_N15b	sub5&add3	0	0	0	0	0	0	0	0	0	0	0	0	0	0	0	0	0	0	0	0	0	0	0	0	0	0	5.23	0	0	0	0	0	0	0	0	0	0	0	4	0	0	0	0	0	0	0	0
TTAGGCATTATTTTTCCC	zma-MIR_N15b	sub5&sub3	0	0	0	0	0	0	0	0	0	0	0	0	0	0	0	0	0	0	0	0	0	0	0	0	0	0	0	0	0	0	0	0	0	0	0	0	0	0	1.59	0	0	0	0	0	0	2.28	0
TTTAGGCATTATTTTTCCC	zma-MIR_N15b	sub5&sub3	0	0	0	0	0	0	0	0	0	0	0	0	0	0	0	0	0	0	0	0	0	0	0	0	0	0	0	0	0	0	0	0	0	0	0	0	0	0	0	0	0	0	0	0	0	3.25	0
ATTTAGGCATTATTTTTCCCTT	zma-MIR_N15c	add3	0	0	0	0	0	0	0	0	0	0	0	0	0	0	0	0	0	0	0	0	0	0	0	0	34.09	43.79	68.6	30.94	74.73	26.67	82.09	66.84	0	4.88	11.31	25.3	7.57	0	28.43	5	0	2.44	4.13	0	0	2.6	0
ATTTAGGCATTATTTTTCCCTTG	zma-MIR_N15c	add3	0	0	0	0	0	0	0	0	0	0	0	0	0	0	0	0	0	0	0	0	0	0	0.21	0	0	2.9	33.38	2.34	29.52	15.97	27.99	17.69	0	0	5.69	16.11	9.35	0	49.22	3.52	0	0	0	0	0	0	0
AATTTAGGCATTATTTTTCCCT	zma-MIR_N15c	add5	0	0	0	0	0	0	0	0	0	0	0	0	0	0	0	0	0	0	0	0	0	0	0	0	0	2.9	5.98	0	18.82	6.39	0	7.91	0	0	0	0	1.88	0	3.47	1.9	2.36	0	0	0	0	0	0
AGAATTTAGGCATTATTTTTCCCT	zma-MIR_N15c	add5	0	0	0	0	0	0	0	0	0	0	0	0	0	0	0	0	0	0	0	0	0	0	0	0	0	0	0	0	0	0	0	0	0	0	0	0	0	0	0	0	0	0	0	0	0	0	0
GAATTTAGGCATTATTTTTCCCT	zma-MIR_N15c	add5	0	0	0	0	0	0	0	0	0	0	0	0	0	0	0	0	0	0	0	0	0	0	0	0	0	2.9	5.07	0	0	0	0	0	0	0	0	0	0	0	0	0	0	0	0	0	0	0	0
AATTTAGGCATTATTTTTCCCTTG	zma-MIR_N15c	add5&add3	0	0	0	0	0	0	0	0	0	0	0	0	0	0	0	0	0	0	0	0	0	0	0	0	0	0	0	0	0	0	0	0	0	0	0	0	0	0	2.31	0	0	0	0	0	0	0	0
AGAATTTAGGCATTATTTTTCCCTT	zma-MIR_N15c	add5&add3	0	0	0	0	0	0	0	0	0	0	0	0	0	0	0	0	0	0	0	0	0	0	0	0	0	0	0	0	0	0	0	0	0	0	0	0	0	0	0	0	0	0	0	0	0	0	0
AGAATTTAGGCATTATTTTTCCCTTG	zma-MIR_N15c	add5&add3	0	0	0	0	0	0	0	0	0	0	0	0	0	0	0	0	0	0	0	0	0	0	0	0	0	0	0	0	0	0	0	0	0	0	0	0	0	0	0	0	0	0	0	0	0	0	0
GAATTTAGGCATTATTTTTCCCTT	zma-MIR_N15c	add5&add3	0	0	0	0	0	0	0	0	0	0	0	0	0	0	0	0	0	0	0	0	0	0	0	0	0	3.73	8.45	0	16.83	0	8.77	6.21	0	0	0	0	0	0	0	0	0	0	0	0	0	0	0
GAATTTAGGCATTATTTTTCCCTTG	zma-MIR_N15c	add5&add3	0	0	0	0	0	0	0	0	0	0	0	0	0	0	0	0	0	0	0	0	0	0	0	0	0	0	4.49	0	0	0	0	0	0	0	0	0	0	0	0	0	0	0	0	0	0	0	0
ATTTAGGCATTATTTTTCCCT	zma-MIR_N15c	mature	0	0	0	0	0	0	1.01	1.28	0	0	0	0	0	0	0	0	0	0	0	0	0	0	0	0	169.9	259.1	328.35	200.82	417.47	194.61	413.66	335.4	0	76.55	107	100.77	107.53	4.45	279.01	75.67	88.69	63.36	67.26	24.8	5.6	30.01	0
ATTTAGGCATTATTTTTCCCA	zma-MIR_N15c	seed_snp	0	0	0	0	0	0	0	0	0	0	0	0	0	0	0	0	0	0	0	0	0	0	0	0	0	0	0	0	0	0	0	0	0	8.43	4.2	11.52	0	0	0	0	4.92	3.04	4.22	0	0	0	0
ATTTAGGCATTATTTTTCCCC	zma-MIR_N15c	seed_snp	0	0	0	0	0	0	0	0	0	0	0	0	0	0	0	0	0	0	0	0	0	0	0	0	0	0	0	0	0	0	0	0	0	7.74	18.72	19.58	0	0	0	0	7.59	7.34	4.56	0	0	0	0
ATTTAGGCATTATTTTTCCCG	zma-MIR_N15c	seed_snp	0	0	0	0	0	0	0	0	0	0	0	0	0	0	0	0	0	0	0	0	0	0	0	0	0	0	0	0	0	0	0	0	0	0	0	3.54	0	0	0	0	0	0	0	0	0	0	0
ATTTAGGCATTATTTTTCTCT	zma-MIR_N15c	seed_snp	0	0	0	0	0	0	0	0	0	0	0	0	0	0	0	0	0	0	0	0	0	0	0	0	0	0	0	0	0	0	0	0	0	0	0	0	0	0	0	0	0	0	0	0	0	0	0
ATTTAGGCATTATTTTTTCCT	zma-MIR_N15c	seed_snp	0	0	0	0	0	0	0	0	0	0	0	0	0	0	0	0	0	0	0	0	0	0	0	0	0	0	0	0	0	0	0	0	0	0	0	0	0	0	0	0	0	0	0	0	0	0	0
ATTTAGGCATTCTTTTTCCCT	zma-MIR_N15c	seed_snp	0	0	0	0	0	0	0	0	0	0	0	0	0	0	0	0	0	0	0	0	0	0	0	0	0	0	0	0	0	0	0	0	0	0	0	0	0	0	0	0	0	0	0	0	0	0	0
CTTTAGGCATTATTTTTCCCT	zma-MIR_N15c	seed_snp	0	0	0	0	0	0	0	0	0	0	0	0	0	0	0	0	0	0	0	0	0	0	0	0	0	0	0	0	0	0	0	0	0	0	0	0	0	0	0	0	0	0	0	0	0	0	0
ATTTAGGCATTATTTTTCCC	zma-MIR_N15c	sub3	0	0	0	0	0	0	0	0	0	0	0	0	0	0	0	0	0	0	0	0	0	0	0	0	0	0	5.07	0	0	4.26	4.16	0	0	0	0	0	2.19	0	18.15	2.98	0	0	0	0	0	5.53	0
TAGGCATTATTTTTCCCT	zma-MIR_N15c	sub5	0	0	0	0	0	0	0	0	0	0	0	0	0	0	0	0	0	0	0	0	0	0	0.49	0	59.91	108.38	131.09	75.52	182.46	84.89	147.97	124.58	0	0	2.52	0	77.07	2.92	89.41	59.68	0	0	0	12.62	0	9.11	0
TTAGGCATTATTTTTCCCT	zma-MIR_N15c	sub5	0.18	0	0	0	0	0	0	0.43	0	0	0	0	0	0	0	0	0	0	0	0	0	0	0.27	0	12.33	22.07	14.04	7.98	22.84	10.14	25.57	5.08	0	0	0	0	25.4	1.44	49.52	16.08	0	0	0	7.4	0	8.78	0
TTTAGGCATTATTTTTCCCT	zma-MIR_N15c	sub5	0	0	0	0	0	0	0	0	0	0	0	0	0	0	0	0	0	0	0	0	0	0	0	0	23.13	42.98	42.17	32	53.9	24.44	53.43	39.85	0	0	0	5.02	14.69	0	32.35	15.92	2.69	7.71	3.44	4.79	4.9	3.58	0
TAGGCATTATTTTTCCCTT	zma-MIR_N15c	sub5&add3	0	0	0	0	0	0	0	0	0	0	0	0	0	0	0	0	0	0	0	0	0	0	0.4	0	14.24	21.91	44.17	18.16	58.26	28.11	48.81	48.2	0	0	0	0	12.35	0	7.65	3.84	0	0	0	0	0	0	0
TAGGCATTATTTTTCCCTTG	zma-MIR_N15c	sub5&add3	0	0	0	0	0	0	0	0	0	0	0	0	0	0	0	0	0	0	0	0	0	0	0.27	0	8.02	2.49	28.32	1.92	20.87	6.39	18.68	13.55	0	0	0	0	3.44	0.87	7.42	0	0	0	0	0	0	0	0
TTAGGCATTATTTTTCCCTT	zma-MIR_N15c	sub5&add3	0	0	0	0	0	0	0	0	0	0	0	0	0	0	0	0	0	0	0	0	0	0	0.18	0	0	0	0	0	0	0	0	0	0	0	0	0	0	0	5.73	0	0	0	0	0	0	0	0
TTAGGCATTATTTTTCCCTTG	zma-MIR_N15c	sub5&add3	0	0	0	0	0	0	0	0	0	0	0	0	0	0	0	0	0	0	0	0	0	0	0	0	0	0	0	0	0	0	0	0	0	0	0	0	0	0	5.63	0	0	0	0	0	0	0	0
TTTAGGCATTATTTTTCCCTT	zma-MIR_N15c	sub5&add3	0	0	0	0	0	0	0	0	0	0	0	0	0	0	0	0	0	0	0	0	0	0	0	0	3.31	0	10.14	6.3	7.09	13.71	4.16	14.94	0	0	0	0	0	0	1.68	0	0	0	0	0	0	0	0
TTTAGGCATTATTTTTCCCTTG	zma-MIR_N15c	sub5&add3	0	0	0	0	0	0	0	0	0	0	0	0	0	0	0	0	0	0	0	0	0	0	0	0	0	0	5.23	0	0	0	0	0	0	0	0	0	0	0	4	0	0	0	0	0	0	0	0
TTAGGCATTATTTTTCCC	zma-MIR_N15c	sub5&sub3	0	0	0	0	0	0	0	0	0	0	0	0	0	0	0	0	0	0	0	0	0	0	0	0	0	0	0	0	0	0	0	0	0	0	0	0	0	0	1.59	0	0	0	0	0	0	2.28	0
TTTAGGCATTATTTTTCCC	zma-MIR_N15c	sub5&sub3	0	0	0	0	0	0	0	0	0	0	0	0	0	0	0	0	0	0	0	0	0	0	0	0	0	0	0	0	0	0	0	0	0	0	0	0	0	0	0	0	0	0	0	0	0	3.25	0
TTACCAGGTCGCGGACAGTCC	zma-MIR_N160a	mature	0	0	0	0	0	0	0	0	0	0	0	0	10.15	0	0	0	0	0	0	0	0	0	0	0	0	0	0	0	0	0	0	0	0	0	0	0	0	0	0	0	0	0	0	0	0	0	0
ACCGTCCGCTCCTGTGTAGAGGGC	zma-MIR_N160a	tail_snp	0	0	0	0	0	0	0	0	0.63	0	0	0	0	0	0	0.86	0	0	0	0	0	0	0	0	0	0	0	0	0	0	0	0	0	0	0	0	0	0	0	0	0	0	0	0	0	0	0
GGACCGTCCGCTCCTGTGTAGAGG	zma-MIR_N160a	tail_snp	0	0	0	0	0	0	0	0	0	0	0	0	0	0	0	0	0	0	0	0	0	0	0	0	0	0	0	0	0	0	0	0	0	0	0	0	0	0	0	0	0	0	0	0	0	0	0
TCAGAAAATATGAACTTGAGA	zma-MIR_N161a	mature	2.54	0	2.06	1.39	12.6	6.23	11.37	1.07	2.11	0.98	6.34	0	0	0	6.52	2.12	5.5	2.93	15.05	8.45	8.81	9.26	2.74	4.37	0	0	0	0	0	0	0	0	27.45	32.83	9.79	17.99	25.64	6.26	20.1	10.11	0	13.59	11.06	3.92	0	4.23	0
TCAGAAAATATGAACTTGAGAA	zma-MIR_N161a	nt_add3	0	0	0	0	0	0	0	0	0	0	0	0	0	0	0	0	0	0	0	0	0	0	0	0	0	0	0	0	0	0	0	0	0	0	0	0	0	0	0	0	0	0	0	0	0	0	0
ATTGAGAGGGATTGGAGGGGT	zma-MIR_N163a	add5&sub3	0.18	0	0	0	0	0	0	0	1.48	0	0	0	0	0	1.31	2.93	1.54	1.7	0	1.15	0	32.48	2.25	11.64	0	0	0	0	0	0	0	0	0	0	0	0	0	0	0	0	0	0	0	0	0	3.25	0
ATTGAGAGGGATTGGAGGGGTT	zma-MIR_N163a	add5&sub3	0.18	0	0	0	0	0	0	0	0	0	0	0	0	0	0	1.87	0	1.7	0	0	0	22.86	2.22	7.03	0	0	0	0	0	0	0	0	0	0	0	0	0	0	0	0	0	0	0	0	0	0	0
TTGAGAGGGATTGGAGGGGTTT	zma-MIR_N163a	mature	0	0	0	0	0	0	0	0	0	0	0	0	0	0	0	0	1.32	3.24	0	0	2.57	165.21	12.16	41.71	0	0	0	0	0	0	0	0	10.71	0	0	0	0	0	0	0	0	0	0	0	0	0	0
TTGAGAGGGATTGGAGGGGTTTT	zma-MIR_N163a	nt_add3	0	0	0	0	0	0	0	0	0	0	0	0	0	0	0	0	0	0	0	0	0	1.75	0.18	0	0	0	0	0	0	0	0	0	0	0	0	0	0	0	0	0	0	0	0	0	0	0	0
TTGAGAGGGATTGGAGGGGTTA	zma-MIR_N163a	seed_snp	0	0	0	0	0	0	0	0	0	0	0	0	0	0	0	0	0	0	0	0	0	5.69	0.43	0	0	0	0	0	0	0	0	0	0	0	0	0	0	0	0	0	0	0	0	0	0	0	0
TTGAGAGGGATTGGAGGGGT	zma-MIR_N163a	sub3	0	0	0	0	0	0	0	0	0	0	0	0	0	0	0	0	0	0	0	0	0	1.43	0	0	0	0	0	0	0	0	0	0	0	0	0	0	0	0	0	0	0	0	0	0	0	0	0
TTGAGAGGGATTGGAGGGGTT	zma-MIR_N163a	sub3	0.18	0	0	0	0	0	0	0.57	2.94	0	0	0	0	0	3.07	4.3	0	0	1.67	2.3	2.2	46.97	4.32	13.58	0	0	0	0	0	0	0	0	7.36	0	0	0	3.75	0	0	0	0	0	0	0	0	0	0
TGAGAGGGATTGGAGGGGTTT	zma-MIR_N163a	sub5	0	0	0	0	0	0	0	0	0	0	0	0	0	0	0	0	0	1.23	0	0	0	43.4	3.65	11.64	0	0	0	0	0	0	0	0	0	0	0	0	0	0	0	0	0	0	0	0	0	0	0
TGAGAGGGATTGGAGGGGTT	zma-MIR_N163a	sub5&sub3	0	0	0	0	0	0	0	0	0	0	0	0	0	0	0	0	0	0	0	0	0	0	0	0	0	0	0	0	0	0	0	0	0	0	0	0	0	0	0	0	0	0	0	0	0	0	0
GATTGAGAGGGATTGGAGGGA	zma-MIR_N163a	tail_snp	0	0	0	0	0	0	0	0	0	0	0	0	0	0	0	0	0	0	0	0	0	0	0	0	0	0	0	0	0	0	0	0	0	0	0	0	0	0	0	0	0	0	0	0	0	0	0
AGGGGATTGTAGGGCTAGATTCC	zma-MIR_N164a	add5	0	0	0	0	0	0	0	0	0	0	0	0	0	0	0	0	0	0	0	0	0	0	0	0	0	0	0	0	0	0	0	0	0	0	0	0	0	0	0	0	0	0	0	0	0	0	0
GAGGGGATTGTAGGGCTAGATTCC	zma-MIR_N164a	add5	0	0	0	0	0	0	0	0	0	0	0	0	0	0	0	0	0	0	0	0	0	0	0	0	0	0	0	0	0	0	0	0	0	0	0	0	0	0	0	0	0	0	0	0	0	0	0
GGAGGGGATTGTAGGGCTAGATTC	zma-MIR_N164a	add5&sub3	0	0	0	0	0	0	0	0	0	0	0	0	0	0	0	0	0	0	0	0	0	0	0	0	0	0	0	0	0	0	0	0	0	0	0	0	0	0	0	0	0	0	0	0	0	0	0
GGGGATTGTAGGGCTAGATTCC	zma-MIR_N164a	mature	0	0	0	0	0	0	0	0	0	0	0	0	14.8	0	0	0	0	0	0	0	0	0	0	0	0	0	0	0	0	0	0	0	0	0	0	0	0	0	0	0	0	0	0	0	0	0	0
ATCCCCTTCAATTCCCTCTGG	zma-MIR_N165a	add5&sub3	0	0	0	0	0	0	0	0	0	0	0	0	0	0	0	0	0	0	0	0	0	0	0	0	0	0	0	0	0	0	0	0	0	0	0	0	0	0	0	0	0	0	0	0	0	0	0
TCCCCTTCAATTCCCTCTGGT	zma-MIR_N165a	mature	0.89	0	0	0	0	0	0	0.93	5.62	1.15	0	0	0	1.82	6.48	7.73	0	0	6.13	3.65	7.71	0	0.49	0	0	0	0	0	0	0	0	0	0	0	0	0	5.51	5.27	1.68	0	0	0	0	0	0	0	8.08
GGAGGGAATTGGAGGGGCTAT	zma-MIR_N165a	nt_add3	0	0	0	0	0	0	0	0	0	0	0	0	0	0	0	0	0	0	0	0	0	0	0.18	0	0	0	0	0	0	0	0	0	0	0	0	0	0	0	0	0	0	0	0	0	0	0	0
TCCCCTTCAATTCCCTCTGGA	zma-MIR_N165a	seed_snp	0	0	0	0	0	0	0	0	0	0	0	0	0	0	0	0	0	0	0	0	0	0	0	0	0	0	0	0	0	0	0	0	0	0	0	0	0	0	0	0	0	0	0	0	0	0	0
TCCCCTTCAATTCCCTCTGG	zma-MIR_N165a	sub3	0	0	0	0	0	0	0	0	0	0	0	0	0	0	0	0	0	0	0	0	0	0	0	0	0	0	0	0	0	0	0	0	0	0	0	0	0	0	0	0	0	0	0	0	0	0	0
CCCCTTCAATTCCCTCTGGT	zma-MIR_N165a	sub5	0	0	0	0	0	0	0	0	0	0	0	0	0	0	0	0	0	0	0	0	0	0	0	0	0	0	0	0	0	0	0	0	0	0	0	0	0	0	0	0	0	0	0	0	0	0	0
ACCCGGAGGGAATTAGAGGGGC	zma-MIR_N165a	tail_snp	0	0	0	0	0	0	0	0	0	0	0	0	0	0	0	0	0	0	0	0	0	0	0	0	0	0	0	0	0	0	0	0	0	0	0	0	0	0	0	0	0	0	0	0	0	0	0
CCCGGAGGGAATTAGAGGGGC	zma-MIR_N165a	tail_snp	0	0	0	0	0	0	0	0	0	0	0	0	0	0	0	0	0	0	0	0	0	0	0	0	0	0	0	0	0	0	0	0	0	0	0	0	0	0	0	0	0	0	0	0	0	0	0
CGGAGGGAATTGGAGGGGCTT	zma-MIR_N165a	tail_snp	0	0	0	0	0	0	0	0	1.1	0	0	0	0	0	0	0	0	0	0	0	0	2.87	0.91	1.94	0	0	0	0	0	0	0	0	0	0	0	0	0	0	0	0	0	0	0	0	0	0	0
GGAGGGAATTGGAGGGGCTT	zma-MIR_N165a	tail_snp	0	0	0	0	0	0	0	0	0	0	0	0	0	0	0	1.61	0	1.7	0	0	0	9.97	4.26	8.73	0	0	0	0	0	0	0	0	0	0	0	0	0	0	0	0	0	0	0	0	0	0	0
AAACCCCTTGGGAAATTGAGG	zma-MIR_N166a	add5&sub3	0	0	0	0	0	0	0	0	0	0	0	0	0	0	0	0	0	0	0	0	0	0	0	0	0	0	0	0	0	0	0	0	0	0	0	0	0	0	0	0	0	0	0	0	0	0	0
CCCCTTGGGAAATTGAGGTTC	zma-MIR_N166a	mature	0	0	3.44	0	0	0	0	0	15.11	0	0	0	0	0	28.31	28.54	0	0	2.79	0	0	0	0	0	0	0	0	0	0	0	0	0	0	0	0	0	0	0	0	0	0	0	0	0	0	0	0
CCCCTTGGGAAATTGAGGTT	zma-MIR_N166a	sub3	0	0	0	0	0	0	0	0	0	0	0	0	0	0	0	0	0	0	0	0	0	0	0	0	0	0	0	0	0	0	0	0	0	0	0	0	0	0	0	0	0	0	0	0	0	0	0
AAGGAGGTCCTGGACACATAAGT	zma-MIR_N167a	add3	0	0	0	0	0	0	0	0	0	0	0	0	0	0	0	0	0	0	0	0	0	0	0	0	0	0	0	0	0	0	0	0	0	11.62	9.18	12.36	14.32	4.22	24.43	1.9	0	0	7.89	0	0	0	0
AAGGAGGTCCTGGACACATAAG	zma-MIR_N167a	mature	1.17	0	0	0	0	0	0	1.71	6.26	0	0	0	0	0	8.72	16.01	1.98	0	3.34	3.26	6.6	0	1.12	0	9.44	2.49	6.08	1.7	0	11.98	12.47	14.12	9.37	40.84	27.11	23.8	50.27	16.78	66.05	8.8	14.42	10.22	28.1	7.4	4.9	5.86	0
AAGGAGGTCCTGGACACATAAGA	zma-MIR_N167a	nt_add3	0	0	0	0	0	0	0	0	0	0	0	0	0	0	0	0	0	0	0	0	0	0	0	0	0	0	0	0	0	0	0	0	0	0	0	0	0	0	0	0	0	0	0	0	0	0	0
AAGGAGGTCCTGGACACATA	zma-MIR_N167a	sub3	0	0	0	0	0	0	0	0	0	0	0	0	0	0	0	0	0	0	0	0	0	0	0	0	0	0	0	0	0	0	0	0	0	6.35	11.95	8.82	0	0	0	0	0	0	1.7	0	0	0	0
AAGGAGGTCCTGGACACATAA	zma-MIR_N167a	sub3	0	0	0	0	0	0	0	0	0	0	0	0	0	0	0	0	0	0	0	0	0	0	0	0	0	0	0	0	0	0	0	0	0	0	0	0	0	0	0	0	0	0	0	0	0	0	0
AGGAGGTCCTGGACACATAAGT	zma-MIR_N167a	sub5&add3	0	0	0	0	0	0	0	0	0	0	0	0	0	0	0	0	0	0	0	0	0	0	0	0	0	0	0	0	0	0	0	0	0	0	0	0	16.51	1.96	17.3	2.44	0	0	0	0	0	0	0
CAATCTGAATTGTTGCGGCTA	zma-MIR_N168a	add5&sub3	0	0	0	0	0	0	0	0	0	0	0	0	0	0	0	0	1.54	1.23	0	0	0	2.98	0.33	0	0	0	0	0	0	0	0	0	0	0	0	0	0	0	0	0	0	0	0	0	0	0	0
TCAATCTGAATTGTTGCGGCT	zma-MIR_N168a	add5&sub3	0.18	0	0	0	0	0	0	0	0	0	0	0	0	0	0	0	1.76	1.54	0	0	0	1.84	0.18	0	0	0	0	0	0	0	0	0	5.36	0	0	0	0	0	0	0	0	0	0	0	0	0	0
AATCTGAATTGTTGCGGCTAC	zma-MIR_N168a	mature	0	0	0	0	0	0	0	0	0	0	0	0	0	0	0	0	2.42	1.23	0	0	0	1.43	0.88	0	0	0	0	0	0	0	0	0	12.72	0	0	0	0	0	0	0	0	0	0	0	0	0	0
TTCTTAGGAAAAGAGGTCGGCA	zma-MIR_N169a	add3	0	0	0	0	0	0	0	0	0	0	0	0	0	0	0	0	0	0	0	0	0	0	0.21	0	0	0	0	0	0	0	0	0	0	0	0	0	0	0	0	0	0	0	0	0	0	0	0
TTCTTAGGAAAAGAGGTCGGCACC	zma-MIR_N169a	add3	1.47	0	0	0	0	0	0	0.64	0	0	0	0	0	0	0	0	0	0	0	0	0	0	0	0	0	0	0	0	0	0	0	0	0	0	0	0	0	0	0	0	0	0	0	0	0	0	0
TTCTTAGGAAAAGAGGTCGGC	zma-MIR_N169a	mature	0.38	0	0	0	0	0	0	0.71	7.89	0	0	0	0	0	8.15	11.64	55.49	50.31	6.13	2.69	17.98	47.19	18	0	0	0	0	0	0	0	0	0	10.71	0	0	0	0	0	1.44	0	0	0	0	0	0	0	0
TGACCTCCTTTCCTAGAAACT	zma-MIR_N169a	seed_snp	0	0	0	0	0	0	0	0.43	0	0	0	0	0	0	0	0	0	0	0	0	0	0	0	0	0	0	0	0	0	0	0	0	0	0	0	0	0	0	0	0	0	0	0	0	0	0	0
TGACCTCCTTTCCTAGAAACG	zma-MIR_N169a	star	0	0	0	0	0	0	0	0	0	0	0	0	0	0	0	0	0	0	0	0	8.81	0	0	0	0	0	0	0	0	0	0	0	0	0	0	0	0	0	0	0	0	0	0	0	0	0	0
TGACCTCCTTTCCTAGAAAC	zma-MIR_N169a	sub3	0	0	0	0	0	0	0	0	0	0	0	0	0	0	0	0	0	0	0	0	3.67	0	0	0	0	0	0	0	0	0	0	0	0	0	0	0	0	0	0	0	0	0	0	0	0	0	0
TCTTAGGAAAAGAGGTCGGC	zma-MIR_N169a	sub5	0.23	0	0	0	0	0	0	0	0	0	0	0	0	0	0	0	0	0	0	0	0	0	0.3	0	0	0	0	0	0	0	0	0	0	0	0	0	0	0	0	0	0	0	0	0	0	0	0
TCTTAGGAAAAGAGGTCGGCA	zma-MIR_N169a	sub5&add3	0	0	0	0	0	0	0	0	0	0	0	0	0	0	0	0	0	0	0	0	0	0	0.67	0	0	0	0	0	0	0	0	0	0	0	0	0	0	0	0	0	0	0	0	0	0	0	0
TTTGTGGTCTCAAAGTGATATT	zma-MIR_N16a	add3	0	0	0	0	0	0	0	0	0	0	0	0	0	0	0	0	0	0	1.95	0	2.2	0	0.21	0	0	0	0	0	0	0	0	0	0	0	0	0	0	1.09	1.59	0	0	0	0	0	0	0	0
ATTTGTGGTCTCAAAGTGATA	zma-MIR_N16a	add5&sub3	0	0	0	0	0	0	0	0	0.84	0	0	0	0	0	1.35	0.75	0	0	0	0	0	1.43	0	0	0	0	0	0	0	0	0	0	0	0	0	0	0	0	0	0	0	0	0	0	0	0	0
TATTTGTGGTCTCAAAGTGAT	zma-MIR_N16a	add5&sub3	0	0	0	0	0	0	0	0	2.21	0	0	0	0	0	2.1	2.25	0	0	0	0	0	2.71	0	0	0	0	0	0	0	0	0	0	0	0	0	0	0	0	0	0	0	0	0	0	0	0	0
TTTGTGGTCTCAAAGTGATAT	zma-MIR_N16a	mature	0	0	3.09	0	1.68	0	0	0	6.69	0.98	2.24	0	0	0	7.81	11.94	1.32	1.85	11.71	5.95	19.81	6.03	1.16	0	0	0	0	0	0	0	0	0	7.36	0	0	5.34	0	0.82	3.03	0	0	0	3.16	0	0	3.9	0
TTTGTGGTCTCAAAGTGATATG	zma-MIR_N16a	nt_add3	0	0	0	0	0	0	0	0	0	0	0	0	0	0	0	0	0	0	0	0	0	0	0	0	0	0	0	0	0	0	0	0	0	0	0	0	0	0	0	0	0	0	1.46	0	0	0	0
TTTGTGGTCTCAAAGTGATA	zma-MIR_N16a	sub3	0	0	0	0	0	0	0	0	0	0	0	0	0	0	0	0	0	0	0	0	0	0	0	0	0	0	0	0	0	0	0	0	0	0	0	0	0	0	0	0	0	0	0	0	0	0	0
TTTGTGGTCTCAAAGTGATATT	zma-MIR_N16b	add3	0	0	0	0	0	0	0	0	0	0	0	0	0	0	0	0	0	0	1.95	0	2.2	0	0.21	0	0	0	0	0	0	0	0	0	0	0	0	0	0	1.09	1.59	0	0	0	0	0	0	0	0
ATTTGTGGTCTCAAAGTGATA	zma-MIR_N16b	add5&sub3	0	0	0	0	0	0	0	0	0.84	0	0	0	0	0	1.35	0.75	0	0	0	0	0	1.43	0	0	0	0	0	0	0	0	0	0	0	0	0	0	0	0	0	0	0	0	0	0	0	0	0
TATTTGTGGTCTCAAAGTGAT	zma-MIR_N16b	add5&sub3	0	0	0	0	0	0	0	0	2.21	0	0	0	0	0	2.1	2.25	0	0	0	0	0	2.71	0	0	0	0	0	0	0	0	0	0	0	0	0	0	0	0	0	0	0	0	0	0	0	0	0
TTTGTGGTCTCAAAGTGATAT	zma-MIR_N16b	mature	0	0	3.09	0	1.68	0	0	0	6.69	0.98	2.24	0	0	0	7.81	11.94	1.32	1.85	11.71	5.95	19.81	6.03	1.16	0	0	0	0	0	0	0	0	0	7.36	0	0	5.34	0	0.82	3.03	0	0	0	3.16	0	0	3.9	0
TTTGTGGTCTCAAAGTGATATG	zma-MIR_N16b	nt_add3	0	0	0	0	0	0	0	0	0	0	0	0	0	0	0	0	0	0	0	0	0	0	0	0	0	0	0	0	0	0	0	0	0	0	0	0	0	0	0	0	0	0	1.46	0	0	0	0
ATCATTTTGGAACCACAAATA	zma-MIR_N16b	star	0	0	0	0	0	0	0	0	0	0	0	0	0	0	0	0	0	0	0	0	0	3.03	0.24	0	0	0	0	0	0	0	0	0	0	0	0	0	0	0	0	0	0	0	0	0	0	0	0
TTTGTGGTCTCAAAGTGATA	zma-MIR_N16b	sub3	0	0	0	0	0	0	0	0	0	0	0	0	0	0	0	0	0	0	0	0	0	0	0	0	0	0	0	0	0	0	0	0	0	0	0	0	0	0	0	0	0	0	0	0	0	0	0
TTTGTGGTCTCAAAGTGATATT	zma-MIR_N16c	add3	0	0	0	0	0	0	0	0	0	0	0	0	0	0	0	0	0	0	1.95	0	2.2	0	0.21	0	0	0	0	0	0	0	0	0	0	0	0	0	0	1.09	1.59	0	0	0	0	0	0	0	0
ATTTGTGGTCTCAAAGTGATA	zma-MIR_N16c	add5&sub3	0	0	0	0	0	0	0	0	0.84	0	0	0	0	0	1.35	0.75	0	0	0	0	0	1.43	0	0	0	0	0	0	0	0	0	0	0	0	0	0	0	0	0	0	0	0	0	0	0	0	0
TATTTGTGGTCTCAAAGTGAT	zma-MIR_N16c	add5&sub3	0	0	0	0	0	0	0	0	2.21	0	0	0	0	0	2.1	2.25	0	0	0	0	0	2.71	0	0	0	0	0	0	0	0	0	0	0	0	0	0	0	0	0	0	0	0	0	0	0	0	0
TTTGTGGTCTCAAAGTGATAT	zma-MIR_N16c	mature	0	0	3.09	0	1.68	0	0	0	6.69	0.98	2.24	0	0	0	7.81	11.94	1.32	1.85	11.71	5.95	19.81	6.03	1.16	0	0	0	0	0	0	0	0	0	7.36	0	0	5.34	0	0.82	3.03	0	0	0	3.16	0	0	3.9	0
TTTGTGGTCTCAAAGTGATATG	zma-MIR_N16c	nt_add3	0	0	0	0	0	0	0	0	0	0	0	0	0	0	0	0	0	0	0	0	0	0	0	0	0	0	0	0	0	0	0	0	0	0	0	0	0	0	0	0	0	0	1.46	0	0	0	0
TTTGTGGTCTCAAAGTGATA	zma-MIR_N16c	sub3	0	0	0	0	0	0	0	0	0	0	0	0	0	0	0	0	0	0	0	0	0	0	0	0	0	0	0	0	0	0	0	0	0	0	0	0	0	0	0	0	0	0	0	0	0	0	0
ATAAGTTGGATCATATAATCTAGG	zma-MIR_N170a	add5	0	0	0	0	0	0	0	0	0	0	0	0	0	0	0	0	0	0	0	0	0	0	0	0	0	0	0	0	0	0	0	0	0	7.14	9.84	5.34	0	0	0	0	0	0	0	0	0	0	0
ATAAGTTGGATCATATAATCTAG	zma-MIR_N170a	add5&sub3	0	0	0	0	0	0	0	0	0	0	0	0	0	0	0	0	0	0	0	0	0	0	0	0	0	0	0	0	0	0	0	0	0	0	0	0	0	0	0	0	0	0	0	0	0	0	0
AGTTGGATCATATAATCTAGG	zma-MIR_N170a	mature	0	0	0	0	0	0	0	0	0	0	0	0	0	0	0	0	0	0	0	0	0	0	0	0	0	0	0	0	0	0	0	0	0	0	0	0	0	0	0	0	0	0	0	0	0	0	0
AGTTGGATCATATAATCTAGGA	zma-MIR_N170a	nt_add3	0	0	0	0	0	0	0	0	0	0	0	0	0	0	0	0	0	0	0	0	0	0	0	0	0	0	0	0	0	0	0	0	0	0	0	0	0	0	0	0	0	0	0	0	0	0	0
AGTTGGATCATATAATCTAGGT	zma-MIR_N170a	nt_add3	0	0	0	0	0	0	0	0	0	0	0	0	0	0	0	0	0	0	0	0	0	0	0	0	0	0	0	0	0	0	0	0	0	0	0	0	0	0	0	0	0	0	0	0	0	0	0
ATAAGTTGGATCATATAATCTAGGT	zma-MIR_N170a	nt_add3	0	0	0	0	0	0	0	0	0	0	0	0	0	0	0	0	0	0	0	0	0	0	0	0	0	0	0	0	0	0	0	0	0	0	0	4.4	0	0	0	0	0	0	0	0	0	0	0
AAGTTGGATCATATAATCTAGA	zma-MIR_N170a	tail_snp	0	0	0	0	0	0	0	0	0	0	0	0	0	0	0	0	0	0	0	0	0	0	0	0	0	0	0	0	0	0	0	0	0	0	0	0	0	0	0	0	0	0	0	0	0	0	0
CTCGGAGGGGATTGAAGGGGCT	zma-MIR_N171a	mature	0	0	0	0	0	0	0	0	0.84	0	0	0	0	0	0	5.09	0	0	0	0	0	0	0.7	0	2.21	0	0	0	0	0	0	0	0	0	0	0	6.46	0	14.07	1.62	0	0	0	0	0	0	0
CTCGGAGGGGATTGAAGGGGC	zma-MIR_N171a	sub3	0	0	0	0	0	0	0	0	12.99	0	0	0	0	0	4.88	18.81	1.54	3.7	0	0	0	11.42	2.37	0	0	0	0	0	0	0	0	0	0	0	0	0	0	0	1.92	0	0	0	0	0	0	0	0
CTCGGAGGGGATTGGAGGGGCTAA	zma-MIR_N171a	tail_snp	0	0	0	0	0	0	0	0	0	0	0	0	0	0	0	0	0	0	0	0	0	0	0.49	0	0	0	0	0	0	0	0	0	0	0	0	0	0	0	0	0	0	0	0	0	0	0	0
GTCCAAGTCAATGCATCATTG	zma-MIR_N173a	add5&sub3	0	0	0	0	0	0	0	0	0	0	0	0	0	0	0	0	0	0	0	0	0	0	0	0	0	0	0	0	0	0	0	0	0	0	0	0	0	0	0	0	0	0	0	0	0	0	0
TGTCCAAGTCAATGCATCATT	zma-MIR_N173a	add5&sub3	0	0	0	0	0	0	0	0	0	0	0	0	0	0	0	0	0	0	0	0	0	0	0	0	0	0	0	0	0	0	0	0	0	0	0	0	0	0	0	0	0	0	0	0	0	0	0
TCCAAGTCAATGCATCATTGC	zma-MIR_N173a	mature	0.3	0	0	0	0	0	0	0.57	8.01	1.31	0	0	0	0	9.72	15.35	0	0	4.74	1.73	0	0	0.33	0	0	0	0	0	0	0	0	0	0	0	0	0	0	0	0	0	0	0	0	0	12.59	14.73	0
AATGGTGCATTGACTTGGCCA	zma-MIR_N173a	seed_snp	0	0	0	0	0	0	0	0	0	0	0	0	0	0	0	0	0	0	0	0	0	0	0	0	0	0	0	0	0	0	0	0	0	0	0	0	0	0	0	0	0	0	0	0	5.6	0	0
AATGGTGCATTGACTTGGTCA	zma-MIR_N173a	star	0.25	0	0	0	0	0	0	0	1.73	0	0	0	0	0	0	0	3.08	0	1.67	1.15	0	1.91	0.58	0	0	0	0	0	0	0	0	0	0	0	0	4.35	0	0	0	0	0	0	1.46	0	18.19	25.65	0
AATGGTGCATTGACTTGGTC	zma-MIR_N173a	sub3	2.72	0	0	0	0	0	0	2	0	0	0	0	0	0	0	0	0	0	0	0	0	0.96	0	0	0	0	0	0	0	0	0	0	0	0	0	0	9.19	6.24	8.23	1.9	0	0	0	0	10.5	20.78	0
TCCAAGTCAATGCATCATTG	zma-MIR_N173a	sub3	0	0	0	0	0	0	0	0	0	0	0	0	0	0	0	0	0	0	0	0	0	0	0	0	0	0	0	0	0	0	0	0	0	0	0	0	0	0	0	0	0	0	0	0	0	0	0
ATGGTGCATTGACTTGGTCA	zma-MIR_N173a	sub5	0	0	0	0	0	0	0	0	2.04	0	0	0	0	0	0.68	0	0	0	0	0	0	0	0	0	0	0	0	0	0	0	0	0	0	2.2	0	0	0	0	0	0	0	0	0	0	9.8	6.5	0
CAAGTCAATGCATCATTGC	zma-MIR_N173a	sub5	0	0	0	0	0	0	0	0	0	0	0	0	0	0	0	0	0	0	0	0	0	0	0	0	0	0	0	0	0	0	0	0	0	0	0	0	0	0	0	0	0	0	0	0	0	0	0
ATGGTGCATTGACTTGGTCAA	zma-MIR_N173a	sub5&add3	0	0	0	0	0	0	0	0	2.15	0	0	0	0	0	2.2	3.62	3.74	1.23	0	0	0	5.62	1.61	0	0	0	0	0	0	0	0	0	0	0	0	0	4.07	1.5	0	0	0	0	0	0	5.6	0	0
ATGGTGCATTGACTTGGTC	zma-MIR_N173a	sub5&sub3	0.71	0	0	0	0	0	0	0.43	0	0	0	0	0	0	0	0	0	0	0	0	0	0	0	0	0	0	0	0	0	0	0	0	0	0	0	0	0	2.11	0	0	0	0	0	0	0	6.06	0
AAACACATGAAAAACACAGGA	zma-MIR_N174a	add5&sub3	0	0	0	0	0	0	0	0	0	0	0	0	0	0	0	0	0	0	0	0	0	0	0	0	0	0	0	0	0	0	0	0	0	0	0	0	0	0	0	0	0	0	0	0	0	0	0
TCTGCGTTTTTCCTGTGTTTT	zma-MIR_N174a	mature	0	0	0	0	0	0	0	0.57	4.41	0	0	0	0	3.64	4.11	3.89	0	0	6.97	10.75	29.36	0	0	0	0	0	0	0	0	0	0	0	0	0	0	5.98	7.6	0	10.9	2.56	0	0	0	3.48	0	3.9	0
AACACATGAAAACCACAGGATT	zma-MIR_N174a	seed_snp	0	0	0	0	0	0	0	0	0	0	0	0	0	0	0	0	0	0	0	0	0	0	0	0	0	0	0	0	0	0	0	0	0	0	0	0	0	0	0	0	0	0	0	0	0	0	0
AACACATGAAACACACAGGATT	zma-MIR_N174a	seed_snp	0	0	0	0	0	0	0	0	0	0	0	0	0	0	0	0	0	0	0	0	0	0	0	0	0	0	0	0	0	0	0	0	0	0	0	0	0	0	0	0	0	0	0	0	0	0	0
AACACATGAAAAACACAGGATT	zma-MIR_N174a	star	0	0	0	0	0	0	0	0	0	0	0	0	0	0	0.87	0	0	0	1.67	2.88	0	1.12	0	0	0	0	0	0	0	0	0	0	0	0	0	0	4.68	0	9.9	0	0	0	0	0	0	0	0
AACACATGAAAAACACAGGAT	zma-MIR_N174a	sub3	0.18	0	0	0	0	0	0	0	0	0	0	0	0	0	1.83	0.75	0	0	0	0	0	0	0	0	0	0	0	0	0	0	0	0	0	0	0	0	0	0	1.59	0	0	0	0	0	0	0	0
ATTTGTAAACAAATGACACGAGA	zma-MIR_N175a	add5	0.28	0	0	0	0	0	0	0	0	0	0	0	0	0	0	0	0	0	0	0	0	0	0	0	0	0	0	0	0	0	0	0	0	0	0	0	0	0	0	0	0	0	0	0	0	0	0
ATTTGTAAACAAATGACACGAG	zma-MIR_N175a	add5&sub3	0	0	0	0	0	0	0	0	0	0	0	0	0	0	0	0	0	0	0	0	0	0	0.18	0	0	0	0	0	0	0	0	0	0	0	0	0	0	0	0	0	0	0	0	0	0	0	0
TATTTGTAAACAAATGACACGA	zma-MIR_N175a	add5&sub3	0	0	0	0	0	0	0	0	0	0	0	0	0	0	0	0	0	0	0	0	0	0	0	0	0	0	0	0	0	0	0	0	0	0	0	0	0	0	0	0	0	0	0	0	0	0	0
TTTGTAAACAAATGACACGAGA	zma-MIR_N175a	mature	2.64	0	0	0	0	0	0	2.78	0	0	0	0	0	0	0	0	0	0	1.67	0	0	0	0	0	0	0	0	0	0	0	0	0	0	0	0	0	0	4.82	0	0	0	0	0	0	0	0	0
TTGTAAACAAATGACACGAGAC	zma-MIR_N175a	sub5&add3	0	0	0	0	0	0	0	0	0	0	0	0	0	0	0	0	0	0	2.23	1.15	0	0	0	0	0	0	0	0	0	0	0	0	0	0	0	0	0	0	0	0	0	0	0	0	0	0	0
AATACACCAGATTTAAAGTGC	zma-MIR_N176a	mature	0	0	0	0	0	0	0	0	0	0	0	0	0	0	0	0	0	0	3.34	1.15	12.48	0	0.85	0	0	0	0	0	0	0	0	0	0	0	0	0	0	0	0	0	0	0	0	0	0	1.95	0
ACTTTAAATCTGGTGCTTTTA	zma-MIR_N176a	star	0	0	0	0	0	0	0	0	0	0	0	0	0	0	0	0	0	0	0	0	14.31	0	0	0	0	0	0	0	0	0	0	0	0	0	0	0	0	0	0	0	0	0	0	0	0	0	0
ATGACCATGTACCCTCTCTTC	zma-MIR_N178a	mature	0	0	0	0	0	0	0	0	0	0	0	0	0	0	0	0	0	0	22.57	14.78	21.28	0	0	0	0	0	0	0	0	0	0	0	0	0	0	0	0	0	0	0	0	0	2.18	0	0	0	0
AGAGAGGGTACATGGTCATTA	zma-MIR_N178a	star	0	0	0	0	0	0	0	0	0	0	0	0	0	0	0	0	1.32	0	1.67	0	2.2	0	0	0	0	0	0	0	0	0	0	0	0	0	0	0	0	0	0	0	0	0	0	0	0	0	0
CTTCAACCCATGTGTATTGAGA	zma-MIR_N17a	add5	0	0	0	0	0	0	0	0	0	0	0	0	0	0	0	0	0	0	0	0	0	0	0	0	0	0	0	0	0	0	0	0	0	0	0	0	0	0	0	0	0	0	0	0	0	0	3.23
CTTCAACCCATGTGTATTGA	zma-MIR_N17a	add5&sub3	0	0	0	0	0	0	0	0	0	0	0	0	0	0	0	0	0	0	0	0	0	0	0	0	0	0	0	0	0	0	0	0	0	0	0	0	0	0	0	0	0	0	0	0	0	0	18.86
CTTCAACCCATGTGTATTGAG	zma-MIR_N17a	add5&sub3	0	0	0	0	0	0	0	0	0	0	0	0	0	0	0	0	0	0	0	0	0	0	0	0	0	0	0	0	0	0	0	0	0	0	0	0	0	0	0	0	0	0	0	0	0	0	3.23
TCTTCAACCCATGTGTATTGA	zma-MIR_N17a	add5&sub3	0	0	0	0	0	0	0	0	0	0	0	0	0	0	0	0	0	0	1.67	0	0	0	0	0	0	0	0	0	0	0	0	0	0	0	0	0	0	0	0	0	0	0	0	0	0	0	3.23
TTCAACCCATGTGTATTGAGA	zma-MIR_N17a	mature	0	0	0	0	0	0	0	0	0	0	0	0	0	0	0	0	0	0	0	0	0	0	0	0	0	0	0	0	0	0	0	0	0	0	0	0	0	0	0	0	0	0	0	0	0	0	28.03
AATACACATGGGTTGAGGGAG	zma-MIR_N17a	sub5&add3	0	0	0	0	0	0	0	0	0	0	0	0	0	0	0	0	0	0	0	0	0	8.51	0.3	0	0	0	0	0	0	0	0	0	0	0	0	0	0	0	0	0	0	0	0	0	0	0	0
ATACACATGGGTTGAGGGAG	zma-MIR_N17a	sub5&add3	0	0	0	0	0	0	0	0	0	0	0	0	0	0	0	0	0	0	0	0	0	1.12	0	0	0	0	0	0	0	0	0	0	0	0	0	0	0	0	0	0	0	0	0	0	0	0	0
ATACACATGGGTTGAGGGAGA	zma-MIR_N17a	sub5&add3	0	0	0	0	0	0	0	0	0.63	0	0	0	0	0	1.09	1.86	0	0	2.23	1.73	0	2.87	0	0	0	0	0	0	0	0	0	0	0	0	0	0	0	0	0	0	0	0	0	0	6.3	4.54	0
TCAACCCATGTGTATTGAGAT	zma-MIR_N17a	sub5&add3	0	0	0	0	0	0	0	0	0	0	0	0	0	0	0	0	0	0	0	0	0	0	0	0	0	0	0	0	0	0	0	0	0	0	0	0	0	0	0	0	0	0	0	0	0	0	0
CAATACACATGGGTTGAGGAG	zma-MIR_N17b	add5&sub3	0	0	0	0	0	0	0	0	0	0	0	0	0	0	0.96	0	0	0	0	0	0	8.49	0.58	0	0	0	0	0	0	0	0	0	0	0	0	0	0	0	0	0	0	0	0	0	0	0	0
AATACACATGGGTTGAGGAGG	zma-MIR_N17b	star	0.41	0	0	0	0	0	0	0	2.15	0	0	0	0	0	2.56	2.82	0	1.23	2.23	4.03	0	24.56	1.4	2.91	0	0	0	0	0	0	0	0	0	0	0	0	0	0	0	0	0	0	0	0	0	2.6	4.85
ACCTCAACTCATGTGTATTGG	zma-MIR_N17b	mature	0	0	0	0	0	0	0	0	1.06	0	0	0	0	0	2.03	2.45	0	0	4.74	2.5	0	0	0	0	0	0	0	0	0	0	0	0	0	0	0	0	0	0	0	0	0	0	0	0	0	0	0
ATACACATGGGTTGAGGAGGA	zma-MIR_N17b	sub5&add3	0	0	0	0	0	0	0	0	0	0	0	0	0	0	0	0	0	0	0	0	0	3.67	0	0	0	0	0	0	0	0	0	0	0	0	0	0	0	0	0	0	0	0	0	0	0	0	0
CCTCAACTCATGTGTATTGGG	zma-MIR_N17b	sub5&add3	0	0	0	0	0	0	0	0	6.92	0	0	0	0	0	5.51	5.16	0	0	0	0	0	0	0	0	0	0	0	0	0	0	0	0	0	0	0	0	0	0	0	0	0	0	0	0	0	0	0
CTTCAACCCATGTGTATTGAGA	zma-MIR_N17c	add3	0	0	0	0	0	0	0	0	0	0	0	0	0	0	0	0	0	0	0	0	0	0	0	0	0	0	0	0	0	0	0	0	0	0	0	0	0	0	0	0	0	0	0	0	0	0	3.23
TAATACACATGGGTTGAGCGAG	zma-MIR_N17c	add3	0	0	0	0	0	0	0	0	0	0	0	0	0	0	0	0	0	0	0	0	0	0	0	0	0	0	0	0	0	0	0	0	0	0	0	0	0	0	0	0	0	0	0	0	0	0	8.08
CTAATACACATGGGTTGAGCGA	zma-MIR_N17c	add5	0	0	0	0	0	0	0	0	0	0	0	0	0	0	0	0	0	0	0	0	0	0	0	0	0	0	0	0	0	0	0	0	0	0	0	0	0	0	0	0	0	0	0	0	0	0	7.01
CTAATACACATGGGTTGAGCGAG	zma-MIR_N17c	add5&add3	0	0	0	0	0	0	0	0	0	0	0	0	0	0	0	0	0	0	0	0	0	0	0	0	0	0	0	0	0	0	0	0	0	0	0	0	0	0	0	0	0	0	0	0	0	0	0
CCTTCAACCCATGTGTATTGA	zma-MIR_N17c	add5&sub3	0	0	0	0	0	0	0	0	0	0	0	0	0	0	0	0	0	0	0	0	0	0	0	0	0	0	0	0	0	0	0	0	0	0	0	0	0	0	0	0	0	0	0	0	0	0	33.96
CTAATACACATGGGTTGAGC	zma-MIR_N17c	add5&sub3	0	0	0	0	0	0	0	0	0	0	0	0	0	0	0	0	0	0	0	0	0	0	0	0	0	0	0	0	0	0	0	0	0	0	0	0	0	0	0	0	0	0	0	0	0	0	0
CTAATACACATGGGTTGAGCG	zma-MIR_N17c	add5&sub3	0	0	0	0	0	0	0	0	0	0	0	0	0	0	0	0	0	0	0	0	0	0	0	0	0	0	0	0	0	0	0	0	0	0	0	0	0	0	0	0	0	0	0	0	0	0	3.77
TAATACACATGGGTTGAGCGA	zma-MIR_N17c	mature	0	0	0	0	0	0	0	0	0	0	0	0	0	0	0	0	0	0	0	0	0	0	0	0	0	0	0	0	0	0	0	0	0	0	0	0	0	0	0	0	0	0	0	0	0	0	115.88
TAATACACATGGGTTGAGCGAA	zma-MIR_N17c	nt_add3	0	0	0	0	0	0	0	0	0	0	0	0	0	0	0	0	0	0	0	0	0	0	0	0	0	0	0	0	0	0	0	0	0	0	0	0	0	0	0	0	0	0	0	0	0	0	4.31
TAATACACATGGGTTGAGCGAT	zma-MIR_N17c	nt_add3	0	0	0	0	0	0	0	0	0	0	0	0	0	0	0	0	0	0	0	0	0	0	0	0	0	0	0	0	0	0	0	0	0	0	0	0	0	0	0	0	0	0	0	0	0	0	0
CTTCAACCCATGTGTATTGAG	zma-MIR_N17c	star	0	0	0	0	0	0	0	0	0	0	0	0	0	0	0	0	0	0	0	0	0	0	0	0	0	0	0	0	0	0	0	0	0	0	0	0	0	0	0	0	0	0	0	0	0	0	3.23
CTTCAACCCATGTGTATTGA	zma-MIR_N17c	sub3	0	0	0	0	0	0	0	0	0	0	0	0	0	0	0	0	0	0	0	0	0	0	0	0	0	0	0	0	0	0	0	0	0	0	0	0	0	0	0	0	0	0	0	0	0	0	18.86
TAATACACATGGGTTGAGC	zma-MIR_N17c	sub3	0	0	0	0	0	0	0	0	0	0	0	0	0	0	0	0	0	0	0	0	0	0	0	0	0	0	0	0	0	0	0	0	0	0	0	0	0	0	0	0	0	0	0	0	0	0	0
TAATACACATGGGTTGAGCG	zma-MIR_N17c	sub3	0	0	0	0	0	0	0	0	0	0	0	0	0	0	0	0	0	0	0	0	0	0	0	0	0	0	0	0	0	0	0	0	0	0	0	0	0	0	0	0	0	0	0	0	0	0	16.71
AATACACATGGGTTGAGCGA	zma-MIR_N17c	sub5	0	0	0	0	0	0	0	0	0	0	0	0	0	0	0	0	0	0	0	0	0	0	0	0	0	0	0	0	0	0	0	0	0	0	0	0	0	0	0	0	0	0	0	0	0	0	12.4
ATACACATGGGTTGAGCGA	zma-MIR_N17c	sub5	0	0	0	0	0	0	0	0	0	0	0	0	0	0	0	0	0	0	0	0	0	0	0	0	0	0	0	0	0	0	0	0	0	0	0	0	0	0	0	0	0	0	0	0	0	0	4.85
AATACACATGGGTTGAGCGAG	zma-MIR_N17c	sub5&add3	0	0	0	0	0	0	0	0	0	0	0	0	0	0	0	0	0	0	0	0	0	0	0	0	0	0	0	0	0	0	0	0	0	0	0	0	0	0	0	0	0	0	0	0	0	0	38.81
ATACACATGGGTTGAGCGAG	zma-MIR_N17c	sub5&add3	0	0	0	0	0	0	0	0	0	0	0	0	0	0	0	0	0	0	0	0	0	0	0	0	0	0	0	0	0	0	0	0	0	0	0	0	0	0	0	0	0	0	0	0	0	0	35.03
ATACACATGGGTTGAGCGAGA	zma-MIR_N17c	sub5&add3	0	0	0	0	0	0	0	0	0	0	0	0	0	0	0	0	0	0	0	0	0	0	0	0	0	0	0	0	0	0	0	0	0	0	0	0	0	0	0	0	0	0	0	0	0	0	0
TACACATGGGTTGAGCGAG	zma-MIR_N17c	sub5&add3	0	0	0	0	0	0	0	0	0	0	0	0	0	0	0	0	0	0	0	0	0	0	0	0	0	0	0	0	0	0	0	0	0	0	0	0	0	0	0	0	0	0	0	0	0	0	3.23
TCAACCCATGTGTATTGAGAT	zma-MIR_N17c	sub5&add3	0	0	0	0	0	0	0	0	0	0	0	0	0	0	0	0	0	0	0	0	0	0	0	0	0	0	0	0	0	0	0	0	0	0	0	0	0	0	0	0	0	0	0	0	0	0	0
TTCAACCCATGTGTATTGAGA	zma-MIR_N17c	sub5&add3	0	0	0	0	0	0	0	0	0	0	0	0	0	0	0	0	0	0	0	0	0	0	0	0	0	0	0	0	0	0	0	0	0	0	0	0	0	0	0	0	0	0	0	0	0	0	28.03
AATACACATGGGTTGAGCG	zma-MIR_N17c	sub5&sub3	0	0	0	0	0	0	0	0	0	0	0	0	0	0	0	0	0	0	0	0	0	0	0	0	0	0	0	0	0	0	0	0	0	0	0	0	0	0	0	0	0	0	0	0	0	0	0
TCTAAAGTTTGGAGGGGAAAA	zma-MIR_N180a	mature	0	0	0	0	0	0	0	0	0	0	0	0	0	0	0	0	0	2.78	14.49	8.45	6.24	0	0	0	0	0	0	0	0	0	0	0	0	0	0	0	0	0	0	0	0	0	0	0	0	0	0
TTCTCCTCTAAGCTTTATAGC	zma-MIR_N180a	star	0	0	0	0	0	0	0	0	0	0	0	0	0	1.62	0	0	0	0	7.52	4.42	17.25	0	0	0	0	0	0	0	0	0	0	0	0	0	0	0	0	0	0	0	0	0	0	0	0	0	0
ATTTGGAACTTTGACACTCCCATC	zma-MIR_N181a	add5&add3	0	0	0	0	0	0	0	0	0	0	0	0	0	0	0	0	0	0	0	0	0	0	0	0	0	0	0	0	0	0	0	0	0	0	0	0	0	0	0	0	0	0	0	0	0	0	0
AATTTGGAACTTTGACACTCC	zma-MIR_N181a	add5&sub3	0	0	0	0	0.76	1.93	0	0	0	0	0	0	0	0	0	0	0	0	0	0	0	0	0	0	0	0	0	0	0	0	0	0	0	7.01	0	10.77	0	0	0	0	9.04	0	10.69	0	0	0	0
ATTTGGAACTTTGACACTCCC	zma-MIR_N181a	add5&sub3	0	0	0	0	0	0	0	0	0	0	0	0	0	0	0	0	0	0	0	0	3.67	0	0	0	0	0	0	0	0	0	0	0	0	0	0	2.42	0	0	0	0	0	0	1.74	0	0	0	0
CGGGAGTGCCAAAGTTCCAAA	zma-MIR_N181a	add5&sub3	0	0	0	0	0	0	0	0	0	0	0	0	0	0	0.87	1.12	0	0	2.51	0	0	0	0	0	0	0	0	0	0	0	0	0	0	0	0	0	0	0	0	0	0	0	0	0	0	0	0
TTTGGAACTTTGACACTCCCA	zma-MIR_N181a	mature	0.43	0	0	0	2.16	3.51	0	0	4.93	1.31	3.46	0	0	2.22	5.32	5.11	1.98	0	6.41	3.65	13.94	0	0	0	0	0	0	0	0	0	0	0	0	14.23	3.15	10.13	0	0	9.22	0	5.59	0	2.07	0	0	4.88	0
TTTGGAACTTTGGCACTCCCA	zma-MIR_N181a	seed_snp	0	0	0	0	0	0	0	0	0	0	0	0	0	0	0	0	0	0	0	0	0	0	0	0	0	0	0	0	0	0	0	0	0	2.93	0	0	0	0	0	0	0	0	0	0	0	0	0
TTTGGAACTTTGACACTCC	zma-MIR_N181a	sub3	0	0	0	0	0	0	0	0	0	0	0	0	0	0	0	0	0	0	0	0	0	0	0	0	0	0	0	0	0	0	0	0	0	0	0	0	0	0	0	0	0	0	0	0	0	0	0
TTTGGAACTTTGACACTCCC	zma-MIR_N181a	sub3	0	0	0	0	0.9	0.63	0	0	0	0	0	0	0	0	0	0	0	0	0	0	0	0	0	0	0	0	0	0	0	0	0	0	0	0	0	0	0	0	0	0	0	0	0	0	0	0	0
TGGAACTTTGACACTCCCATC	zma-MIR_N181a	sub5&add3	0	0	0	0	1.02	2.37	0	0	0	0	0	0	0	1.21	0	0	0	0	3.62	1.92	8.81	0	0	0	0	0	0	0	0	0	0	0	0	0	0	2.89	0	0	0	0	0	0	0	0	0	0	0
AATTTGGAACTTTGACACTCT	zma-MIR_N181a	tail_snp	0	0	0	0	0	0.74	0	0	0	0	0	0	0	0	0	0	0	0	0	0	0	0	0	0	0	0	0	0	0	0	0	0	0	0	0	4.08	0	0	0	0	0	0	0	0	0	0	0
AATTTGGAACTTTGGCACTCC	zma-MIR_N181a	tail_snp	0	0	0	0	0.88	0	0	0	0	0	0	0	0	0	0	0	0	0	0	0	0	0	0	0	0	0	0	0	0	0	0	0	0	2.2	0	4.39	0	0	0	0	1.9	0	4.45	0	0	0	0
ATTTGGAACTTTGGCACTCCC	zma-MIR_N181a	tail_snp	0	0	0	0	0	0	0	0	0	0	0	0	0	0	0	0	0	0	0	0	0	0	0	0	0	0	0	0	0	0	0	0	0	0	0	0	0	0	0	0	2.22	0	4.31	0	0	0	0
TTTGGAACTTTGACACTCCT	zma-MIR_N181a	tail_snp	0	0	0	0	0	0	0	0	0	0	0	0	0	0	0	0	0	0	0	0	0	0	0	0	0	0	0	0	0	0	0	0	0	0	0	0	0	0	0	0	0	0	0	0	0	0	0
ATGCCGTTTTGGATATTTCTGCCT	zma-MIR_N182a	add5	0.53	0	0	0	0	0	0	0.64	0	0	0	0	0	0	0	0	0	0	0	0	0	0	0	0	0	0	0	0	0	0	0	0	0	0	0	0	20.93	8.72	21.69	0	0	0	0	6.09	0	0	0
TGCCGTTTTGGATATTTCTGCCT	zma-MIR_N182a	add5	0.51	0	0	0	0	0	0	0.71	0	0	0	0	0	0	0	0	0	0	0	0	0	0	0	0	0	0	0	0	0	0	0	0	0	0	0	0	0	0	0	0	0	0	0	0	0	0	0
ATGCCGTTTTGGATATTTCTGC	zma-MIR_N182a	add5&sub3	0	0	0	0	0	0	0	0	0	0	2.24	0	0	0	0	0.87	0	0	0	0	0	0	0	0	0	0	0	0	0	0	0	0	0	2.56	0	3.86	0	0	2.12	0	0	0	0	0	0	8.13	0
TGCCGTTTTGGATATTTCTGC	zma-MIR_N182a	add5&sub3	0	0	0	0	0	0	0	0	0	0	0	0	0	0	0	0.87	0	0	0	0	0	0	0	0	0	0	0	0	0	0	0	0	0	0	0	0	0	0	4.24	1.62	0	0	0	0	0	1.95	0
CCGTTTTGGATATTTCTGCCT	zma-MIR_N182a	mature	1.73	0	0	0	0	0	0	0	0	0	0	0	0	0	0	0	0	0	0	0	2.57	0	0	0	0	0	0	0	0	0	0	0	0	0	0	0	48.9	4.54	32.52	9.14	0	0	0	6.96	0	0	0
CGTTTTGGATATTTCTGCCT	zma-MIR_N182a	sub5	0	0	0	0	0	0	0	0	0	0	0	0	0	0	0	0	0	0	0	0	0	0	0	0	0	0	0	0	0	0	0	0	0	0	0	0	0	0	0	0	0	0	0	0	0	0	0
CGAACTGCAACGGCTGACCCTATG	zma-MIR_N183a	add3	0.33	0	0	0	0	0	0	0	0	0	0	0	0	0	0	0	0	0	0	0	0	0	0	0	0	0	0	0	0	0	0	0	0	0	0	0	0	0	0	0	0	0	0	0	0	0	0
CGAACTGCAACGGCTGACCCT	zma-MIR_N183a	mature	19.13	0	0	0	0	0	0	143.53	0	0	0	0	0	0	0	0	0	0	0	0	0	0	0	0	0	0	0	0	0	0	0	0	0	0	0	0	0	0	0	0	0	0	0	0	0	0	0
CGAACTGCAACGGCTGACCCG	zma-MIR_N183a	seed_snp	0	0	0	0	0	0	0	1.93	0	0	0	0	0	0	0	0	0	0	0	0	0	0	0	0	0	0	0	0	0	0	0	0	0	0	0	0	0	0	0	0	0	0	0	0	0	0	0
CGAACTGCAACGGCTGACC	zma-MIR_N183a	sub3	0.15	0	0	0	0	0	0	1.14	0	0	0	0	0	0	0	0	0	0	0	0	0	0	0	0	0	0	0	0	0	0	0	0	0	0	0	0	0	0	0	0	0	0	0	0	0	0	0
CGAACTGCAACGGCTGACCC	zma-MIR_N183a	sub3	0.66	0	0	0	0	0	0	4.28	0	0	0	0	0	0	0	0	0	0	0	0	0	0	0	0	0	0	0	0	0	0	0	0	0	0	0	0	0	0	0	0	0	0	0	0	0	0	0
CCTCTTAGAATCCGGTACCAAC	zma-MIR_N185a	add5&sub3	0	0	0	0	0	0	0	0	0	0	0	0	0	0	0	0	0	0	0	0	0	0	0	0	0	0	0	0	0	0	0	0	0	0	0	0	0	0	0	0	0	0	0	0	0	0	0
CTCTTAGAATCCGGTACCAACT	zma-MIR_N185a	add5&sub3	0	0	0	0	0	0	0	0	0	0	0	0	0	0	0	0	0	0	0	0	0	0	0	0	0	0	0	0	0	0	0	0	0	0	0	0	0	0	0	0	0	0	0	0	0	0	0
TCTTAGAATCCGGTACCAACTC	zma-MIR_N185a	mature	1.14	0	0	0	0	0	0	2.5	0	0	0	0	0	0	0	0	0	0	0	0	0	0	0.49	0	0	0	0	0	0	0	0	0	0	0	0	0	2.19	7.67	1.44	1.62	0	0	0	0	0	0	0
CTTAGAATCCGGTACCAACTC	zma-MIR_N185a	sub5	0	0	0	0	0	0	0	0	0	0	0	0	0	0	0	0	0	0	0	0	0	0	0	0	0	0	0	0	0	0	0	0	0	0	0	0	0	0	0	0	0	0	0	0	0	0	0
TTAGAATCCGGTACCAACTC	zma-MIR_N185a	sub5	0.25	0	0	0	0	0	0	0	0	0	0	0	5.08	0	0	0	0	0	0	0	0	0	0	0	0	0	0	0	0	0	0	0	0	0	0	0	0	0	0	0	0	0	0	0	0	0	0
CTTAGAATCCGGTACCAACTCC	zma-MIR_N185a	sub5&add3	0	0	0	0	0	0	0	0.5	0	0	0	0	0	0	0	0	0	0	0	0	0	0	0	0	0	0	0	0	0	0	0	0	0	0	0	0	0	0	0	0	0	0	0	0	0	0	0
TAGAATCCGGTACCAACTCCAA	zma-MIR_N185a	sub5&add3	0	0	0	0	0	0	0	0	0	0	0	0	0	0	0	0	0	0	0	1.15	0	0	0	0	0	0	0	0	0	0	0	0	0	0	0	0	0	0	0	0	0	0	0	0	0	0	0
TTAGAATCCGGTACCAACTCC	zma-MIR_N185a	sub5&add3	0.23	0	0	0	0	0	0	0.5	0	0	0	0	0	0	0	0	0	0	0	0	0	0	0	0	0	0	0	0	0	0	0	0	0	0	0	0	0	0	0	0	0	0	0	0	0	0	0
TTAGAATCCGGTACCAACTCCA	zma-MIR_N185a	sub5&add3	0.28	0	0	0	0	0	0	0	0	0	0	0	0	0	0	0	0	0	0	0	0	0	0	0	0	0	0	0	0	0	0	0	0	0	0	0	0	0	0	0	0	0	0	0	0	0	0
TGAAAAGCTAGAACGATTTACA	zma-MIR_N186a	add3	0	0	0	0	0	0	0	0	0	0	0	0	0	0	0	0	0	0	0	0	0	4.67	0.58	0	0	0	0	0	0	0	0	0	0	0	0	0	0	0	0	0	0	0	0	0	0	0	0
TGAAAAGCTAGAACGATTTACAAT	zma-MIR_N186a	add3	0.25	0	0	0	0	0	0	0.43	0	0	0	0	0	0	0	0	5.5	4.32	0	0	0	5.1	1.76	0	0	0	0	0	0	0	0	0	0	0	0	0	0	2.67	0	0	0	0	0	0	0	0	0
TAAGTCGTTCTAGCTTTTCTAA	zma-MIR_N186a	add5	0	0	0	0	0	0	0	0	0	0	0	0	0	0	0	0	0	0	0	0	0	0	0	0	0	0	0	0	0	0	0	0	0	0	0	0	0	0	0	0	0	0	0	0	0	0	0
TGAAAAGCTAGAACGATTTAC	zma-MIR_N186a	mature	0	7.4	0	1.39	0.77	0	0.87	0	0	0	0	0	0	0	0	0	13.21	8.49	1.67	2.88	0	10.04	4.44	0	0	0	0	0	0	0	0	0	6.02	0	0	0	0	0	0	0	0	0	0	0	0	0	0
TGAAAAGCTAGAACGATTTA	zma-MIR_N186a	sub3	0	0	0	0	0	0	0	0	0	0	0	0	0	0	0	0	0	0	0	0	0	0	0	0	0	0	0	0	0	0	0	0	0	0	0	0	0	0	0	0	0	0	0	0	0	0	0
TGGCAAGAACTCATTGAATCTA	zma-MIR_N187a	add3	0	0	0	0	0	0	0	0	0	0	0	0	0	0	0	0	0	0	0	0	0	0	0	0	0	0	0	0	0	0	0	0	0	0	0	0	4.07	0	0	4.33	7.41	0	1.46	0	0	0	0
TGGCAAGAACTCATTGAATCTAT	zma-MIR_N187a	add3	0	0	0	0	0	0	0	0	0	0	0	0	0	0	0	0	0	0	0	0	0	0	0	0	0	0	0	0	0	0	0	0	0	3.05	0	0	2.59	0	0	7.21	7.74	0	0	0	0	0	0
TGGCAAGAACTCATTGAATCTATC	zma-MIR_N187a	add3	0	0	0	0	0	0	0	0	0	0	0	0	0	0	0	0	0	0	0	0	0	0	0	0	0	0	0	0	0	0	0	0	0	0	0	0	0	0	0	2.17	3.37	0	0	0	0	0	0
TGGCAAGAACTCATTGAATCT	zma-MIR_N187a	mature	0	0	0	0	0	0	0	0	0	0	0	0	0	0	0	0	0	0	0	0	0	0	0	0	6.25	3.73	18.3	0	8.66	0	0	0	0	31.8	2.52	2.25	62.64	0	0	138.72	80.48	3.35	24.5	4.79	0	0	0
TGGCAAGAACTCATTGAATCA	zma-MIR_N187a	seed_snp	0	0	0	0	0	0	0	0	0	0	0	0	0	0	0	0	0	0	0	0	0	0	0	0	0	0	0	0	0	0	0	0	0	0	0	0	0	0	0	0	2.69	0	0	0	0	0	0
TGGCAAGAACTCATTGAATCC	zma-MIR_N187a	seed_snp	0	0	0	0	0	0	0	0	0	0	0	0	0	0	0	0	0	0	0	0	0	0	0	0	0	0	0	0	0	0	0	0	0	0	0	0	0	0	0	0	7.07	0	0	0	0	0	0
TGGCAAGAACTCATTGAAT	zma-MIR_N187a	sub3	0	0	0	0	0	0	0	0	0	0	0	0	0	0	0	0	0	0	0	0	0	0	0	0	0	0	0	0	0	0	0	0	0	5.86	3.78	0	12.01	0	0	14.22	10.1	0	1.7	0	0	0	0
TGGCAAGAACTCATTGAATC	zma-MIR_N187a	sub3	0	0	0	0	0	0	0	0	0	0	0	0	0	0	0	0	0	0	0	0	0	0	0	0	0	0	0	0	0	0	0	0	0	0	0	0	0	0	0	3.79	5.05	0	1.46	0	0	0	0
CAAGAACTCATTGAATCT	zma-MIR_N187a	sub5	0	0	0	0	0	0	0	0	0	0	0	0	0	0	0	0	0	0	0	0	0	0	0	0	2.94	0	4.49	0	0	0	0	0	0	6.1	0	0	59.65	0	0	111.76	14.47	2.96	4.11	2.61	0	0	0
GCAAGAACTCATTGAATCT	zma-MIR_N187a	sub5	0	0	0	0	0	0	0	0	0	0	0	0	0	0	0	0	0	0	0	0	0	0	0	0	3.68	2.9	5.23	0	13.66	0	5.39	0	0	6.97	3.24	0	67.94	0	0	117.39	15.82	0	4.66	3.48	0	0	0
GGCAAGAACTCATTGAATCT	zma-MIR_N187a	sub5	0	0	0	0	0	0	0	0	0	0	0	0	0	0	0	0	0	0	0	0	0	0	0	0	5.15	2.49	24.66	1.28	13.78	20.4	0	0	0	0	0	0	84.09	0	0	184.65	6.4	0	3.96	0	0	0	0
CAAGAACTCATTGAATCTA	zma-MIR_N187a	sub5&add3	0	0	0	0	0	0	0	0	0	0	0	0	0	0	0	0	0	0	0	0	0	0	0	0	0	0	0	0	0	0	0	0	0	0	0	0	0	0	0	0	3.7	0	0	0	0	0	0
CAAGAACTCATTGAATCTAT	zma-MIR_N187a	sub5&add3	0	0	0	0	0	0	0	0	0	0	0	0	0	0	0	0	0	0	0	0	0	0	0	0	0	0	0	0	0	0	0	0	0	0	0	0	0	0	0	0	4.38	0	0	0	0	0	0
GCAAGAACTCATTGAATCTA	zma-MIR_N187a	sub5&add3	0	0	0	0	0	0	0	0	0	0	0	0	0	0	0	0	0	0	0	0	0	0	0	0	0	0	0	0	0	0	0	0	0	0	0	0	0	0	0	0	2.69	0	0	0	0	0	0
GCAAGAACTCATTGAATCTAT	zma-MIR_N187a	sub5&add3	0	0	0	0	0	0	0	0	0	0	0	0	0	0	0	0	0	0	0	0	0	0	0	0	0	0	0	0	0	0	0	0	0	0	0	0	0	0	0	0	4.38	0	2.18	0	0	0	0
GGCAAGAACTCATTGAATCTA	zma-MIR_N187a	sub5&add3	0	0	0	0	0	0	0	0	0	0	0	0	0	0	0	0	0	0	0	0	0	0	0	0	0	0	0	0	0	0	0	0	0	0	0	0	0	0	0	4.06	0	0	0	0	0	0	0
GGCAAGAACTCATTGAATCTAT	zma-MIR_N187a	sub5&add3	0	0	0	0	0	0	0	0	0	0	0	0	0	0	0	0	0	0	0	0	0	0	0	0	0	0	0	0	0	0	0	0	0	0	0	0	2.22	0	0	10.88	0	0	0	0	0	0	0
GGCAAGAACTCATTGAAT	zma-MIR_N187a	sub5&sub3	0	0	0	0	0	0	0	0	0	0	0	0	0	0	0	0	0	0	0	0	0	0	0	0	0	0	0	0	0	0	0	0	0	0	0	0	2.59	0	0	13.76	0	0	0	0	0	0	0
GGCAAGAACTCATTGAATC	zma-MIR_N187a	sub5&sub3	0	0	0	0	0	0	0	0	0	0	0	0	0	0	0	0	0	0	0	0	0	0	0	0	0	0	0	0	0	0	0	0	0	0	0	0	0	0	0	2.71	0	0	0	0	0	0	0
TAGGTCTTGTTTGGCTGCACT	zma-MIR_N188a	mature	0.71	0	0	0	1.15	2.34	2.86	1.07	16.07	3.28	6.21	0	0	2.22	14.87	11.58	0	0	3.07	0	5.14	0	0	0	0	0	0	0	0	0	0	0	0	6.48	2.36	1.83	12.01	4.91	10.13	5.27	0	0	0	2.61	0	2.93	0
AGACTTATCTCCGACGGCTAGTTA	zma-MIR_N18a	add5	0	0	0	0	0	0	0	0	0	0	0	0	0	0	0	0	0	0	0	0	0	0	0.24	0	0	0	0	0	0	0	0	0	0	0	0	0	0	0	0	0	0	0	0	0	0	0	0
GTAACTAGCCGTCGGAGATAAGCT	zma-MIR_N18a	add5	0	0	0	0	0	0	0	0	0	0	0	0	15.23	0	0	0	0	0	0	0	0	0	0	0	0	0	0	0	0	0	0	0	0	0	0	0	0	0	0	0	0	0	0	0	0	0	0
TAACTAGCCGTCGGAGATAAGCT	zma-MIR_N18a	add5	0	0	0	0	0	0	0	0	0	0	0	0	0	0	0	0	0	0	0	0	0	0	0	0	0	0	0	0	0	0	0	0	0	0	0	0	0	0	0	0	0	0	0	0	0	0	0
AACTAGCCGTCGGAGATAAGCTTT	zma-MIR_N18a	add5&add3	0	0	0	0	0	0	0	0	0	0	0	0	0	0	0	0.75	0	0	0	0	0	0	0	0	0	0	0	0	0	0	0	0	0	0	0	0	0	0	0	0	0	0	0	0	0	0	0
AGACTTATCTCCGACGGCTAGTTACG	zma-MIR_N18a	add5&add3	0	0	0	0	0	0	0	0	0	0	0	0	0	0	0	0	0	0	0	0	0	0	0.67	0	0	0	0	0	0	0	0	0	0	0	0	0	0	0	0	0	0	0	0	0	0	0	0
AACTAGCCGTCGGAGATAAGC	zma-MIR_N18a	add5&sub3	0	0	0	0	0	0	0	0	0	0	0	0	0	0	0	0	0	0	0	0	0	0	0	0	0	0	0	0	0	0	0	0	0	0	0	0	2.19	0	1.44	0	0	0	0	0	0	0	0
ACTAGCCGTCGGAGATAAGCT	zma-MIR_N18a	mature	0	0	0	0	0	0	0	0	1.88	0	0	0	0	0	2.44	0.86	0	0	0	0	0	0	0	0	0	0	0	0	0	0	0	0	0	79.03	36.28	34.44	0	0	0	0	9.41	3.38	4.1	0	0	0	0
ACTAGCCGTCGGAGATAAGCA	zma-MIR_N18a	seed_snp	0	0	0	0	0	0	0	0	0	0	0	0	0	0	0	0	0	0	0	0	0	0	0	0	0	0	0	0	0	0	0	0	0	0	0	0	0	0	0	0	0	0	0	0	0	0	0
ACTAGCCGTCGGAGATAAGCC	zma-MIR_N18a	seed_snp	0	0	0	0	0	0	0	0	0	0	0	0	0	0	0	0	0	0	0	0	0	0	0	0	0	0	0	0	0	0	0	0	0	8.31	9.99	5.3	0	0	0	0	0	0	0	0	0	0	0
GTAACTAGCCGTCGGACATAAGCT	zma-MIR_N18a	tail_snp	0	0	0	0	0	0.74	0	0	0	0	0	0	0	0	0	0	0	0	0	0	0	0	0	0	0	0	0	0	0	0	0	0	0	0	0	0	0	0	0	0	0	0	0	0	0	0	0
TAACTAGCCGTCGGAGATAAA	zma-MIR_N18a	tail_snp	0	0	0	0	0	0	0	0	0	0	0	0	0	0	0	0	0	0	0	0	0	0	0	0	0	0	0	0	0	0	0	0	0	3.79	0	1.83	0	0	0	0	0	0	0	0	0	0	0
AGACTTATCTCCGACGGCTAGTTA	zma-MIR_N18b	add5	0	0	0	0	0	0	0	0	0	0	0	0	0	0	0	0	0	0	0	0	0	0	0.24	0	0	0	0	0	0	0	0	0	0	0	0	0	0	0	0	0	0	0	0	0	0	0	0
GTAACTAGCCGTCGGAGATAAGCT	zma-MIR_N18b	add5	0	0	0	0	0	0	0	0	0	0	0	0	15.23	0	0	0	0	0	0	0	0	0	0	0	0	0	0	0	0	0	0	0	0	0	0	0	0	0	0	0	0	0	0	0	0	0	0
TAACTAGCCGTCGGAGATAAGCT	zma-MIR_N18b	add5	0	0	0	0	0	0	0	0	0	0	0	0	0	0	0	0	0	0	0	0	0	0	0	0	0	0	0	0	0	0	0	0	0	0	0	0	0	0	0	0	0	0	0	0	0	0	0
AACTAGCCGTCGGAGATAAGCTTT	zma-MIR_N18b	add5&add3	0	0	0	0	0	0	0	0	0	0	0	0	0	0	0	0.75	0	0	0	0	0	0	0	0	0	0	0	0	0	0	0	0	0	0	0	0	0	0	0	0	0	0	0	0	0	0	0
AGACTTATCTCCGACGGCTAGTTACG	zma-MIR_N18b	add5&add3	0	0	0	0	0	0	0	0	0	0	0	0	0	0	0	0	0	0	0	0	0	0	0.67	0	0	0	0	0	0	0	0	0	0	0	0	0	0	0	0	0	0	0	0	0	0	0	0
AACTAGCCGTCGGAGATAAGC	zma-MIR_N18b	add5&sub3	0	0	0	0	0	0	0	0	0	0	0	0	0	0	0	0	0	0	0	0	0	0	0	0	0	0	0	0	0	0	0	0	0	0	0	0	2.19	0	1.44	0	0	0	0	0	0	0	0
ACTAGCCGTCGGAGATAAGCT	zma-MIR_N18b	mature	0	0	0	0	0	0	0	0	1.88	0	0	0	0	0	2.44	0.86	0	0	0	0	0	0	0	0	0	0	0	0	0	0	0	0	0	79.03	36.28	34.44	0	0	0	0	9.41	3.38	4.1	0	0	0	0
ACTAGCCGTCGGAGATAAGCA	zma-MIR_N18b	seed_snp	0	0	0	0	0	0	0	0	0	0	0	0	0	0	0	0	0	0	0	0	0	0	0	0	0	0	0	0	0	0	0	0	0	0	0	0	0	0	0	0	0	0	0	0	0	0	0
ACTAGCCGTCGGAGATAAGCC	zma-MIR_N18b	seed_snp	0	0	0	0	0	0	0	0	0	0	0	0	0	0	0	0	0	0	0	0	0	0	0	0	0	0	0	0	0	0	0	0	0	8.31	9.99	5.3	0	0	0	0	0	0	0	0	0	0	0
GTAACTAGCCGTCGGACATAAGCT	zma-MIR_N18b	tail_snp	0	0	0	0	0	0.74	0	0	0	0	0	0	0	0	0	0	0	0	0	0	0	0	0	0	0	0	0	0	0	0	0	0	0	0	0	0	0	0	0	0	0	0	0	0	0	0	0
TAACTAGCCGTCGGAGATAAA	zma-MIR_N18b	tail_snp	0	0	0	0	0	0	0	0	0	0	0	0	0	0	0	0	0	0	0	0	0	0	0	0	0	0	0	0	0	0	0	0	0	3.79	0	1.83	0	0	0	0	0	0	0	0	0	0	0
TCGAAGGGGATTGGAGAGGTTA	zma-MIR_N190a	add3	0	0	0	0	0	0	0	0	0	0	0	0	0	0	0	0	0	0	0	0	0	0	0.27	0	0	0	0	0	0	0	0	0	0	0	0	0	0	0	0	0	0	0	0	0	0	0	0
ATCGAAGGGGATTGGAGAGGTT	zma-MIR_N190a	add5	0	0	0	0	0	0	0	0	0	0	0	0	0	0	0	0	0	0	0	0	0	2.23	0.21	0	0	0	0	0	0	0	0	0	0	0	0	0	0	0	0	0	0	0	0	0	0	0	0
TCGAAGGGGATTGGAGAGGTT	zma-MIR_N190a	mature	0	0	0	3.23	0	0	0	0	0.74	0	0	0	0	0	0	3.25	4.84	4.17	0	1.34	2.2	52.33	21.95	18.43	0	0	0	0	0	0	0	0	32.8	2.2	0	0	0	0	2.31	0	2.49	0	0	0	0	3.25	0
TCGAAGGGGATTGGAGAGGTTT	zma-MIR_N190a	nt_add3	0	0	0	0	0	0	0	0	0	0	0	0	0	0	0	0	0	0	0	0	0	0	0.24	0	0	0	0	0	0	0	0	0	0	0	0	0	0	0	0	0	0	0	0	0	0	0	0
TCGAAGGGGATTGGAGAGGT	zma-MIR_N190a	sub3	0	0	0	0	0	0	0	0	0	0	0	0	0	0	0	0	0	0	0	0	0	1.12	0	0	0	0	0	0	0	0	0	0	0	0	0	0	0	0	0	0	0	0	0	0	0	0	0
GAAGGGGATTGGAGAGGTTAG	zma-MIR_N190a	sub5&add3	0	0	0	0	0	0	0	0	0	0	0	0	0	0	0	0	0	0	0	0	0	2.07	0.3	0	0	0	0	0	0	0	0	0	0	0	0	0	0	0	0	0	0	0	0	0	0	0	0
CTCCTACACCATCATCGTCAGGA	zma-MIR_N191a	add5	0	0	0	0	0	0	0	0	0	0	0	0	0	0	0	0	0	0	0	0	0	0	0	0	0	0	0	0	0	0	0	0	0	0	0	0	0	0	0	0	0	0	0	0	0	0	0
CCTACACCATCATCGTCAGGA	zma-MIR_N191a	mature	0	0	0	0	0	0	0	0	0	0	0	0	0	0	0	0	0	0	0	0	0	0	0	0	0	0	0	0	0	0	0	0	0	0	0	0	0	0	0	0	0	0	0	0	0	0	0
CCTACACCATCATCGTCAGG	zma-MIR_N191a	sub3	0	0	0	0	0	0	0	0	0	0	0	0	0	0	0	0	0	0	0	0	0	0	0	0	0	0	0	0	0	0	0	0	0	0	0	0	0	0	0	0	0	0	0	0	0	0	0
ACGCTCGGGTTTCGGCTCTCCTCC	zma-MIR_N192a	add3	0	0	0	0	0	0	0	0	0	0	0	0	0	0	0	0	0	0	0	0	0	0	0	0	0	0	0	0	0	0	0	0	0	0	0	0	0	0	0	0	0	0	0	0	0	0	0
AGACGCTCGGGTTTCGGCTCTCCT	zma-MIR_N192a	add5	0	0	0	0	0	0	0	0	0	0	0	0	0	0	0	0	0	0	0	0	0	0	0	0	0	0	0	0	0	0	0	0	0	0	0	0	0	0	0	0	0	0	0	0	0	0	0
ACGCTCGGGTTTCGGCTCTCCT	zma-MIR_N192a	mature	0	0	0	0	0	0	0	0	0	0	0	0	14.38	0	0	0	0	0	0	0	0	0	0	0	0	0	0	0	0	0	0	0	0	0	0	0	0	0	0	0	0	0	0	0	0	0	0
CATCTTCCTCCGCATATAAGCCTC	zma-MIR_N193a	add5&add3	0	0	0	0	0	0	0	0.78	0	0	0	0	0	0	0	0	0	0	0	0	0	0	0	0	0	0	0	0	0	0	0	0	0	0	0	0	0	0	0	0	0	0	0	0	0	0	0
TCTTCCTCCGCATATAAGCCT	zma-MIR_N193a	mature	1.88	0	0	0	0	0	0	2.14	0	1.31	0	0	0	6.67	0	0	0	0	27.03	9.6	33.76	0	2.13	0	17.27	0	0	1.49	0	15.75	0	3.39	0	0	0	0	16.12	20.21	17.84	1.62	0	0	0	5.66	4.2	2.6	0
TCTTCCTCCGCATATAAGCCA	zma-MIR_N193a	seed_snp	0	0	0	0	0	0	0	0	0	0	0	0	0	0	0	0	0	0	3.9	1.73	2.57	0	0	0	0	0	0	0	0	0	0	0	0	0	0	0	0	0	0	0	0	0	0	0	0	0	0
CTTCCTCCGCATATAAGCCTC	zma-MIR_N193a	sub5&add3	0	0	0	0	0	0	0	0	0	0	0	0	0	0	0	0	0	0	0	0	0	0	0.27	0	0	0	0	0	0	0	0	0	0	0	0	0	0	0	0	0	0	0	0	0	0	0	0
TTCCTCCGCATATAAGCCTCA	zma-MIR_N193a	sub5&add3	0	0	0	0	0	0	0	0	0	0	0	0	0	0	0	0	1.54	0.93	0	0	0	0	0.49	0	0	0	0	0	0	0	0	0	0	0	0	0	0	0	0	0	0	0	0	0	0	0	0
AATACTACTGTTGCTTTAGCTTT	zma-MIR_N194a	add5	0	0	0	0	0	0	0	0	0	0	0	0	0	0	0	0	0	0	0	0	0	0	0	0	0	0	0	0	0	0	0	0	0	0	0	0	0	0	0	0	8.75	0	1.46	0	0	0	0
ATACTACTGTTGCTTTAGCTTT	zma-MIR_N194a	add5	0	0	0	0	0	0	0	0	0	0	0	0	0	0	0	0	0	0	0	0	0	1.84	0.55	0	0	0	0	0	0	0	0	0	0	0	0	0	0	0	0	0	15.81	1.83	2.67	0	0	0	0
TACTACTGTTGCTTTAGCTTT	zma-MIR_N194a	add5	0	0	0	0	0	0	0	0	0	0	0	0	0	0	0	0	0	0	0	0	0	0	0	0	0	0	0	0	0	0	0	0	0	0	0	0	0	0	0	0	14.54	0	0	0	0	0	0
AATACTACTGTTGCTTTAGCT	zma-MIR_N194a	add5&sub3	0	0	0	0	0	0	0	0	0	0	0	0	0	0	0	0	0	0	0	0	0	0	0	0	0	0	0	0	0	0	0	0	0	0	0	0	3.7	0	0	6.08	2.69	0	1.46	0	0	0	0
AATACTACTGTTGCTTTAGCTT	zma-MIR_N194a	add5&sub3	0	0	0	0	0	0	0	0	0	0	0	0	0	0	0	0	0	0	0	0	0	0	0	0	0	0	0	0	0	0	0	0	0	0	0	0	0	0	0	4.87	2.69	0	0	0	0	0	0
ATACTACTGTTGCTTTAGC	zma-MIR_N194a	add5&sub3	0	0	0	0	0	0	0	0	0	0	0	0	0	0	0	0	0	0	0	0	0	0	0	0	0	0	0	0	0	0	0	0	0	0	0	0	0	0	0	0	2.69	0	0	0	0	0	0
ATACTACTGTTGCTTTAGCT	zma-MIR_N194a	add5&sub3	0	0	0	0	0	0	0	0	0	0	0	0	0	0	0	0	0	0	0	0	0	0	0	0	2.21	0	0	0	0	0	0	0	0	0	0	0	3.33	0	0	3.79	4.38	0	2.91	0	0	0	0
ATACTACTGTTGCTTTAGCTT	zma-MIR_N194a	add5&sub3	0	0	0	0	0	0	0	0	0	0	0	0	0	0	0	0	0	0	0	0	0	0	0	0	2.94	0	0	0	0	0	0	0	0	0	0	0	0	0	0	3.25	11.43	0	0	0	0	0	0
TACTACTGTTGCTTTAGCTT	zma-MIR_N194a	add5&sub3	0	0	0	0	0	0	0	0	0	0	0	0	0	0	0	0	0	0	0	0	0	0	0	0	0	0	0	0	0	0	0	0	0	0	0	0	0	0	0	0	3.7	0	0	0	0	0	0
ACTACTGTTGCTTTAGCTTT	zma-MIR_N194a	mature	0	0	0	0	0	0	0	0	0	0	0	0	0	0	0	0	0	0	0	0	0	0	0	0	0	0	0	0	0	0	0	0	0	0	0	0	0	0	0	0	41.62	2.13	5.39	0	0	0	0
ACTACTGTTGCTTTAGCTTC	zma-MIR_N194a	seed_snp	0	0	0	0	0	0	0	0	0	0	0	0	0	0	0	0	0	0	0	0	0	0	0	0	0	0	0	0	0	0	0	0	0	0	0	0	0	0	0	0	4.38	0	0	0	0	0	0
ACTACTGTTGCTTTAGCT	zma-MIR_N194a	sub3	0	0	0	0	0	0	0	0	0	0	0	0	0	0	0	0	0	0	0	0	0	0	0	0	0	0	0	0	0	0	0	0	0	0	0	0	5.45	0	0	6.35	3.7	0	2.67	0	0	0	0
ACTACTGTTGCTTTAGCTT	zma-MIR_N194a	sub3	0	0	0	0	0	0	0	0	0	0	0	0	0	0	0	0	0	0	0	0	0	0	0	0	0	0	0	0	0	0	0	0	0	0	0	0	0	0	0	2.44	6.06	0	2.18	0	0	0	0
CTACTGTTGCTTTAGCTTT	zma-MIR_N194a	sub5	0	0	0	0	0	0	0	0	0	0	0	0	0	0	0	0	0	0	0	0	0	0	0	0	0	0	0	0	0	0	0	0	0	0	0	0	0	0	0	0	6.73	0	0	0	0	0	0
CTACTGTTGCTTTAGCTT	zma-MIR_N194a	sub5&sub3	0	0	0	0	0	0	0	0	0	0	0	0	0	0	0	0	0	0	0	0	0	0	0	0	0	0	0	0	0	0	0	0	0	0	0	0	0	0	0	0	4.04	0	0	0	0	0	0
AATACTACTGTTGCTTTAGCC	zma-MIR_N194a	tail_snp	0	0	0	0	0	0	0	0	0	0	0	0	0	0	0	0	0	0	0	0	0	0	0	0	0	0	0	0	0	0	0	0	0	0	0	0	0	0	0	0	0	0	0	0	0	0	0
ACTACTGTTGCTTTAGCC	zma-MIR_N194a	tail_snp	0	0	0	0	0	0	0	0	0	0	0	0	0	0	0	0	0	0	0	0	0	0	0	0	0	0	0	0	0	0	0	0	0	0	0	0	0	0	0	0	0	0	0	0	0	0	0
TTCAATTGTTGGGTTTCAACT	zma-MIR_N195a	mature	2.24	0	0	0	0	0	0	0.5	1.27	0	0	0	0	0	1.93	1.62	0	0	4.46	0	0	0	0	0	0	0	0	0	0	0	0	0	0	0	0	0	22.52	8.38	28.79	7.36	0	0	0	0	0	0	0
TTGAAACCCAGCAATCGAACA	zma-MIR_N195a	star	0	0	0	0	0	0	0	0	0.95	0	0	0	0	0	1.16	0.87	3.08	2.01	10.31	12.67	3.3	1.23	0.73	0	0	0	0	0	0	0	0	0	0	0	0	0	0	0	0	0	0	0	0	0	0	1.95	0
TTGAAACCCAGCAATCGAAC	zma-MIR_N195a	sub3	0.23	0	0	0	0	0	0	0	0	0	0	0	0	0	0	0	0	0	0	0	0	0	0	0	0	0	0	0	0	0	0	0	0	0	0	0	0	0	0	0	0	0	0	0	0	0	0
TCAATTGTTGGGTTTCAACTT	zma-MIR_N195a	sub5&add3	0.23	0	0	0	0	0	0	0	0	0	0	0	0	0	0	0	0	0	1.67	0	0	0	0	0	0	0	0	0	0	0	0	0	0	0	0	0	0	0	0	0	0	0	0	0	0	0	0
TGGTCTTGCCACCGTGTCGTCC	zma-MIR_N196a	mature	0.25	3.95	0	0	0	0	0	0	0.63	1.15	0	2.05	0	2.43	2.59	1.37	9.47	23.92	44.31	19	26.42	22.41	3.31	0	0	0	0	0	0	0	0	0	10.71	2.56	0	0	0	1.3	2.65	0	0	0	0	0	4.9	8.12	0
TGGTCTTGCCACCGTGTCGTCA	zma-MIR_N196a	seed_snp	0	0	0	0	0	0	0	0	0	0	0	0	0	0	0	0	0	0	0	0	0	0	0	0	0	0	0	0	0	0	0	0	0	0	0	0	0	0	0	0	0	0	0	0	0	0	0
TGGTCTTGCCACCGTGTCGTCT	zma-MIR_N196a	seed_snp	0	0	0	0	0	0	0	0	0	0	0	0	0	0	0	0	0	0	0	0	0	0	0	0	0	0	0	0	0	0	0	0	0	0	0	0	0	0	0	0	0	0	0	0	0	0	0
ACAACACGGAGGCAAGGCCACG	zma-MIR_N196a	star	0	0	0	0	0	0	0	0	0	0	0	0	0	0	0	0	0	0	0	0	0	0	0	0	0	0	0	0	0	0	0	0	0	0	0	0	0	0	0	0	0	0	0	0	0	2.28	0
TGGTCTTGCCACCGTGTCGTC	zma-MIR_N196a	sub3	0	0	0	0	0	0	0	0	0	0	0	0	0	0	0	0	1.32	3.09	0	0	0	2.98	0.24	0	0	0	0	0	0	0	0	0	0	0	0	0	0	0	0	0	0	0	0	0	0	0	0
GGACTCGACTGAAGACTGTGCCA	zma-MIR_N197a	add3	0	0	0	0	0	0	0	0	0	0	0	0	0	0	0	0	0	0	0	0	0	0	0	0	0	0	0	0	0	0	0	0	0	0	0	0	0	0	0	0	0	0	0	0	0	0	0
GGACTCGACTGAAGACTGTGCC	zma-MIR_N197a	mature	0	0	0	0	0	0	0	0	0	0	0	0	0	0	0	0	0	0	0	0	0	0	0	0	0	0	0	0	0	0	0	0	0	0	0	0	0	0	0	0	0	0	0	0	0	0	0
GGACTCGACTGAAGACTGTGC	zma-MIR_N197a	sub3	0	0	0	0	0	0	0	0	0	0	0	0	0	0	0	0	0	0	0	0	0	0	0	0	0	0	0	0	0	0	0	0	0	0	0	0	0	0	0	0	0	0	0	0	0	0	0
TTCTTTGTTTGTGTCGGATTGC	zma-MIR_N198a	mature	0	0	0	0	0	0	0	0	0	0	0	0	11.84	0	0	0	0	0	0	0	0	0	0	0	0	0	0	0	0	0	0	0	0	0	0	0	0	0	0	0	0	0	0	0	0	0	0
ACTAATCCGGCACAAATGAACAAG	zma-MIR_N198a	tail_snp	0	0	0	0	0	0	0	0	0	0	0	0	0	0	0	0	0	0	0	0	0	0	0	0	0	0	0	2.13	0	0	0	0	0	0	0	0	0	1.09	0	0	0	0	0	0	0	0	0
TAATCCGGCACAAATGAACAAGGC	zma-MIR_N198a	tail_snp	0	0	0	0	0	0	0	0	0	0	0	0	0	0	0	0	0	0	0	0	0	0	0	0	4.41	2.49	0	1.92	0	6.08	0	4.52	0	0	0	0	0	1.73	0	0	0	0	0	0	0	0	0
TTACATCCCCTCACATCCACC	zma-MIR_N199a	mature	2.08	0	0	0	0	0	0	0.86	0	1.31	0	0	9.73	0	0	0	1.76	0	14.21	5.95	17.98	0	0.24	0	0	0	0	0	0	0	0	0	0	0	0	0	0	0.97	1.59	0	0	0	0	0	7.7	8.99	0
CCCTGGGCGGCAGGGCGATGGCT	zma-MIR_N19a	add3	0	0	0	0	0	0	0	0	0	0	0	0	0	0	0	0	0	0	0	0	0	0	0.24	0	0	0	0	0	0	0	0	0	0	0	0	0	0	0	0	0	0	0	0	0	0	0	0
CCCTGGGCGGCAGGGCGATGGCTT	zma-MIR_N19a	add3	0	0	0	0	0	0	0	0	0	0	0	0	0	0	0	0	0	0	0	0	0	0	0.36	0	0	0	0	0	0	0	0	0	0	0	0	0	0	0	0	0	0	0	0	0	0	0	0
ACCCTGGGCGGCAGGGCGATGGC	zma-MIR_N19a	add5	0	0	0	0	0	0	0	0	0	0	0	0	0	0	0	0	0	0	0	0	0	0	0.21	0	0	0	0	0	0	0	0	0	0	0	0	0	0	0	0	0	0	0	0	0	0	0	0
CACCCTGGGCGGCAGGGCGATGGC	zma-MIR_N19a	add5	0	0	2.06	0	2.4	1.93	0	0	0	0	0	0	0	0	0	0	0	0	0	0	0	0	0.49	0	0	0	0	0	0	0	0	0	0	0	0	0	0	0	0	0	0	0	0	0	0	0	0
ACCCTGGGCGGCAGGGCGATGGCT	zma-MIR_N19a	add5&add3	0	0	0	0	0	0	0	0	0	0	0	0	0	0	0	0	0	0	0	0	0	0	0.4	0	0	0	0	0	0	0	0	0	0	0	0	0	0	0	0	0	0	0	0	0	0	0	0
CCATCGCCCTGCCGCCCAGGGT	zma-MIR_N19a	add5&sub3	0	0	0	0	0	0	0	0	0	0	0	0	0	0	0	0	0	0	0	0	0	0	0	0	0	0	0	0	0	0	0	0	0	0	0	0	0	0	0	0	0	0	0	0	0	0	0
CCCTGGGCGGCAGGGCGATGGC	zma-MIR_N19a	mature	0	0	0	0	3.23	1.84	2.28	0	0	0	0	0	0	0	0	0	0	0	0	0	0	0	2.83	0	0	0	0	0	0	0	0	0	0	0	0	0	0	0	0	0	0	0	0	0	0	0	0
CCTGGGCGGCAGGGCGATGGC	zma-MIR_N19a	sub5	0	0	0	0	0	0	0	0	0	0	0	0	0	0	0	0	0	0	0	0	0	0	1.43	0	0	0	0	0	0	0	0	0	0	0	0	0	0	0	0	0	0	0	0	0	0	0	0
CCTGGGCGGCAGGGCGATGGCT	zma-MIR_N19a	sub5&add3	0	0	0	0	0	0	0	0	0	0	0	0	0	0	0	0	5.5	3.4	0	0	0	2.07	6.02	0	0	0	0	0	0	0	0	0	0	0	0	0	0	0	0	0	0	0	0	0	0	0	0
CCTGGGCGGCAGGGCGATGGCTT	zma-MIR_N19a	sub5&add3	0	0	0	0	0	0	0	0	0	0	0	0	0	0	0	0	0	0	0	0	0	0	0.27	0	0	0	0	0	0	0	0	0	0	0	0	0	0	0	0	0	0	0	0	0	0	0	0
CTGGGCGGCAGGGCGATGGCT	zma-MIR_N19a	sub5&add3	0	0	0	0	0	0	0	0	0	0	0	0	0	0	0	0	0	0	0	0	0	0	0.58	0	0	0	0	0	0	0	0	0	0	0	0	0	0	0	0	0	0	0	0	0	0	0	0
CTGGGCGGCAGGGCGATGGCTT	zma-MIR_N19a	sub5&add3	0	0	0	0	0	0	0	0	0	0	0	0	0	0	0	0	2.86	1.85	0	0	0	0.96	2.4	0	0	0	0	0	0	0	0	0	0	0	0	0	0	0	0	0	0	0	0	0	0	0	0
CTGGGCGGCAGGGCGATGGCTTG	zma-MIR_N19a	sub5&add3	0	0	0	0	0	0	0	0	0	0	0	0	0	0	0	0	0	0	0	0	0	0	0.18	0	0	0	0	0	0	0	0	0	0	0	0	0	0	0	0	0	0	0	0	0	0	0	0
TGGGCGGCAGGGCGATGGCTTG	zma-MIR_N19a	sub5&add3	0	0	0	1.39	0	0	0	0	0	0	0	0	0	0	0	0	0	0	0	0	0	0	0	0	0	0	0	0	0	0	0	0	0	0	0	0	0	0	0	0	0	0	0	0	0	0	0
CACCCTGGGCGGCAGGGCGATGGT	zma-MIR_N19a	tail_snp	0	0	0	0	0	0	0	0	0	0	0	0	0	0	0	0	0	0	0	0	0	0	0	0	0	0	0	0	0	0	0	0	0	0	0	0	0	0	0	0	0	0	0	0	0	0	0
CCCTGGGCGGCAGGGCGATGGCT	zma-MIR_N19b	add3	0	0	0	0	0	0	0	0	0	0	0	0	0	0	0	0	0	0	0	0	0	0	0.24	0	0	0	0	0	0	0	0	0	0	0	0	0	0	0	0	0	0	0	0	0	0	0	0
CCCTGGGCGGCAGGGCGATGGCTT	zma-MIR_N19b	add3	0	0	0	0	0	0	0	0	0	0	0	0	0	0	0	0	0	0	0	0	0	0	0.36	0	0	0	0	0	0	0	0	0	0	0	0	0	0	0	0	0	0	0	0	0	0	0	0
ACCCTGGGCGGCAGGGCGATGGC	zma-MIR_N19b	add5	0	0	0	0	0	0	0	0	0	0	0	0	0	0	0	0	0	0	0	0	0	0	0.21	0	0	0	0	0	0	0	0	0	0	0	0	0	0	0	0	0	0	0	0	0	0	0	0
CACCCTGGGCGGCAGGGCGATGGC	zma-MIR_N19b	add5	0	0	2.06	0	2.4	1.93	0	0	0	0	0	0	0	0	0	0	0	0	0	0	0	0	0.49	0	0	0	0	0	0	0	0	0	0	0	0	0	0	0	0	0	0	0	0	0	0	0	0
ACCCTGGGCGGCAGGGCGATGGCT	zma-MIR_N19b	add5&add3	0	0	0	0	0	0	0	0	0	0	0	0	0	0	0	0	0	0	0	0	0	0	0.4	0	0	0	0	0	0	0	0	0	0	0	0	0	0	0	0	0	0	0	0	0	0	0	0
CCATCGCCCTGCCGCCCAGGGT	zma-MIR_N19b	add5&sub3	0	0	0	0	0	0	0	0	0	0	0	0	0	0	0	0	0	0	0	0	0	0	0	0	0	0	0	0	0	0	0	0	0	0	0	0	0	0	0	0	0	0	0	0	0	0	0
CCCTGGGCGGCAGGGCGATGGC	zma-MIR_N19b	mature	0	0	0	0	3.23	1.84	2.28	0	0	0	0	0	0	0	0	0	0	0	0	0	0	0	2.83	0	0	0	0	0	0	0	0	0	0	0	0	0	0	0	0	0	0	0	0	0	0	0	0
CCTGGGCGGCAGGGCGATGGC	zma-MIR_N19b	sub5	0	0	0	0	0	0	0	0	0	0	0	0	0	0	0	0	0	0	0	0	0	0	1.43	0	0	0	0	0	0	0	0	0	0	0	0	0	0	0	0	0	0	0	0	0	0	0	0
CCTGGGCGGCAGGGCGATGGCT	zma-MIR_N19b	sub5&add3	0	0	0	0	0	0	0	0	0	0	0	0	0	0	0	0	5.5	3.4	0	0	0	2.07	6.02	0	0	0	0	0	0	0	0	0	0	0	0	0	0	0	0	0	0	0	0	0	0	0	0
CCTGGGCGGCAGGGCGATGGCTT	zma-MIR_N19b	sub5&add3	0	0	0	0	0	0	0	0	0	0	0	0	0	0	0	0	0	0	0	0	0	0	0.27	0	0	0	0	0	0	0	0	0	0	0	0	0	0	0	0	0	0	0	0	0	0	0	0
CTGGGCGGCAGGGCGATGGCT	zma-MIR_N19b	sub5&add3	0	0	0	0	0	0	0	0	0	0	0	0	0	0	0	0	0	0	0	0	0	0	0.58	0	0	0	0	0	0	0	0	0	0	0	0	0	0	0	0	0	0	0	0	0	0	0	0
CTGGGCGGCAGGGCGATGGCTT	zma-MIR_N19b	sub5&add3	0	0	0	0	0	0	0	0	0	0	0	0	0	0	0	0	2.86	1.85	0	0	0	0.96	2.4	0	0	0	0	0	0	0	0	0	0	0	0	0	0	0	0	0	0	0	0	0	0	0	0
CTGGGCGGCAGGGCGATGGCTTG	zma-MIR_N19b	sub5&add3	0	0	0	0	0	0	0	0	0	0	0	0	0	0	0	0	0	0	0	0	0	0	0.18	0	0	0	0	0	0	0	0	0	0	0	0	0	0	0	0	0	0	0	0	0	0	0	0
TGGGCGGCAGGGCGATGGCTTG	zma-MIR_N19b	sub5&add3	0	0	0	1.39	0	0	0	0	0	0	0	0	0	0	0	0	0	0	0	0	0	0	0	0	0	0	0	0	0	0	0	0	0	0	0	0	0	0	0	0	0	0	0	0	0	0	0
CACCCTGGGCGGCAGGGCGATGGT	zma-MIR_N19b	tail_snp	0	0	0	0	0	0	0	0	0	0	0	0	0	0	0	0	0	0	0	0	0	0	0	0	0	0	0	0	0	0	0	0	0	0	0	0	0	0	0	0	0	0	0	0	0	0	0
ATAGCCCCCTCAATTCTCTTTGTT	zma-MIR_N1a	add5	0	0	0	0	0	0	0	0	0	0	0	1.46	0	0	0	0	0	0	0	0	0	0	0	0	0	0	0	0	0	0	0	0	0	0	0	0	0	0	0	0	0	0	0	0	0	0	0
AAATGAAGAGAATTGAGGGGGC	zma-MIR_N1a	add5&sub3	0	0	0	0	0	0	0	0	0	0	0	0	0	0	0	0	0	0	0	0	0	0	0	0	0	0	0	0	0	0	0	0	0	0	0	0	0	1.01	0	0	0	0	0	0	0	0	0
ATGAAGAGAATTGAGGGGGCT	zma-MIR_N1a	add5&sub3	0.18	0	0	0	0	0	0	0.64	0	0	0	0	0	0	0	0.75	0	1.08	0	0	0	2.82	0.46	0	0	0	0	0	0	0	0	0	0	0	0	0	0	3.41	4.38	0	0	0	0	0	0	0	0
TGAAGAGAATTGAGGGGGCTA	zma-MIR_N1a	mature	3.12	0	3.09	0	0	0	0	8.34	0.63	1.15	0	0	0	1.21	1.98	1.12	29.29	34.57	13.38	5.95	8.07	49.87	12.8	4.12	7.88	0	0	1.7	4.73	0	0	0	7.36	0	0	0	17.73	27.76	28.61	0	0	0	0	0	0	0	0
TGAAGAGAATTGAGGGGGCTT	zma-MIR_N1a	seed_snp	0	0	0	0	0	0	0	0	0	0	0	0	0	0	0	0	0	0	0	0	0	0	0.18	0	0	0	0	0	0	0	0	0	0	0	0	0	0	0	0	0	0	0	0	0	0	0	0
GCCCCCTCAATTCTCTTTGTT	zma-MIR_N1a	star	0.23	0	0	0	0	0	0	0	0	0	0	0	0	0	0	0	0	0	0	0	0	0	0	0	0	0	0	0	0	0	0	0	0	0	0	0	0	0	0	0	0	0	0	0	0	0	0
TGAAGAGAATTGAGGGGGCT	zma-MIR_N1a	sub3	2.08	0	0	0	0	0	0	0.93	0	0	0	0	0	0	0.73	0	1.32	0	0	0	0	1.28	0.49	0	0	0	0	0	0	0	0	0	0	0	0	0	0	3.8	1.59	0	0	0	0	0	0	0	0
AAATGAAGAGAATTAAGGGGGC	zma-MIR_N1a	tail_snp	0	0	0	0	0	0	0	0	0	0	0	0	0	0	0	0	0	0	0	0	0	0	0	0	0	0	0	0	0	0	0	0	0	0	0	0	0	0	0	0	0	0	0	0	0	0	0
AAATGAAGAGAATTAAGGGGGCTA	zma-MIR_N1a	tail_snp	0	0	0	0	0	0	0	0	0	0	0	0	0	0	0	0	0	0	0	0	0	0	0	0	0	0	0	0	0	0	0	0	0	0	0	0	0	0	0	0	0	0	0	0	0	0	0
ATGAAGAGAATTAAGGGGGCTATA	zma-MIR_N1a	tail_snp	0	0	0	0	0	0	0	0	0	0	0	0	0	0	0	0	0	0	0	0	0	0	0	0	0	0	0	0	0	0	0	0	0	0	0	0	0	0	0	0	0	0	0	0	0	0	0
AACAAAGAGAATTGAGGGGGCTA	zma-MIR_N1b	add5	0	0	0	0	0	0	0	0	0	0	0	0	0	0	0	0	0	0	0	0	0	0	0	0	0	0	0	0	0	0	0	0	0	0	0	0	0	0	0	0	0	0	0	0	0	0	0
GAACAAAGAGAATTGAGGGGGCTA	zma-MIR_N1b	add5	0	0	0	0	0	0	0	0	0	0	0	0	0	0	0	0	0	0	0	0	0	0	0	0	0	0	0	0	0	0	0	0	0	0	0	0	0	0	0	0	0	0	0	0	0	0	0
AACAAAGAGAATTGAGGGGGCTAT	zma-MIR_N1b	add5&add3	0	0	0	0	0	0	0	0	0	0	0	0	0	0	0	0	0	0	0	0	0	0	0	0	0	0	0	0	0	0	0	0	0	0	0	0	0	0	0	0	0	0	0	0	0	0	0
ACAAAGAGAATTGAGGGGGCTATA	zma-MIR_N1b	add5&add3	0	0	0	0	0	0	0	0	0	0	0	0	0	0	0	0	0	0	0	0	0	0	0	0	0	0	0	0	0	0	0	0	0	0	0	0	0	0	0	0	0	0	0	0	0	0	0
AACAAAGAGAATTGAGGGGGC	zma-MIR_N1b	add5&sub3	0.15	0	0	0	0	0	0	0	0	0	0	0	0	0	0	0	0	0	0	0	0	0	0	0	0	0	0	0	0	0	0	0	0	0	0	0	0	0	0	0	0	0	0	0	0	0	0
ACAAAGAGAATTGAGGGGGC	zma-MIR_N1b	add5&sub3	0.23	0	0	0	0	0	0	0	0	0	0	0	0	0	0	0	0	0	0	0	0	0	0	0	0	0	0	0	0	0	0	0	0	0	0	0	0	0	0	0	0	0	0	0	0	0	0
ACAAAGAGAATTGAGGGGGCT	zma-MIR_N1b	add5&sub3	0.63	0	0	0	0	0	0	0.78	0	0	0	0	0	0	0	0	0	0	0	0	0	0.96	0	0	0	0	0	0	0	0	0	0	0	0	0	0	0	0	1.85	0	0	0	0	0	0	0	0
CAAAGAGAATTGAGGGGGCTA	zma-MIR_N1b	mature	3.81	0	0	0	0	0	0	10.48	0	0	0	0	0	0	0	0	3.52	4.32	0	0	2.57	21.18	2.68	2.43	4.41	0	0	0	5.43	0	4.62	0	0	0	0	0	6.2	9.52	24.2	2.44	0	0	0	0	0	0	9.7
CAAAGAGAATTGAGGGGACTA	zma-MIR_N1b	seed_snp	0	0	0	0	0	0	0	0	0	0	0	0	0	0	0	0	0	0	0	0	0	0	0	0	0	0	0	0	0	0	0	0	0	0	0	0	0	0	0	0	0	0	0	2.61	0	0	0
CAAAGAGAATTGAGGGGGC	zma-MIR_N1b	sub3	0	0	0	0	0	0	0	0	0	0	0	0	0	0	0	0	0	0	0	0	0	0	0	0	0	0	0	0	0	0	0	0	0	0	0	0	0	0	0	0	0	0	0	0	0	0	0
CAAAGAGAATTGAGGGGGCT	zma-MIR_N1b	sub3	1.45	0	0	0	0	0	0	0.86	0	0	0	0	0	0	0	0	0	0	0	0	0	0	0	0	0	0	0	0	0	0	0	0	0	0	0	0	0	0	0	0	0	0	0	0	0	0	0
ACAAAGAGAATTGAGGGGACT	zma-MIR_N1b	tail_snp	0.2	0	0	0	0	0	0	0	0	0	0	0	0	0	0	0	0	0	0	0	0	0	0	0	0	0	0	0	0	0	0	0	0	0	0	0	0	0	0	0	0	0	0	0	0	0	0
ACAAAGAGAATTGAGGGGGCTT	zma-MIR_N1b	tail_snp	0.2	0	0	0	0	0	0	0	0	0	0	0	0	0	0	0	0	0	0	0	0	0	0	0	0	0	0	0	0	0	0	0	0	0	0	0	0	0	0	0	0	0	0	0	0	0	0
CAAAGAGAATTGAGGGGACT	zma-MIR_N1b	tail_snp	0	0	0	0	0	0	0	0	0	0	0	0	0	0	0	0	0	0	0	0	0	0	0	0	0	0	0	0	0	0	0	0	0	0	0	0	0	0	0	0	0	0	0	0	0	0	0
AACAAAGAGAATTGAGGGGGCTA	zma-MIR_N1c	add5	0	0	0	0	0	0	0	0	0	0	0	0	0	0	0	0	0	0	0	0	0	0	0	0	0	0	0	0	0	0	0	0	0	0	0	0	0	0	0	0	0	0	0	0	0	0	0
GAACAAAGAGAATTGAGGGGGCTA	zma-MIR_N1c	add5	0	0	0	0	0	0	0	0	0	0	0	0	0	0	0	0	0	0	0	0	0	0	0	0	0	0	0	0	0	0	0	0	0	0	0	0	0	0	0	0	0	0	0	0	0	0	0
AACAAAGAGAATTGAGGGGGCTAT	zma-MIR_N1c	add5&add3	0	0	0	0	0	0	0	0	0	0	0	0	0	0	0	0	0	0	0	0	0	0	0	0	0	0	0	0	0	0	0	0	0	0	0	0	0	0	0	0	0	0	0	0	0	0	0
ACAAAGAGAATTGAGGGGGCTATA	zma-MIR_N1c	add5&add3	0	0	0	0	0	0	0	0	0	0	0	0	0	0	0	0	0	0	0	0	0	0	0	0	0	0	0	0	0	0	0	0	0	0	0	0	0	0	0	0	0	0	0	0	0	0	0
AACAAAGAGAATTGAGGGGGC	zma-MIR_N1c	add5&sub3	0.15	0	0	0	0	0	0	0	0	0	0	0	0	0	0	0	0	0	0	0	0	0	0	0	0	0	0	0	0	0	0	0	0	0	0	0	0	0	0	0	0	0	0	0	0	0	0
ACAAAGAGAATTGAGGGGGC	zma-MIR_N1c	add5&sub3	0.23	0	0	0	0	0	0	0	0	0	0	0	0	0	0	0	0	0	0	0	0	0	0	0	0	0	0	0	0	0	0	0	0	0	0	0	0	0	0	0	0	0	0	0	0	0	0
ACAAAGAGAATTGAGGGGGCT	zma-MIR_N1c	add5&sub3	0.63	0	0	0	0	0	0	0.78	0	0	0	0	0	0	0	0	0	0	0	0	0	0.96	0	0	0	0	0	0	0	0	0	0	0	0	0	0	0	0	1.85	0	0	0	0	0	0	0	0
CAAAGAGAATTGAGGGGGCTA	zma-MIR_N1c	mature	3.81	0	0	0	0	0	0	10.48	0	0	0	0	0	0	0	0	3.52	4.32	0	0	2.57	21.18	2.68	2.43	4.41	0	0	0	5.43	0	4.62	0	0	0	0	0	6.2	9.52	24.2	2.44	0	0	0	0	0	0	9.7
CAAAGAGAATTGAGGGGACTA	zma-MIR_N1c	seed_snp	0	0	0	0	0	0	0	0	0	0	0	0	0	0	0	0	0	0	0	0	0	0	0	0	0	0	0	0	0	0	0	0	0	0	0	0	0	0	0	0	0	0	0	2.61	0	0	0
CAAAGAGAATTGAGGGGGC	zma-MIR_N1c	sub3	0	0	0	0	0	0	0	0	0	0	0	0	0	0	0	0	0	0	0	0	0	0	0	0	0	0	0	0	0	0	0	0	0	0	0	0	0	0	0	0	0	0	0	0	0	0	0
CAAAGAGAATTGAGGGGGCT	zma-MIR_N1c	sub3	1.45	0	0	0	0	0	0	0.86	0	0	0	0	0	0	0	0	0	0	0	0	0	0	0	0	0	0	0	0	0	0	0	0	0	0	0	0	0	0	0	0	0	0	0	0	0	0	0
ACAAAGAGAATTGAGGGGACT	zma-MIR_N1c	tail_snp	0.2	0	0	0	0	0	0	0	0	0	0	0	0	0	0	0	0	0	0	0	0	0	0	0	0	0	0	0	0	0	0	0	0	0	0	0	0	0	0	0	0	0	0	0	0	0	0
ACAAAGAGAATTGAGGGGGCTT	zma-MIR_N1c	tail_snp	0.2	0	0	0	0	0	0	0	0	0	0	0	0	0	0	0	0	0	0	0	0	0	0	0	0	0	0	0	0	0	0	0	0	0	0	0	0	0	0	0	0	0	0	0	0	0	0
CAAAGAGAATTGAGGGGACT	zma-MIR_N1c	tail_snp	0	0	0	0	0	0	0	0	0	0	0	0	0	0	0	0	0	0	0	0	0	0	0	0	0	0	0	0	0	0	0	0	0	0	0	0	0	0	0	0	0	0	0	0	0	0	0
ATAGCCCCCTCAATTCTCTTTGTT	zma-MIR_N1d	add5	0	0	0	0	0	0	0	0	0	0	0	1.46	0	0	0	0	0	0	0	0	0	0	0	0	0	0	0	0	0	0	0	0	0	0	0	0	0	0	0	0	0	0	0	0	0	0	0
AAATGAAGAGAATTGAGGGGGC	zma-MIR_N1d	add5&sub3	0	0	0	0	0	0	0	0	0	0	0	0	0	0	0	0	0	0	0	0	0	0	0	0	0	0	0	0	0	0	0	0	0	0	0	0	0	1.01	0	0	0	0	0	0	0	0	0
ATGAAGAGAATTGAGGGGGCT	zma-MIR_N1d	add5&sub3	0.18	0	0	0	0	0	0	0.64	0	0	0	0	0	0	0	0.75	0	1.08	0	0	0	2.82	0.46	0	0	0	0	0	0	0	0	0	0	0	0	0	0	3.41	4.38	0	0	0	0	0	0	0	0
TGAAGAGAATTGAGGGGGCTA	zma-MIR_N1d	mature	3.12	0	3.09	0	0	0	0	8.34	0.63	1.15	0	0	0	1.21	1.98	1.12	29.29	34.57	13.38	5.95	8.07	49.87	12.8	4.12	7.88	0	0	1.7	4.73	0	0	0	7.36	0	0	0	17.73	27.76	28.61	0	0	0	0	0	0	0	0
TGAAGAGAATTGAGGGGGCTT	zma-MIR_N1d	seed_snp	0	0	0	0	0	0	0	0	0	0	0	0	0	0	0	0	0	0	0	0	0	0	0.18	0	0	0	0	0	0	0	0	0	0	0	0	0	0	0	0	0	0	0	0	0	0	0	0
GCCCCCTCAATTCTCTTTGTT	zma-MIR_N1d	star	0.23	0	0	0	0	0	0	0	0	0	0	0	0	0	0	0	0	0	0	0	0	0	0	0	0	0	0	0	0	0	0	0	0	0	0	0	0	0	0	0	0	0	0	0	0	0	0
TGAAGAGAATTGAGGGGGCT	zma-MIR_N1d	sub3	2.08	0	0	0	0	0	0	0.93	0	0	0	0	0	0	0.73	0	1.32	0	0	0	0	1.28	0.49	0	0	0	0	0	0	0	0	0	0	0	0	0	0	3.8	1.59	0	0	0	0	0	0	0	0
AAATGAAGAGAATTAAGGGGGC	zma-MIR_N1d	tail_snp	0	0	0	0	0	0	0	0	0	0	0	0	0	0	0	0	0	0	0	0	0	0	0	0	0	0	0	0	0	0	0	0	0	0	0	0	0	0	0	0	0	0	0	0	0	0	0
AAATGAAGAGAATTAAGGGGGCTA	zma-MIR_N1d	tail_snp	0	0	0	0	0	0	0	0	0	0	0	0	0	0	0	0	0	0	0	0	0	0	0	0	0	0	0	0	0	0	0	0	0	0	0	0	0	0	0	0	0	0	0	0	0	0	0
ATGAAGAGAATTAAGGGGGCTATA	zma-MIR_N1d	tail_snp	0	0	0	0	0	0	0	0	0	0	0	0	0	0	0	0	0	0	0	0	0	0	0	0	0	0	0	0	0	0	0	0	0	0	0	0	0	0	0	0	0	0	0	0	0	0	0
ATAGCCCCCTCAATTCTCTTTGTT	zma-MIR_N1e	add5	0	0	0	0	0	0	0	0	0	0	0	1.46	0	0	0	0	0	0	0	0	0	0	0	0	0	0	0	0	0	0	0	0	0	0	0	0	0	0	0	0	0	0	0	0	0	0	0
AAATGAAGAGAATTGAGGGGGC	zma-MIR_N1e	add5&sub3	0	0	0	0	0	0	0	0	0	0	0	0	0	0	0	0	0	0	0	0	0	0	0	0	0	0	0	0	0	0	0	0	0	0	0	0	0	1.01	0	0	0	0	0	0	0	0	0
ATGAAGAGAATTGAGGGGGCT	zma-MIR_N1e	add5&sub3	0.18	0	0	0	0	0	0	0.64	0	0	0	0	0	0	0	0.75	0	1.08	0	0	0	2.82	0.46	0	0	0	0	0	0	0	0	0	0	0	0	0	0	3.41	4.38	0	0	0	0	0	0	0	0
TGAAGAGAATTGAGGGGGCTA	zma-MIR_N1e	mature	3.12	0	3.09	0	0	0	0	8.34	0.63	1.15	0	0	0	1.21	1.98	1.12	29.29	34.57	13.38	5.95	8.07	49.87	12.8	4.12	7.88	0	0	1.7	4.73	0	0	0	7.36	0	0	0	17.73	27.76	28.61	0	0	0	0	0	0	0	0
TGAAGAGAATTGAGGGGGCTT	zma-MIR_N1e	seed_snp	0	0	0	0	0	0	0	0	0	0	0	0	0	0	0	0	0	0	0	0	0	0	0.18	0	0	0	0	0	0	0	0	0	0	0	0	0	0	0	0	0	0	0	0	0	0	0	0
GCCCCCTCAATTCTCTTTGTT	zma-MIR_N1e	star	0.23	0	0	0	0	0	0	0	0	0	0	0	0	0	0	0	0	0	0	0	0	0	0	0	0	0	0	0	0	0	0	0	0	0	0	0	0	0	0	0	0	0	0	0	0	0	0
TGAAGAGAATTGAGGGGGCT	zma-MIR_N1e	sub3	2.08	0	0	0	0	0	0	0.93	0	0	0	0	0	0	0.73	0	1.32	0	0	0	0	1.28	0.49	0	0	0	0	0	0	0	0	0	0	0	0	0	0	3.8	1.59	0	0	0	0	0	0	0	0
AAATGAAGAGAATTAAGGGGGC	zma-MIR_N1e	tail_snp	0	0	0	0	0	0	0	0	0	0	0	0	0	0	0	0	0	0	0	0	0	0	0	0	0	0	0	0	0	0	0	0	0	0	0	0	0	0	0	0	0	0	0	0	0	0	0
AAATGAAGAGAATTAAGGGGGCTA	zma-MIR_N1e	tail_snp	0	0	0	0	0	0	0	0	0	0	0	0	0	0	0	0	0	0	0	0	0	0	0	0	0	0	0	0	0	0	0	0	0	0	0	0	0	0	0	0	0	0	0	0	0	0	0
ATGAAGAGAATTAAGGGGGCTATA	zma-MIR_N1e	tail_snp	0	0	0	0	0	0	0	0	0	0	0	0	0	0	0	0	0	0	0	0	0	0	0	0	0	0	0	0	0	0	0	0	0	0	0	0	0	0	0	0	0	0	0	0	0	0	0
AACAAAGAGAATTGAGGGGGCTA	zma-MIR_N1f	add5	0	0	0	0	0	0	0	0	0	0	0	0	0	0	0	0	0	0	0	0	0	0	0	0	0	0	0	0	0	0	0	0	0	0	0	0	0	0	0	0	0	0	0	0	0	0	0
GAACAAAGAGAATTGAGGGGGCTA	zma-MIR_N1f	add5	0	0	0	0	0	0	0	0	0	0	0	0	0	0	0	0	0	0	0	0	0	0	0	0	0	0	0	0	0	0	0	0	0	0	0	0	0	0	0	0	0	0	0	0	0	0	0
AACAAAGAGAATTGAGGGGGCTAT	zma-MIR_N1f	add5&add3	0	0	0	0	0	0	0	0	0	0	0	0	0	0	0	0	0	0	0	0	0	0	0	0	0	0	0	0	0	0	0	0	0	0	0	0	0	0	0	0	0	0	0	0	0	0	0
ACAAAGAGAATTGAGGGGGCTATA	zma-MIR_N1f	add5&add3	0	0	0	0	0	0	0	0	0	0	0	0	0	0	0	0	0	0	0	0	0	0	0	0	0	0	0	0	0	0	0	0	0	0	0	0	0	0	0	0	0	0	0	0	0	0	0
AACAAAGAGAATTGAGGGGGC	zma-MIR_N1f	add5&sub3	0.15	0	0	0	0	0	0	0	0	0	0	0	0	0	0	0	0	0	0	0	0	0	0	0	0	0	0	0	0	0	0	0	0	0	0	0	0	0	0	0	0	0	0	0	0	0	0
ACAAAGAGAATTGAGGGGGC	zma-MIR_N1f	add5&sub3	0.23	0	0	0	0	0	0	0	0	0	0	0	0	0	0	0	0	0	0	0	0	0	0	0	0	0	0	0	0	0	0	0	0	0	0	0	0	0	0	0	0	0	0	0	0	0	0
ACAAAGAGAATTGAGGGGGCT	zma-MIR_N1f	add5&sub3	0.63	0	0	0	0	0	0	0.78	0	0	0	0	0	0	0	0	0	0	0	0	0	0.96	0	0	0	0	0	0	0	0	0	0	0	0	0	0	0	0	1.85	0	0	0	0	0	0	0	0
CAAAGAGAATTGAGGGGGCTA	zma-MIR_N1f	mature	3.81	0	0	0	0	0	0	10.48	0	0	0	0	0	0	0	0	3.52	4.32	0	0	2.57	21.18	2.68	2.43	4.41	0	0	0	5.43	0	4.62	0	0	0	0	0	6.2	9.52	24.2	2.44	0	0	0	0	0	0	9.7
CAAAGAGAATTGAGGGGACTA	zma-MIR_N1f	seed_snp	0	0	0	0	0	0	0	0	0	0	0	0	0	0	0	0	0	0	0	0	0	0	0	0	0	0	0	0	0	0	0	0	0	0	0	0	0	0	0	0	0	0	0	2.61	0	0	0
CAAAGAGAATTGAGGGGGC	zma-MIR_N1f	sub3	0	0	0	0	0	0	0	0	0	0	0	0	0	0	0	0	0	0	0	0	0	0	0	0	0	0	0	0	0	0	0	0	0	0	0	0	0	0	0	0	0	0	0	0	0	0	0
CAAAGAGAATTGAGGGGGCT	zma-MIR_N1f	sub3	1.45	0	0	0	0	0	0	0.86	0	0	0	0	0	0	0	0	0	0	0	0	0	0	0	0	0	0	0	0	0	0	0	0	0	0	0	0	0	0	0	0	0	0	0	0	0	0	0
ACAAAGAGAATTGAGGGGACT	zma-MIR_N1f	tail_snp	0.2	0	0	0	0	0	0	0	0	0	0	0	0	0	0	0	0	0	0	0	0	0	0	0	0	0	0	0	0	0	0	0	0	0	0	0	0	0	0	0	0	0	0	0	0	0	0
ACAAAGAGAATTGAGGGGGCTT	zma-MIR_N1f	tail_snp	0.2	0	0	0	0	0	0	0	0	0	0	0	0	0	0	0	0	0	0	0	0	0	0	0	0	0	0	0	0	0	0	0	0	0	0	0	0	0	0	0	0	0	0	0	0	0	0
CAAAGAGAATTGAGGGGACT	zma-MIR_N1f	tail_snp	0	0	0	0	0	0	0	0	0	0	0	0	0	0	0	0	0	0	0	0	0	0	0	0	0	0	0	0	0	0	0	0	0	0	0	0	0	0	0	0	0	0	0	0	0	0	0
AACAAAGAGAATTGAGGGGGCTA	zma-MIR_N1g	add5	0	0	0	0	0	0	0	0	0	0	0	0	0	0	0	0	0	0	0	0	0	0	0	0	0	0	0	0	0	0	0	0	0	0	0	0	0	0	0	0	0	0	0	0	0	0	0
GAACAAAGAGAATTGAGGGGGCTA	zma-MIR_N1g	add5	0	0	0	0	0	0	0	0	0	0	0	0	0	0	0	0	0	0	0	0	0	0	0	0	0	0	0	0	0	0	0	0	0	0	0	0	0	0	0	0	0	0	0	0	0	0	0
AACAAAGAGAATTGAGGGGGCTAT	zma-MIR_N1g	add5&add3	0	0	0	0	0	0	0	0	0	0	0	0	0	0	0	0	0	0	0	0	0	0	0	0	0	0	0	0	0	0	0	0	0	0	0	0	0	0	0	0	0	0	0	0	0	0	0
ACAAAGAGAATTGAGGGGGCTATA	zma-MIR_N1g	add5&add3	0	0	0	0	0	0	0	0	0	0	0	0	0	0	0	0	0	0	0	0	0	0	0	0	0	0	0	0	0	0	0	0	0	0	0	0	0	0	0	0	0	0	0	0	0	0	0
AACAAAGAGAATTGAGGGGGC	zma-MIR_N1g	add5&sub3	0.15	0	0	0	0	0	0	0	0	0	0	0	0	0	0	0	0	0	0	0	0	0	0	0	0	0	0	0	0	0	0	0	0	0	0	0	0	0	0	0	0	0	0	0	0	0	0
ACAAAGAGAATTGAGGGGGC	zma-MIR_N1g	add5&sub3	0.23	0	0	0	0	0	0	0	0	0	0	0	0	0	0	0	0	0	0	0	0	0	0	0	0	0	0	0	0	0	0	0	0	0	0	0	0	0	0	0	0	0	0	0	0	0	0
ACAAAGAGAATTGAGGGGGCT	zma-MIR_N1g	add5&sub3	0.63	0	0	0	0	0	0	0.78	0	0	0	0	0	0	0	0	0	0	0	0	0	0.96	0	0	0	0	0	0	0	0	0	0	0	0	0	0	0	0	1.85	0	0	0	0	0	0	0	0
CAAAGAGAATTGAGGGGGCTA	zma-MIR_N1g	mature	3.81	0	0	0	0	0	0	10.48	0	0	0	0	0	0	0	0	3.52	4.32	0	0	2.57	21.18	2.68	2.43	4.41	0	0	0	5.43	0	4.62	0	0	0	0	0	6.2	9.52	24.2	2.44	0	0	0	0	0	0	9.7
CAAAGAGAATTGAGGGGACTA	zma-MIR_N1g	seed_snp	0	0	0	0	0	0	0	0	0	0	0	0	0	0	0	0	0	0	0	0	0	0	0	0	0	0	0	0	0	0	0	0	0	0	0	0	0	0	0	0	0	0	0	2.61	0	0	0
CAAAGAGAATTGAGGGGGC	zma-MIR_N1g	sub3	0	0	0	0	0	0	0	0	0	0	0	0	0	0	0	0	0	0	0	0	0	0	0	0	0	0	0	0	0	0	0	0	0	0	0	0	0	0	0	0	0	0	0	0	0	0	0
CAAAGAGAATTGAGGGGGCT	zma-MIR_N1g	sub3	1.45	0	0	0	0	0	0	0.86	0	0	0	0	0	0	0	0	0	0	0	0	0	0	0	0	0	0	0	0	0	0	0	0	0	0	0	0	0	0	0	0	0	0	0	0	0	0	0
ACAAAGAGAATTGAGGGGACT	zma-MIR_N1g	tail_snp	0.2	0	0	0	0	0	0	0	0	0	0	0	0	0	0	0	0	0	0	0	0	0	0	0	0	0	0	0	0	0	0	0	0	0	0	0	0	0	0	0	0	0	0	0	0	0	0
ACAAAGAGAATTGAGGGGGCTT	zma-MIR_N1g	tail_snp	0.2	0	0	0	0	0	0	0	0	0	0	0	0	0	0	0	0	0	0	0	0	0	0	0	0	0	0	0	0	0	0	0	0	0	0	0	0	0	0	0	0	0	0	0	0	0	0
CAAAGAGAATTGAGGGGACT	zma-MIR_N1g	tail_snp	0	0	0	0	0	0	0	0	0	0	0	0	0	0	0	0	0	0	0	0	0	0	0	0	0	0	0	0	0	0	0	0	0	0	0	0	0	0	0	0	0	0	0	0	0	0	0
AACAAAGAGAATTGAGGGGGCTA	zma-MIR_N1h	add5	0	0	0	0	0	0	0	0	0	0	0	0	0	0	0	0	0	0	0	0	0	0	0	0	0	0	0	0	0	0	0	0	0	0	0	0	0	0	0	0	0	0	0	0	0	0	0
GAACAAAGAGAATTGAGGGGGCTA	zma-MIR_N1h	add5	0	0	0	0	0	0	0	0	0	0	0	0	0	0	0	0	0	0	0	0	0	0	0	0	0	0	0	0	0	0	0	0	0	0	0	0	0	0	0	0	0	0	0	0	0	0	0
AACAAAGAGAATTGAGGGGGCTAT	zma-MIR_N1h	add5&add3	0	0	0	0	0	0	0	0	0	0	0	0	0	0	0	0	0	0	0	0	0	0	0	0	0	0	0	0	0	0	0	0	0	0	0	0	0	0	0	0	0	0	0	0	0	0	0
ACAAAGAGAATTGAGGGGGCTATA	zma-MIR_N1h	add5&add3	0	0	0	0	0	0	0	0	0	0	0	0	0	0	0	0	0	0	0	0	0	0	0	0	0	0	0	0	0	0	0	0	0	0	0	0	0	0	0	0	0	0	0	0	0	0	0
AACAAAGAGAATTGAGGGGGC	zma-MIR_N1h	add5&sub3	0.15	0	0	0	0	0	0	0	0	0	0	0	0	0	0	0	0	0	0	0	0	0	0	0	0	0	0	0	0	0	0	0	0	0	0	0	0	0	0	0	0	0	0	0	0	0	0
ACAAAGAGAATTGAGGGGGC	zma-MIR_N1h	add5&sub3	0.23	0	0	0	0	0	0	0	0	0	0	0	0	0	0	0	0	0	0	0	0	0	0	0	0	0	0	0	0	0	0	0	0	0	0	0	0	0	0	0	0	0	0	0	0	0	0
ACAAAGAGAATTGAGGGGGCT	zma-MIR_N1h	add5&sub3	0.63	0	0	0	0	0	0	0.78	0	0	0	0	0	0	0	0	0	0	0	0	0	0.96	0	0	0	0	0	0	0	0	0	0	0	0	0	0	0	0	1.85	0	0	0	0	0	0	0	0
CAAAGAGAATTGAGGGGGCTA	zma-MIR_N1h	mature	3.81	0	0	0	0	0	0	10.48	0	0	0	0	0	0	0	0	3.52	4.32	0	0	2.57	21.18	2.68	2.43	4.41	0	0	0	5.43	0	4.62	0	0	0	0	0	6.2	9.52	24.2	2.44	0	0	0	0	0	0	9.7
CAAAGAGAATTGAGGGGACTA	zma-MIR_N1h	seed_snp	0	0	0	0	0	0	0	0	0	0	0	0	0	0	0	0	0	0	0	0	0	0	0	0	0	0	0	0	0	0	0	0	0	0	0	0	0	0	0	0	0	0	0	2.61	0	0	0
CAAAGAGAATTGAGGGGGC	zma-MIR_N1h	sub3	0	0	0	0	0	0	0	0	0	0	0	0	0	0	0	0	0	0	0	0	0	0	0	0	0	0	0	0	0	0	0	0	0	0	0	0	0	0	0	0	0	0	0	0	0	0	0
CAAAGAGAATTGAGGGGGCT	zma-MIR_N1h	sub3	1.45	0	0	0	0	0	0	0.86	0	0	0	0	0	0	0	0	0	0	0	0	0	0	0	0	0	0	0	0	0	0	0	0	0	0	0	0	0	0	0	0	0	0	0	0	0	0	0
ACAAAGAGAATTGAGGGGACT	zma-MIR_N1h	tail_snp	0.2	0	0	0	0	0	0	0	0	0	0	0	0	0	0	0	0	0	0	0	0	0	0	0	0	0	0	0	0	0	0	0	0	0	0	0	0	0	0	0	0	0	0	0	0	0	0
ACAAAGAGAATTGAGGGGGCTT	zma-MIR_N1h	tail_snp	0.2	0	0	0	0	0	0	0	0	0	0	0	0	0	0	0	0	0	0	0	0	0	0	0	0	0	0	0	0	0	0	0	0	0	0	0	0	0	0	0	0	0	0	0	0	0	0
CAAAGAGAATTGAGGGGACT	zma-MIR_N1h	tail_snp	0	0	0	0	0	0	0	0	0	0	0	0	0	0	0	0	0	0	0	0	0	0	0	0	0	0	0	0	0	0	0	0	0	0	0	0	0	0	0	0	0	0	0	0	0	0	0
AACAAAGAGAATTGAGGGGGCTA	zma-MIR_N1i	add5	0	0	0	0	0	0	0	0	0	0	0	0	0	0	0	0	0	0	0	0	0	0	0	0	0	0	0	0	0	0	0	0	0	0	0	0	0	0	0	0	0	0	0	0	0	0	0
GAACAAAGAGAATTGAGGGGGCTA	zma-MIR_N1i	add5	0	0	0	0	0	0	0	0	0	0	0	0	0	0	0	0	0	0	0	0	0	0	0	0	0	0	0	0	0	0	0	0	0	0	0	0	0	0	0	0	0	0	0	0	0	0	0
AACAAAGAGAATTGAGGGGGCTAT	zma-MIR_N1i	add5&add3	0	0	0	0	0	0	0	0	0	0	0	0	0	0	0	0	0	0	0	0	0	0	0	0	0	0	0	0	0	0	0	0	0	0	0	0	0	0	0	0	0	0	0	0	0	0	0
ACAAAGAGAATTGAGGGGGCTATA	zma-MIR_N1i	add5&add3	0	0	0	0	0	0	0	0	0	0	0	0	0	0	0	0	0	0	0	0	0	0	0	0	0	0	0	0	0	0	0	0	0	0	0	0	0	0	0	0	0	0	0	0	0	0	0
AACAAAGAGAATTGAGGGGGC	zma-MIR_N1i	add5&sub3	0.15	0	0	0	0	0	0	0	0	0	0	0	0	0	0	0	0	0	0	0	0	0	0	0	0	0	0	0	0	0	0	0	0	0	0	0	0	0	0	0	0	0	0	0	0	0	0
ACAAAGAGAATTGAGGGGGC	zma-MIR_N1i	add5&sub3	0.23	0	0	0	0	0	0	0	0	0	0	0	0	0	0	0	0	0	0	0	0	0	0	0	0	0	0	0	0	0	0	0	0	0	0	0	0	0	0	0	0	0	0	0	0	0	0
ACAAAGAGAATTGAGGGGGCT	zma-MIR_N1i	add5&sub3	0.63	0	0	0	0	0	0	0.78	0	0	0	0	0	0	0	0	0	0	0	0	0	0.96	0	0	0	0	0	0	0	0	0	0	0	0	0	0	0	0	1.85	0	0	0	0	0	0	0	0
CAAAGAGAATTGAGGGGGCTA	zma-MIR_N1i	mature	3.81	0	0	0	0	0	0	10.48	0	0	0	0	0	0	0	0	3.52	4.32	0	0	2.57	21.18	2.68	2.43	4.41	0	0	0	5.43	0	4.62	0	0	0	0	0	6.2	9.52	24.2	2.44	0	0	0	0	0	0	9.7
CAAAGAGAATTGAGGGGACTA	zma-MIR_N1i	seed_snp	0	0	0	0	0	0	0	0	0	0	0	0	0	0	0	0	0	0	0	0	0	0	0	0	0	0	0	0	0	0	0	0	0	0	0	0	0	0	0	0	0	0	0	2.61	0	0	0
CAAAGAGAATTGAGGGGGC	zma-MIR_N1i	sub3	0	0	0	0	0	0	0	0	0	0	0	0	0	0	0	0	0	0	0	0	0	0	0	0	0	0	0	0	0	0	0	0	0	0	0	0	0	0	0	0	0	0	0	0	0	0	0
CAAAGAGAATTGAGGGGGCT	zma-MIR_N1i	sub3	1.45	0	0	0	0	0	0	0.86	0	0	0	0	0	0	0	0	0	0	0	0	0	0	0	0	0	0	0	0	0	0	0	0	0	0	0	0	0	0	0	0	0	0	0	0	0	0	0
ACAAAGAGAATTGAGGGGACT	zma-MIR_N1i	tail_snp	0.2	0	0	0	0	0	0	0	0	0	0	0	0	0	0	0	0	0	0	0	0	0	0	0	0	0	0	0	0	0	0	0	0	0	0	0	0	0	0	0	0	0	0	0	0	0	0
ACAAAGAGAATTGAGGGGGCTT	zma-MIR_N1i	tail_snp	0.2	0	0	0	0	0	0	0	0	0	0	0	0	0	0	0	0	0	0	0	0	0	0	0	0	0	0	0	0	0	0	0	0	0	0	0	0	0	0	0	0	0	0	0	0	0	0
CAAAGAGAATTGAGGGGACT	zma-MIR_N1i	tail_snp	0	0	0	0	0	0	0	0	0	0	0	0	0	0	0	0	0	0	0	0	0	0	0	0	0	0	0	0	0	0	0	0	0	0	0	0	0	0	0	0	0	0	0	0	0	0	0
AACAAAGAGAATTGAGGGGGCTA	zma-MIR_N1j	add5	0	0	0	0	0	0	0	0	0	0	0	0	0	0	0	0	0	0	0	0	0	0	0	0	0	0	0	0	0	0	0	0	0	0	0	0	0	0	0	0	0	0	0	0	0	0	0
GAACAAAGAGAATTGAGGGGGCTA	zma-MIR_N1j	add5	0	0	0	0	0	0	0	0	0	0	0	0	0	0	0	0	0	0	0	0	0	0	0	0	0	0	0	0	0	0	0	0	0	0	0	0	0	0	0	0	0	0	0	0	0	0	0
AACAAAGAGAATTGAGGGGGCTAT	zma-MIR_N1j	add5&add3	0	0	0	0	0	0	0	0	0	0	0	0	0	0	0	0	0	0	0	0	0	0	0	0	0	0	0	0	0	0	0	0	0	0	0	0	0	0	0	0	0	0	0	0	0	0	0
ACAAAGAGAATTGAGGGGGCTATA	zma-MIR_N1j	add5&add3	0	0	0	0	0	0	0	0	0	0	0	0	0	0	0	0	0	0	0	0	0	0	0	0	0	0	0	0	0	0	0	0	0	0	0	0	0	0	0	0	0	0	0	0	0	0	0
AACAAAGAGAATTGAGGGGGC	zma-MIR_N1j	add5&sub3	0.15	0	0	0	0	0	0	0	0	0	0	0	0	0	0	0	0	0	0	0	0	0	0	0	0	0	0	0	0	0	0	0	0	0	0	0	0	0	0	0	0	0	0	0	0	0	0
ACAAAGAGAATTGAGGGGGC	zma-MIR_N1j	add5&sub3	0.23	0	0	0	0	0	0	0	0	0	0	0	0	0	0	0	0	0	0	0	0	0	0	0	0	0	0	0	0	0	0	0	0	0	0	0	0	0	0	0	0	0	0	0	0	0	0
ACAAAGAGAATTGAGGGGGCT	zma-MIR_N1j	add5&sub3	0.63	0	0	0	0	0	0	0.78	0	0	0	0	0	0	0	0	0	0	0	0	0	0.96	0	0	0	0	0	0	0	0	0	0	0	0	0	0	0	0	1.85	0	0	0	0	0	0	0	0
CAAAGAGAATTGAGGGGGCTA	zma-MIR_N1j	mature	3.81	0	0	0	0	0	0	10.48	0	0	0	0	0	0	0	0	3.52	4.32	0	0	2.57	21.18	2.68	2.43	4.41	0	0	0	5.43	0	4.62	0	0	0	0	0	6.2	9.52	24.2	2.44	0	0	0	0	0	0	9.7
CAAAGAGAATTGAGGGGACTA	zma-MIR_N1j	seed_snp	0	0	0	0	0	0	0	0	0	0	0	0	0	0	0	0	0	0	0	0	0	0	0	0	0	0	0	0	0	0	0	0	0	0	0	0	0	0	0	0	0	0	0	2.61	0	0	0
CAAAGAGAATTGAGGGGGC	zma-MIR_N1j	sub3	0	0	0	0	0	0	0	0	0	0	0	0	0	0	0	0	0	0	0	0	0	0	0	0	0	0	0	0	0	0	0	0	0	0	0	0	0	0	0	0	0	0	0	0	0	0	0
CAAAGAGAATTGAGGGGGCT	zma-MIR_N1j	sub3	1.45	0	0	0	0	0	0	0.86	0	0	0	0	0	0	0	0	0	0	0	0	0	0	0	0	0	0	0	0	0	0	0	0	0	0	0	0	0	0	0	0	0	0	0	0	0	0	0
ACAAAGAGAATTGAGGGGACT	zma-MIR_N1j	tail_snp	0.2	0	0	0	0	0	0	0	0	0	0	0	0	0	0	0	0	0	0	0	0	0	0	0	0	0	0	0	0	0	0	0	0	0	0	0	0	0	0	0	0	0	0	0	0	0	0
ACAAAGAGAATTGAGGGGGCTT	zma-MIR_N1j	tail_snp	0.2	0	0	0	0	0	0	0	0	0	0	0	0	0	0	0	0	0	0	0	0	0	0	0	0	0	0	0	0	0	0	0	0	0	0	0	0	0	0	0	0	0	0	0	0	0	0
CAAAGAGAATTGAGGGGACT	zma-MIR_N1j	tail_snp	0	0	0	0	0	0	0	0	0	0	0	0	0	0	0	0	0	0	0	0	0	0	0	0	0	0	0	0	0	0	0	0	0	0	0	0	0	0	0	0	0	0	0	0	0	0	0
GACTAGTTCGGAAGCAAGAGA	zma-MIR_N200a	add5&sub3	0	0	0	0	0	0	0	0	0	0	0	0	0	0	0	0	0	0	0	0	0	2.23	0.4	2.67	0	0	0	0	0	0	0	0	0	0	0	0	0	0	0	0	0	0	0	0	0	0	0
ACTAGTTCGGAAGCAAGAGAA	zma-MIR_N200a	mature	0	0	0	0	0	0	0	0	0	0	0	0	0	0	0	0	0	0	0	0	0	26.23	4.2	11.15	0	0	0	0	0	0	0	0	4.02	0	0	0	0	0	0	0	0	0	0	0	0	1.95	0
ACTAGTTCGGAAGCAAGAGAT	zma-MIR_N200a	seed_snp	0	0	0	0	0	0	0	0	0	0	0	0	0	0	0	0	0	0	0	0	0	1.43	0	0	0	0	0	0	0	0	0	0	0	0	0	0	0	0	0	0	0	0	0	0	0	0	0
CCCTTGCTTTCAAACTAGCCC	zma-MIR_N200a	star	0	0	0	0	0	0	0	0	0	0	0	0	0	0	0	0	0	0	0	0	0	0	0	0	0	0	0	0	0	0	0	0	0	0	0	0	0	0	0	0	0	0	0	0	0	0	0
ATCAGGGGATGTAGCTCAGAT	zma-MIR_N201a	add3	0.18	0	0	0	0	0	0	0	0	0	0	0	0	0	0	0	0	0	0	0	0	0	0	0	0	0	0	0	0	0	0	0	0	0	0	0	0	0	0	0	0	0	2.37	0	0	0	0
ATCAGGGGATGTAGCTCAGATGG	zma-MIR_N201a	add3	0	0	0	0	0	0	0	0	0	0	0	0	0	0	0	0	0	0	0	0	0	0	0	0	0	0	0	0	0	0	0	0	0	0	0	0	0	0	0	0	0	0	0	0	0	0	0
ATCAGGGGATGTAGCTCAGA	zma-MIR_N201a	mature	0	0	0	0	0	0	0	0.5	0	0	0	0	0	0	0	0	0	0	0	0	0	0	0	0	0	0	0	0	0	0	0	0	0	0	0	0	0	0	0	0	0	0	0	0	0	0	0
ATCAGGGGATGTAGCTCAG	zma-MIR_N201a	sub3	0	0	0	0	0	0	0	0	0	0	0	0	0	0	0	0	0	0	0	0	0	0	0	0	0	0	0	0	0	0	0	0	0	0	0	0	0	0	0	0	0	0	0	0	0	0	0
CAGGGGATGTAGCTCAAA	zma-MIR_N201a	tail_snp	0	0	0	0	0	0	0	0	0	0	0	0	0	0	0	0	0	0	1.95	1.54	16.15	0	0	0	0	0	0	0	0	0	0	0	0	0	0	0	0	0	0	0	0	0	0	0	0	0	0
ATGAGATTGTAGGGGCTAGAATCC	zma-MIR_N202a	add5	0.74	0	0	0	0	0	0	0	0	0	0	0	0	0	0	0	0	0	0	0	0	0	0	0	0	0	0	0	0	0	0	0	0	0	0	0	0	0	0	0	0	0	0	0	0	0	0
AGATTGTAGGGGCTAGAATCC	zma-MIR_N202a	mature	5.64	0	0	0	0	0	0	3.99	2.41	0	0	0	0	0	0.68	0	0	0	0	0	0	0	0	0	4.2	0	0	0	0	0	0	0	0	0	0	0	10.55	3.06	34.91	0	0	0	0	3.92	0	0	0
CATGCTCTGATGGTGCTTTCT	zma-MIR_N203a	mature	31.04	22.7	0	0	0	0	0	104.03	0	0	0	0	0	0	0	0	0	0	0	0	0	0	0	0	0	0	0	0	0	0	0	0	0	0	0	0	0	0	0	0	0	0	0	0	0	0	0
CATGCTCTGATGGGGCTTTCT	zma-MIR_N203a	seed_snp	0	0	0	0	0	0	0	0.64	0	0	0	0	0	0	0	0	0	0	0	0	0	0	0	0	0	0	0	0	0	0	0	0	0	0	0	0	0	0	0	0	0	0	0	0	0	0	0
CATGCTCTGATGGTGCTTTC	zma-MIR_N203a	sub3	0	0	0	0	0	0	0	1.85	0	0	0	0	0	0	0	0	0	0	0	0	0	0	0	0	0	0	0	0	0	0	0	0	0	0	0	0	0	0	0	0	0	0	0	0	0	0	0
ACAGATGGTTCTATCAATGAT	zma-MIR_N204a	add5&sub3	0.28	0	0	0	0	0	0	0	0	0	0	0	0	0	0	0	0	0	0	0	0	0	0	0	0	0	0	0	0	0	0	0	0	0	0	0	0	0	0	0	0	0	0	0	0	0	0
ATCGTTGCATAGGATTTTCTT	zma-MIR_N204a	add5&sub3	0	0	0	0	0	0	0	0.43	0	0	0	0	0	0	0	0	0	0	0	0	0	0	0	0	0	0	0	0	0	0	0	0	0	0	0	0	0	0	0	0	0	0	0	0	0	0	0
TCGTTGCATAGGATTTTCTTT	zma-MIR_N204a	mature	13.16	0	14.78	0	0	0	0	18.04	0	0	0	0	0	0	0	0	0	0	0	0	0	0	0	0	0	0	0	0	0	0	0	0	0	0	0	0	0	0	0	0	0	0	0	0	0	0	0
TCATTGCATAGGATTTTCTTT	zma-MIR_N204a	seed_snp	0	0	0	0	0	0	0	0	0	0	0	0	0	0	0	0	0	0	0	0	0	0	0	0	0	0	0	0	0	0	0	0	0	0	0	0	0	0	0	0	0	0	0	0	0	0	0
TCGTTGCATAGGATTTTCT	zma-MIR_N204a	sub3	0.33	0	0	0	0	0	0	0	0	0	0	0	0	0	0	0	0	0	0	0	0	0	0	0	0	0	0	0	0	0	0	0	0	0	0	0	0	0	0	0	0	0	0	0	0	0	0
TCGTTGCATAGGATTTTCTT	zma-MIR_N204a	sub3	0	0	0	0	0	0	0	0.5	0	0	0	0	0	0	0	0	0	0	0	0	0	0	0	0	0	0	0	0	0	0	0	0	0	0	0	0	0	0	0	0	0	0	0	0	0	0	0
TTGCATAGGATTTTCTTTCAG	zma-MIR_N204a	sub5&add3	0.18	0	0	0	0	0	0	0	0	0	0	0	0	0	0	0	0	0	0	0	0	0	0	0	0	0	0	0	0	0	0	0	0	0	0	0	0	0	0	0	0	0	0	0	0	0	0
ACCGGATGAGTTGAAGGGACTA	zma-MIR_N205a	add3	1.14	0	0	0	0	0	0	0	0	0	0	0	0	0	0	0	0	0	0	0	0	0	0	0	0	0	0	0	0	0	0	0	0	0	0	0	0	0	0	0	0	0	0	0	0	0	0
AAAACCGGATGAGTTGAAGGGACT	zma-MIR_N205a	add5	0	0	0	0	0	0	0	0	0.95	0	0	0	0	0	0	0	0	0	0	0	0	0	0	0	0	0	0	0	0	0	0	0	0	0	0	0	0	0	0	0	0	0	0	0	0	0	0
AAACCGGATGAGTTGAAGGGACT	zma-MIR_N205a	add5	0.46	0	0	0	0	0	0	0	0	0	0	0	0	0	0	0	0	0	0	0	0	0	0	0	0	0	0	0	0	0	0	0	0	0	0	0	0	0	0	0	0	0	0	0	0	0	0
AACCGGATGAGTTGAAGGGACTAC	zma-MIR_N205a	add5&add3	0	0	0	0	0	0	0	0	0	0	0	0	0	0	0	0	0	0	0	0	0	0	0	0	0	0	0	0	0	0	0	0	0	0	0	0	0	0	0	0	0	0	0	0	0	0	0
ACCGGATGAGTTGAAGGGACT	zma-MIR_N205a	mature	85.01	0	0	0	0	0	0	3.14	0	0	0	0	0	0	0	0	0	0	0	0	0	0	0	0	0	0	0	0	0	0	0	0	0	0	0	0	0	0	0	0	0	0	0	0	0	0	0
ACCGGATGAGTTGAAGGGAAT	zma-MIR_N205a	seed_snp	0.15	0	0	0	0	0	0	0	0	0	0	0	0	0	0	0	0	0	0	0	0	0	0	0	0	0	0	0	0	0	0	0	0	0	0	0	0	0	0	0	0	0	0	0	0	0	0
TCCCTCCAATCTCCTTTGGTTT	zma-MIR_N205a	star	0.3	0	0	0	0	0	0	0	0	0	0	0	0	0	0	0	0	0	0	0	0	0	0	0	0	0	0	0	0	0	0	0	0	0	0	0	0	0	0	0	0	0	0	0	0	0	0
ACCGGATGAGTTGAAGGGAC	zma-MIR_N205a	sub3	1.17	0	0	0	0	0	0	0	0	0	0	0	0	0	0	0	0	0	0	0	0	0	0	0	0	0	0	0	0	0	0	0	0	0	0	0	0	0	0	0	0	0	0	0	0	0	0
CCGGATGAGTTGAAGGGACT	zma-MIR_N205a	sub5	2.57	0	0	0	0	0	0	0	0	0	0	0	0	0	0	0	0	0	0	0	0	0	0	0	0	0	0	0	0	0	0	0	0	0	0	0	0	0	0	0	0	0	0	0	0	0	0
CGGATGAGTTGAAGGGACT	zma-MIR_N205a	sub5	0.25	0	0	0	0	0	0	0	0	0	0	0	0	0	0	0	0	0	0	0	0	0	0	0	0	0	0	0	0	0	0	0	0	0	0	0	0	0	0	0	0	0	0	0	0	0	0
GGATGAGTTGAAGGGACT	zma-MIR_N205a	sub5	0.25	0	0	0	0	0	0	0	0	0	0	0	0	0	0	0	0	0	0	0	0	0	0	0	0	0	0	0	0	0	0	0	0	0	0	0	0	0	0	0	0	0	0	0	0	0	0
CCGGATGAGTTGAAGGGACTA	zma-MIR_N205a	sub5&add3	0.23	0	0	0	0	0	0	0	0	0	0	0	0	0	0	0	0	0	0	0	0	0	0	0	0	0	0	0	0	0	0	0	0	0	0	0	0	0	0	0	0	0	0	0	0	0	0
CGGATGAGTTGAAGGGACTA	zma-MIR_N205a	sub5&add3	0.2	0	0	0	0	0	0	0	0	0	0	0	0	0	0	0	0	0	0	0	0	0	0	0	0	0	0	0	0	0	0	0	0	0	0	0	0	0	0	0	0	0	0	0	0	0	0
GGATGAGTTGAAGGGACTA	zma-MIR_N205a	sub5&add3	0.2	0	0	0	0	0	0	0	0	0	0	0	0	0	0	0	0	0	0	0	0	0	0	0	0	0	0	0	0	0	0	0	0	0	0	0	0	0	0	0	0	0	0	0	0	0	0
TCATTGTCTACTCTAGCACCGTA	zma-MIR_N206a	add3	0.41	0	0	0	0	0	0	1.71	0	0	0	0	0	0	0	0	0	0	0	1.34	2.2	0	0	0	0	0	0	0	0	0	0	0	0	0	0	0	0	0	0	0	0	0	0	0	0	0	0
TTCATTGTCTACTCTAGCACCGT	zma-MIR_N206a	add5	0.23	0	0	0	3.33	0.74	1.45	0	0	0	0	0	0	0	0	0	0	0	1.67	1.34	0	0	0	0	0	0	0	0	0	0	0	0	0	0	0	0	0	0	0	0	0	0	0	0	0	0	0
TTCATTGTCTACTCTAGCACCGTA	zma-MIR_N206a	add5&add3	0.15	0	0	0	0	0	0	0	0	0	0	0	0	0	0	0	0	0	0	0	0	0	0	0	0	0	0	0	0	0	0	0	0	0	0	0	0	0	0	0	0	0	0	0	0	0	0
TTCATTGTCTACTCTAGCACC	zma-MIR_N206a	add5&sub3	0	0	0	0	0	0	0	0.78	0	0	0	0	0	0	0	0	0	0	0	0	0	0	0	0	0	0	0	0	0	0	0	0	0	0	0	0	0	0	1.59	0	0	0	0	0	0	0	0
TCATTGTCTACTCTAGCACCGT	zma-MIR_N206a	mature	0.43	0	0	0	7.22	3.59	8.62	0.93	0	1.64	3.71	0	0	1.21	0	0	0	0	2.79	2.88	4.77	0	0	0	0	0	0	0	0	0	0	0	0	0	0	0	0	0	0	0	5.75	0	0	0	0	0	0
TCATTGTCTACTCTAGCACCGC	zma-MIR_N206a	seed_snp	0	0	0	0	0.92	0	0	0	0	0	0	0	0	0	0	0	0	0	0	0	0	0	0	0	0	0	0	0	0	0	0	0	0	0	0	0	0	0	0	0	0	0	0	0	0	0	0
TCATTGTCTACTCTAGCACC	zma-MIR_N206a	sub3	0.28	0	0	0	0	0	0	0.43	0	0	0	0	0	0	0	0	0	0	0	0	0	0	0	0	0	0	0	0	0	0	0	0	0	0	0	0	0	0	0	0	0	0	0	0	0	0	0
TCATTGTCTACTCTAGCACCG	zma-MIR_N206a	sub3	0.2	0	0	0	0	0	0	0	0	0	0	0	0	0	0	0	0	0	0	0	0	0	0	0	0	0	0	0	0	0	0	0	0	0	0	0	0	0	0	0	0	0	0	0	0	0	0
AAAGTGGTAGAGTAGACAATGAAG	zma-MIR_N206a	tail_snp	0.38	0	0	0	0	0	0	0	0	0	0	0	0	1.41	0	0	0	0	0	0	2.94	0	0	0	0	0	0	0	0	0	0	0	0	0	0	0	0	0	0	0	0	0	0	0	0	0	3.77
AAGTGGTAGAGTAGACAATGAAGT	zma-MIR_N206a	tail_snp	0.63	0	0	0	0	0	0	0	0	0	0	0	3.38	0	0	0	0	0	0	0	0	0	0	0	0	0	0	0	0	0	0	0	0	0	0	0	0	0	0	0	0	0	0	0	0	0	0
TCATTGTCTACTCTAGCACT	zma-MIR_N206a	tail_snp	0	0	0	0	0	0	0	0.57	0	0	0	0	0	0	0	0	0	0	0	0	0	0	0	0	0	0	0	0	0	0	0	0	0	0	0	0	0	0	0	0	0	0	0	0	0	0	0
GATCTAGATCCAACGGACCAAAA	zma-MIR_N207a	add5	0	0	0	0	0	0	0	0	0	0	0	0	0	0	0	0	0	0	0	0	0	0	0.21	0	0	0	0	0	0	0	0	0	0	0	0	0	0	0	0	0	0	0	0	0	0	0	0
CTTGGTTCGTTGGATCTAGATCCA	zma-MIR_N207a	add5&add3	0	0	0	0	0	0	0	0	0	0	0	0	0	0	0	0	0	0	0	0	0	0	0	0	0	0	0	0	0	0	0	0	0	0	0	0	0	0	0	0	0	0	0	0	0	0	0
TTGGTTCGTTGGATCTAGATC	zma-MIR_N207a	mature	0.91	0	0	0	0	0.74	1.16	1.07	3.89	0.98	0	0	0	1.82	5.9	7.89	0	0	6.69	6.53	8.44	0.96	0	0	0	0	0	0	0	0	0	0	0	16.13	12.55	23.82	0	0	0	0	2.49	0	3.26	0	0	1.95	0
TTGGTTCGTTGGATCTAGATT	zma-MIR_N207a	seed_snp	0	0	0	0	0	0	0	0	0	0	0	0	0	0	0	0	0	0	0	0	0	0	0	0	0	0	0	0	0	0	0	0	0	0	0	0	0	0	0	0	0	0	0	0	0	0	0
AGATCTAGATCCAACGGACCAAGA	zma-MIR_N207a	tail_snp	0	0	0	0	0	0	0	0	0	0	0	0	0	0	0	0	0	0	0	0	0	0	0	0	0	0	0	0	0	0	0	0	0	0	0	0	0	0	0	0	0	0	0	0	0	0	0
AAAACCGGATTTGCTCAAACTGGA	zma-MIR_N208a	add3	0.3	0	0	0	0	0	0	0	0	0	0	0	0	0	0	0	0	0	0	0	0	0	0	0	0	0	0	0	0	0	0	0	0	0	0	0	0	0	0	0	0	0	0	0	0	0	0
TCCAAAACCGGATTTGCTCAAACT	zma-MIR_N208a	add5	0.36	0	0	0	0	0	0	0.86	0	0	0	0	0	0	0	0	0	0	0	0	0	0	0	0	0	0	0	0	0	0	0	0	0	0	0	0	0	0	0	0	0	0	0	0	0	0	0
TCCAAAACCGGATTTGCTCAAAC	zma-MIR_N208a	add5&sub3	0.2	0	0	0	0	0	0	0	0	0	0	0	0	0	0	0	0	0	0	0	0	0	0	0	0	0	0	0	0	0	0	0	0	0	0	0	0	0	0	0	0	0	0	0	0	0	0
AAAACCGGATTTGCTCAAACT	zma-MIR_N208a	mature	12.37	0	0	0	0	0	0	4.56	0	0	0	0	0	0	0	0	0	0	0	0	0	0	0	0	0	0	0	0	0	0	0	0	0	5.54	0	0	12.13	6.39	10.92	2.17	0	0	4.31	3.48	0	0	0
TTTAAGTAAATCCGGTTTTGG	zma-MIR_N208a	star	0.2	0	0	0	0	0	0	0	0.74	0	0	0	0	0	0	0	0	0	1.95	1.15	2.94	0	0.18	0	0	0	0	0	0	0	0	0	0	0	0	0	0	0	0	0	0	0	0	0	0	0	0
CGAGTCTGAGTGACCACTTCGATC	zma-MIR_N209a	add3	0	0	0	0	0	0.74	0	0	0	0	0	0	0	0	0	0	0	0	1.95	0	0	0	0	0	0	0	0	0	0	0	0	0	0	0	0	0	0	0	0	0	0	0	0	0	0	0	0
AGCGAGTCTGAGTGACCACTTCGA	zma-MIR_N209a	add5	0	0	0	1.39	0	0	0	0	0	0	0	0	0	0	0	0	0	0	5.3	3.07	0	0	0	0	0	0	0	0	0	0	0	0	0	0	0	0	0	0	0	0	0	0	0	0	0	3.58	0
TCGAAGTGGTCACTCAGACTCGCT	zma-MIR_N209a	add5	0	0	0	0	0	0	0	0	0	0	0	0	0	0	0	0	0	0	3.07	2.69	0	0	0	0	0	0	0	0	0	0	0	0	0	0	0	0	0	0	0	0	0	0	0	0	0	0	0
AGCGAGTCTGAGTGACCACTT	zma-MIR_N209a	add5&sub3	0	0	0	4.16	0	0	0	0	0	0	0	0	0	0	0	0	0	0	3.62	0	0	0	0	0	0	0	0	0	0	0	0	0	0	0	0	0	0	0	0	0	0	0	0	0	0	0	0
CGAAGTGGTCACTCAGACTCGC	zma-MIR_N209a	add5&sub3	0	0	2.41	1.39	1.01	1.48	1.22	0	0	0	0	0	0	0	0	0	0	0	2.79	1.92	0	0	0	0	0	0	0	0	0	0	0	0	0	0	0	0	0	0	0	0	0	0	0	0	6.3	19.6	0
GCGAGTCTGAGTGACCACTTCG	zma-MIR_N209a	add5&sub3	0	0	2.75	0	0	0	0	0	0	0	0	0	0	0	0	0	0	0	0	0	0	0	0	0	0	0	0	0	0	0	0	0	0	0	0	0	0	0	0	0	0	0	0	0	0	0	0
TCGAAGTGGTCACTCAGACTCG	zma-MIR_N209a	add5&sub3	0	0	2.41	0	0	0	0	0	0	0	0	0	0	0	0	0	0	0	4.18	2.3	0	0	0	0	0	0	0	0	0	0	0	0	0	0	0	0	0	0	0	0	0	0	0	0	0	0	0
CGAGTCTGAGTGACCACTTCGA	zma-MIR_N209a	mature	0	0	3.44	0	0	0	0	0	0	0	0	0	0	0	0	0	0	0	1.67	1.34	0	0	0	0	0	0	0	0	0	0	0	0	0	0	0	0	0	0	0	0	0	0	0	0	0	0	0
GAAGTGGTCACTCAGACTCGCT	zma-MIR_N209a	star	0	0	0	1.62	0	0	0	0	0	0	0	0	0	0	0	0	0	0	0	0	0	0	0	0	0	0	0	0	0	0	0	0	0	0	0	0	0	0	1.59	0	0	0	0	0	0	0	0
CGAGTCTGAGTGACCACTTCG	zma-MIR_N209a	sub3	0	0	0	0	0	0	0	0	0	0	0	0	0	0	0	0	0	0	1.95	0	0	0	0	0	0	0	0	0	0	0	0	0	0	0	0	0	0	0	0	0	0	0	0	0	0	0	0
GAAGTGGTCACTCAGACTCGC	zma-MIR_N209a	sub3	0	0	0	1.62	0	0	0	0	0	0	0	0	0	0	0	0	0	0	3.62	0	0	0	0	0	0	0	0	0	0	0	0	0	0	0	0	0	0	0	0	0	0	0	0	0	0	0	0
AAGTGGTCACTCAGACTCGCT	zma-MIR_N209a	sub5	0	0	0	1.85	0	0	0	0	0	0	0	0	0	0	0	0	0	0	3.62	0	0	0	0	0	0	0	0	0	0	0	0	0	0	0	0	0	0	0	0	0	0	0	0	0	0	4.54	0
TCTGACGGCTGAGGATAATGCT	zma-MIR_N20a	add5&sub3	0	0	0	4.16	0	0	0	0	0	0	0	0	0	0	0	0	0	0	0	0	0	2.5	0.49	0	0	0	0	0	0	0	0	0	0	0	0	0	0	0	0	0	0	0	0	0	0	0	0
CTGACGGCTGAGGATAATGCTC	zma-MIR_N20a	mature	0	0	0	0	5.87	12.3	9.4	0	0	0	0	0	0	0	0	0	0	0	0	0	0	0	0	0	0	0	0	0	0	0	0	0	0	5.98	6.11	4.25	0	0	0	0	15.18	1.66	16.91	0	0	0	0
CTGACGGCTGAGGATAATGCTA	zma-MIR_N20a	seed_snp	0	0	0	0	0	0	0	0	0	0	0	0	0	0	0	0	0	0	0	0	0	0	0	0	0	0	0	0	0	0	0	0	0	0	0	0	0	0	0	0	0	0	0	0	0	0	0
CTGACGGCTGAGGATAATGCTT	zma-MIR_N20a	seed_snp	0	0	0	0	0	1.47	0	0	0	0	0	0	0	0	0	0	0	0	0	0	0	0	0	0	0	0	0	0	0	0	0	0	0	0	0	0	0	0	0	0	0	0	0	0	0	0	0
TGACGGCTGAGGATAATGCTC	zma-MIR_N20a	sub5	0	0	0	0	0.77	0	0	0	0	0	0	0	0	0	0	0	0	0	0	0	0	0	0	0	0	0	0	0	0	0	0	0	0	0	0	0	0	0	0	0	0	0	2.96	0	0	0	0
ACGGCTGAGGATAATGCTCCAC	zma-MIR_N20a	sub5&add3	0	0	0	0	0	0.86	0	0	0	0	0	0	0	0	0	0	0	0	0	0	0	0	0	0	0	0	0	0	0	0	0	0	0	0	0	0	0	0	0	0	0	0	0	0	0	0	0
TGACGGCTGAGGATAATGCTCC	zma-MIR_N20a	sub5&add3	0	0	0	0	0	0.95	0	0	0	0	0	0	0	0	0	0	0	0	0	0	0	0	0	0	0	0	0	0	0	0	0	0	0	0	0	0	0	0	0	0	0	0	0	0	0	0	0
TCTGACGGCTGAGGATAATGCT	zma-MIR_N20b	add5&sub3	0	0	0	4.16	0	0	0	0	0	0	0	0	0	0	0	0	0	0	0	0	0	2.5	0.49	0	0	0	0	0	0	0	0	0	0	0	0	0	0	0	0	0	0	0	0	0	0	0	0
CTGACGGCTGAGGATAATGCTC	zma-MIR_N20b	mature	0	0	0	0	5.87	12.3	9.4	0	0	0	0	0	0	0	0	0	0	0	0	0	0	0	0	0	0	0	0	0	0	0	0	0	0	5.98	6.11	4.25	0	0	0	0	15.18	1.66	16.91	0	0	0	0
CTGACGGCTGAGGATAATGCTA	zma-MIR_N20b	seed_snp	0	0	0	0	0	0	0	0	0	0	0	0	0	0	0	0	0	0	0	0	0	0	0	0	0	0	0	0	0	0	0	0	0	0	0	0	0	0	0	0	0	0	0	0	0	0	0
CTGACGGCTGAGGATAATGCTT	zma-MIR_N20b	seed_snp	0	0	0	0	0	1.47	0	0	0	0	0	0	0	0	0	0	0	0	0	0	0	0	0	0	0	0	0	0	0	0	0	0	0	0	0	0	0	0	0	0	0	0	0	0	0	0	0
TGACGGCTGAGGATAATGCTC	zma-MIR_N20b	sub5	0	0	0	0	0.77	0	0	0	0	0	0	0	0	0	0	0	0	0	0	0	0	0	0	0	0	0	0	0	0	0	0	0	0	0	0	0	0	0	0	0	0	0	2.96	0	0	0	0
ACGGCTGAGGATAATGCTCCAC	zma-MIR_N20b	sub5&add3	0	0	0	0	0	0.86	0	0	0	0	0	0	0	0	0	0	0	0	0	0	0	0	0	0	0	0	0	0	0	0	0	0	0	0	0	0	0	0	0	0	0	0	0	0	0	0	0
TGACGGCTGAGGATAATGCTCC	zma-MIR_N20b	sub5&add3	0	0	0	0	0	0.95	0	0	0	0	0	0	0	0	0	0	0	0	0	0	0	0	0	0	0	0	0	0	0	0	0	0	0	0	0	0	0	0	0	0	0	0	0	0	0	0	0
AGGACTGGATCGCCGGAGGGTA	zma-MIR_N21a	add3	0	0	0	0	0	0	0	0	0	0	0	0	0	0	0	0	0	0	0	0	0	5.33	0.52	0	0	0	0	0	0	0	0	0	7.36	3.05	0	2.42	0	0	0	0	0	0	0	0	0	0	0
AGGACTGGATCGCCGGAGGGTAAG	zma-MIR_N21a	add3	0	0	0	0	0	0	0	0	0	0	0	0	0	0	0	0	0	2.47	0	0	0	3.51	1.52	0	0	0	0	0	0	0	0	0	0	0	0	0	0	0	0	0	0	0	2.62	0	0	0	0
ACCCTCCGGCGATCCAGTCCT	zma-MIR_N21a	add5&sub3	0	0	0	0	0	0	0	0	0	0	0	0	0	0	0	0	0	0	0	0	0	0	0	0	0	0	0	0	0	0	0	0	0	0	0	0	2.49	0	0	0	0	0	0	0	0	0	0
CCCTCCGGCGATCCAGTCCTC	zma-MIR_N21a	add5&sub3	0	0	0	0	0	0	0	0	0	0	0	0	0	0	0	0	0	0	0	0	0	0	0	0	0	0	0	0	0	0	0	0	0	0	0	0	3.13	0	0	0	0	0	0	0	0	0	0
CCGAGGACTGGATCGCCGGAG	zma-MIR_N21a	add5&sub3	0	3.45	0	0	0.76	1.69	3.77	0	0	0	0	0	0	0	0	0	13.65	22.07	0	0	0	92.3	26.27	7.03	0	0	0	0	0	0	0	0	23.43	0	0	10.07	0	0	0	0	0	0	4.07	0	0	0	0
CGAGGACTGGATCGCCGGAG	zma-MIR_N21a	add5&sub3	0	0	0	0	0	0	0	0	0	0	0	0	0	0	0	0	0	0	0	0	0	0	0.18	0	0	0	0	0	0	0	0	0	0	0	0	0	0	0	0	0	0	0	0	0	0	0	0
CGAGGACTGGATCGCCGGAGG	zma-MIR_N21a	add5&sub3	0	0	0	0	0	0.74	4.06	0	0	0	0	0	0	0	0	0	0	2.01	0	0	0	14.89	1.37	0	0	2.49	0	0	0	0	0	0	0	0	0	12.2	2.91	0	0	0	0	3.76	20.68	0	0	0	0
GAGGACTGGATCGCCGGAG	zma-MIR_N21a	add5&sub3	0	0	0	0	0	0	0	0	0	0	0	0	0	0	0	0	0	0	0	0	0	0	0	0	0	0	0	0	0	0	0	0	0	0	3.15	12.89	0	0	0	0	0	0	17.79	0	0	0	0
GAGGACTGGATCGCCGGAGG	zma-MIR_N21a	add5&sub3	0	0	0	0	0	0	0	0	0	0	0	0	0	0	0	0	0	0	0	0	0	6.92	0	0	0	0	0	0	0	0	0	0	0	0	0	0	0	0	0	0	0	0	1.7	0	0	0	0
GAGGACTGGATCGCCGGAGGG	zma-MIR_N21a	add5&sub3	0.43	0	0	0	9.72	6.22	23.89	0.5	0	0	0	0	11.42	0	0	0	3.74	2.16	0	1.54	0	26.23	3.56	3.64	19.64	21.28	39.68	10.32	22.74	17.3	17.24	36.02	19.41	32.83	41.26	80.13	49.9	4.27	13.31	11.74	1.9	11.48	112.02	0	0	0	0
TACCCTCCGGCGATCCAGTCC	zma-MIR_N21a	add5&sub3	0.69	0	0	0	0	0	0	0.43	2.43	1.48	0	0	0	1.41	3.51	2.93	1.98	1.54	6.41	10.17	0	0	0.3	0	2.21	0	0	2.56	0	0	0	0	0	0	0	0	8.52	3.22	2.65	0	0	0	0	0	0	0	0
AGGACTGGATCGCCGGAGGGT	zma-MIR_N21a	mature	9.55	34.54	17.52	0	512.94	307.56	927.01	8.56	21.45	1.31	207.47	1.02	18.61	5.86	26.32	21.56	284.49	328.88	46.82	30.14	9.54	1697.2	338.77	184.79	281.53	349.28	359.49	264.38	309.96	278.97	382.9	447.68	1421.19	1146.5	1189	2194.31	865.37	104.07	242.28	227.56	70.51	316.72	1324.65	16.97	13.29	41.07	15.63
AGGACTGGATCGCCGGAGGGTC	zma-MIR_N21a	nt_add3	0	0	0	0	0	0	0	0	0	0	0	0	0	0	0	0	0	0	0	0	0	0	0	0	0	0	0	0	0	0	0	0	0	0	0	1.83	0	0	0	0	0	0	0	0	0	0	0
AGGACTGGATCGCCGGAGGGTG	zma-MIR_N21a	nt_add3	0	0	0	0	0	0	0	0	0	0	0	0	0	0	0	0	0	0	0	0	0	1.28	0	0	0	0	0	0	0	0	0	0	0	0	0	0	0	0	0	0	0	0	0	0	0	0	0
AGGACTGGATCGCCGGAGGGTT	zma-MIR_N21a	nt_add3	0	0	0	0	0	0	0	0	0	0	0	0	0	0	0	0	0	0.93	0	0	0	14.62	3.01	0	0	0	0	0	0	0	0	0	17.41	0	0	5.25	3.13	0	0	0	0	0	1.7	0	0	0	0
GGACTGGATCGCCGGAGGGTT	zma-MIR_N21a	nt_add3	0	0	0	0	0	0	0	0	0	0	0	0	0	0	0	0	0	0	0	0	0	1.43	0	0	0	0	0	0	0	0	0	0	0	0	0	0	0	0	0	0	0	0	0	0	0	0	0
AGGACAGGATCGCCGGAGGGT	zma-MIR_N21a	seed_snp	0	0	0	0	0	0	0	0	0	0	0	0	0	0	0	0	0	0	0	0	0	0	0	0	0	0	0	0	0	0	0	0	0	0	0	2.07	0	0	0	0	0	0	0	0	0	0	0
AGGACCGGATCGCCGGAGGGT	zma-MIR_N21a	seed_snp	0	0	0	0	0	0	1.21	0	0	0	0	0	0	0	0	0	0	0	0	0	0	0	0	0	0	0	0	0	0	0	0	0	0	0	0	7.8	0	0	0	0	0	0	0	0	0	0	0
AGGACTGAATCGCCGGAGGGT	zma-MIR_N21a	seed_snp	0	0	0	0	0	0	0	0	0	0	0	0	0	0	0	0	0	0	0	0	0	0	0	0	0	0	0	0	0	0	0	0	0	0	0	2.75	0	0	0	0	0	0	0	0	0	0	0
AGGACTGGAACGCCGGAGGGT	zma-MIR_N21a	seed_snp	0	0	0	0	0	0	0	0	0	0	0	0	0	0	0	0	0	0	0	0	0	0	0.21	0	0	0	0	0	0	0	0	0	0	0	0	2.14	0	0	0	0	0	0	0	0	0	0	0
AGGACTGGACCGCCGGAGGGT	zma-MIR_N21a	seed_snp	0	0	0	0	0	0	1.21	0	0	0	0	0	0	0	0	0	0	0	0	0	0	0	0	0	0	0	0	0	0	0	0	0	0	0	0	6.5	0	0	0	0	0	0	2.67	0	0	0	0
AGGACTGGATAGCCGGAGGGT	zma-MIR_N21a	seed_snp	0	0	0	0	0	0	0	0	0	0	0	0	0	0	0	0	0	0	0	0	0	1.23	0	0	0	0	0	0	0	0	0	0	0	0	0	9.07	0	0	0	0	0	0	0	0	0	0	0
AGGACTGGATCACCGGAGGGT	zma-MIR_N21a	seed_snp	0	0	0	0	0	0	0	0	0	0	0	0	0	0	0	0	0	0	0	0	0	1.12	0	0	0	0	0	0	0	0	0	0	0	0	0	4.21	0	0	0	0	0	0	0	0	0	0	0
AGGACTGGATCCCCGGAGGGT	zma-MIR_N21a	seed_snp	0	0	0	0	0	0	0	0	0	0	0	0	0	0	0	0	0	0	0	0	0	0	0.18	0	0	0	0	0	0	0	0	0	0	0	0	0	0	0	0	0	0	0	0	0	0	0	0
AGGACTGGATCGACGGAGGGT	zma-MIR_N21a	seed_snp	0	0	0	0	0	0	0	0	0	0	0	0	0	0	0	0	0	0	0	0	0	1.28	0	0	0	0	0	0	0	0	0	0	0	0	0	0	0	0	0	0	0	0	0	0	0	0	0
AGGACTGGATCGCAGGAGGGT	zma-MIR_N21a	seed_snp	0	0	0	0	0	0	0	0	0	0	0	0	0	0	0	0	0	0	0	0	0	0	0	0	0	0	0	0	0	0	0	0	0	0	0	7.39	0	0	0	0	0	0	0	0	0	0	0
AGGACTGGATCGCCAGAGGGT	zma-MIR_N21a	seed_snp	0	0	0	0	0	0	0	0	0	0	0	0	0	0	0	0	0	0	0	0	0	0	0	0	0	0	0	0	0	0	0	0	0	0	0	2.57	0	0	0	0	0	0	0	0	0	0	0
AGGACTGGATCGCCGGAAGGT	zma-MIR_N21a	seed_snp	0	0	0	0	0	0	0	0	0	0	0	0	0	0	0	0	0	0	0	0	0	1.12	0	0	0	0	0	0	0	0	0	0	0	0	0	0	0	0	0	0	0	0	0	0	0	0	0
AGGACTGGATCGCCGGAGAGT	zma-MIR_N21a	seed_snp	0	0	0	0	0	0	2.57	0	0	0	0	0	0	0	0	0	0	0	0	0	0	0	0.24	0	0	0	0	0	0	0	0	0	0	0	0	0	0	0	0	0	0	0	0	0	0	0	0
AGGACTGGATCGCCGGAGGAT	zma-MIR_N21a	seed_snp	0	0	0	0	1.65	0	2.49	0	0	0	0	0	0	0	0	0	0	0	0	0	0	0.96	0	0	0	0	0	0	0	0	0	0	0	0	0	10.23	0	0	0	0	0	0	0	0	0	0	0
AGGACTGGATCGCCGGAGGCT	zma-MIR_N21a	seed_snp	0	0	0	0	2.22	0	7.19	0	0	0	0	0	0	0	0	0	0	0	0	0	0	0	0	0	0	0	0	0	0	0	0	0	0	0	0	9.01	0	0	0	0	0	0	0	0	0	0	0
AGGACTGGATCGCCGGAGGGA	zma-MIR_N21a	seed_snp	0	0	0	0	18.95	8.54	45.61	0	0	0	4.99	0	0	0	0	0	0	1.08	0	0	0	1.28	0.4	0	0	0	0	0	0	0	0	0	0	33.96	38.28	92.79	0	0	0	0	0	13.72	33.18	0	0	0	0
AGGACTGGATCGCCGGAGGGC	zma-MIR_N21a	seed_snp	0	0	0	0	92.89	42.3	167.15	0	0	0	52.73	0	0	0	0	0	0	0	0	0	0	1.12	0.55	0	0	0	0	0	0	0	0	0	10.04	174.96	167.65	337.22	0	0	0	0	9.55	45.22	89.17	0	0	0	0
AGGACTGGATCGCCGGAGGGG	zma-MIR_N21a	seed_snp	0.58	0	0	0	30.68	6.03	23.68	0.57	0	0	16.83	0	0	0	0	0	1.76	4.48	0	0	0	13.13	4.1	0	2.21	0	0	1.49	0	4.56	0	0	87.03	26.06	22.91	57.07	3.13	0	1.92	0	0	5.28	10.92	0	0	0	0
AGGACTGGATCGCCGGAGGTT	zma-MIR_N21a	seed_snp	0	0	0	0	0	0	0.87	0	0	0	0	0	0	0	0	0	0	0	0	0	0	0	0.21	0	0	0	0	0	0	0	0	0	0	0	0	2.07	0	0	0	0	0	0	0	0	0	0	0
AGGACTGGATCGCCGGAGTGT	zma-MIR_N21a	seed_snp	0	0	0	0	0	0	2.42	0	0	0	0	0	0	0	0	0	0	0	0	0	0	0	0.21	0	0	0	0	0	0	0	0	0	0	5.96	0	3.36	0	0	0	0	0	0	0	0	0	0	0
AGGACTGGATCGCCGGATGGT	zma-MIR_N21a	seed_snp	0	0	0	0	0	0	2.22	0	0	0	0	0	0	0	0	0	0	0	0	0	0	0	0	0	0	0	0	0	0	0	0	0	0	3.25	2.75	9.69	0	0	0	0	0	0	0	0	0	0	0
AGGACTGGATCGCCGGCGGGT	zma-MIR_N21a	seed_snp	0	0	0	0	0	0	0	0	0	0	0	0	0	0	0	0	0	0	0	0	0	13.24	0	0	0	0	0	0	0	0	0	0	17.41	0	0	0	0	0	0	0	0	0	0	0	0	0	0
AGGACTGGATCGCCGGGGGGT	zma-MIR_N21a	seed_snp	0	0	0	0	0	0.74	1.45	0	0	0	0	0	0	0	0	0	0	0	0	0	0	8.69	1.25	0	0	0	0	0	0	0	0	0	4.69	3.79	0	8.1	0	0	0	0	0	0	4.51	0	0	0	0
AGGACTGGATCGCCGGTGGGT	zma-MIR_N21a	seed_snp	0	0	0	0	0	0	0	0	0	0	0	0	0	0	0	0	0	0	0	0	0	0	0	0	0	0	0	0	0	0	0	0	0	0	0	2.44	0	0	0	0	0	0	0	0	0	0	0
AGGACTGGATCGCCGTAGGGT	zma-MIR_N21a	seed_snp	0	0	0	0	0	0	0	0	0	0	0	0	0	0	0	0	0	0	0	0	0	0	0	0	0	0	0	0	0	0	0	0	0	3.05	2.94	2.75	0	0	0	0	0	0	0	0	0	0	0
AGGACTGGATCGCCTGAGGGT	zma-MIR_N21a	seed_snp	0	0	0	0	0	0	1.61	0	0	0	0	0	0	0	0	0	0	0	0	0	0	0	0	0	0	0	0	0	0	0	0	0	0	0	0	7.1	0	0	0	0	0	0	0	0	0	0	0
AGGACTGGATCGCTGGAGGGT	zma-MIR_N21a	seed_snp	0	0	0	0	0	0	0	0	0	0	0	0	0	0	0	0	0	0	0	0	0	0	0	0	0	0	0	0	0	0	0	0	0	0	0	3.36	0	0	0	0	0	0	0	0	0	0	0
AGGACTGGATCGTCGGAGGGT	zma-MIR_N21a	seed_snp	0	0	0	0	0	0	0.87	0	0	0	0	0	0	0	0	0	0	0	0	0	0	0	0	0	0	0	0	0	0	0	0	0	0	0	0	0	0	0	0	0	0	0	0	0	0	0	0
AGGACTGGATCTCCGGAGGGT	zma-MIR_N21a	seed_snp	0	0	0	0	0	0	0	0	0	0	0	0	0	0	0	0	0	0	0	0	0	0	0	0	0	0	0	0	0	0	0	0	0	0	0	2.44	0	0	0	0	0	0	0	0	0	0	0
AGGACTGGATTGCCGGAGGGT	zma-MIR_N21a	seed_snp	0	0	0	0	0	0	0	0	0	0	0	0	0	0	0	0	0	1.08	0	0	0	4.3	0	0	0	0	0	0	0	0	0	0	8.03	0	0	0	0	0	0	0	0	0	0	0	0	0	0
AGGACTGGCTCGCCGGAGGGT	zma-MIR_N21a	seed_snp	0	0	0	0	0	0	0	0	0	0	0	0	0	0	0	0	0	0	0	0	0	0	0	0	0	0	0	0	0	0	0	0	0	0	0	0	0	0	0	0	0	0	0	0	0	0	0
AGGACTGGGTCGCCGGAGGGT	zma-MIR_N21a	seed_snp	0	0	0	0	1.07	0	0.87	0	0	0	0	0	0	0	0	0	0	0	0	0	0	0	0	0	0	0	0	0	0	0	0	0	0	0	0	6.65	0	0	0	0	0	0	4.85	0	0	0	0
AGGACTGTATCGCCGGAGGGT	zma-MIR_N21a	seed_snp	0	0	0	0	0	0	2.02	0	0	0	0	0	0	0	0	0	0	0	0	0	0	0.96	0	0	0	0	0	0	0	0	0	0	0	0	0	5.78	0	0	0	0	0	0	0	0	0	0	0
AGGACTTGATCGCCGGAGGGT	zma-MIR_N21a	seed_snp	0	0	0	0	0	0	2.82	0	0	0	0	0	0	0	0	0	0	0	0	0	0	0.96	0.27	0	0	0	0	0	0	0	0	0	0	2.61	0	12.73	0	0	0	0	0	0	0	0	0	0	0
AGGCCTGGATCGCCGGAGGGT	zma-MIR_N21a	seed_snp	0	0	0	0	0	0	0	0	0	0	0	0	0	0	0	0	0	0	0	0	0	1.43	0	0	0	0	0	0	0	0	0	0	0	0	0	0	0	0	0	0	0	0	0	0	0	0	0
AGGGCTGGATCGCCGGAGGGT	zma-MIR_N21a	seed_snp	0	0	0	0	0.77	0	2.56	0	0	0	0	0	0	0	0	0	0	0	0	0	0	0	0	0	0	0	0	0	0	0	0	0	0	0	0	11.4	0	0	0	0	0	0	0	0	0	0	0
AGGTCTGGATCGCCGGAGGGT	zma-MIR_N21a	seed_snp	0	0	0	0	0	0	0	0	0	0	0	0	0	0	0	0	0	0	0	0	0	0	0	0	0	0	0	0	0	0	0	0	0	0	0	7.09	0	0	0	0	0	0	0	0	0	0	0
AGTACTGGATCGCCGGAGGGT	zma-MIR_N21a	seed_snp	0	0	0	0	0	0	3.23	0	0	0	0	0	0	0	0	0	0	0	0	0	0	0	0.27	0	0	0	0	0	0	0	0	0	0	3.25	0	11.72	0	0	0	0	0	0	0	0	0	0	0
ATGACTGGATCGCCGGAGGGT	zma-MIR_N21a	seed_snp	0	0	0	0	0	0	1.41	0	0	0	0	0	0	0	0	0	0	2.01	0	0	0	0	0.24	0	0	0	0	0	0	0	0	0	0	5.42	2.94	10.3	0	0	0	0	0	0	0	0	0	0	0
CCTCCGGCGATCCAGTCCTCA	zma-MIR_N21a	seed_snp	0	0	0	0	1.14	0	4.17	0	0	0	0	0	0	0	0	0	0	0	0	0	0	0	0	0	0	0	0	0	0	0	0	0	0	0	0	7.1	0	0	0	0	0	0	0	0	0	0	0
CCTCCGGCGATCCAGTCCTCT	zma-MIR_N21a	seed_snp	0	0	0	0	0	0	0	0	0	0	0	0	0	0	0	0	0	0	0	0	0	0	0	0	0	0	0	0	0	0	0	0	0	0	0	0	0	0	0	0	0	0	0	0	0	0	0
CGGACTGGATCGCCGGAGGGT	zma-MIR_N21a	seed_snp	0	0	0	0	0	0	0	0	0	0	0	0	0	0	0	0	0	0	0	0	0	0	0	0	0	0	0	0	0	0	0	0	0	0	0	0	0	0	0	0	0	0	0	0	0	0	0
GGGACTGGATCGCCGGAGGGT	zma-MIR_N21a	seed_snp	0	0	0	0	1.26	0.74	1.22	0	0	0	0	0	0	0	0	0	0	0	0	0	0	0	0	0	0	0	0	0	0	0	0	0	0	0	2.36	5.47	0	0	0	0	0	0	2.18	0	0	0	0
TGGACTGGATCGCCGGAGGGT	zma-MIR_N21a	seed_snp	0	0	0	0	0	0.63	0	0	0	0	0	0	0	0	0	0	0	0	0	0	0	0	0	0	0	0	0	0	0	0	0	0	0	0	0	8.54	0	0	0	0	0	0	0	0	0	0	0
CCTCCGGCGATCCAGTCCTCG	zma-MIR_N21a	star	0.36	0	0	0	13.83	5.63	19.1	0.5	0	0	8.06	0	0	0	0	0	0	0	2.51	2.69	0	0	0.27	0	0	0	0	0	0	0	0	0	0	12.82	3.93	23.6	69.49	0	0	11.78	0	8.52	24.4	0	4.2	7.8	0
AGGACTGGATCGCCGGAG	zma-MIR_N21a	sub3	0	0	0	0	5.56	3.61	5.76	0	0	0	0	0	0	0	0	0	0	0	0	0	0	18.05	0.18	3.4	0	0	0	0	0	0	0	0	0	28.9	19.09	32.12	0	0	0	0	0	5.56	40.69	0	0	0	0
AGGACTGGATCGCCGGAGG	zma-MIR_N21a	sub3	0	0	0	0	1.91	1.48	5.3	0	0	0	0	0	0	0	0	0	0	0	0	0	0	92.58	0	12.37	0	0	0	0	0	0	0	0	0	14.65	7.76	18.16	0	0	0	0	0	4.07	16.91	0	0	0	0
AGGACTGGATCGCCGGAGGG	zma-MIR_N21a	sub3	0.3	0	0	0	8.03	3.07	11.05	0	0	0	4.48	0	0	0	0	0	1.32	0	0	0	0	38.37	1.79	7.76	6.93	0	6.08	1.92	5.43	8.43	5.39	3.39	11.38	17.85	16.36	26.68	9.4	1.3	6.12	0	0	0	23.48	0	0	0	0
CCTCCGGCGATCCAGTCCT	zma-MIR_N21a	sub3	0.15	0	0	0	0	0	0	0	0	0	0	0	0	0	0	0	0	0	0	0	0	3.48	0	0	0	0	0	0	0	0	0	0	0	0	0	0	0	0	0	0	0	0	0	0	0	0	0
CCTCCGGCGATCCAGTCCTC	zma-MIR_N21a	sub3	0.25	0	0	0	0	0	0	0	0	0	0	0	0	0	0	0	0	0	0	0	0	0	0	0	0	0	0	0	0	0	0	0	0	0	0	0	2.81	0	0	0	0	0	4.66	0	0	0	0
CTCCGGCGATCCAGTCCTCG	zma-MIR_N21a	sub5	0	0	0	0	0	0	0	0	0	0	0	0	0	0	0	0	0	0	0	0	0	0	0	0	0	0	0	0	0	0	0	0	0	0	0	0	0	0	0	0	0	0	0	0	0	0	3.23
GACTGGATCGCCGGAGGGT	zma-MIR_N21a	sub5	2.74	0	0	0	6.39	3.3	5.96	0.43	0	0	6.78	0	2.96	0	0	0.75	1.98	0.93	0	0	0	0	0.55	0	0	0	0	0	0	0	0	0	0	0	0	3.11	0	0	0	0	0	1.66	6.52	0	0	0	0
GGACTGGATCGCCGGAGGGT	zma-MIR_N21a	sub5	0	0	0	0	0	0	0.87	0	0	0	0	0	0	0	0	0	0	0.93	0	0	0	3.19	0.61	6.31	0	0	0	0	0	0	0	0	0	0	0	1.83	0	0	0	0	0	0	0	0	0	0	0
ACTGGATCGCCGGAGGGTAAG	zma-MIR_N21a	sub5&add3	0	0	0	0	0	0.85	0	0	0	0	0	0	0	0	0	0	0	0	0	0	0	3.55	0.27	0	0	0	0	0	0	0	0	0	0	0	0	0	0	0	0	0	0	0	0	0	0	0	0
CCGGCGATCCAGTCCTCGGC	zma-MIR_N21a	sub5&add3	0	0	0	0	0	0	0	0	0	0	0	0	0	0	0	0	0	0	0	0	0	0	0	0	0	0	0	0	0	0	0	0	0	0	0	0	0	0	0	0	0	0	0	0	0	0	0
CCGGCGATCCAGTCCTCGGCG	zma-MIR_N21a	sub5&add3	0	0	0	0	0	0	0	0	0	0	0	0	0	0	0	0	0	0	0	0	0	0	0.18	0	0	0	0	0	0	0	0	0	0	0	0	0	0	0	0	0	0	0	0	0	0	0	0
CTCCGGCGATCCAGTCCTCGG	zma-MIR_N21a	sub5&add3	0	0	0	0	0	0	0	0	0	0	0	0	0	0	0	0	0	0	0	0	0	0	0.18	0	0	0	0	0	0	0	0	0	0	0	0	0	0	0	0	0	0	0	0	0	0	0	0
GACTGGATCGCCGGAGGGTA	zma-MIR_N21a	sub5&add3	0	0	0	0	0	0	0	0	0	0	0	0	0	0	0	0	0	0	0	0	0	3.62	0.52	0	0	0	0	0	0	0	0	0	0	0	0	1.93	4.41	0	0	1.62	0	0	8.15	0	0	0	0
GACTGGATCGCCGGAGGGTAA	zma-MIR_N21a	sub5&add3	0	0	0	0	0	0	0	0	0	0	0	0	0	0	0	0	2.86	4.94	0	0	0	16.16	5.84	5.82	0	0	0	0	0	0	0	0	0	0	0	0	0	0	0	0	0	0	0	0	0	0	0
GGACTGGATCGCCGGAGGGTA	zma-MIR_N21a	sub5&add3	0	0	0	0	0.9	0	0	0	0	0	0	0	0	0	0	0	2.2	12.19	0	0	0	12.22	5.05	1.94	0	0	0	0	0	0	0	0	4.02	0	0	0	4.37	0	0	0	0	0	0	0	0	0	0
TCCGGCGATCCAGTCCTCGGC	zma-MIR_N21a	sub5&add3	0	0	0	0	0	0	0	0	4.82	1.15	0	0	0	0	4.91	3.23	0	0	1.95	0	2.2	1.28	0.52	0	0	0	0	0	0	0	0	0	0	0	0	0	0	0	0	0	0	0	0	0	0	0	0
GACTGGATCGCCGGAGGG	zma-MIR_N21a	sub5&sub3	0.56	0	0	0	0	0	0	0	0	0	0	0	0	0	0	0	0	0	0	0	0	0	0	0	0	0	0	0	0	0	0	0	0	0	0	0	0	0	0	0	0	0	0	0	0	0	0
GGACTGGATCGCCGGAGG	zma-MIR_N21a	sub5&sub3	0	0	0	0	0	0	0	0	0	0	0	0	0	0	0	0	0	0	0	0	0	0	0	0	0	0	0	0	0	0	0	0	0	0	0	0	0	0	0	0	0	0	0	0	0	0	0
GGACTGGATCGCCGGAGGG	zma-MIR_N21a	sub5&sub3	0	0	0	0	0	0	0	0	0	0	0	0	0	0	0	0	0	0	0	0	0	0	0	0	0	0	0	0	0	0	0	0	0	0	0	0	0	0	0	0	0	0	0	0	0	0	0
AGGACTGGATCGCCGGAA	zma-MIR_N21a	tail_snp	0	0	0	0	0	0	0	0	0	0	0	0	0	0	0	0	0	0	0	0	0	0	0	0	0	0	0	0	0	0	0	0	0	0	0	0	0	0	0	0	0	0	4.66	0	0	0	0
AGGACTGGATCGCCGGAGA	zma-MIR_N21a	tail_snp	0	0	0	0	0	0	0	0	0	0	0	0	0	0	0	0	0	0	0	0	0	0	0	0	0	0	0	0	0	0	0	0	0	0	0	0	0	0	0	0	0	0	0	0	0	0	0
AGGACTGGATCGCCGGAGGA	zma-MIR_N21a	tail_snp	0	0	0	0	0	0	0.87	0	0	0	0	0	0	0	0	0	0	0	0	0	0	0	0	0	0	0	0	0	0	0	0	0	0	0	0	0	0	0	0	0	0	0	1.46	0	0	0	0
AGGACTGGATCGCCGGAGGT	zma-MIR_N21a	tail_snp	0	0	0	0	0	0	1.01	0	0	0	0	0	0	0	0	0	0	0	0	0	0	0	0	0	0	0	0	0	0	0	0	0	0	0	0	0	0	0	0	0	0	0	0	0	0	0	0
AGGACTGGATCGCCGGAT	zma-MIR_N21a	tail_snp	0	0	0	0	0	0	0	0	0	0	0	0	0	0	0	0	0	0	0	0	0	0	0.24	0	0	0	0	0	0	0	0	0	0	0	0	0	0	0	0	0	0	0	0	0	0	0	0
GACTGGATCGCCGGAGGGGAA	zma-MIR_N21a	tail_snp	0	0	0	0	0	0	0	0	0	0	0	0	0	0	0	0	0	0	0	0	0	0	0.24	0	0	0	0	0	0	0	0	0	0	0	0	0	0	0	0	0	0	0	0	0	0	0	0
GAGGACTGGATCGCCGGAGGA	zma-MIR_N21a	tail_snp	0	0	0	0	0.76	0.85	3.71	0	0	0	0	0	0	0	0	0	0	0	0	0	0	0	0	0	0	0	0	0	0	0	0	0	0	0	0	8.71	0	0	0	0	0	0	5.23	0	0	0	0
AGGACTGGATCGCCGGAGGGTA	zma-MIR_N21b	add3	0	0	0	0	0	0	0	0	0	0	0	0	0	0	0	0	0	0	0	0	0	5.33	0.52	0	0	0	0	0	0	0	0	0	7.36	3.05	0	2.42	0	0	0	0	0	0	0	0	0	0	0
ACCCTCCGGCGATCCAGTCCT	zma-MIR_N21b	add5&sub3	0	0	0	0	0	0	0	0	0	0	0	0	0	0	0	0	0	0	0	0	0	0	0	0	0	0	0	0	0	0	0	0	0	0	0	0	2.49	0	0	0	0	0	0	0	0	0	0
CCCTCCGGCGATCCAGTCCTC	zma-MIR_N21b	add5&sub3	0	0	0	0	0	0	0	0	0	0	0	0	0	0	0	0	0	0	0	0	0	0	0	0	0	0	0	0	0	0	0	0	0	0	0	0	3.13	0	0	0	0	0	0	0	0	0	0
CCGAGGACTGGATCGCCGGAG	zma-MIR_N21b	add5&sub3	0	3.45	0	0	0.76	1.69	3.77	0	0	0	0	0	0	0	0	0	13.65	22.07	0	0	0	92.3	26.27	7.03	0	0	0	0	0	0	0	0	23.43	0	0	10.07	0	0	0	0	0	0	4.07	0	0	0	0
CGAGGACTGGATCGCCGGAG	zma-MIR_N21b	add5&sub3	0	0	0	0	0	0	0	0	0	0	0	0	0	0	0	0	0	0	0	0	0	0	0.18	0	0	0	0	0	0	0	0	0	0	0	0	0	0	0	0	0	0	0	0	0	0	0	0
CGAGGACTGGATCGCCGGAGG	zma-MIR_N21b	add5&sub3	0	0	0	0	0	0.74	4.06	0	0	0	0	0	0	0	0	0	0	2.01	0	0	0	14.89	1.37	0	0	2.49	0	0	0	0	0	0	0	0	0	12.2	2.91	0	0	0	0	3.76	20.68	0	0	0	0
GAGGACTGGATCGCCGGAG	zma-MIR_N21b	add5&sub3	0	0	0	0	0	0	0	0	0	0	0	0	0	0	0	0	0	0	0	0	0	0	0	0	0	0	0	0	0	0	0	0	0	0	3.15	12.89	0	0	0	0	0	0	17.79	0	0	0	0
GAGGACTGGATCGCCGGAGG	zma-MIR_N21b	add5&sub3	0	0	0	0	0	0	0	0	0	0	0	0	0	0	0	0	0	0	0	0	0	6.92	0	0	0	0	0	0	0	0	0	0	0	0	0	0	0	0	0	0	0	0	1.7	0	0	0	0
GAGGACTGGATCGCCGGAGGG	zma-MIR_N21b	add5&sub3	0.43	0	0	0	9.72	6.22	23.89	0.5	0	0	0	0	11.42	0	0	0	3.74	2.16	0	1.54	0	26.23	3.56	3.64	19.64	21.28	39.68	10.32	22.74	17.3	17.24	36.02	19.41	32.83	41.26	80.13	49.9	4.27	13.31	11.74	1.9	11.48	112.02	0	0	0	0
TACCCTCCGGCGATCCAGTCC	zma-MIR_N21b	add5&sub3	0.69	0	0	0	0	0	0	0.43	2.43	1.48	0	0	0	1.41	3.51	2.93	1.98	1.54	6.41	10.17	0	0	0.3	0	2.21	0	0	2.56	0	0	0	0	0	0	0	0	8.52	3.22	2.65	0	0	0	0	0	0	0	0
AGGACTGGATCGCCGGAGGGT	zma-MIR_N21b	mature	9.55	34.54	17.52	0	512.94	307.56	927.01	8.56	21.45	1.31	207.47	1.02	18.61	5.86	26.32	21.56	284.49	328.88	46.82	30.14	9.54	1697.2	338.77	184.79	281.53	349.28	359.49	264.38	309.96	278.97	382.9	447.68	1421.19	1146.5	1189	2194.31	865.37	104.07	242.28	227.56	70.51	316.72	1324.65	16.97	13.29	41.07	15.63
AGGACTGGATCGCCGGAGGGTC	zma-MIR_N21b	nt_add3	0	0	0	0	0	0	0	0	0	0	0	0	0	0	0	0	0	0	0	0	0	0	0	0	0	0	0	0	0	0	0	0	0	0	0	1.83	0	0	0	0	0	0	0	0	0	0	0
AGGACTGGATCGCCGGAGGGTG	zma-MIR_N21b	nt_add3	0	0	0	0	0	0	0	0	0	0	0	0	0	0	0	0	0	0	0	0	0	1.28	0	0	0	0	0	0	0	0	0	0	0	0	0	0	0	0	0	0	0	0	0	0	0	0	0
AGGACTGGATCGCCGGAGGGTT	zma-MIR_N21b	nt_add3	0	0	0	0	0	0	0	0	0	0	0	0	0	0	0	0	0	0.93	0	0	0	14.62	3.01	0	0	0	0	0	0	0	0	0	17.41	0	0	5.25	3.13	0	0	0	0	0	1.7	0	0	0	0
GGACTGGATCGCCGGAGGGTT	zma-MIR_N21b	nt_add3	0	0	0	0	0	0	0	0	0	0	0	0	0	0	0	0	0	0	0	0	0	1.43	0	0	0	0	0	0	0	0	0	0	0	0	0	0	0	0	0	0	0	0	0	0	0	0	0
AGGACAGGATCGCCGGAGGGT	zma-MIR_N21b	seed_snp	0	0	0	0	0	0	0	0	0	0	0	0	0	0	0	0	0	0	0	0	0	0	0	0	0	0	0	0	0	0	0	0	0	0	0	2.07	0	0	0	0	0	0	0	0	0	0	0
AGGACCGGATCGCCGGAGGGT	zma-MIR_N21b	seed_snp	0	0	0	0	0	0	1.21	0	0	0	0	0	0	0	0	0	0	0	0	0	0	0	0	0	0	0	0	0	0	0	0	0	0	0	0	7.8	0	0	0	0	0	0	0	0	0	0	0
AGGACTGAATCGCCGGAGGGT	zma-MIR_N21b	seed_snp	0	0	0	0	0	0	0	0	0	0	0	0	0	0	0	0	0	0	0	0	0	0	0	0	0	0	0	0	0	0	0	0	0	0	0	2.75	0	0	0	0	0	0	0	0	0	0	0
AGGACTGGAACGCCGGAGGGT	zma-MIR_N21b	seed_snp	0	0	0	0	0	0	0	0	0	0	0	0	0	0	0	0	0	0	0	0	0	0	0.21	0	0	0	0	0	0	0	0	0	0	0	0	2.14	0	0	0	0	0	0	0	0	0	0	0
AGGACTGGACCGCCGGAGGGT	zma-MIR_N21b	seed_snp	0	0	0	0	0	0	1.21	0	0	0	0	0	0	0	0	0	0	0	0	0	0	0	0	0	0	0	0	0	0	0	0	0	0	0	0	6.5	0	0	0	0	0	0	2.67	0	0	0	0
AGGACTGGATAGCCGGAGGGT	zma-MIR_N21b	seed_snp	0	0	0	0	0	0	0	0	0	0	0	0	0	0	0	0	0	0	0	0	0	1.23	0	0	0	0	0	0	0	0	0	0	0	0	0	9.07	0	0	0	0	0	0	0	0	0	0	0
AGGACTGGATCACCGGAGGGT	zma-MIR_N21b	seed_snp	0	0	0	0	0	0	0	0	0	0	0	0	0	0	0	0	0	0	0	0	0	1.12	0	0	0	0	0	0	0	0	0	0	0	0	0	4.21	0	0	0	0	0	0	0	0	0	0	0
AGGACTGGATCCCCGGAGGGT	zma-MIR_N21b	seed_snp	0	0	0	0	0	0	0	0	0	0	0	0	0	0	0	0	0	0	0	0	0	0	0.18	0	0	0	0	0	0	0	0	0	0	0	0	0	0	0	0	0	0	0	0	0	0	0	0
AGGACTGGATCGACGGAGGGT	zma-MIR_N21b	seed_snp	0	0	0	0	0	0	0	0	0	0	0	0	0	0	0	0	0	0	0	0	0	1.28	0	0	0	0	0	0	0	0	0	0	0	0	0	0	0	0	0	0	0	0	0	0	0	0	0
AGGACTGGATCGCAGGAGGGT	zma-MIR_N21b	seed_snp	0	0	0	0	0	0	0	0	0	0	0	0	0	0	0	0	0	0	0	0	0	0	0	0	0	0	0	0	0	0	0	0	0	0	0	7.39	0	0	0	0	0	0	0	0	0	0	0
AGGACTGGATCGCCAGAGGGT	zma-MIR_N21b	seed_snp	0	0	0	0	0	0	0	0	0	0	0	0	0	0	0	0	0	0	0	0	0	0	0	0	0	0	0	0	0	0	0	0	0	0	0	2.57	0	0	0	0	0	0	0	0	0	0	0
AGGACTGGATCGCCGGAAGGT	zma-MIR_N21b	seed_snp	0	0	0	0	0	0	0	0	0	0	0	0	0	0	0	0	0	0	0	0	0	1.12	0	0	0	0	0	0	0	0	0	0	0	0	0	0	0	0	0	0	0	0	0	0	0	0	0
AGGACTGGATCGCCGGAGAGT	zma-MIR_N21b	seed_snp	0	0	0	0	0	0	2.57	0	0	0	0	0	0	0	0	0	0	0	0	0	0	0	0.24	0	0	0	0	0	0	0	0	0	0	0	0	0	0	0	0	0	0	0	0	0	0	0	0
AGGACTGGATCGCCGGAGGAT	zma-MIR_N21b	seed_snp	0	0	0	0	1.65	0	2.49	0	0	0	0	0	0	0	0	0	0	0	0	0	0	0.96	0	0	0	0	0	0	0	0	0	0	0	0	0	10.23	0	0	0	0	0	0	0	0	0	0	0
AGGACTGGATCGCCGGAGGCT	zma-MIR_N21b	seed_snp	0	0	0	0	2.22	0	7.19	0	0	0	0	0	0	0	0	0	0	0	0	0	0	0	0	0	0	0	0	0	0	0	0	0	0	0	0	9.01	0	0	0	0	0	0	0	0	0	0	0
AGGACTGGATCGCCGGAGGGA	zma-MIR_N21b	seed_snp	0	0	0	0	18.95	8.54	45.61	0	0	0	4.99	0	0	0	0	0	0	1.08	0	0	0	1.28	0.4	0	0	0	0	0	0	0	0	0	0	33.96	38.28	92.79	0	0	0	0	0	13.72	33.18	0	0	0	0
AGGACTGGATCGCCGGAGGGC	zma-MIR_N21b	seed_snp	0	0	0	0	92.89	42.3	167.15	0	0	0	52.73	0	0	0	0	0	0	0	0	0	0	1.12	0.55	0	0	0	0	0	0	0	0	0	10.04	174.96	167.65	337.22	0	0	0	0	9.55	45.22	89.17	0	0	0	0
AGGACTGGATCGCCGGAGGGG	zma-MIR_N21b	seed_snp	0.58	0	0	0	30.68	6.03	23.68	0.57	0	0	16.83	0	0	0	0	0	1.76	4.48	0	0	0	13.13	4.1	0	2.21	0	0	1.49	0	4.56	0	0	87.03	26.06	22.91	57.07	3.13	0	1.92	0	0	5.28	10.92	0	0	0	0
AGGACTGGATCGCCGGAGGTT	zma-MIR_N21b	seed_snp	0	0	0	0	0	0	0.87	0	0	0	0	0	0	0	0	0	0	0	0	0	0	0	0.21	0	0	0	0	0	0	0	0	0	0	0	0	2.07	0	0	0	0	0	0	0	0	0	0	0
AGGACTGGATCGCCGGAGTGT	zma-MIR_N21b	seed_snp	0	0	0	0	0	0	2.42	0	0	0	0	0	0	0	0	0	0	0	0	0	0	0	0.21	0	0	0	0	0	0	0	0	0	0	5.96	0	3.36	0	0	0	0	0	0	0	0	0	0	0
AGGACTGGATCGCCGGATGGT	zma-MIR_N21b	seed_snp	0	0	0	0	0	0	2.22	0	0	0	0	0	0	0	0	0	0	0	0	0	0	0	0	0	0	0	0	0	0	0	0	0	0	3.25	2.75	9.69	0	0	0	0	0	0	0	0	0	0	0
AGGACTGGATCGCCGGCGGGT	zma-MIR_N21b	seed_snp	0	0	0	0	0	0	0	0	0	0	0	0	0	0	0	0	0	0	0	0	0	13.24	0	0	0	0	0	0	0	0	0	0	17.41	0	0	0	0	0	0	0	0	0	0	0	0	0	0
AGGACTGGATCGCCGGGGGGT	zma-MIR_N21b	seed_snp	0	0	0	0	0	0.74	1.45	0	0	0	0	0	0	0	0	0	0	0	0	0	0	8.69	1.25	0	0	0	0	0	0	0	0	0	4.69	3.79	0	8.1	0	0	0	0	0	0	4.51	0	0	0	0
AGGACTGGATCGCCGGTGGGT	zma-MIR_N21b	seed_snp	0	0	0	0	0	0	0	0	0	0	0	0	0	0	0	0	0	0	0	0	0	0	0	0	0	0	0	0	0	0	0	0	0	0	0	2.44	0	0	0	0	0	0	0	0	0	0	0
AGGACTGGATCGCCGTAGGGT	zma-MIR_N21b	seed_snp	0	0	0	0	0	0	0	0	0	0	0	0	0	0	0	0	0	0	0	0	0	0	0	0	0	0	0	0	0	0	0	0	0	3.05	2.94	2.75	0	0	0	0	0	0	0	0	0	0	0
AGGACTGGATCGCCTGAGGGT	zma-MIR_N21b	seed_snp	0	0	0	0	0	0	1.61	0	0	0	0	0	0	0	0	0	0	0	0	0	0	0	0	0	0	0	0	0	0	0	0	0	0	0	0	7.1	0	0	0	0	0	0	0	0	0	0	0
AGGACTGGATCGCTGGAGGGT	zma-MIR_N21b	seed_snp	0	0	0	0	0	0	0	0	0	0	0	0	0	0	0	0	0	0	0	0	0	0	0	0	0	0	0	0	0	0	0	0	0	0	0	3.36	0	0	0	0	0	0	0	0	0	0	0
AGGACTGGATCGTCGGAGGGT	zma-MIR_N21b	seed_snp	0	0	0	0	0	0	0.87	0	0	0	0	0	0	0	0	0	0	0	0	0	0	0	0	0	0	0	0	0	0	0	0	0	0	0	0	0	0	0	0	0	0	0	0	0	0	0	0
AGGACTGGATCTCCGGAGGGT	zma-MIR_N21b	seed_snp	0	0	0	0	0	0	0	0	0	0	0	0	0	0	0	0	0	0	0	0	0	0	0	0	0	0	0	0	0	0	0	0	0	0	0	2.44	0	0	0	0	0	0	0	0	0	0	0
AGGACTGGATTGCCGGAGGGT	zma-MIR_N21b	seed_snp	0	0	0	0	0	0	0	0	0	0	0	0	0	0	0	0	0	1.08	0	0	0	4.3	0	0	0	0	0	0	0	0	0	0	8.03	0	0	0	0	0	0	0	0	0	0	0	0	0	0
AGGACTGGCTCGCCGGAGGGT	zma-MIR_N21b	seed_snp	0	0	0	0	0	0	0	0	0	0	0	0	0	0	0	0	0	0	0	0	0	0	0	0	0	0	0	0	0	0	0	0	0	0	0	0	0	0	0	0	0	0	0	0	0	0	0
AGGACTGGGTCGCCGGAGGGT	zma-MIR_N21b	seed_snp	0	0	0	0	1.07	0	0.87	0	0	0	0	0	0	0	0	0	0	0	0	0	0	0	0	0	0	0	0	0	0	0	0	0	0	0	0	6.65	0	0	0	0	0	0	4.85	0	0	0	0
AGGACTGTATCGCCGGAGGGT	zma-MIR_N21b	seed_snp	0	0	0	0	0	0	2.02	0	0	0	0	0	0	0	0	0	0	0	0	0	0	0.96	0	0	0	0	0	0	0	0	0	0	0	0	0	5.78	0	0	0	0	0	0	0	0	0	0	0
AGGACTTGATCGCCGGAGGGT	zma-MIR_N21b	seed_snp	0	0	0	0	0	0	2.82	0	0	0	0	0	0	0	0	0	0	0	0	0	0	0.96	0.27	0	0	0	0	0	0	0	0	0	0	2.61	0	12.73	0	0	0	0	0	0	0	0	0	0	0
AGGCCTGGATCGCCGGAGGGT	zma-MIR_N21b	seed_snp	0	0	0	0	0	0	0	0	0	0	0	0	0	0	0	0	0	0	0	0	0	1.43	0	0	0	0	0	0	0	0	0	0	0	0	0	0	0	0	0	0	0	0	0	0	0	0	0
AGGGCTGGATCGCCGGAGGGT	zma-MIR_N21b	seed_snp	0	0	0	0	0.77	0	2.56	0	0	0	0	0	0	0	0	0	0	0	0	0	0	0	0	0	0	0	0	0	0	0	0	0	0	0	0	11.4	0	0	0	0	0	0	0	0	0	0	0
AGGTCTGGATCGCCGGAGGGT	zma-MIR_N21b	seed_snp	0	0	0	0	0	0	0	0	0	0	0	0	0	0	0	0	0	0	0	0	0	0	0	0	0	0	0	0	0	0	0	0	0	0	0	7.09	0	0	0	0	0	0	0	0	0	0	0
AGTACTGGATCGCCGGAGGGT	zma-MIR_N21b	seed_snp	0	0	0	0	0	0	3.23	0	0	0	0	0	0	0	0	0	0	0	0	0	0	0	0.27	0	0	0	0	0	0	0	0	0	0	3.25	0	11.72	0	0	0	0	0	0	0	0	0	0	0
ATGACTGGATCGCCGGAGGGT	zma-MIR_N21b	seed_snp	0	0	0	0	0	0	1.41	0	0	0	0	0	0	0	0	0	0	2.01	0	0	0	0	0.24	0	0	0	0	0	0	0	0	0	0	5.42	2.94	10.3	0	0	0	0	0	0	0	0	0	0	0
CCTCCGGCGATCCAGTCCTCA	zma-MIR_N21b	seed_snp	0	0	0	0	1.14	0	4.17	0	0	0	0	0	0	0	0	0	0	0	0	0	0	0	0	0	0	0	0	0	0	0	0	0	0	0	0	7.1	0	0	0	0	0	0	0	0	0	0	0
CCTCCGGCGATCCAGTCCTCT	zma-MIR_N21b	seed_snp	0	0	0	0	0	0	0	0	0	0	0	0	0	0	0	0	0	0	0	0	0	0	0	0	0	0	0	0	0	0	0	0	0	0	0	0	0	0	0	0	0	0	0	0	0	0	0
CGGACTGGATCGCCGGAGGGT	zma-MIR_N21b	seed_snp	0	0	0	0	0	0	0	0	0	0	0	0	0	0	0	0	0	0	0	0	0	0	0	0	0	0	0	0	0	0	0	0	0	0	0	0	0	0	0	0	0	0	0	0	0	0	0
GGGACTGGATCGCCGGAGGGT	zma-MIR_N21b	seed_snp	0	0	0	0	1.26	0.74	1.22	0	0	0	0	0	0	0	0	0	0	0	0	0	0	0	0	0	0	0	0	0	0	0	0	0	0	0	2.36	5.47	0	0	0	0	0	0	2.18	0	0	0	0
TGGACTGGATCGCCGGAGGGT	zma-MIR_N21b	seed_snp	0	0	0	0	0	0.63	0	0	0	0	0	0	0	0	0	0	0	0	0	0	0	0	0	0	0	0	0	0	0	0	0	0	0	0	0	8.54	0	0	0	0	0	0	0	0	0	0	0
CCTCCGGCGATCCAGTCCTCG	zma-MIR_N21b	star	0.36	0	0	0	13.83	5.63	19.1	0.5	0	0	8.06	0	0	0	0	0	0	0	2.51	2.69	0	0	0.27	0	0	0	0	0	0	0	0	0	0	12.82	3.93	23.6	69.49	0	0	11.78	0	8.52	24.4	0	4.2	7.8	0
AGGACTGGATCGCCGGAG	zma-MIR_N21b	sub3	0	0	0	0	5.56	3.61	5.76	0	0	0	0	0	0	0	0	0	0	0	0	0	0	18.05	0.18	3.4	0	0	0	0	0	0	0	0	0	28.9	19.09	32.12	0	0	0	0	0	5.56	40.69	0	0	0	0
AGGACTGGATCGCCGGAGG	zma-MIR_N21b	sub3	0	0	0	0	1.91	1.48	5.3	0	0	0	0	0	0	0	0	0	0	0	0	0	0	92.58	0	12.37	0	0	0	0	0	0	0	0	0	14.65	7.76	18.16	0	0	0	0	0	4.07	16.91	0	0	0	0
AGGACTGGATCGCCGGAGGG	zma-MIR_N21b	sub3	0.3	0	0	0	8.03	3.07	11.05	0	0	0	4.48	0	0	0	0	0	1.32	0	0	0	0	38.37	1.79	7.76	6.93	0	6.08	1.92	5.43	8.43	5.39	3.39	11.38	17.85	16.36	26.68	9.4	1.3	6.12	0	0	0	23.48	0	0	0	0
CCTCCGGCGATCCAGTCCT	zma-MIR_N21b	sub3	0.15	0	0	0	0	0	0	0	0	0	0	0	0	0	0	0	0	0	0	0	0	3.48	0	0	0	0	0	0	0	0	0	0	0	0	0	0	0	0	0	0	0	0	0	0	0	0	0
CCTCCGGCGATCCAGTCCTC	zma-MIR_N21b	sub3	0.25	0	0	0	0	0	0	0	0	0	0	0	0	0	0	0	0	0	0	0	0	0	0	0	0	0	0	0	0	0	0	0	0	0	0	0	2.81	0	0	0	0	0	4.66	0	0	0	0
CTCCGGCGATCCAGTCCTCG	zma-MIR_N21b	sub5	0	0	0	0	0	0	0	0	0	0	0	0	0	0	0	0	0	0	0	0	0	0	0	0	0	0	0	0	0	0	0	0	0	0	0	0	0	0	0	0	0	0	0	0	0	0	3.23
GACTGGATCGCCGGAGGGT	zma-MIR_N21b	sub5	2.74	0	0	0	6.39	3.3	5.96	0.43	0	0	6.78	0	2.96	0	0	0.75	1.98	0.93	0	0	0	0	0.55	0	0	0	0	0	0	0	0	0	0	0	0	3.11	0	0	0	0	0	1.66	6.52	0	0	0	0
GGACTGGATCGCCGGAGGGT	zma-MIR_N21b	sub5	0	0	0	0	0	0	0.87	0	0	0	0	0	0	0	0	0	0	0.93	0	0	0	3.19	0.61	6.31	0	0	0	0	0	0	0	0	0	0	0	1.83	0	0	0	0	0	0	0	0	0	0	0
CCGGCGATCCAGTCCTCGGC	zma-MIR_N21b	sub5&add3	0	0	0	0	0	0	0	0	0	0	0	0	0	0	0	0	0	0	0	0	0	0	0	0	0	0	0	0	0	0	0	0	0	0	0	0	0	0	0	0	0	0	0	0	0	0	0
CCGGCGATCCAGTCCTCGGCG	zma-MIR_N21b	sub5&add3	0	0	0	0	0	0	0	0	0	0	0	0	0	0	0	0	0	0	0	0	0	0	0.18	0	0	0	0	0	0	0	0	0	0	0	0	0	0	0	0	0	0	0	0	0	0	0	0
CTCCGGCGATCCAGTCCTCGG	zma-MIR_N21b	sub5&add3	0	0	0	0	0	0	0	0	0	0	0	0	0	0	0	0	0	0	0	0	0	0	0.18	0	0	0	0	0	0	0	0	0	0	0	0	0	0	0	0	0	0	0	0	0	0	0	0
GACTGGATCGCCGGAGGGTA	zma-MIR_N21b	sub5&add3	0	0	0	0	0	0	0	0	0	0	0	0	0	0	0	0	0	0	0	0	0	3.62	0.52	0	0	0	0	0	0	0	0	0	0	0	0	1.93	4.41	0	0	1.62	0	0	8.15	0	0	0	0
GGACTGGATCGCCGGAGGGTA	zma-MIR_N21b	sub5&add3	0	0	0	0	0.9	0	0	0	0	0	0	0	0	0	0	0	2.2	12.19	0	0	0	12.22	5.05	1.94	0	0	0	0	0	0	0	0	4.02	0	0	0	4.37	0	0	0	0	0	0	0	0	0	0
TCCGGCGATCCAGTCCTCGGC	zma-MIR_N21b	sub5&add3	0	0	0	0	0	0	0	0	4.82	1.15	0	0	0	0	4.91	3.23	0	0	1.95	0	2.2	1.28	0.52	0	0	0	0	0	0	0	0	0	0	0	0	0	0	0	0	0	0	0	0	0	0	0	0
GACTGGATCGCCGGAGGG	zma-MIR_N21b	sub5&sub3	0.56	0	0	0	0	0	0	0	0	0	0	0	0	0	0	0	0	0	0	0	0	0	0	0	0	0	0	0	0	0	0	0	0	0	0	0	0	0	0	0	0	0	0	0	0	0	0
GGACTGGATCGCCGGAGG	zma-MIR_N21b	sub5&sub3	0	0	0	0	0	0	0	0	0	0	0	0	0	0	0	0	0	0	0	0	0	0	0	0	0	0	0	0	0	0	0	0	0	0	0	0	0	0	0	0	0	0	0	0	0	0	0
GGACTGGATCGCCGGAGGG	zma-MIR_N21b	sub5&sub3	0	0	0	0	0	0	0	0	0	0	0	0	0	0	0	0	0	0	0	0	0	0	0	0	0	0	0	0	0	0	0	0	0	0	0	0	0	0	0	0	0	0	0	0	0	0	0
AGGACTGGATCGCCGGAA	zma-MIR_N21b	tail_snp	0	0	0	0	0	0	0	0	0	0	0	0	0	0	0	0	0	0	0	0	0	0	0	0	0	0	0	0	0	0	0	0	0	0	0	0	0	0	0	0	0	0	4.66	0	0	0	0
AGGACTGGATCGCCGGAGA	zma-MIR_N21b	tail_snp	0	0	0	0	0	0	0	0	0	0	0	0	0	0	0	0	0	0	0	0	0	0	0	0	0	0	0	0	0	0	0	0	0	0	0	0	0	0	0	0	0	0	0	0	0	0	0
AGGACTGGATCGCCGGAGGA	zma-MIR_N21b	tail_snp	0	0	0	0	0	0	0.87	0	0	0	0	0	0	0	0	0	0	0	0	0	0	0	0	0	0	0	0	0	0	0	0	0	0	0	0	0	0	0	0	0	0	0	1.46	0	0	0	0
AGGACTGGATCGCCGGAGGT	zma-MIR_N21b	tail_snp	0	0	0	0	0	0	1.01	0	0	0	0	0	0	0	0	0	0	0	0	0	0	0	0	0	0	0	0	0	0	0	0	0	0	0	0	0	0	0	0	0	0	0	0	0	0	0	0
AGGACTGGATCGCCGGAT	zma-MIR_N21b	tail_snp	0	0	0	0	0	0	0	0	0	0	0	0	0	0	0	0	0	0	0	0	0	0	0.24	0	0	0	0	0	0	0	0	0	0	0	0	0	0	0	0	0	0	0	0	0	0	0	0
GAGGACTGGATCGCCGGAGGA	zma-MIR_N21b	tail_snp	0	0	0	0	0.76	0.85	3.71	0	0	0	0	0	0	0	0	0	0	0	0	0	0	0	0	0	0	0	0	0	0	0	0	0	0	0	0	8.71	0	0	0	0	0	0	5.23	0	0	0	0
TGTCACTTGGTTCCTGAACTC	zma-MIR_N22a	mature	0.81	0	0	0	0	0	0	0.57	1.06	1.64	0	0	0	0	2.15	0.96	0	0	10.03	5.76	5.14	0	0	0	0	0	0	0	0	0	0	0	0	0	0	0	23.02	6.74	14.4	8.26	0	0	1.46	5.66	16.09	23.94	3.23
GTTCGGGGACGCAAGTGACATA	zma-MIR_N22a	star	0	0	0	0	0	0	0	0	0	0	0	0	0	0	0	0	1.32	0.93	0	0	0	1.43	0.52	0	0	0	0	0	0	0	0	0	0	0	0	0	0	0	0	0	0	0	0	0	7.7	10.07	0
GTCACTTGGTTCCTGAACTC	zma-MIR_N22a	sub5	0	0	0	0	0	0	0	0	0	0	0	0	0	0	0	0	0	0	0	0	0	0	0	0	0	0	0	0	0	0	0	0	0	0	0	0	0	0	0	0	0	0	0	0	0	0	0
TGTCACTTGGTTCCTGAACTC	zma-MIR_N22b	mature	0.81	0	0	0	0	0	0	0.57	1.06	1.64	0	0	0	0	2.15	0.96	0	0	10.03	5.76	5.14	0	0	0	0	0	0	0	0	0	0	0	0	0	0	0	23.02	6.74	14.4	8.26	0	0	1.46	5.66	16.09	23.94	3.23
GTTCGGGGACGCAAGTGACATA	zma-MIR_N22b	star	0	0	0	0	0	0	0	0	0	0	0	0	0	0	0	0	1.32	0.93	0	0	0	1.43	0.52	0	0	0	0	0	0	0	0	0	0	0	0	0	0	0	0	0	0	0	0	0	7.7	10.07	0
GTCACTTGGTTCCTGAACTC	zma-MIR_N22b	sub5	0	0	0	0	0	0	0	0	0	0	0	0	0	0	0	0	0	0	0	0	0	0	0	0	0	0	0	0	0	0	0	0	0	0	0	0	0	0	0	0	0	0	0	0	0	0	0
AACAAAGCTTGTCTAGCTTAGTCG	zma-MIR_N23a	add3	0	0	0	0	0	0	0	0	0	0	0	0	0	0	0	0	0	2.47	0	0	0	0	0	0	0	0	0	0	0	0	0	0	0	0	0	0	0	0	0	0	0	0	0	0	0	0	0
AACAAAGCTTGTCTAGCTTAGTCGG	zma-MIR_N23a	add3	0	0	0	0	0	0	0	0	0	0	0	0	0	0	0	0	0	0.93	0	0	0	0	0	0	0	0	0	0	0	0	0	0	0	0	0	0	0	0	0	0	0	0	0	0	0	0	0
CTAAGCTAGACAAGCTTTGTTGT	zma-MIR_N23a	add5	0	0	0	0	0	0	0	0	0	0	0	0	0	0	0	0	0	0	0	0	0	0	0	0	0	0	0	0	0	0	0	0	0	0	0	0	0	0	0	0	0	0	0	0	0	0	0
TAAGCTAGACAAGCTTTGTTGT	zma-MIR_N23a	mature	0	0	0	0	0	0	0	0	0	0	0	0	0	0	0	0	0	0	0	0	0	0	0	0	0	0	0	0	0	0	0	0	0	0	0	0	0	0	0	0	0	0	0	0	0	0	0
AACAAAGCTTGTCTAGCTTAGT	zma-MIR_N23a	star	0	0	0	0	0	0	0	0	0	0	0	0	0	0	0	0	0	0	0	0	0	0	0	0	0	0	0	0	0	0	0	0	0	0	0	0	0	0	0	0	0	0	0	0	0	0	0
AAGCTAGACAAGCTTTGTTGT	zma-MIR_N23a	sub5	0	0	0	0	0	0	0	0	0	0	0	0	0	0	0	0	0	0	0	0	0	0	0	0	0	0	0	0	0	0	0	0	0	0	0	0	0	0	0	0	0	0	0	0	0	0	0
AAGCTAGACAAGCTTTGTTGTT	zma-MIR_N23a	sub5&add3	0	0	0	0	0	0	0	0	0	0	0	0	0	0	0	0	0	0	0	0	0	0	0	0	0	0	0	0	0	0	0	0	0	0	0	0	0	0	0	0	0	0	0	0	0	0	0
AACAAAGCTTGTCTAGCTTAGTCG	zma-MIR_N23b	add3	0	0	0	0	0	0	0	0	0	0	0	0	0	0	0	0	0	2.47	0	0	0	0	0	0	0	0	0	0	0	0	0	0	0	0	0	0	0	0	0	0	0	0	0	0	0	0	0
AACAAAGCTTGTCTAGCTTAGTCGG	zma-MIR_N23b	add3	0	0	0	0	0	0	0	0	0	0	0	0	0	0	0	0	0	0.93	0	0	0	0	0	0	0	0	0	0	0	0	0	0	0	0	0	0	0	0	0	0	0	0	0	0	0	0	0
CTAAGCTAGACAAGCTTTGTTGT	zma-MIR_N23b	add5	0	0	0	0	0	0	0	0	0	0	0	0	0	0	0	0	0	0	0	0	0	0	0	0	0	0	0	0	0	0	0	0	0	0	0	0	0	0	0	0	0	0	0	0	0	0	0
TAAGCTAGACAAGCTTTGTTGT	zma-MIR_N23b	mature	0	0	0	0	0	0	0	0	0	0	0	0	0	0	0	0	0	0	0	0	0	0	0	0	0	0	0	0	0	0	0	0	0	0	0	0	0	0	0	0	0	0	0	0	0	0	0
AACAAAGCTTGTCTAGCTTAGT	zma-MIR_N23b	star	0	0	0	0	0	0	0	0	0	0	0	0	0	0	0	0	0	0	0	0	0	0	0	0	0	0	0	0	0	0	0	0	0	0	0	0	0	0	0	0	0	0	0	0	0	0	0
AAGCTAGACAAGCTTTGTTGT	zma-MIR_N23b	sub5	0	0	0	0	0	0	0	0	0	0	0	0	0	0	0	0	0	0	0	0	0	0	0	0	0	0	0	0	0	0	0	0	0	0	0	0	0	0	0	0	0	0	0	0	0	0	0
AAGCTAGACAAGCTTTGTTGTT	zma-MIR_N23b	sub5&add3	0	0	0	0	0	0	0	0	0	0	0	0	0	0	0	0	0	0	0	0	0	0	0	0	0	0	0	0	0	0	0	0	0	0	0	0	0	0	0	0	0	0	0	0	0	0	0
AATCCCCCTTCAATCCACTCCAAA	zma-MIR_N24a	add3	0	0	0	0	0	0	0	0	0	0	0	0	0	0	0	0	0	0	0	0	0	0	0	0	0	0	0	0	0	0	0	0	0	0	0	0	0	0	0	0	0	0	0	0	0	0	0
AGTGGATTGAAGGGGGATTGGA	zma-MIR_N24a	add3	0	0	0	8.77	0	0	0	0	0	0	0	0	0	0	0	0	0	0	0	0	0	0.96	0.7	0	0	0	0	0	0	0	0	0	4.69	0	0	0	0	0	0	0	2.49	0	0	0	0	0	0
AGTGGATTGAAGGGGGATTGGAG	zma-MIR_N24a	add3	0	0	0	0	0	0	0	0	0	0	0	0	0	0	0	0	0	0	0	0	0	0	0.18	0	0	0	0	0	0	0	0	0	0	0	0	0	0	0	0	0	0	0	0	0	0	0	0
AGTGGATTGAAGGGGGATTGGAGG	zma-MIR_N24a	add3	0	0	0	0	0	0	0	0	0	0	0	0	0	0	0	0	0	0	0	0	0	0	1.03	0	0	0	0	0	0	0	0	0	0	0	0	0	0	0	0	0	0	0	0	0	0	0	0
GGAGTGGATTGAAGGGGGATTGG	zma-MIR_N24a	add5	0	0	0	0	0	0	0	0	0	0	0	0	0	0	0	0	0	0	0	0	0	0	0.58	0	0	0	0	0	0	0	0	0	0	0	0	0	0	0	0	0	0	0	0	0	0	0	0
GAGTGGATTGAAGGGGGATTGGA	zma-MIR_N24a	add5&add3	0	0	0	0	0	0	0	0	0	0	0	0	0	0	0	0	0	0	0	0	0	0	0.3	0	0	0	0	0	0	0	0	0	0	0	0	0	0	0	0	0	0	0	0	0	0	0	0
GAGTGGATTGAAGGGGGATTGGAG	zma-MIR_N24a	add5&add3	0	0	0	0	0	0	0	0	0	0	0	0	0	0	0	0	0	0	0	0	0	0	1.37	0	0	0	0	0	0	0	0	0	0	0	0	0	0	0	0	0	0	0	0	0	0	0	0
GGAGTGGATTGAAGGGGGATTGGA	zma-MIR_N24a	add5&add3	0	0	0	0	0	0	0	0	0	0	0	0	0	0	0	0	0	0	0	0	0	4.21	4.2	0	0	0	0	0	0	0	0	0	0	0	0	0	0	0	0	0	0	0	0	0	0	0	0
CAATCCCCCTTCAATCCACTC	zma-MIR_N24a	add5&sub3	0	0	0	0	0	0	0	0	0	0	0	0	0	0	0	0	0	0	0	0	0	0	0	0	0	0	0	0	0	0	0	0	0	0	0	0	0	0	0	0	0	0	0	0	0	0	0
GAGTGGATTGAAGGGGGATTG	zma-MIR_N24a	add5&sub3	0	0	0	0	0	0	0	0	0	0	0	0	0	0	0	0.86	0	0	0	0	0	0	0	0	0	0	0	0	0	0	0	0	0	0	0	0	0	0	0	0	0	0	0	0	0	0	0
GGAGTGGATTGAAGGGGGATT	zma-MIR_N24a	add5&sub3	0	0	0	0	0	0	0	0	0	0	0	0	0	0	0	0	0	0	0	0	0	0	0	0	0	0	0	0	0	0	0	0	0	0	0	0	0	0	0	0	0	0	0	0	0	0	0
TCCAATCCCCCTTCAATCCAC	zma-MIR_N24a	add5&sub3	0	0	0	0	0	0	0	0	0	0	0	0	10.57	0	0	0	0	0	0	0	0	0	0	0	0	0	0	0	0	0	0	0	0	0	0	0	0	2.77	0	1.9	0	0	0	0	0	0	0
TGGAGTGGATTGAAGGGGGAT	zma-MIR_N24a	add5&sub3	0	0	0	0	0	0	0	0	0	0	0	0	0	0	0	0	0	0	0	0	0	0	0	0	0	0	0	0	0	0	0	0	0	0	0	0	0	0	0	0	0	0	0	0	0	0	0
AGTGGATTGAAGGGGGATTGG	zma-MIR_N24a	mature	0	0	0	0	0	0	0	0	2.68	0	0	0	0	0	0.73	5.2	2.42	0.93	0	0	0	8.47	2.86	1.94	0	0	4.49	0	0	0	0	0	0	0	0	0	0	0	0	0	0	0	0	0	0	0	0
AATCCCCCTTCAATCCACTCC	zma-MIR_N24a	star	0	0	0	0	0	0	0	0	0	0	0	0	0	0	0	0	0	0	7.52	6.14	0	0	0	0	0	0	0	0	0	0	0	0	0	0	0	0	0	3.01	0	2.71	0	0	0	0	0	0	0
AGTGGATTGAAGGGGGAT	zma-MIR_N24a	sub3	0	0	0	0	0	0	0	0	0	0	0	0	0	0	0	0	0	0	0	0	0	0	0	0	0	0	0	0	0	0	0	0	0	0	0	0	0	0	0	0	0	0	0	0	0	0	0
AGTGGATTGAAGGGGGATT	zma-MIR_N24a	sub3	0	0	0	0	0	0	0	0	0	0	0	0	0	0	0	0	0	0	0	0	0	0	0	0	0	0	0	0	0	0	0	0	0	0	0	0	0	0	0	0	0	0	0	0	0	0	0
ATCCCCCTTCAATCCACTCCA	zma-MIR_N24a	sub5&add3	0	0	0	0	0	0	0	0	0	0	0	0	0	0	0	0	0	0	1.67	0	0	0	0	0	0	0	0	0	0	0	0	0	0	0	0	0	0	0	0	0	0	0	0	0	0	0	0
GGATTGAAGGGGGATTGGAGG	zma-MIR_N24a	sub5&add3	0	0	0	0	0	0	0	0	0	0	0	0	0	0	0	0	0	0	0	0	0	0	0.73	0	0	0	0	0	0	0	0	0	0	0	0	0	0	0	0	0	0	0	0	0	0	0	0
GTGGATTGAAGGGGGATTGGA	zma-MIR_N24a	sub5&add3	0	0	0	0	0	0	0	0	0	0	0	0	0	0	0	0	3.96	1.7	0	0	0	1.59	1.34	1.7	0	0	0	0	0	0	0	0	0	0	0	0	0	0	0	0	0	0	0	0	0	0	0
GTGGATTGAAGGGGGATTGGAG	zma-MIR_N24a	sub5&add3	0	0	0	0	0	0	0	0	0	0	0	0	0	0	0	0	0	0	0	0	0	0	0.61	0	0	0	0	0	0	0	0	0	0	0	0	0	0	0	0	0	0	0	0	0	0	0	0
GTGGATTGAAGGGGGATTGGAGG	zma-MIR_N24a	sub5&add3	0	0	0	0	0	0	0	0	0	0	0	0	0	0	0	0	0	0	0	0	0	0	0.24	0	0	0	0	0	0	0	0	0	0	0	0	0	0	0	0	0	0	0	0	0	0	0	0
TGGATTGAAGGGGGATTGGAG	zma-MIR_N24a	sub5&add3	0	0	0	0	0	0	0	0	0	0	0	0	0	0	0	0	3.08	1.08	0	0	0	0.96	1.52	0	0	0	0	0	0	0	0	0	0	0	0	0	0	0	0	0	0	0	0	0	0	0	0
TGGATTGAAGGGGGATTGGAGG	zma-MIR_N24a	sub5&add3	0	0	0	0	0	0	0	0	0	0	0	0	0	0	0	0	0	0	0	0	0	0	0	0	0	0	0	0	0	0	0	0	0	0	0	0	0	0	0	0	0	0	0	0	0	0	0
AATCCCCCTTCAATCCACTCCAAA	zma-MIR_N24b	add3	0	0	0	0	0	0	0	0	0	0	0	0	0	0	0	0	0	0	0	0	0	0	0	0	0	0	0	0	0	0	0	0	0	0	0	0	0	0	0	0	0	0	0	0	0	0	0
AGTGGATTGAAGGGGGATTGGA	zma-MIR_N24b	add3	0	0	0	8.77	0	0	0	0	0	0	0	0	0	0	0	0	0	0	0	0	0	0.96	0.7	0	0	0	0	0	0	0	0	0	4.69	0	0	0	0	0	0	0	2.49	0	0	0	0	0	0
AGTGGATTGAAGGGGGATTGGAG	zma-MIR_N24b	add3	0	0	0	0	0	0	0	0	0	0	0	0	0	0	0	0	0	0	0	0	0	0	0.18	0	0	0	0	0	0	0	0	0	0	0	0	0	0	0	0	0	0	0	0	0	0	0	0
AGTGGATTGAAGGGGGATTGGAGG	zma-MIR_N24b	add3	0	0	0	0	0	0	0	0	0	0	0	0	0	0	0	0	0	0	0	0	0	0	1.03	0	0	0	0	0	0	0	0	0	0	0	0	0	0	0	0	0	0	0	0	0	0	0	0
GGAGTGGATTGAAGGGGGATTGG	zma-MIR_N24b	add5	0	0	0	0	0	0	0	0	0	0	0	0	0	0	0	0	0	0	0	0	0	0	0.58	0	0	0	0	0	0	0	0	0	0	0	0	0	0	0	0	0	0	0	0	0	0	0	0
GAGTGGATTGAAGGGGGATTGGA	zma-MIR_N24b	add5&add3	0	0	0	0	0	0	0	0	0	0	0	0	0	0	0	0	0	0	0	0	0	0	0.3	0	0	0	0	0	0	0	0	0	0	0	0	0	0	0	0	0	0	0	0	0	0	0	0
GAGTGGATTGAAGGGGGATTGGAG	zma-MIR_N24b	add5&add3	0	0	0	0	0	0	0	0	0	0	0	0	0	0	0	0	0	0	0	0	0	0	1.37	0	0	0	0	0	0	0	0	0	0	0	0	0	0	0	0	0	0	0	0	0	0	0	0
GGAGTGGATTGAAGGGGGATTGGA	zma-MIR_N24b	add5&add3	0	0	0	0	0	0	0	0	0	0	0	0	0	0	0	0	0	0	0	0	0	4.21	4.2	0	0	0	0	0	0	0	0	0	0	0	0	0	0	0	0	0	0	0	0	0	0	0	0
CAATCCCCCTTCAATCCACTC	zma-MIR_N24b	add5&sub3	0	0	0	0	0	0	0	0	0	0	0	0	0	0	0	0	0	0	0	0	0	0	0	0	0	0	0	0	0	0	0	0	0	0	0	0	0	0	0	0	0	0	0	0	0	0	0
GAGTGGATTGAAGGGGGATTG	zma-MIR_N24b	add5&sub3	0	0	0	0	0	0	0	0	0	0	0	0	0	0	0	0.86	0	0	0	0	0	0	0	0	0	0	0	0	0	0	0	0	0	0	0	0	0	0	0	0	0	0	0	0	0	0	0
GGAGTGGATTGAAGGGGGATT	zma-MIR_N24b	add5&sub3	0	0	0	0	0	0	0	0	0	0	0	0	0	0	0	0	0	0	0	0	0	0	0	0	0	0	0	0	0	0	0	0	0	0	0	0	0	0	0	0	0	0	0	0	0	0	0
TCCAATCCCCCTTCAATCCAC	zma-MIR_N24b	add5&sub3	0	0	0	0	0	0	0	0	0	0	0	0	10.57	0	0	0	0	0	0	0	0	0	0	0	0	0	0	0	0	0	0	0	0	0	0	0	0	2.77	0	1.9	0	0	0	0	0	0	0
TGGAGTGGATTGAAGGGGGAT	zma-MIR_N24b	add5&sub3	0	0	0	0	0	0	0	0	0	0	0	0	0	0	0	0	0	0	0	0	0	0	0	0	0	0	0	0	0	0	0	0	0	0	0	0	0	0	0	0	0	0	0	0	0	0	0
AGTGGATTGAAGGGGGATTGG	zma-MIR_N24b	mature	0	0	0	0	0	0	0	0	2.68	0	0	0	0	0	0.73	5.2	2.42	0.93	0	0	0	8.47	2.86	1.94	0	0	4.49	0	0	0	0	0	0	0	0	0	0	0	0	0	0	0	0	0	0	0	0
AATCCCCCTTCAATCCACTCC	zma-MIR_N24b	star	0	0	0	0	0	0	0	0	0	0	0	0	0	0	0	0	0	0	7.52	6.14	0	0	0	0	0	0	0	0	0	0	0	0	0	0	0	0	0	3.01	0	2.71	0	0	0	0	0	0	0
AGTGGATTGAAGGGGGAT	zma-MIR_N24b	sub3	0	0	0	0	0	0	0	0	0	0	0	0	0	0	0	0	0	0	0	0	0	0	0	0	0	0	0	0	0	0	0	0	0	0	0	0	0	0	0	0	0	0	0	0	0	0	0
AGTGGATTGAAGGGGGATT	zma-MIR_N24b	sub3	0	0	0	0	0	0	0	0	0	0	0	0	0	0	0	0	0	0	0	0	0	0	0	0	0	0	0	0	0	0	0	0	0	0	0	0	0	0	0	0	0	0	0	0	0	0	0
ATCCCCCTTCAATCCACTCCA	zma-MIR_N24b	sub5&add3	0	0	0	0	0	0	0	0	0	0	0	0	0	0	0	0	0	0	1.67	0	0	0	0	0	0	0	0	0	0	0	0	0	0	0	0	0	0	0	0	0	0	0	0	0	0	0	0
GGATTGAAGGGGGATTGGAGG	zma-MIR_N24b	sub5&add3	0	0	0	0	0	0	0	0	0	0	0	0	0	0	0	0	0	0	0	0	0	0	0.73	0	0	0	0	0	0	0	0	0	0	0	0	0	0	0	0	0	0	0	0	0	0	0	0
GTGGATTGAAGGGGGATTGGA	zma-MIR_N24b	sub5&add3	0	0	0	0	0	0	0	0	0	0	0	0	0	0	0	0	3.96	1.7	0	0	0	1.59	1.34	1.7	0	0	0	0	0	0	0	0	0	0	0	0	0	0	0	0	0	0	0	0	0	0	0
GTGGATTGAAGGGGGATTGGAG	zma-MIR_N24b	sub5&add3	0	0	0	0	0	0	0	0	0	0	0	0	0	0	0	0	0	0	0	0	0	0	0.61	0	0	0	0	0	0	0	0	0	0	0	0	0	0	0	0	0	0	0	0	0	0	0	0
GTGGATTGAAGGGGGATTGGAGG	zma-MIR_N24b	sub5&add3	0	0	0	0	0	0	0	0	0	0	0	0	0	0	0	0	0	0	0	0	0	0	0.24	0	0	0	0	0	0	0	0	0	0	0	0	0	0	0	0	0	0	0	0	0	0	0	0
TGGATTGAAGGGGGATTGGAG	zma-MIR_N24b	sub5&add3	0	0	0	0	0	0	0	0	0	0	0	0	0	0	0	0	3.08	1.08	0	0	0	0.96	1.52	0	0	0	0	0	0	0	0	0	0	0	0	0	0	0	0	0	0	0	0	0	0	0	0
TGGATTGAAGGGGGATTGGAGG	zma-MIR_N24b	sub5&add3	0	0	0	0	0	0	0	0	0	0	0	0	0	0	0	0	0	0	0	0	0	0	0	0	0	0	0	0	0	0	0	0	0	0	0	0	0	0	0	0	0	0	0	0	0	0	0
TTTGGGAGGAAGAGTAATGGAG	zma-MIR_N25a	add3	0	0	0	1.62	0	0	0	0	0	0	0	0	0	0	0	0	0	0	0	0	0	0	0	0	0	0	0	0	0	0	0	0	0	0	0	0	0	0	0	0	0	0	0	0	0	0	0
TTTGGGAGGAAGAGTAATGGAGAG	zma-MIR_N25a	add3	0	0	0	0	0	0	0	0	0	0	0	0	0	0	0	0	0	0	0	0	0	0	0	0	0	0	0	0	0	0	0	0	0	0	0	0	0	0	0	0	0	0	0	0	0	0	0
TTTGGGAGGAAGAGTAATGGA	zma-MIR_N25a	mature	0	0	0	15.01	0	0	0	0	0	0	0	0	0	0	0	0	0	0	0	0	0	0	0	0	0	0	0	0	0	0	0	0	0	14.17	0	3.8	0	0	0	0	0	0	0	0	0	0	0
TTTGGGAGGAAGAGTAATG	zma-MIR_N25a	sub3	0	0	0	0	0	0	0	0	0	0	0	0	0	0	0	0	0	0	0	0	0	0	0	0	0	0	0	0	0	0	0	0	0	0	0	0	0	0	0	0	0	0	0	0	0	0	0
TTTGGGAGGAAGAGTAATGG	zma-MIR_N25a	sub3	0	0	0	0	0	0	0	0	0	0	0	0	0	0	0	0	0	0	0	0	0	0	0	0	0	0	0	0	0	0	0	0	0	0	0	0	0	0	0	0	0	0	0	0	0	0	0
TTTGGGAGGAAGAGTAATGGAG	zma-MIR_N25b	add3	0	0	0	1.62	0	0	0	0	0	0	0	0	0	0	0	0	0	0	0	0	0	0	0	0	0	0	0	0	0	0	0	0	0	0	0	0	0	0	0	0	0	0	0	0	0	0	0
TTTGGGAGGAAGAGTAATGGAGAG	zma-MIR_N25b	add3	0	0	0	0	0	0	0	0	0	0	0	0	0	0	0	0	0	0	0	0	0	0	0	0	0	0	0	0	0	0	0	0	0	0	0	0	0	0	0	0	0	0	0	0	0	0	0
TTTGGGAGGAAGAGTAATGGA	zma-MIR_N25b	mature	0	0	0	15.01	0	0	0	0	0	0	0	0	0	0	0	0	0	0	0	0	0	0	0	0	0	0	0	0	0	0	0	0	0	14.17	0	3.8	0	0	0	0	0	0	0	0	0	0	0
TTTGGGAGGAAGAGTAATG	zma-MIR_N25b	sub3	0	0	0	0	0	0	0	0	0	0	0	0	0	0	0	0	0	0	0	0	0	0	0	0	0	0	0	0	0	0	0	0	0	0	0	0	0	0	0	0	0	0	0	0	0	0	0
TTTGGGAGGAAGAGTAATGG	zma-MIR_N25b	sub3	0	0	0	0	0	0	0	0	0	0	0	0	0	0	0	0	0	0	0	0	0	0	0	0	0	0	0	0	0	0	0	0	0	0	0	0	0	0	0	0	0	0	0	0	0	0	0
AGTGATCACGGGAGATTGGAG	zma-MIR_N26a	mature	0	0	0	0	0	0	0	0	2.78	0	0	0	0	0	2.37	4	2.42	2.31	0	0	0	0	4.16	2.18	0	0	0	0	0	0	0	0	22.76	0	0	6.63	0	0	0	0	2.22	0	22.46	0	0	0	0
AGTGATCACGGGAGATTGGA	zma-MIR_N26a	sub3	0	0	0	0	0	0	0	0	0	0	0	0	0	0	0	0	0	0	0	0	0	0	0.33	0	0	0	0	0	0	0	0	0	0	0	0	0	0	0	0	0	0	0	3.26	0	0	0	0
GTGATCACGGGAGATTGG	zma-MIR_N26a	sub5&sub3	0	0	0	0	0	0	0	0	0	0	0	0	0	0	0	0	0	0	0	0	0	0	0	0	0	0	0	0	0	0	0	0	0	0	0	0	0	0	0	0	0	0	10.11	0	0	0	0
AGTGATCACGGGAGATTGGAGA	zma-MIR_N26b	add5	0	0	0	0	0	0	0	0	0	0	0	0	0	0	0	0	0	0	0	0	0	0	0.21	0	0	0	0	0	0	0	0	0	0	0	0	0	0	0	0	0	0	0	0	0	0	0	0
GAAGTGATCACGGGAGATTGGAGA	zma-MIR_N26b	add5	0	0	0	0	0	0	0	0	0	0	0	0	0	0	0	0	0	0	0	0	0	0	0.33	0	0	0	0	0	0	0	0	0	0	0	0	0	0	0	0	0	0	0	2.07	0	0	0	0
AAGTGATCACGGGAGATTGGA	zma-MIR_N26b	add5&sub3	0	0	0	0	0	0	0	0	0	0	0	0	0	0	0	0	0	0	0	0	0	0	0.24	0	0	0	0	0	0	0	0	0	0	0	0	0	0	0	0	0	0	0	0	0	0	0	0
AGTGATCACGGGAGATTGGA	zma-MIR_N26b	add5&sub3	0	0	0	0	0	0	0	0	0	0	0	0	0	0	0	0	0	0	0	0	0	0	0.33	0	0	0	0	0	0	0	0	0	0	0	0	0	0	0	0	0	0	0	3.26	0	0	0	0
AGTGATCACGGGAGATTGGAG	zma-MIR_N26b	add5&sub3	0	0	0	0	0	0	0	0	2.78	0	0	0	0	0	2.37	4	2.42	2.31	0	0	0	0	4.16	2.18	0	0	0	0	0	0	0	0	22.76	0	0	6.63	0	0	0	0	2.22	0	22.46	0	0	0	0
GAAGTGATCACGGGAGATTGGA	zma-MIR_N26b	add5&sub3	0	0	0	0	0	0	0	0	0	0	0	0	0	0	0	0	0	0	0	0	0	0	0.43	0	0	0	0	0	0	0	0	0	0	0	0	0	0	0	0	0	0	0	0	0	0	0	0
GTGATCACGGGAGATTGGAGA	zma-MIR_N26b	mature	0	0	0	0	0	0	0	0	1.37	0	0	0	0	0	3.87	3.28	2.42	3.55	0	0	0	0	4.01	11.88	0	0	0	0	0	0	0	0	6.02	0	2.94	28.22	0	0	0	0	0	1.66	31.79	0	33.58	48.51	0
TCCAATCTTCCGTGATCCACTT	zma-MIR_N26b	star	0.2	0	0	0	0	0	0	0	0	0	0	0	0	0	0	0	0	0	8.64	3.07	3.67	0	0	0	0	0	0	0	0	0	0	0	0	0	0	0	2.22	0.82	2.12	0	0	0	0	0	0	0	0
GTGATCACGGGAGATTGG	zma-MIR_N26b	sub3	0	0	0	0	0	0	0	0	0	0	0	0	0	0	0	0	0	0	0	0	0	0	0	0	0	0	0	0	0	0	0	0	0	0	0	0	0	0	0	0	0	0	10.11	0	0	0	0
TCCAATCTTCCGTGATCCACT	zma-MIR_N26b	sub3	0	0	0	0	0	0	0	0	0	0	0	0	0	0	0	0	0	0	0	0	0	0	0	0	0	0	0	0	0	0	0	0	0	0	0	0	0	0	0	0	0	0	0	0	0	0	0
TGATCACGGGAGATTGGAGAAG	zma-MIR_N26b	sub5&add3	0	0	0	0	0	0	0	0	0	0	0	0	0	0	0	0	0	0	0	0	0	0	0	0	0	0	0	0	0	0	0	0	5.36	0	0	0	0	0	0	0	0	0	0	0	0	0	0
TTGGATTGCTAATGTAACATTGC	zma-MIR_N28a	add5	0	0	0	0	0	0	0	0	0	0	0	0	0	0	0	0	0	0	0	0	0	0	0	0	0	0	0	0	0	0	0	0	0	0	0	0	0	0	0	0	0	0	0	0	0	0	0
TTGGATTGCTAATGTAACATTGCC	zma-MIR_N28a	add5&add3	0	0	0	0	0	0	0	0	0	0	0	0	0	0	0	0	0	0	0	1.34	0	0	0	0	0	0	0	0	0	0	0	0	0	0	0	0	0	0	0	0	0	0	0	0	0	0	0
CCTTGGATTGCTAATGTAACAT	zma-MIR_N28a	add5&sub3	0	0	0	0	0	0	0	0	0.74	0	0	0	0	0	0	0.96	0	0	0	0	0	0	0	0	0	0	0	0	0	0	0	0	0	0	0	0	6.86	1.01	0	2.17	0	0	0	0	0	0	3.23
CCTTGGATTGCTAATGTAACATT	zma-MIR_N28a	add5&sub3	0	0	0	0	0	0	0	0	0	0	0	0	0	0	0	0	0	0	0	0	0	0	0	0	0	0	0	0	0	0	0	0	0	0	0	0	0	0	0	0	0	0	0	0	0	0	0
CTTGGATTGCTAATGTAACATT	zma-MIR_N28a	add5&sub3	0	0	0	0	0	0	0	0	0.84	0	0	0	0	0	1.31	1	0	0	0	0	0	0	0	0	0	0	0	0	0	0	0	0	0	0	0	0	0	0	0	0	0	0	0	0	0	0	3.23
TTGGATTGCTAATGTAACATT	zma-MIR_N28a	add5&sub3	0	0	0	0	0	0	0	0	0	0	0	0	0	0	0	0	0	0	0	0	0	0	0	0	0	0	0	0	0	0	0	0	0	0	0	0	0	0	0	0	0	0	0	0	0	0	0
TTGGATTGCTAATGTAACATTG	zma-MIR_N28a	add5&sub3	0	0	0	0	0	0	0	0	0.74	0	0	0	0	0	0	0	0	0	0	0	0	0	0	0	0	0	0	0	0	0	0	0	0	0	0	0	0	0	0	0	0	0	0	0	0	0	0
TGGATTGCTAATGTAACATTGC	zma-MIR_N28a	mature	0	0	0	0	0	0	0	0	3.47	0	0	1.02	0	0	2.68	5.05	0	0	1.95	2.11	2.2	0	0	0	0	0	0	0	0	0	0	0	0	0	0	0	0	0	0	0	0	0	0	0	0	0	0
TGGATTGCTAATGTAACATTGA	zma-MIR_N28a	seed_snp	0	0	0	0	0	0	0	0	0	0	0	0	0	0	0	0	0	0	0	0	0	0	0	0	0	0	0	0	0	0	0	0	0	0	0	0	0	0	0	0	0	0	0	0	0	0	0
TGGATTGCTAATGTAACATTGT	zma-MIR_N28a	seed_snp	0	0	0	0	0	0	0	0	0	0	0	0	0	0	0	0	0	0	0	0	0	0	0	0	0	0	0	0	0	0	0	0	0	0	0	0	0	0	0	0	0	0	0	0	0	0	0
TGGATTGCTAATGTAACATTG	zma-MIR_N28a	sub3	0	0	0	0	0	0	0	0	0	0	0	0	0	0	0	0.64	0	0	0	0	0	0	0	0	0	0	0	0	0	0	0	0	0	0	0	0	0	0	0	0	0	0	0	0	0	0	0
GTTACATTAGCAATCCAAGGGC	zma-MIR_N28a	sub5&add3	0	0	0	0	0	0	0	0	0.63	0	0	0	0	0	0	0	0	0	0	0	0	0	0	0	0	0	0	0	0	0	0	0	0	0	0	0	0	0	0	0	0	0	0	0	0	0	0
TGTTACATTAGCAATCCAAGGG	zma-MIR_N28a	sub5&add3	0	0	0	0	0	0	0	0	0	0	0	0	0	0	0	0	0	0	0	0	0	0	0	0	0	0	0	0	0	0	0	0	0	0	0	0	0	0	0	0	0	0	0	0	0	0	0
CTTGGATTGCTAATGTAACATC	zma-MIR_N28a	tail_snp	0	0	0	0	0	0	0	0	0	0	0	0	0	0	0	0	0	0	0	0	0	0	0	0	0	0	0	0	0	0	0	0	0	0	0	0	0	0	0	0	0	0	0	0	0	0	0
TTGGATTGCTAATGTAACATTGC	zma-MIR_N28b	add5	0	0	0	0	0	0	0	0	0	0	0	0	0	0	0	0	0	0	0	0	0	0	0	0	0	0	0	0	0	0	0	0	0	0	0	0	0	0	0	0	0	0	0	0	0	0	0
TTGGATTGCTAATGTAACATTGCC	zma-MIR_N28b	add5&add3	0	0	0	0	0	0	0	0	0	0	0	0	0	0	0	0	0	0	0	1.34	0	0	0	0	0	0	0	0	0	0	0	0	0	0	0	0	0	0	0	0	0	0	0	0	0	0	0
CCTTGGATTGCTAATGTAACAT	zma-MIR_N28b	add5&sub3	0	0	0	0	0	0	0	0	0.74	0	0	0	0	0	0	0.96	0	0	0	0	0	0	0	0	0	0	0	0	0	0	0	0	0	0	0	0	6.86	1.01	0	2.17	0	0	0	0	0	0	3.23
CCTTGGATTGCTAATGTAACATT	zma-MIR_N28b	add5&sub3	0	0	0	0	0	0	0	0	0	0	0	0	0	0	0	0	0	0	0	0	0	0	0	0	0	0	0	0	0	0	0	0	0	0	0	0	0	0	0	0	0	0	0	0	0	0	0
CTTGGATTGCTAATGTAACATT	zma-MIR_N28b	add5&sub3	0	0	0	0	0	0	0	0	0.84	0	0	0	0	0	1.31	1	0	0	0	0	0	0	0	0	0	0	0	0	0	0	0	0	0	0	0	0	0	0	0	0	0	0	0	0	0	0	3.23
TTGGATTGCTAATGTAACATT	zma-MIR_N28b	add5&sub3	0	0	0	0	0	0	0	0	0	0	0	0	0	0	0	0	0	0	0	0	0	0	0	0	0	0	0	0	0	0	0	0	0	0	0	0	0	0	0	0	0	0	0	0	0	0	0
TTGGATTGCTAATGTAACATTG	zma-MIR_N28b	add5&sub3	0	0	0	0	0	0	0	0	0.74	0	0	0	0	0	0	0	0	0	0	0	0	0	0	0	0	0	0	0	0	0	0	0	0	0	0	0	0	0	0	0	0	0	0	0	0	0	0
TGGATTGCTAATGTAACATTGC	zma-MIR_N28b	mature	0	0	0	0	0	0	0	0	3.47	0	0	1.02	0	0	2.68	5.05	0	0	1.95	2.11	2.2	0	0	0	0	0	0	0	0	0	0	0	0	0	0	0	0	0	0	0	0	0	0	0	0	0	0
TGGATTGCTAATGTAACATTGA	zma-MIR_N28b	seed_snp	0	0	0	0	0	0	0	0	0	0	0	0	0	0	0	0	0	0	0	0	0	0	0	0	0	0	0	0	0	0	0	0	0	0	0	0	0	0	0	0	0	0	0	0	0	0	0
TGGATTGCTAATGTAACATTGT	zma-MIR_N28b	seed_snp	0	0	0	0	0	0	0	0	0	0	0	0	0	0	0	0	0	0	0	0	0	0	0	0	0	0	0	0	0	0	0	0	0	0	0	0	0	0	0	0	0	0	0	0	0	0	0
TGGATTGCTAATGTAACATTG	zma-MIR_N28b	sub3	0	0	0	0	0	0	0	0	0	0	0	0	0	0	0	0.64	0	0	0	0	0	0	0	0	0	0	0	0	0	0	0	0	0	0	0	0	0	0	0	0	0	0	0	0	0	0	0
GTTACATTAGCAATCCAAGGGC	zma-MIR_N28b	sub5&add3	0	0	0	0	0	0	0	0	0.63	0	0	0	0	0	0	0	0	0	0	0	0	0	0	0	0	0	0	0	0	0	0	0	0	0	0	0	0	0	0	0	0	0	0	0	0	0	0
TGTTACATTAGCAATCCAAGGG	zma-MIR_N28b	sub5&add3	0	0	0	0	0	0	0	0	0	0	0	0	0	0	0	0	0	0	0	0	0	0	0	0	0	0	0	0	0	0	0	0	0	0	0	0	0	0	0	0	0	0	0	0	0	0	0
CTTGGATTGCTAATGTAACATC	zma-MIR_N28b	tail_snp	0	0	0	0	0	0	0	0	0	0	0	0	0	0	0	0	0	0	0	0	0	0	0	0	0	0	0	0	0	0	0	0	0	0	0	0	0	0	0	0	0	0	0	0	0	0	0
TAGACACAGATGGACCCTACAAT	zma-MIR_N29a	add3	0	0	0	0	0	0	0	0	0	0	0	0	0	0	0	0	0	1.7	3.07	3.26	3.3	4.92	1.4	0	0	0	0	0	0	0	0	0	6.02	0	0	0	0	0	0	0	0	0	0	0	0	0	0
ATAGACACAGATGGACCCTA	zma-MIR_N29a	add5&sub3	0	0	0	0	0	0	0	0	0	0	0	0	0	0	0	0	0	0	0	0	0	0	0.24	0	0	0	0	0	0	0	0	0	0	0	0	0	0	0	0	0	0	0	0	0	0	0	0
ATAGACACAGATGGACCCTAC	zma-MIR_N29a	add5&sub3	0	0	0	0	0	0	0	0	0	0	0	0	0	0	0	0	0	0	0	0	0	0.96	0	0	0	0	0	0	0	0	0	0	0	0	0	0	0	0	0	0	2.53	0	5.77	0	0	0	0
ATAGACACAGATGGACCCTACA	zma-MIR_N29a	add5&sub3	0	0	0	0	0	0	0	0	0	0	0	0	0	0	0.58	0	1.98	2.16	6.69	7.87	11.74	14.43	2.22	3.15	0	0	0	0	0	0	0	0	0	3.29	0	0	0	0	0	0	2.36	0	4.45	0	4.9	13.22	0
TGTGTGTCCATCTGTGTCTAT	zma-MIR_N29a	add5&sub3	0.15	0	0	0	0	0	0	0	0	1.15	0	0	0	0	0	0	0	0	5.02	1.34	8.81	0	0	0	0	0	0	0	0	0	0	0	0	0	0	0	0	0	0	0	10.5	1.83	3.26	0	0	0	0
TTGTGTGTCCATCTGTGTCT	zma-MIR_N29a	add5&sub3	0	0	0	0	0	0	0	0	0	0	0	0	0	0	0	0	0	0	0	0	0	0	0	0	0	0	0	0	0	0	0	0	0	0	0	0	0	0	0	0	0	0	3.2	0	0	0	0
TTGTGTGTCCATCTGTGTCTA	zma-MIR_N29a	add5&sub3	0.15	0	0	0	0	0	0	0	1.37	0	0	0	0	0	2.32	2.02	0	0	9.2	4.99	14.31	0	0	0	0	0	0	0	0	0	0	0	0	0	0	0	0	0	0	0	2.9	0	6.44	0	0	2.6	0
TAGACACAGATGGACCCTACAA	zma-MIR_N29a	mature	1.02	15.79	0	4.85	0	0	0	2.21	0.74	1.15	0	1.17	0	4.45	0	0.75	49.32	50.93	42.08	41.46	63.48	84.47	22.71	20.13	3.6	2.49	0	0	0	4.56	0	3.95	46.86	0	0	0	0	6.85	13.07	0	0	0	4.21	0	6.3	8.46	0
TAGACACAGATGGACCCTACAAA	zma-MIR_N29a	nt_add3	0	0	0	0	0	0	0	0	0	0	0	0	0	0	0	0	0	0	0	0	0	1.59	0.24	0	0	0	0	0	0	0	0	0	0	0	0	0	0	0	0	0	0	0	0	0	0	0	0
TAGACACAGATGGACCCTACAT	zma-MIR_N29a	seed_snp	0	0	0	0	0	0	0	0	0	0	0	0	0	0	0	0	1.54	2.16	0	0	0	1.43	0.79	0	0	0	0	0	0	0	0	0	0	0	0	0	0	0	0	0	0	0	0	0	0	0	0
GTGTGTCCATCTGTGTCTATG	zma-MIR_N29a	star	0.3	0	0	0	0	0	0	0.86	0	0	0	0	0	0	0	0	0	0	0	0	0	0	0	0	0	0	0	0	0	0	0	0	0	14.12	13.09	11.33	0	0	0	0	0	0	8.73	0	0	0	0
TAGACACAGATGGACCCTA	zma-MIR_N29a	sub3	0	0	0	0	0	0	0	0	0	0	0	0	0	0	0	0	0	0	1.95	0	0	0	0.27	0	0	0	0	0	0	0	0	0	0	0	0	0	0	0	0	0	0	0	0	0	0	0	0
TAGACACAGATGGACCCTAC	zma-MIR_N29a	sub3	0	0	0	0	0	0	0	0	0	0	1.54	0	0	0	0	0	0	0	3.07	1.73	2.57	0	0.73	0	0	0	0	0	0	0	0	0	0	2.56	2.52	1.83	0	0	0	0	2.22	4.37	13.64	0	0	0	0
TAGACACAGATGGACCCTACA	zma-MIR_N29a	sub3	0	0	0	0	0	0	0	0	0	0	0	0	0	0	0	0.64	5.28	1.54	11.98	7.68	12.11	5.03	1.49	1.7	0	0	0	0	0	0	0	0	4.02	3.25	0	2.25	0	0	0	0	0	2.13	11.08	0	10.5	7.48	0
AGACACAGATGGACCCTACAA	zma-MIR_N29a	sub5	0	0	0	0	0	0	0	0	0	0	0	0	0	0	0	0	0	0	0	0	0	0	0	0	0	0	0	0	0	0	0	0	0	0	0	0	0	0	0	0	0	0	0	0	0	0	0
AGACACAGATGGACCCTACAAT	zma-MIR_N29a	sub5&add3	0	0	0	0	0	0	0	0	0	0	0	0	0	0	0	0	0	0.93	0	0	0	14.12	1.52	3.4	0	0	0	0	0	0	0	0	6.02	0	0	0	0	0	0	0	0	0	0	0	0	0	0
TAGACACAGATGGACCCTACATT	zma-MIR_N29a	tail_snp	0	0	0	0	0	0	0	0	0	0	0	0	0	0	0	0	0	0	0	0	0	0	0	0	0	0	0	0	0	0	0	0	0	0	0	0	0	0	0	0	0	0	1.94	0	0	1.95	0
TAGACACAGATGGACCCTACATTT	zma-MIR_N29a	tail_snp	0	0	0	0	0	0	0	0	0	0	0	0	0	0	0	0	0	0	0	0	0	0	0	0	0	0	0	0	0	0	0	0	0	0	0	0	0	0	0	0	2.85	0	10.51	0	0	0	0
TAGACACAGATGGACCCTACT	zma-MIR_N29a	tail_snp	0	0	0	0	0	0	0	0	0	0	0	0	0	0	0	0	0	0	0	0	0	0.96	0.18	0	0	0	0	0	0	0	0	0	0	0	0	0	1.88	2.11	3.54	0	0	0	1.7	0	0	0	0
TTGTGTGTCCATATGTGTCTA	zma-MIR_N29a	tail_snp	0	0	0	0	0	0	0	0	1.27	0	0	0	0	1.21	2.51	0.75	2.86	0	27.87	13.25	20.55	0	0.36	0	0	0	0	0	0	0	0	0	0	0	0	0	4.99	0	0	0	0	0	0	0	0	2.6	0
TAGACACAGATGGACCCTACAAT	zma-MIR_N29b	add3	0	0	0	0	0	0	0	0	0	0	0	0	0	0	0	0	0	1.7	3.07	3.26	3.3	4.92	1.4	0	0	0	0	0	0	0	0	0	6.02	0	0	0	0	0	0	0	0	0	0	0	0	0	0
ATAGACACAGATGGACCCTA	zma-MIR_N29b	add5&sub3	0	0	0	0	0	0	0	0	0	0	0	0	0	0	0	0	0	0	0	0	0	0	0.24	0	0	0	0	0	0	0	0	0	0	0	0	0	0	0	0	0	0	0	0	0	0	0	0
ATAGACACAGATGGACCCTAC	zma-MIR_N29b	add5&sub3	0	0	0	0	0	0	0	0	0	0	0	0	0	0	0	0	0	0	0	0	0	0.96	0	0	0	0	0	0	0	0	0	0	0	0	0	0	0	0	0	0	2.53	0	5.77	0	0	0	0
ATAGACACAGATGGACCCTACA	zma-MIR_N29b	add5&sub3	0	0	0	0	0	0	0	0	0	0	0	0	0	0	0.58	0	1.98	2.16	6.69	7.87	11.74	14.43	2.22	3.15	0	0	0	0	0	0	0	0	0	3.29	0	0	0	0	0	0	2.36	0	4.45	0	4.9	13.22	0
TGTGTGTCCATCTGTGTCTAT	zma-MIR_N29b	add5&sub3	0.15	0	0	0	0	0	0	0	0	1.15	0	0	0	0	0	0	0	0	5.02	1.34	8.81	0	0	0	0	0	0	0	0	0	0	0	0	0	0	0	0	0	0	0	10.5	1.83	3.26	0	0	0	0
TTGTGTGTCCATCTGTGTCT	zma-MIR_N29b	add5&sub3	0	0	0	0	0	0	0	0	0	0	0	0	0	0	0	0	0	0	0	0	0	0	0	0	0	0	0	0	0	0	0	0	0	0	0	0	0	0	0	0	0	0	3.2	0	0	0	0
TTGTGTGTCCATCTGTGTCTA	zma-MIR_N29b	add5&sub3	0.15	0	0	0	0	0	0	0	1.37	0	0	0	0	0	2.32	2.02	0	0	9.2	4.99	14.31	0	0	0	0	0	0	0	0	0	0	0	0	0	0	0	0	0	0	0	2.9	0	6.44	0	0	2.6	0
TAGACACAGATGGACCCTACAA	zma-MIR_N29b	mature	1.02	15.79	0	4.85	0	0	0	2.21	0.74	1.15	0	1.17	0	4.45	0	0.75	49.32	50.93	42.08	41.46	63.48	84.47	22.71	20.13	3.6	2.49	0	0	0	4.56	0	3.95	46.86	0	0	0	0	6.85	13.07	0	0	0	4.21	0	6.3	8.46	0
TAGACACAGATGGACCCTACAAA	zma-MIR_N29b	nt_add3	0	0	0	0	0	0	0	0	0	0	0	0	0	0	0	0	0	0	0	0	0	1.59	0.24	0	0	0	0	0	0	0	0	0	0	0	0	0	0	0	0	0	0	0	0	0	0	0	0
TAGACACAGATGGACCCTACAT	zma-MIR_N29b	seed_snp	0	0	0	0	0	0	0	0	0	0	0	0	0	0	0	0	1.54	2.16	0	0	0	1.43	0.79	0	0	0	0	0	0	0	0	0	0	0	0	0	0	0	0	0	0	0	0	0	0	0	0
GTGTGTCCATCTGTGTCTATG	zma-MIR_N29b	star	0.3	0	0	0	0	0	0	0.86	0	0	0	0	0	0	0	0	0	0	0	0	0	0	0	0	0	0	0	0	0	0	0	0	0	14.12	13.09	11.33	0	0	0	0	0	0	8.73	0	0	0	0
TAGACACAGATGGACCCTA	zma-MIR_N29b	sub3	0	0	0	0	0	0	0	0	0	0	0	0	0	0	0	0	0	0	1.95	0	0	0	0.27	0	0	0	0	0	0	0	0	0	0	0	0	0	0	0	0	0	0	0	0	0	0	0	0
TAGACACAGATGGACCCTAC	zma-MIR_N29b	sub3	0	0	0	0	0	0	0	0	0	0	1.54	0	0	0	0	0	0	0	3.07	1.73	2.57	0	0.73	0	0	0	0	0	0	0	0	0	0	2.56	2.52	1.83	0	0	0	0	2.22	4.37	13.64	0	0	0	0
TAGACACAGATGGACCCTACA	zma-MIR_N29b	sub3	0	0	0	0	0	0	0	0	0	0	0	0	0	0	0	0.64	5.28	1.54	11.98	7.68	12.11	5.03	1.49	1.7	0	0	0	0	0	0	0	0	4.02	3.25	0	2.25	0	0	0	0	0	2.13	11.08	0	10.5	7.48	0
AGACACAGATGGACCCTACAA	zma-MIR_N29b	sub5	0	0	0	0	0	0	0	0	0	0	0	0	0	0	0	0	0	0	0	0	0	0	0	0	0	0	0	0	0	0	0	0	0	0	0	0	0	0	0	0	0	0	0	0	0	0	0
AGACACAGATGGACCCTACAAT	zma-MIR_N29b	sub5&add3	0	0	0	0	0	0	0	0	0	0	0	0	0	0	0	0	0	0.93	0	0	0	14.12	1.52	3.4	0	0	0	0	0	0	0	0	6.02	0	0	0	0	0	0	0	0	0	0	0	0	0	0
TAGACACAGATGGACCCTACATT	zma-MIR_N29b	tail_snp	0	0	0	0	0	0	0	0	0	0	0	0	0	0	0	0	0	0	0	0	0	0	0	0	0	0	0	0	0	0	0	0	0	0	0	0	0	0	0	0	0	0	1.94	0	0	1.95	0
TAGACACAGATGGACCCTACATTT	zma-MIR_N29b	tail_snp	0	0	0	0	0	0	0	0	0	0	0	0	0	0	0	0	0	0	0	0	0	0	0	0	0	0	0	0	0	0	0	0	0	0	0	0	0	0	0	0	2.85	0	10.51	0	0	0	0
TAGACACAGATGGACCCTACT	zma-MIR_N29b	tail_snp	0	0	0	0	0	0	0	0	0	0	0	0	0	0	0	0	0	0	0	0	0	0.96	0.18	0	0	0	0	0	0	0	0	0	0	0	0	0	1.88	2.11	3.54	0	0	0	1.7	0	0	0	0
TTGTGTGTCCATATGTGTCTA	zma-MIR_N29b	tail_snp	0	0	0	0	0	0	0	0	1.27	0	0	0	0	1.21	2.51	0.75	2.86	0	27.87	13.25	20.55	0	0.36	0	0	0	0	0	0	0	0	0	0	0	0	0	4.99	0	0	0	0	0	0	0	0	2.6	0
AGTATTAGAGAGGTCTGGGACTAA	zma-MIR_N30a	add5	0	0	0	0	0	0	0	0	0	0	0	0	0	0	0	0	1.32	0	0	0	0	0	0.24	0	0	0	0	0	0	0	0	0	0	0	0	0	0	0	0	0	0	0	0	0	0	0	0
TATTAGAGAGGTCTGGGACTAA	zma-MIR_N30a	add5	0	0	0	0	0	0	0	0	0	0	0	0	0	0	0	0	7.49	4.48	0	0	0	0	0	0	0	0	0	0	0	0	0	0	0	0	0	0	0	0	0	0	0	0	0	0	0	0	0
TTAGTCCCAGACCTCTCTAATACT	zma-MIR_N30a	add5&add3	0.91	0	0	0	0	0	0	1.07	0	0	0	0	0	0	0	0	0	0	0	0	0	0	0	0	0	0	0	0	0	0	0	0	0	0	0	0	0	0	0	0	0	0	0	0	0	0	0
AGTATTAGAGAGGTCTGGGAC	zma-MIR_N30a	add5&sub3	0	0	0	0	0	0	0	0	0	0	0	0	0	0	0	0	21.58	7.41	0	0	0	0	0	0	0	0	0	0	0	0	0	0	0	0	0	0	0	0	0	0	0	0	0	0	0	0	0
GTATTAGAGAGGTCTGGGACT	zma-MIR_N30a	add5&sub3	0	0	0	0	0	0	0	0	0	0	0	0	0	0	0	0	2.42	0	0	0	0	0	0	0	0	0	0	0	0	0	0	0	0	0	0	0	0	0	0	0	0	0	0	0	0	0	0
ATTAGAGAGGTCTGGGACTAA	zma-MIR_N30a	mature	0	0	0	0	0	0	0	0	0	0	0	0	0	0	0	0	35.23	23.77	0	0	0	0	0	0	0	0	0	0	0	0	0	0	0	0	0	0	0	0	0	0	0	0	0	0	0	0	0
ATTAGAGAGGTCTGGGACTAT	zma-MIR_N30a	seed_snp	0	0	0	0	0	0	0	0	0	0	0	0	0	0	0	0	1.76	0	0	0	0	0	0	0	0	0	0	0	0	0	0	0	0	0	0	0	0	0	0	0	0	0	0	0	0	0	0
AGAGAGGTCTGGGACTAATTC	zma-MIR_N30a	sub5&add3	0	0	0	0	0	0	0	0	0	0	0	0	0	0	0	0	2.64	1.23	0	0	0	0	0	0	0	0	0	0	0	0	0	0	0	0	0	0	0	0	0	0	0	0	0	0	0	0	0
TTAGAGAGGTCTGGGACTAAT	zma-MIR_N30a	sub5&add3	0	0	0	0	0	0	0	0	0	0	0	0	0	0	0	0	2.42	2.16	0	0	0	0	0	0	0	0	0	0	0	0	0	0	0	0	0	0	0	0	0	0	0	0	0	0	0	0	0
AGTATTAGAGAGGTCTGGGACTAA	zma-MIR_N30b	add5	0	0	0	0	0	0	0	0	0	0	0	0	0	0	0	0	1.32	0	0	0	0	0	0.24	0	0	0	0	0	0	0	0	0	0	0	0	0	0	0	0	0	0	0	0	0	0	0	0
TATTAGAGAGGTCTGGGACTAA	zma-MIR_N30b	add5	0	0	0	0	0	0	0	0	0	0	0	0	0	0	0	0	7.49	4.48	0	0	0	0	0	0	0	0	0	0	0	0	0	0	0	0	0	0	0	0	0	0	0	0	0	0	0	0	0
TAGTCCCAGACCTCTCTAATACTC	zma-MIR_N30b	add5&add3	0.25	0	0	0	0	0	0	0	0	0	0	0	0	0	0	0	0	0	0	0	0	0	0	0	0	0	0	0	0	0	0	0	0	0	0	0	0	0	0	0	0	0	0	0	0	0	0
TTAGTCCCAGACCTCTCTAATACT	zma-MIR_N30b	add5&add3	0.91	0	0	0	0	0	0	1.07	0	0	0	0	0	0	0	0	0	0	0	0	0	0	0	0	0	0	0	0	0	0	0	0	0	0	0	0	0	0	0	0	0	0	0	0	0	0	0
AGTATTAGAGAGGTCTGGGAC	zma-MIR_N30b	add5&sub3	0	0	0	0	0	0	0	0	0	0	0	0	0	0	0	0	21.58	7.41	0	0	0	0	0	0	0	0	0	0	0	0	0	0	0	0	0	0	0	0	0	0	0	0	0	0	0	0	0
GTATTAGAGAGGTCTGGGACT	zma-MIR_N30b	add5&sub3	0	0	0	0	0	0	0	0	0	0	0	0	0	0	0	0	2.42	0	0	0	0	0	0	0	0	0	0	0	0	0	0	0	0	0	0	0	0	0	0	0	0	0	0	0	0	0	0
ATTAGAGAGGTCTGGGACTAA	zma-MIR_N30b	mature	0	0	0	0	0	0	0	0	0	0	0	0	0	0	0	0	35.23	23.77	0	0	0	0	0	0	0	0	0	0	0	0	0	0	0	0	0	0	0	0	0	0	0	0	0	0	0	0	0
ATTAGAGAGGTCTGGGACTAT	zma-MIR_N30b	seed_snp	0	0	0	0	0	0	0	0	0	0	0	0	0	0	0	0	1.76	0	0	0	0	0	0	0	0	0	0	0	0	0	0	0	0	0	0	0	0	0	0	0	0	0	0	0	0	0	0
AGAGAGGTCTGGGACTAATTC	zma-MIR_N30b	sub5&add3	0	0	0	0	0	0	0	0	0	0	0	0	0	0	0	0	2.64	1.23	0	0	0	0	0	0	0	0	0	0	0	0	0	0	0	0	0	0	0	0	0	0	0	0	0	0	0	0	0
TTAGAGAGGTCTGGGACTAAT	zma-MIR_N30b	sub5&add3	0	0	0	0	0	0	0	0	0	0	0	0	0	0	0	0	2.42	2.16	0	0	0	0	0	0	0	0	0	0	0	0	0	0	0	0	0	0	0	0	0	0	0	0	0	0	0	0	0
GATCCCCACGTGATCCCTGT	zma-MIR_N31a	add5&sub3	0.15	0	0	0	0	0	0	0	0	0	0	0	0	0	0	0	0	0	0	0	0	0	0	0	0	0	0	0	0	0	0	0	0	0	0	0	0	0	0	0	0	0	0	0	0	0	0
GATCCCCACGTGATCCCTGTC	zma-MIR_N31a	add5&sub3	0	0	0	0	0	0	0	0	0	0	0	0	0	0	0	0	0	0	0	0	0	0	0	0	0	0	0	0	0	0	0	0	0	0	0	0	0	0	0	0	0	0	0	0	0	0	0
ATCCCCACGTGATCCCTGTCC	zma-MIR_N31a	mature	0.23	0	0	0	0	0	0	0	0	0	0	0	0	0	0	0	0	0	0	0	0	0	0.3	0	0	0	0	0	0	0	0	0	0	0	0	0	0	0	0	0	0	0	9.12	0	0	0	0
CAGGGATCACGTGGGGATCCA	zma-MIR_N31a	sub5&add3	0	0	0	0	0	0	0	0	0	0	0	0	0	0	0	0	0	0	0	0	0	0	0	0	0	0	0	0	0	0	0	0	0	0	0	0	0	0	0	0	0	0	0	0	0	0	0
GATCCCCACGTGATCCCTGT	zma-MIR_N31b	add5&sub3	0.15	0	0	0	0	0	0	0	0	0	0	0	0	0	0	0	0	0	0	0	0	0	0	0	0	0	0	0	0	0	0	0	0	0	0	0	0	0	0	0	0	0	0	0	0	0	0
GATCCCCACGTGATCCCTGTC	zma-MIR_N31b	add5&sub3	0	0	0	0	0	0	0	0	0	0	0	0	0	0	0	0	0	0	0	0	0	0	0	0	0	0	0	0	0	0	0	0	0	0	0	0	0	0	0	0	0	0	0	0	0	0	0
ATCCCCACGTGATCCCTGTCC	zma-MIR_N31b	mature	0.23	0	0	0	0	0	0	0	0	0	0	0	0	0	0	0	0	0	0	0	0	0	0.3	0	0	0	0	0	0	0	0	0	0	0	0	0	0	0	0	0	0	0	9.12	0	0	0	0
CAGGGATCACGTGGGGATCCA	zma-MIR_N31b	sub5&add3	0	0	0	0	0	0	0	0	0	0	0	0	0	0	0	0	0	0	0	0	0	0	0	0	0	0	0	0	0	0	0	0	0	0	0	0	0	0	0	0	0	0	0	0	0	0	0
ATCCCCTCCATTATCCTTGCT	zma-MIR_N32a	add5&sub3	0.15	0	0	0	0	0	0	0	0	0	0	0	0	0	0	0	0	0	3.34	0	2.57	0	0	0	0	0	0	0	0	0	0	0	0	0	0	0	0	0	0	0	0	0	0	0	0	0	0
TGGAAGCAAGGATAATGGAGG	zma-MIR_N32a	add5&sub3	0	0	0	0	0	0	0	0	0	0	0	0	0	0	0	0	0	0	0	0	0	12.52	0	0	0	0	0	0	0	0	0	0	0	0	0	0	0	0	0	0	0	0	0	0	0	0	0
AAGCAAGGATAATGGAGGGGA	zma-MIR_N32a	mature	0.48	0	0	0	0	0	0	0.78	0	0	0	0	0	0	0	0.75	4.84	4.94	5.57	3.65	5.5	0	1.22	2.18	0	0	0	0	0	0	0	0	0	0	0	0	0	0	0	0	0	0	0	0	12.59	9.31	0
CCCTCCATTATCCTTGCTTTC	zma-MIR_N32a	star	0.3	0	0	0	0	0	0	1.71	0	0	0	0	0	0	0	0	0	0	0	0	0	0	0	0	0	0	0	0	0	0	0	0	0	0	0	0	0	0	0	0	0	0	0	0	0	0	0
AGCAAGGATAATGGAGGGGAT	zma-MIR_N32a	sub5&add3	0	0	0	0	0	0	0	0	0	0	0	0	0	0	0	0	3.08	3.4	0	0	0	0	1.03	0	0	0	0	0	0	0	0	0	0	0	0	0	0	0	0	0	0	0	0	0	0	0	0
ATCCCCTCCATTATCCTTGCT	zma-MIR_N32b	add5&sub3	0.15	0	0	0	0	0	0	0	0	0	0	0	0	0	0	0	0	0	3.34	0	2.57	0	0	0	0	0	0	0	0	0	0	0	0	0	0	0	0	0	0	0	0	0	0	0	0	0	0
AAGCAAGGATAATGGAGGGGA	zma-MIR_N32b	mature	0.48	0	0	0	0	0	0	0.78	0	0	0	0	0	0	0	0.75	4.84	4.94	5.57	3.65	5.5	0	1.22	2.18	0	0	0	0	0	0	0	0	0	0	0	0	0	0	0	0	0	0	0	0	12.59	9.31	0
AGCAAGGATAATGGAGGGGAT	zma-MIR_N32b	sub5&add3	0	0	0	0	0	0	0	0	0	0	0	0	0	0	0	0	3.08	3.4	0	0	0	0	1.03	0	0	0	0	0	0	0	0	0	0	0	0	0	0	0	0	0	0	0	0	0	0	0	0
ACAAACTGAAGGCTGCATGAGTGC	zma-MIR_N33a	add5	0	0	0	0	0	0	0	0	0	0	0	0	0	0	0	0	0	0	0	0	0	0	0.24	0	0	0	0	0	0	0	0	0	0	0	0	0	0	0	0	0	6.79	1.94	3.83	0	0	0	0
CAAACTGAAGGCTGCATGAGTGC	zma-MIR_N33a	add5	0	0	0	0	0	0	0	0	0	0	0	0	0	0	0	0	0	0	0	0	0	0	0	0	0	0	0	0	0	0	0	0	0	0	0	0	0	0	0	0	0	0	0	0	0	0	0
AAACTGAAGGCTGCATGAGTG	zma-MIR_N33a	add5&sub3	0	0	0	0	0	0	0	0	0	0	0	0	0	0	0	0	0	0	0	0	0	0	0.3	0	0	0	0	0	0	0	0	0	0	0	0	0	0	0	0	0	0	0	0	0	0	0	0
AACTGAAGGCTGCATGAGTGC	zma-MIR_N33a	mature	0.46	0	0	0	0	0	0	0	4.04	0	0	0	0	0	3.33	1.86	0	0	4.46	1.15	2.94	0	0.46	0	0	0	0	0	0	0	0	0	0	7.74	11.66	5.34	0	1.09	0	0	15.42	14.42	18.46	0	0	0	0
AACTGAAGGCTGCATGAGTGA	zma-MIR_N33a	seed_snp	0	0	0	0	0	0	0	0	0	0	0	0	0	0	0	0	0	0	0	0	0	0	0	0	0	0	0	0	0	0	0	0	0	0	0	0	0	0	0	0	0	0	0	0	0	0	0
AACTGAAGGCTGCATGAGTGT	zma-MIR_N33a	seed_snp	0	0	0	0	0	0	0	0	0	0	0	0	0	0	0	0	0	0	0	0	0	0	0	0	0	0	0	0	0	0	0	0	0	0	0	2.57	0	0	0	0	5.12	5.48	4.27	0	0	0	0
ACTGAAGGCTGCATGAGTGCT	zma-MIR_N33a	sub5&add3	0	0	0	0	0	0	0	0	0	0	0	0	0	0	0	0	0	1.23	0	0	0	0	1	0	0	0	0	0	0	0	0	0	0	0	0	0	0	0	0	0	0	0	0	0	0	0	0
TGAAGGCTGCATGAGTGCTAG	zma-MIR_N33a	sub5&add3	0	0	0	0	0	0	0	0	0	0	0	0	0	0	0	0	0	0	0	0	0	0	0.24	0	0	0	0	0	0	0	0	0	0	0	0	0	0	0	0	0	0	0	0	0	0	0	0
ACAAACTGAAGGCTGCATGAGTGT	zma-MIR_N33a	tail_snp	0	0	0	0	0	0	0	0	0	0	0	0	0	0	0	0	0	0	0	0	0	0	0	0	0	0	0	0	0	0	0	0	0	0	0	0	0	0	0	0	0	0	0	0	0	0	0
ACAAACTGAAGGCTGCATGAGTGC	zma-MIR_N33b	add5	0	0	0	0	0	0	0	0	0	0	0	0	0	0	0	0	0	0	0	0	0	0	0.24	0	0	0	0	0	0	0	0	0	0	0	0	0	0	0	0	0	6.79	1.94	3.83	0	0	0	0
CAAACTGAAGGCTGCATGAGTGC	zma-MIR_N33b	add5	0	0	0	0	0	0	0	0	0	0	0	0	0	0	0	0	0	0	0	0	0	0	0	0	0	0	0	0	0	0	0	0	0	0	0	0	0	0	0	0	0	0	0	0	0	0	0
AAACTGAAGGCTGCATGAGTG	zma-MIR_N33b	add5&sub3	0	0	0	0	0	0	0	0	0	0	0	0	0	0	0	0	0	0	0	0	0	0	0.3	0	0	0	0	0	0	0	0	0	0	0	0	0	0	0	0	0	0	0	0	0	0	0	0
AACTGAAGGCTGCATGAGTGC	zma-MIR_N33b	mature	0.46	0	0	0	0	0	0	0	4.04	0	0	0	0	0	3.33	1.86	0	0	4.46	1.15	2.94	0	0.46	0	0	0	0	0	0	0	0	0	0	7.74	11.66	5.34	0	1.09	0	0	15.42	14.42	18.46	0	0	0	0
AACTGAAGGCTGCATGAGTGA	zma-MIR_N33b	seed_snp	0	0	0	0	0	0	0	0	0	0	0	0	0	0	0	0	0	0	0	0	0	0	0	0	0	0	0	0	0	0	0	0	0	0	0	0	0	0	0	0	0	0	0	0	0	0	0
AACTGAAGGCTGCATGAGTGT	zma-MIR_N33b	seed_snp	0	0	0	0	0	0	0	0	0	0	0	0	0	0	0	0	0	0	0	0	0	0	0	0	0	0	0	0	0	0	0	0	0	0	0	2.57	0	0	0	0	5.12	5.48	4.27	0	0	0	0
ACTGAAGGCTGCATGAGTGCT	zma-MIR_N33b	sub5&add3	0	0	0	0	0	0	0	0	0	0	0	0	0	0	0	0	0	1.23	0	0	0	0	1	0	0	0	0	0	0	0	0	0	0	0	0	0	0	0	0	0	0	0	0	0	0	0	0
TGAAGGCTGCATGAGTGCTAG	zma-MIR_N33b	sub5&add3	0	0	0	0	0	0	0	0	0	0	0	0	0	0	0	0	0	0	0	0	0	0	0.24	0	0	0	0	0	0	0	0	0	0	0	0	0	0	0	0	0	0	0	0	0	0	0	0
ACAAACTGAAGGCTGCATGAGTGT	zma-MIR_N33b	tail_snp	0	0	0	0	0	0	0	0	0	0	0	0	0	0	0	0	0	0	0	0	0	0	0	0	0	0	0	0	0	0	0	0	0	0	0	0	0	0	0	0	0	0	0	0	0	0	0
ATCTAAAGGTCCAGGAGGCTC	zma-MIR_N34a	add5&sub3	0	0	0	0	0	0	0	0	0.63	0	0	0	0	0	1.52	0.64	2.64	0	0	0	0	1.12	0.27	0	0	0	0	0	0	0	0	0	0	0	0	0	0	0	0	0	0	0	1.46	0	0	0	0
TCTAAAGGTCCAGGAGGCTCG	zma-MIR_N34a	mature	0.33	0	0	0	2.61	1.06	1.21	0.71	9.24	0	2.05	0	0	2.02	7.73	6.52	0	0	12.54	9.6	8.44	0	0.27	0	0	0	0	0	0	0	0	0	0	0	0	2.25	0	0	0	0	0	0	2.03	0	0	0	0
TCTAAAGGTCCAGGAGGC	zma-MIR_N34a	sub3	0	0	0	0	0	0	0	0	0	0	0	0	0	0	0	0	0	0	0	0	0	0	0	0	0	0	0	0	0	0	0	0	0	0	0	0	0	0	0	0	0	0	0	0	0	0	0
TCTAAAGGTCCAGGAGGCT	zma-MIR_N34a	sub3	0	0	0	0	0	0	0	0	0	0	0	0	0	0	0	0	0	0	0	0	0	1.43	0	1.46	0	0	0	0	0	0	0	0	0	0	0	0	0	0	0	0	0	0	0	0	0	0	0
TCTAAAGGTCCAGGAGGCTC	zma-MIR_N34a	sub3	0.3	0	0	0	0	0	0	0	0	0	0	0	0	0	0	0.64	0	0	0	0	0	0	0	0	0	0	0	0	0	0	0	0	0	0	0	0	0	0	0	0	0	0	0	0	0	0	0
GCATCCTAGACATTTAGATCGT	zma-MIR_N34a	tail_snp	0	0	0	0	0	0	0	0	0	0	0	0	0	0	0	0.64	0	0	0	0	0	0	0	0	0	0	0	0	0	0	0	0	0	0	0	0	0	0	0	0	0	0	0	0	0	0	0
GTGAGCCTCCTAGACCTTTAGATC	zma-MIR_N34b	add5	0.36	0	0	0	0	0	0	0	0	0	0	0	0	0	0	0	0	0	0	0	0	0	0	0	0	0	0	0	0	0	0	0	0	0	0	0	0	0	0	0	0	0	0	0	0	0	0
ATCTAAAGGTCCAGGAGGCTC	zma-MIR_N34b	add5&sub3	0	0	0	0	0	0	0	0	0.63	0	0	0	0	0	1.52	0.64	2.64	0	0	0	0	1.12	0.27	0	0	0	0	0	0	0	0	0	0	0	0	0	0	0	0	0	0	0	1.46	0	0	0	0
TCTAAAGGTCCAGGAGGCTCG	zma-MIR_N34b	mature	0.33	0	0	0	2.61	1.06	1.21	0.71	9.24	0	2.05	0	0	2.02	7.73	6.52	0	0	12.54	9.6	8.44	0	0.27	0	0	0	0	0	0	0	0	0	0	0	0	2.25	0	0	0	0	0	0	2.03	0	0	0	0
AGCCTCCTAGACCTTTAGATC	zma-MIR_N34b	star	2.51	0	0	0	0	0	0	0	0	0	0	0	3.38	0	0	0	0	0	0	0	0	0	0	0	0	0	0	0	0	0	0	0	0	2.56	3.15	0	0	1.23	2.12	0	0	0	0	0	0	0	0
TCTAAAGGTCCAGGAGGC	zma-MIR_N34b	sub3	0	0	0	0	0	0	0	0	0	0	0	0	0	0	0	0	0	0	0	0	0	0	0	0	0	0	0	0	0	0	0	0	0	0	0	0	0	0	0	0	0	0	0	0	0	0	0
TCTAAAGGTCCAGGAGGCT	zma-MIR_N34b	sub3	0	0	0	0	0	0	0	0	0	0	0	0	0	0	0	0	0	0	0	0	0	1.43	0	1.46	0	0	0	0	0	0	0	0	0	0	0	0	0	0	0	0	0	0	0	0	0	0	0
TCTAAAGGTCCAGGAGGCTC	zma-MIR_N34b	sub3	0.3	0	0	0	0	0	0	0	0	0	0	0	0	0	0	0.64	0	0	0	0	0	0	0	0	0	0	0	0	0	0	0	0	0	0	0	0	0	0	0	0	0	0	0	0	0	0	0
GCCTCCTAGACCTTTAGATCG	zma-MIR_N34b	sub5&add3	0	0	0	0	0	0	0	0	0	0	0	0	0	0	0	0	1.54	0	0	0	0	0	0	0	0	0	0	0	0	0	0	0	0	0	0	0	0	0	0	0	0	0	0	0	0	0	0
TCGATGGCTAGGACTAGATCC	zma-MIR_N35a	mature	26.21	0	0	0	0	0	0	17.9	5.61	0	0	0	0	0	5.15	6.69	0	0	8.64	3.84	4.77	0	0	0	2.21	0	0	0	4.73	4.26	5.54	0	0	0	0	2.44	31.05	17.5	47.7	7.79	0	0	0	11.31	10.5	18.4	0
CGATGGCTAGGACTAGATCC	zma-MIR_N35a	sub5	1.6	0	0	0	0	0	0	0.93	0	0	0	0	0	0	0	0	0	0	0	0	0	0	0	0	0	0	0	0	0	0	0	0	0	0	0	0	0	0	0	0	0	0	0	0	0	0	0
CGATGGCTAGGACTAGATA	zma-MIR_N35a	tail_snp	0.18	0	0	0	0	0	0	0	0	0	0	0	0	0	0	0	0	0	0	0	0	0	0	0	0	0	0	0	0	0	0	0	0	0	0	0	0	0	0	0	0	0	0	0	0	0	0
TCGATGGCTAGGACTAGATCC	zma-MIR_N35b	mature	26.21	0	0	0	0	0	0	17.9	5.61	0	0	0	0	0	5.15	6.69	0	0	8.64	3.84	4.77	0	0	0	2.21	0	0	0	4.73	4.26	5.54	0	0	0	0	2.44	31.05	17.5	47.7	7.79	0	0	0	11.31	10.5	18.4	0
CGATGGCTAGGACTAGATCC	zma-MIR_N35b	sub5	1.6	0	0	0	0	0	0	0.93	0	0	0	0	0	0	0	0	0	0	0	0	0	0	0	0	0	0	0	0	0	0	0	0	0	0	0	0	0	0	0	0	0	0	0	0	0	0	0
CGATGGCTAGGACTAGATA	zma-MIR_N35b	tail_snp	0.18	0	0	0	0	0	0	0	0	0	0	0	0	0	0	0	0	0	0	0	0	0	0	0	0	0	0	0	0	0	0	0	0	0	0	0	0	0	0	0	0	0	0	0	0	0	0
CGAGGAGGAGATCTGCGTGTC	zma-MIR_N36a	add5&sub3	0	0	0	0	0	0	0	0	0	0	0	0	0	0	0	0	0	0	0	0	0	0	0	0	0	0	0	0	0	0	0	0	0	0	0	0	0	0	0	0	0	0	0	0	0	0	0
AGGAGGAGATCTGCGTGTCGA	zma-MIR_N36a	mature	0	0	0	0	0	0	0	0	0	0	0	0	0	0	0	0	0	0	0	0	0	0	0	0	0	0	0	0	0	0	0	0	0	0	0	0	0	0	0	0	0	0	0	0	0	0	11.86
AGGAGGAGATCTGCGTGTCG	zma-MIR_N36a	sub3	0	0	0	0	0	0	0	0	0	0	0	0	0	0	0	0	0	0	0	0	0	0	0	0	0	0	0	0	0	0	0	0	0	0	0	0	0	0	0	0	0	0	0	0	0	0	5.39
CGAGGAGGAGATCTGCGTGTC	zma-MIR_N36b	add5&sub3	0	0	0	0	0	0	0	0	0	0	0	0	0	0	0	0	0	0	0	0	0	0	0	0	0	0	0	0	0	0	0	0	0	0	0	0	0	0	0	0	0	0	0	0	0	0	0
AGGAGGAGATCTGCGTGTCGA	zma-MIR_N36b	mature	0	0	0	0	0	0	0	0	0	0	0	0	0	0	0	0	0	0	0	0	0	0	0	0	0	0	0	0	0	0	0	0	0	0	0	0	0	0	0	0	0	0	0	0	0	0	11.86
AGGAGGAGATCTGCGTGTCG	zma-MIR_N36b	sub3	0	0	0	0	0	0	0	0	0	0	0	0	0	0	0	0	0	0	0	0	0	0	0	0	0	0	0	0	0	0	0	0	0	0	0	0	0	0	0	0	0	0	0	0	0	0	5.39
[truncated: 18,937 more rows]
[truncated: 52 more columns]
