# Supplementary material for: Integrated Analysis of Large-Scale Omics Data Revealed Relationship Between Tissue Specificity and Evolutionary Dynamics of Small RNAs in Maize (Zea mays)
Source: Front Genet. 2020 Feb 11;11:51. doi: 10.3389/fgene.2020.00051 (PMC7026458; doi:10.3389/fgene.2020.00051)
Supplement: Supplementary file 7 [file Table_7.xlsx]

## Sheet: Sheet1
Supplementary Table 7. Differentially expressed miRNAs in maize responses to drought stress
miRNAs	mean TPM (Control)	meanTPM (Drought)	log2(Fold change)	Significant q-value
zma-MIR399d	0.359907	35.6404	4.75186	1.57292e-09
zma-MIR399b	0.736073	11.5232	2.85071	0.0047782
zma-MIR_N146a	0	3.99967	2.32183	0
zma-MIR399j	39.7501	186.208	2.19977	3.16073e-24
zma-MIR399e	40.11	177.02	2.11448	1.15718e-21
zma-MIR399i	39.7501	174.716	2.10837	8.82357e-22
zma-MIR_N21a	38.4605	155.515	1.98781	3.93625e-18
zma-MIR_N21b	38.4605	155.515	1.98781	3.93625e-18
zma-MIR_N41a	1.49104	7.80367	1.82136	0.0240713
zma-MIR_N33a	7.94239	26.2999	1.61016	0.000441417
zma-MIR_N33b	7.94239	26.2999	1.61016	0.000441417
zma-MIR164h	2.21086	8.38194	1.54693	0.0471879
zma-MIR_N158a	11.4777	35.2833	1.53995	0.000258081
zma-MIR164f	3.20401	11.2096	1.53818	0.0280534
zma-MIR827	163.462	475.978	1.53617	2.47852e-36
zma-MIR_N66a	0	1.84878	1.51034	0
zma-MIR162	196.224	559.878	1.50785	4.03287e-41
zma-MIR164c	17.4282	48.0415	1.41208	8.86892e-05
zma-MIR164a	17.4282	47.6299	1.39992	0.000100138
zma-MIR164d	17.4282	47.6299	1.39992	0.000100138
zma-MIR164g	17.4282	47.6299	1.39992	0.000100138
zma-MIR164b	18.8679	51.1413	1.39199	3.72909e-05
zma-MIR399a	3.78045	11.4292	1.37851	0.0184939
zma-MIR399c	3.78045	11.4292	1.37851	0.0184939
zma-MIR399h	3.78045	11.4292	1.37851	0.0184939
zma-MIR_N121a	5.47332	15.3025	1.33252	0.0168154
zma-MIR_N114a	9.67446	24.9192	1.27986	0.00372622
zma-MIR_N72a	0	1.39037	1.25724	0
zma-MIR171e	26.5784	63.1413	1.21772	5.17903e-05
zma-MIR159c	33.0987	77.9577	1.21136	1.69237e-05
zma-MIR159d	33.0987	77.9577	1.21136	1.69237e-05
zma-MIR156b	452.709	1031.32	1.18605	3.20041e-52
zma-MIR156d	492.291	1112.5	1.17459	4.12364e-55
zma-MIR156_N1	483.696	1086.47	1.16582	1.84557e-53
zma-MIR169_N3	0	1.17013	1.11778	0
zma-MIR_N173a	0	1.13937	1.09718	0
zma-MIR_N28a	9.87028	22.1383	1.08989	0.00898234
zma-MIR_N28b	9.87028	22.1383	1.08989	0.00898234
zma-MIR399_N3	0	1.00376	1.00271	0
zma-MIR_N65a	1.06621	0	-1.04698	0
zma-MIR_N15a	12.2756	4.71944	-1.21483	0.0251906
zma-MIR_N15b	12.2756	4.71944	-1.21483	0.0251906
zma-MIR_N15c	12.2756	4.71944	-1.21483	0.0251906
