# Supplementary material for: Integrated Analysis of Large-Scale Omics Data Revealed Relationship Between Tissue Specificity and Evolutionary Dynamics of Small RNAs in Maize (Zea mays)
Source: Front Genet. 2020 Feb 11;11:51. doi: 10.3389/fgene.2020.00051 (PMC7026458; doi:10.3389/fgene.2020.00051)
Supplement: Supplementary file 8 [file Table_8.xlsx]

## Sheet: Sheet1
Supplementary Table 8. The target genes of differentially expressed miRNAs in response to drought stress
miRNA	Target gene ID	Gene description
zma-miR827-3p	Zm00001d002614	SPX domain-containing membrane protein
zma-miR171e-3p	Zm00001d002718	Scarecrow-like protein 6
zma-miR164f.1-5p	Zm00001d008528	myb domain protein 62
zma-miR_N173a-5p	Zm00001d010235	zinc ion binding;DNA binding
zma-miR169_N3-5p	Zm00001d013676	Nuclear transcription factor Y subunit A-10
zma-miR164c-5p	Zm00001d014405	NAC domain-containing protein 21/22
zma-miR827.1-5p	Zm00001d016651	-
zma-miR164f.1-5p	Zm00001d016950	NAC30 NAC type transcription factor
zma-miR171e-3p	Zm00001d017513	Scarecrow-like protein 6
zma-miR171e-5p	Zm00001d018430	-
zma-miR_N66a-3p	Zm00001d018481	myosin2
zma-miR164g-3p	Zm00001d021999	Nuclear transport factor 2 (NTF2) family protein with RNA binding (RRM-RBD-RNP motifs) domain
zma-miR171e-3p	Zm00001d022034	Scarecrow-like protein 6
zma-miR399e-5p	Zm00001d024333	Mitochondrial pyruvate carrier 4
zma-miR827-3p	Zm00001d026070	SPX domain-containing membrane protein
zma-miR171e-3p	Zm00001d026158	Scarecrow-like protein 6
zma-miR159c.1-3p	Zm00001d026186	Putative MYB DNA-binding domain superfamily protein
zma-miR156d.1-5p	Zm00001d031451	SBP-domain protein 5
zma-miR159c.1-3p	Zm00001d031515	myb-like HTH transcriptional regulator family protein
zma-miR159d.1-3p	Zm00001d033075	myb domain protein 101
zma-miR_N146a-5p	Zm00001d035162	LHT1
zma-miR399h-3p	Zm00001d038972	Probable ubiquitin-conjugating enzyme E2 24
zma-miR399b-3p	Zm00001d038972	Probable ubiquitin-conjugating enzyme E2 24
zma-miR399j-3p	Zm00001d038972	Probable ubiquitin-conjugating enzyme E2 24
zma-miR399c-3p	Zm00001d038972	Probable ubiquitin-conjugating enzyme E2 24
zma-miR164f.1-5p	Zm00001d040019	myb domain protein 62
zma-miR164a-5p	Zm00001d041472	NAC domain-containing protein 21/22
zma-miR164b-5p	Zm00001d041791	Protein CUP-SHAPED COTYLEDON 3
zma-miR159d.1-3p	Zm00001d043131	myb domain protein 81
zma-miR_N146a-3p	Zm00001d043292	Transducin/WD40 repeat-like superfamily protein
zma-miR159d.1-3p	Zm00001d046517	Putative MYB DNA-binding domain superfamily protein
zma-miR_N28a-5p	Zm00001d051495	-
zma-miR156_N1-3p	Zm00001d052890	Squamosa promoter-binding-like protein 15
