# Supplementary material for: Integrated Analysis of Large-Scale Omics Data Revealed Relationship Between Tissue Specificity and Evolutionary Dynamics of Small RNAs in Maize (Zea mays)
Source: Front Genet. 2020 Feb 11;11:51. doi: 10.3389/fgene.2020.00051 (PMC7026458; doi:10.3389/fgene.2020.00051)
Supplement: Supplementary file 11 [file Table_11.xlsx]

## Sheet: 21nt-PHAS
Supplementary Table 11. Summary of the identified 21-nt and 24-nt PHAS loci.
Loci				Overlap with Zhai et al., 2015, PNAS, 112(10): 3146-3151	Trigger	PCGs-harbored						lncRNA-harbored	TEs-harbored			Unclassified intergenic region	Expression levels (TPM) in individual tissue samples
ID	Chr	Start	End			Gene ID	5'UTR	CDS	Intron	Junction(CDS/3'UTR)	3'UTR		LTR	Helitron	TIR		Early prophase meiocytes	Pollen_early	Pollen_germination	Pollen1_mature	Pollen2_mature	Anther	Anther_0.2mm	Anther_0.4mm	Anther_0.7mm	Anther_1.0mm	Anther_1.5mm	Anther_2.0mm	Anther_2.5mm	Anther_3.0mm	Anther_4.0mm	Anther_5.0mm	Tassel_4week	Tassel_8week	Tassel_9week	Silk_9week	Silk_11week	Silk_12week	Ear_6week	Ear_8week	Ear_9week	Ear_10week	Seed	Embryo_1d	Embryo_9DAP	Embryo_15DAP	Embryo_20DAP	Embryo_3week	Endosperm_9DAP
Phas-253	3	131638670	131638982		zma-miR2118a-5p;zma-miR2118c-3p;zma-miR2118e.1-5p;zma-miR2118g-5p	Zm00001d041649	√							√			4085.57	1.81953	0	0	2.12995	1350.26	0	2.54326	0.565972	0.627965	0.408914	0.337923	0.335718	91.9379	136.34	0	7.78085	61.5047	90.1265	0.36382	0	0	22.679	1.61614	11.651	30.1022	0	0	0	0	0	0	0
Phas-504	10	3373821	3374091		zma-miR2118c-3p	Zm00001d023325		√					√	√			0	0	0	0	0	1.11754	0	3.15289	1.86714	1.46676	0.179784	0.11897	0.210132	0.317098	0.528295	0	0	0	0	0	0	0	0	0	0	0	0	0	0	0	0	0	0
Phas-4	1	29675254	29675419		zma-miR2118a-5p	Zm00001d028299		√					√				5.41899	0	0	0	0	4.31776	0	0.149824	0.554691	0.44661	0.599278	0.162913	0	0	0	0	0	0	0	0	0	0	0	0	0	0	0	0	0	0	0	0	0
Phas-387	7	5224338	5224482		zma-miR168a-5p;zma-miR168b-5p	Zm00001d018789		√					√				2.42428	0	0	0	0	8.50851	0	0	0	0	0	0	0	0	0	0	0	0	0	0	0	0	0	0	0	0	0	0	0	0	0	0	0
Phas-505	10	3433729	3433999		zma-miR2118c-3p;zma-miR2118e.1-5p	Zm00001d023326		√					√				6.27463	0	0	0	0	13.7406	0.88343	17.7625	15.389	11.3827	7.26531	3.06488	2.65592	5.2692	3.76218	1.64083	0	0	0	0	0	0	0	0	0	0	0	0	0	0	0	0	0
Phas-506	10	3465743	3466013		zma-miR2118c-3p;zma-miR2118e.1-5p	Zm00001d023327		√					√				6.27463	0	0	0	0	13.7406	0.88343	17.7625	15.389	11.3827	7.26531	3.06488	2.65592	5.2692	3.76218	1.64083	0	0	0	0	0	0	0	0	0	0	0	0	0	0	0	0	0
Phas-502	10	3022986	3023319	√	zma-miR_N158a-3p	Zm00001d023320		√					√				8.05719	0	0	0	0	15.163	0.88343	16.1952	14.457	11.5535	7.807	3.21901	2.86605	5.5863	4.76491	1.64083	0	0	0	0	0	0	0	0	0	0	0	0	0	0	0	0	0
Phas-503	10	3026883	3027405	√	zma-miR2118_N1-3p;zma-miR2118a-5p;zma-miR2118c-3p;zma-miR2118e.1-5p;zma-miR2118g-5p	Zm00001d023320		√					√				6.27463	0	0	0	0	15.3661	0.88343	22.0496	18.4276	13.8028	9.02712	3.71922	3.52226	6.00909	3.96734	1.64083	0	0	0	0	0	0	0	0	0	0	0	0	0	0	0	0	0
Phas-543	10	81910200	81910701		zma-miR_N116a-3p	Zm00001d024644		√									1.28345	0	0	0	0	2.33667	0	2.18075	2.11887	4.38555	4.24317	0.337082	0.401161	0	0	0	0	0	0	0	0	0	0	0	0	0	0	0	0	0	0	0	0
Phas-65	1	229240854	229241061		zma-miR2275_N1-3p;zma-miR2275_N3-3p;zma-miR2275_N4-3p;zma-miR2275a-3p	Zm00001d032520		√									2.8521	0	0	0	0	2.36207	0	0	0	0	0	0	0	0	0	0	0	0	0	0	0	0	0	0	0	0	0	0	0	0	0	0	0
Phas-50	1	180290778	180291090	√	zma-miR2118_N1-3p;zma-miR2118a-5p;zma-miR2118c-3p;zma-miR2118e.1-5p;zma-miR2118g-5p	Zm00001d031161		√									2.6382	0	0	0	0	2.97163	0	0	0	0.53168	0.359567	0	0	0	0	0	0	0	0	0	0	0	0	0	0	0	0	0	0	0	0	0	0
Phas-458	7	150908905	150909133	√	zma-miR2118g-5p	Zm00001d021395		√									9.19804	0	0	0	0	3.5558	0	0	0	0	0	0	0	0	0	0	0	0	0	0	0	0	0	0	0	0	0	0	0	0	0	0	0
Phas-66	1	244341972	244342200		zma-miR2275_N4-3p	Zm00001d032945		√									9.41194	0	0	0	0	5.13051	0	0	0	0.340274	1.61806	0.35691	0.524329	0.73655	0	0	0	0	0	0	0	0	0	0	0	0	0	0	0	0	0	0	0
Phas-161	2	71574429	71574741		zma-miR_N37a-5p;zma-miR_N37b-5p	Zm00001d003948		√									11.6223	0	0	0	0	8.15293	0.687115	11.097	11.2773	9.30115	6.91347	3.93398	2.74825	0.72844	0.479907	0	0	0	0	0	0	0	0	0	0	0	0	0	0	0	0	0	0
Phas-399	7	14093445	14093757		zma-miR169a.1-3p	Zm00001d019045		√									0.499118	0	0	0	0	1.09214	0	0	0	0	0.139832	0	0	0	0	0	0	0	0	0.545733	3.63731	0	0	5.77192	0.651404	0	0	0	0	0	0	0	9.1735
Phas-7	1	69429133	69429382		zma-miR399j.1-5p	Zm00001d029412		√									0	20.5347	0	22.0651	8.82406	0	0	0	0	0	0	0	0	0	0	0	0	0	9.19642	0	0	0	0	0	0	0	0	0	0	0	0	0	0
Phas-342	4	239391344	239391551		zma-miR_N149a-5p	Zm00001d053697		√									0	0	0	0	0	0	0	0	0	0	0	0	0	0	0	0	0	0	0	0	0	0	0	0	0	0	21.7855	0	2.62745	0	0	0	70.0855
Phas-341	4	239389746	239389995		zma-miR_N12a-3p;zma-miR_N12b-3p;zma-miR_N12c-3p	Zm00001d053697		√									0	0	0	0	0	0	0	0	0	0	0	0	0	0	0	0	0	0	0	0	0	0	0	0	0	0	7.80988	0	0	0	0	0	62.3799
Phas-447	7	22701719	22702073		zma-miR_N158a-5p	Zm00001d019227		√									0	0	0	0	0	0	0	0	0	0	0	0	0	0	0	0	1.29681	0	2.92575	38.6559	0	0	0	0	15.8482	0	120.026	0	2.42534	0	0	0	11.7421
Phas-448	7	22846891	22847203		zma-miR_N158a-5p	Zm00001d019228		√									0	1.5596	0	0	0	0.482572	0	0	0	0	0	0	0	0	0	0	0	0	15.9441	17.64	0	0	0	0	24.4369	0	77.0712	0	1.21267	0	0	0	34.4924
Phas-567	10	118778728	118779103	√	zma-miR2118_N1-3p;zma-miR2118a-5p;zma-miR2118c-3p;zma-miR2118e.1-5p;zma-miR2118g-5p	Zm00001d025442			√								4.06425	0	0	0	0	2.74304	0	0	0	0	0	0	0	0	0	0	0	0	0	0	0	0	0	0	0	0	0	0	0	0	0	0	0
Phas-534	10	81533457	81533790	√	zma-miR2118a-5p;zma-miR2118c-3p;zma-miR2118e.1-5p;zma-miR2118g-5p	Zm00001d024640			√								4.13555	0	0	0	0	6.57823	6.33111	24.2494	25.9344	19.285	11.0834	4.87046	2.4161	0.257793	0	0	0	0	0	0	0	0	0	0	0	0	0	0	0	0	0	0	0
Phas-356	5	161776856	161777063		zma-miR_N174a-5p	Zm00001d016419			√								2.35299	15.336	7.54583	0	7.91122	3.98758	0	0	0	0.29774	1.13851	0.303	0.343852	1.91503	0.376133	0	0	0	0	0	0	0	0	0	0	0	0	0	0	0	0	0	0
Phas-244	3	24233250	24233415		zma-miR_N161a-5p	Zm00001d040038			√								152.658	0	0	0	0	40.6123	0	0	0	0	0	0	0	0	0	1.20093	0	3.26161	0	0	0	0	0	0	0	0	0	0	0	0	0	0	0
Phas-126	1	290201156	290201552	√	zma-miR2118a-5p;zma-miR2118c-3p;zma-miR2118e.1-5p;zma-miR2118g-5p	Zm00001d034337			√								181.322	4.67879	0	0	7.30267	87.4472	0	0	0	0	0	0	0	8.78364	4.96035	0	0	20.5015	1.30856	0	0	0	2.06173	0	0	0	0	0	0	0	0	0	0
Phas-334	4	76617033	76617660	√	zma-miR2118a-5p;zma-miR2118c-3p;zma-miR2118e.1-5p;zma-miR2118g-5p	Zm00001d050254			√								549.458	16.8956	53.3598	7.35287	22.2123	368.965	41.8136	397.491	448.344	291.621	160.643	52.205	44.2878	72.326	65.7537	38.8593	0	57.7772	18.9873	0	2.10581	2.31455	9.96501	6.9263	0.596883	7.40217	0	0	0	0	0	0	0
Phas-372	6	134934161	134934347		zma-miR2118a-5p;zma-miR2118c-3p;zma-miR2118e.1-5p;zma-miR2118g-5p	Zm00001d037713				√							1.21214	0	0	0	0	1.01594	0	3.40633	2.12788	1.86997	1.02819	0.462725	0.191029	0	0	0	0	0	0	0	0	0	0	0	0	0	0	0	0	0	0	0	0
Phas-339	4	187582008	187582215		zma-miR2118a-5p	Zm00001d052344					√						1.06954	0	0	0	0	1.01594	0	0	0	0	0	0	0	0	0	0	0	0	0	0	0	0	0	0	0	0	0	0	0	0	0	0	0
Phas-64	1	190650028	190650277		zma-miR2118_N1-3p;zma-miR2118a-5p;zma-miR2118c-3p;zma-miR2118e.1-5p;zma-miR2118g-5p	Zm00001d031454					√						0.427815	0	0	0	0	3.25102	1.37423	1.93005	1.58292	3.5051	2.19331	1.00055	0.674009	0	0	0	0	0	0	0	0	0	0	0	0	0	0	0	0	0	0	0	0
Phas-566	10	118685939	118686314	√	zma-miR2118_N1-3p;zma-miR2118a-5p;zma-miR2118c-3p;zma-miR2118e.1-5p;zma-miR2118g-5p	Zm00001d025437					√						8.12849	0	0	0	0	6.80681	0	0	0	0	0	0	0	0	0	0	0	0	0	0	0	0	0	0	0	0	0	0	0	0	0	0	0
Phas-352	5	24007761	24007968		zma-miR2118_N1-3p;zma-miR2118a-5p;zma-miR2118c-3p;zma-miR2118e.1-5p;zma-miR2118g-5p	Zm00001d013891					√						50.3395	0	0	0	0	18.6933	0	6.12812	6.11394	9.36446	4.65566	2.02643	1.97486	0	1.51971	0	0	0	0	0	0	0	0	0	0	0	0	0	0	0	0	0	0
Phas-357	5	171268350	171268578		zma-miR162-5p	Zm00001d016651					√						0	0	0	0	0	0	0	0	0	0	0	0	0	0	0	0	0	0	0	67.984	0	0	0	0	10.363	0	0	1.79146	0	2.46232	0	0	0
Phas-141	2	54608838	54609213		zma-miR2118a-5p	Zm00001d000817						√	√	√			14.5457	0	0	0	0	17.0932	0	1.02845	1.88827	1.73129	1.17961	0.361197	0	0	0	0	0	8.387	0	0	0	0	0	0	0	0	0	0	0	0	0	0	0
Phas-162	2	91818644	91818935		zma-miR2118a-5p;zma-miR2118e.1-5p;zma-miR2118g-5p	Zm00001d000861						√		√			1.49735	0	0	0	0	2.05729	0	2.10199	2.60165	2.30924	1.2074	0	0	0	0	0	0	0	0	0	0	0	0	0	0	0	0	0	0	0	0	0	0
Phas-285	4	5456184	5457444	√	zma-miR2118a-5p;zma-miR2118c-3p;zma-miR2118e.1-5p;zma-miR2118g-5p	Zm00001d026731						√		√			763.508	1.81953	0	5.326	0	743.999	40.7838	3305.64	2985.38	1694.43	1350.71	436.441	321.257	98.9455	128.444	5.97673	0	90.8592	6.48037	0	0	0	8.24691	6.9263	0.426343	47.3739	0	0	0	0	0	0	0
Phas-383	6	161445618	161446371	√	zma-miR2118_N1-3p;zma-miR2118c-3p	Zm00001d001468						√		√			1591.4	0	0	0	2.12995	1081.65	281.027	4145.65	3912.44	2903.9	1824.54	486.325	405.175	102.857	95.7054	65.668	0	92.2571	20.6052	0	0	0	4.12346	0	0	20.2326	0	0	0	0.984927	0	0	0
Phas-525	10	24855451	24856078	√	zma-miR2118a-5p;zma-miR2118c-3p;zma-miR2118e.1-5p;zma-miR2118g-5p	Zm00001d023078						√					12.9058	0	0	0	0	15.7725	0	59.714	64.5533	48.7417	24.2728	8.86336	6.2907	2.28104	1.53103	0	0	6.98917	0	0	0	0	4.46707	0	0	5.42826	0	0	0	0	0	0	0
Phas-394	7	10284063	10284585	√	zma-miR2118a-5p;zma-miR2118c-3p;zma-miR2118e.1-5p;zma-miR2118g-5p	Zm00001d001086						√					75.5807	1.81953	0	0.594393	3.95562	49.9082	0	0	0	0	0	0	0	0.368277	0	0	0	4.1935	0	0	0	0	0	0	0	0	0	0	0	0	0	0	0
Phas-166	2	141449681	141450014	√	zma-miR2118a-5p;zma-miR2118c-3p;zma-miR2118e.1-5p;zma-miR2118g-5p	Zm00001d000934						√					138.398	0	0	0	0	59.966	0	310.934	382.797	359.313	204.995	129.412	128.158	15.966	21.6156	2.2303	0	3.26161	0	0.36382	0	0	9.27776	0	0.887093	0	0	0	0	0	0	0	0
Phas-8	1	69512346	69512721		zma-miR_N199a-5p	Zm00001d022756						√					0	53.0263	80.8482	7.41256	140.881	0	0	0	0	0	0	0	0	0	0	0	0	0	0	0	2.68012	0	0	0	0	0	0	0	0	0	0	0	0
Phas-138	2	54570753	54571191	√	zma-miR2118a-5p	Zm00001d000815						√					142.391	0	0	0	0	102.737	8.24536	318.319	320.767	311.011	161.541	85.4383	74.356	9.31476	1.76326	2.11776	0	12.1145	4.17544	0	0	0	0	0	0	0	0	0	0	0	0	0	0
Phas-404	7	18328992	18329556		zma-miR2118_N1-3p;zma-miR2118a-5p;zma-miR2118c-3p;zma-miR2118e.1-5p;zma-miR2118g-5p	Zm00001d001097						√					149.735	0	0	0	0	108.274	0.88343	55.3338	52.0642	39.3465	23.83	9.92813	9.97818	28.4069	21.5961	6.07172	0	0	3.01916	0	0	0	0	0	0	0	0	0	0	0	0	0	0
Phas-57	1	180928401	180929049	√	zma-miR2118a-5p;zma-miR2118c-3p;zma-miR2118e.1-5p;zma-miR2118g-5p	Zm00001d022867						√					202.214	0	0	0	0	108.477	11.4354	264.847	278.673	222.712	120.25	35.1386	27.1164	16.2003	10.3016	5.01125	4.75496	69.4258	0.60395	0	0	0	37.4547	3.69403	0	29.6087	0	0	0	0	0	0	0
Phas-155	2	55434080	55434749	√	zma-miR2118a-5p;zma-miR2118c-3p;zma-miR2118e.1-5p;zma-miR2118g-5p	Zm00001d000822						√					271.449	4.15892	7.54583	0	7.60695	137.127	12.7605	267.175	205.916	194.766	97.6531	44.7719	37.0592	13.132	13.6248	3.58819	0	240.893	3.55568	0	0	0	28.8642	2.07789	0	21.2196	0	0	0	0	0	0	0
Phas-295	4	5611277	5611946	√	zma-miR2118a-5p;zma-miR2118e.1-5p;zma-miR2118g-5p	Zm00001d026733						√					470.597	0	0	11.9063	0	225.082	0	0.947732	0.9928	2.38213	0.779063	0.477327	0.23024	26.9208	22.6595	0	0	6.52322	0	0	0	0	0	0	0	0	0	0	0	0	0	0	0
Phas-194	2	142628425	142629031	√	zma-miR2118a-5p;zma-miR2118c-3p;zma-miR2118e.1-5p;zma-miR2118g-5p	Zm00001d000937						√					533.557	0	0	4.63658	0	521.356	37.6931	1413.08	1462.81	1110.41	744.964	177.832	175.479	59.2551	33.881	39.1174	0	93.6548	0	0	0	0	0	1.61614	0	13.3239	0	0	0	0	0	0	0
Phas-299	4	5621141	5621747	√	zma-miR2118a-5p;zma-miR2118e.1-5p;zma-miR2118g-5p	Zm00001d026735						√					898.483	7.27811	0	0.720273	0	302.953	1.76686	179.313	172.678	82.3585	52.9827	13.5118	12.3888	32.8143	28.0779	6.72941	0	6.52322	0	0	0	0	13.0576	0	0.341077	0	0	0	0	0	0	0	0
Phas-235	2	235341101	235341518	√	zma-miR2118a-5p;zma-miR2118c-3p	Zm00001d001050						√					2014.87	0	0	0	0	757.081	0.88343	511.749	636.56	678.948	352.503	181.178	137.974	7.76299	6.26946	13.8817	0	34.9459	5.86852	0	0	0	0	0	0	0	0	0	0	0	0	0	0
Phas-501	9	136742978	136743248		zma-miR_N106a-5p	Zm00001d027187						√					4.27815	0	0	0	0	3.65739	19.5813	9.34966	4.42816	2.88015	0.701536	0.932438	1.07781	0	0	0.615313	325.499	644.867	38.3493	33.9625	139.558	82.9381	104.461	348.855	29.4082	409.094	100.295	198.65	44.2624	215.535	110.63	6.34487	0
Phas-544	10	85278709	85279042		zma-miR_N76a-3p	Zm00001d023133						√					11.551	0	0	0	0	12.1659	149.243	27.4681	23.0116	19.0055	8.82369	7.48919	19.9611	62.8218	95.3911	23.5382	898.472	4323.5	103.886	9.62308	1.72293	0	173.528	584.81	146.352	590.2	103.378	55.8668	4.04223	248.202	111.946	364.619	0
Phas-307	4	7815838	7816577		zma-miR2118a-5p;zma-miR2118c-3p;zma-miR2118e.1-5p;zma-miR2118g-5p	Zm00001d026739						√					9293.36	52.5065	66.2956	45.0291	43.8161	3445.47	232.184	3624.86	2299.14	2734.43	1317.45	653.943	495.353	315.308	303.617	205.755	28.0975	606.66	148.804	12.3101	16.655	7.90803	81.0945	52.1781	28.7154	128.304	0	0	0	0	0	0	0
Phas-218	2	164415431	164415554	√	zma-miR_N191a-3p								√	√			2.21038	0	0	0	0	0.939746	0	2.91977	2.63277	2.3218	1.20093	0.391222	0.13372	0	0	0	0	0	0	0	0	0	0	0	0	0	0	0	0	0	0	0	0
Phas-316	4	7881058	7881517	√	zma-miR2118g-5p								√	√			25.3124	0	0	0	0	15.1375	0	4.2613	4.46282	2.33699	1.0787	0.893505	0.53905	1.04554	1.13951	0	0	0	0	0	0	0	0	0	0	0	0	0	0	0	0	0	0
Phas-140	2	54607389	54607848	√	zma-miR164h-3p;zma-miR164c-3p								√	√			32.4427	0	0	0	0	33.78	0	177.255	219.736	148.098	93.0686	36.2876	32.1194	16.6846	14.7651	3.9984	0	0	2.91831	0	0	0	0	0	0	0	0	0	0	0	0	0	0
Phas-553	10	117402390	117402765	√	zma-miR2118a-5p;zma-miR2118c-3p;zma-miR2118e.1-5p;zma-miR2118g-5p								√	√			168.559	0	3.77292	0	0	68.5761	27.4347	255.277	208.874	216.052	129.334	48.2874	32.3443	8.07404	8.32193	2.11776	0	28.8886	0	0	0	0	14.0885	0	0	3.94782	0	0	0	0	0	0	0
Phas-314	4	7876932	7877517	√	zma-miR2118a-5p;zma-miR2118c-3p;zma-miR2118e.1-5p;zma-miR2118g-5p								√	√			878.377	8.05792	0	0	0	316.999	0	28.4112	29.2498	39.9022	21.9677	6.28481	5.0702	12.4919	15.0787	1.94849	0	20.9675	0	0	0	0	4.8107	0	0	0	0	0	0	0	0	0	0
Phas-315	4	7878529	7878988	√	zma-miR2118c-3p								√	√			892.066	0	0	0	0	354.69	11.0918	182.76	285.247	233.578	158.319	72.919	54.4576	28.914	26.9108	15.2958	0	35.4118	0	0.42446	0	0	2.40535	0	1.04345	7.40217	0	0	0	0	0	0	0
Phas-29	1	164981735	164982194	√	zma-miR2118a-5p;zma-miR2118c-3p;zma-miR2118e.1-5p;zma-miR2118g-5p								√	√			988.04	11.697	17.7866	7.19828	10.954	495.5	22.1832	2241.59	2668.39	2111.52	1355.74	376.14	264.018	58.9664	71.3834	59.5484	0	183.116	53.2214	0	0	1.35015	10.3086	0	0	42.9325	0	0	0	0	0	0	0
Phas-277	4	3885475	3886313	√	zma-miR2118_N1-3p;zma-miR2118a-5p;zma-miR2118c-3p;zma-miR2118e.1-5p;zma-miR2118g-5p								√	√			1395.61	1.5596	5.38988	2.55968	7.60695	737.548	0	42.0738	70.147	44.784	29.7325	13.493	10.7815	45.3328	36.4196	9.47823	2.80975	111.361	39.8698	0	0	0	53.9485	4.84841	2.0541	43.4261	0	0	0	0	0	0	0
Phas-317	4	7883106	7883502	√	zma-miR2118g-5p								√	√			1424.34	0	7.00684	0	3.65134	437.236	70.9683	916.228	1058.58	794.089	403.92	146.076	115.21	36.3684	30.3276	22.2526	1.51294	13.9783	0	0	0	0	3.09259	0	0	3.45435	0	0	0	0	0	0	0
Phas-550	10	117312714	117313718	√	zma-miR2118a-5p;zma-miR2118c-3p;zma-miR2118e.1-5p;zma-miR2118g-5p								√	√			1459.85	1.5596	0	0	2.43422	687.564	11.828	2631.79	2913.46	1749.77	1084.46	414.108	321.011	205.012	201.44	138.643	0	213.869	161.122	0	0	0	47.4197	11.5438	3.17873	181.6	0	0	0	0	0	0	0
Phas-440	7	21756260	21756614		zma-miR2118g-5p								√	√			1470.04	0	0	0	0	377.652	5.84037	349.929	351.95	269.633	161.096	87.4427	67.5635	8.50331	12.6757	4.41859	0	92.2571	7.16745	0.667007	0	0	5.84156	6.69543	2.1865	21.2196	0	0	0	0	0	0	0
Phas-139	2	54589643	54590312	√	zma-miR2118a-5p;zma-miR2118c-3p;zma-miR2118e.1-5p;zma-miR2118g-5p								√	√			1843.24	0	0	0	0	937.309	6.62563	799.816	915.047	796.144	494.578	155.665	133.989	165.505	134.952	76.8957	10.1583	689.598	66.5532	2.6114	0	0	67.0061	5.77192	4.13043	248.219	0	0	0	0	0	0	0
Phas-552	10	117362495	117363269	√	zma-miR2118a-5p;zma-miR2118c-3p;zma-miR2118e.1-5p;zma-miR2118g-5p								√	√			1915.97	0	0	3.22127	0	980.181	5.98761	3626.72	4031.22	3005.79	1576.05	648.725	512.845	179.974	194.598	127.977	2.80975	269.782	41.7402	0	0	0	57.7283	10.6203	2.48359	214.17	0	0	0	0	0	0	0
Phas-220	2	164450407	164450894	√	zma-miR2118_N1-3p;zma-miR2118a-5p;zma-miR2118c-3p;zma-miR2118e.1-5p;zma-miR2118g-5p								√	√			2166.32	16.8956	0	0	7.91123	809.02	2.25766	412.985	465.415	431.523	259.888	114.315	98.0923	17.6381	18.308	6.26569	0	259.531	22.1223	0	0	0	29.895	21.0098	2.12794	73.5282	0	0	0	0	0	0	0
Phas-549	10	117311272	117312004	√	zma-miR_N77a-5p								√	√			2442.04	0	7.54583	0	2.7385	731.91	5.59507	1763.7	1858.71	1180.71	735.642	200.219	167.719	74.4163	55.6499	30.961	0	160.751	23.5489	0	0	1.92879	28.5205	0	0.341077	50.3347	0	0	0	0	0	0	0
Phas-165	2	141335854	141335977		zma-miR2118a-5p;zma-miR2118c-3p;zma-miR2118e.1-5p;zma-miR2118g-5p								√				2.06777	0	0	0	0	1.16833	0	25.8937	40.9472	25.4287	24.2556	8.61481	7.65758	0.317098	0	0	0	0	0	0	0	0	0	0	0	0	0	0	0	0	0	0	0
Phas-382	6	161406119	161406347	√	zma-miR2118c-3p								√				3.35122	0	0	0	0	1.57471	0	15.7295	23.6661	17.468	10.7048	5.51921	5.24846	0	0	0	0	0	0	0	0	0	0	0	0	0	0	0	0	0	0	0	0
Phas-551	10	117361661	117361826		zma-miR_N87a-5p								√				3.35122	0	0	0	0	5.79087	0	26.8163	24.1311	25.9635	22.0148	2.56892	1.70688	1.24592	1.3498	0	0	0	0	0	0	0	0	0	0	0	0	0	0	0	0	0	0
Phas-310	4	7851897	7852293	√	zma-miR2118g-5p								√				6.84505	0	0	0	0	2.26047	0	6.96362	8.73855	3.3818	1.66912	0.549987	0.246017	0	0	0	0	0	0	0	0	0	0	0	0	0	0	0	0	0	0	0	0
Phas-22	1	164941652	164942027		zma-miR_N42a-5p								√				7.20156	0	0	0	0	8.71171	0	0	0	0	0	0	0	0.368277	1.31561	0	0	4.1935	0	0	0	0	0	1.61614	0	3.94782	0	0	0	0	0	0	0
Phas-533	10	74786956	74787163		zma-miR_N101a-5p								√				10.2676	0	0	0	0	8.55931	0	0	0	5.84434	11.239	17.4906	8.17847	4.28868	1.21303	1.17878	0	0	0	0	0	0	0	0	0	0	0	0	0	0	0	0	0
Phas-259	4	3495724	3496192		zma-miR_N89a-5p								√				11.1232	0	0	0	0	12.4961	0.785275	45.9838	46.1262	14.7285	9.90601	3.04612	2.15062	2.56549	0.700117	0.820417	0	3.26161	0	0	0	0	2.40535	0	0	0	0	0	0	0	0	0	0
Phas-260	4	3498161	3498305	√	zma-miR2118a-5p;zma-miR2118c-3p;zma-miR2118e.1-5p;zma-miR2118g-5p								√				19.6795	0	0	0	0	4.26696	0	9.57401	11.6417	7.27841	3.77292	1.32388	1.16994	1.25694	1.59548	0	0	5.12539	0	0	0	0	0	0	0	4.4413	0	0	0	0	0	0	0
Phas-198	2	142663825	142664053	√	zma-miR2118c-3p								√				21.2482	0	0	0	0	3.42881	0	16.3142	17.1933	17.0715	12.0389	4.74046	3.53895	0	0	0	0	0	0	0	0	0	0	0	0	0	0	0	0	0	0	0	0
Phas-263	4	3518452	3518764	√	zma-miR2118a-5p;zma-miR2118c-3p;zma-miR2118e.1-5p;zma-miR2118g-5p								√				27.808	0	0	0	0	7.28938	1.76686	101.641	144.17	75.1601	36.2762	11.7901	8.91278	2.43386	2.1773	0	0	0	0	0	0	0	0	0	0	0	0	0	0	0	0	0	0
Phas-261	4	3500099	3500453	√	zma-miR2118a-5p								√				28.6636	0	0	0	0	17.0678	4.56393	0.105926	0.4964	0	0	0	0	176.557	250.683	15.4951	0	3.26161	3.85766	0	0	0	0	0	0	0	0	0	0	0	0	0	0
Phas-93	1	288590891	288591392	√	zma-miR2118_N1-3p;zma-miR2118a-5p;zma-miR2118c-3p;zma-miR2118e.1-5p;zma-miR2118g-5p								√				42.9242	0	0	0	0	27.659	0	0.658699	0.424949	0.319007	0	0	0	0.920689	0.753459	3.14956	0	27.0248	0.60395	0	0	0	0	0	0	5.42826	0	0	0	0	0	0	0
Phas-561	10	117595385	117595697	√	zma-miR2118_N1-3p;zma-miR2118a-5p;zma-miR2118c-3p;zma-miR2118e.1-5p;zma-miR2118g-5p								√				40.3572	53.5462	12.9357	0	24.3423	22.2745	0	0.494323	0	0.233939	0.299639	0.384234	0	1.03284	0.73859	6.39206	0	6.98917	11.9377	0	0	0	3.09259	0	0	0	0	0	0	0	0	0	0
Phas-255	3	131694694	131695069	√	zma-miR_N99a-5p								√				59.7515	0	0	0	0	16.0011	0	0	0	0	0	0	0	4.29781	16.3121	0	0	0	0	0	0	0	0	0	0	0	0	0	0	0	0	0	0
Phas-76	1	253231776	253232151		zma-miR2118a-5p;zma-miR2118e.1-5p;zma-miR2118g-5p								√				60.9636	0	0	0	0	24.3064	0	0	0	0	0	0	0	0	0	0	0	0	6.58017	0	0	0	0	0	0	0	0	0	0	0	0	0	0
Phas-262	4	3517059	3517497	√	zma-miR2118_N1-3p;zma-miR2118c-3p								√				72.0869	2.33939	0	0	0	35.3548	0	89.115	101.056	90.5542	65.9732	13.3431	9.75151	2.22758	1.99436	0	0	0	0	0	0	0	0	0	0	3.45435	0	0	0	0	0	0	0
Phas-276	4	3866269	3866750	√	zma-miR2118_N1-3p;zma-miR2118a-5p;zma-miR2118c-3p;zma-miR2118e.1-5p;zma-miR2118g-5p								√				92.123	0	0	0	0	68.0681	0	42.9937	59.0073	42.8385	31.4078	13.2456	9.36144	8.64973	7.32425	2.66022	0	0	1.7108	0	0	0	2.74897	0	0	0	0	0	0	0	0	0	0
Phas-60	1	180939581	180940061	√	zma-miR2118a-5p;zma-miR2118e.1-5p;zma-miR2118g-5p								√				96.401	0	0	0	0	27.5828	0	98.9872	122.913	104.131	59.0343	26.1063	24.1907	7.07641	7.98974	1.17878	2.80975	12.5805	0	0	0	0	11.6831	0	0	4.93478	0	0	0	0	0	0	0
Phas-176	2	141769655	141770072		zma-miR2118a-5p;zma-miR2118c-3p;zma-miR2118e.1-5p;zma-miR2118g-5p								√				108.023	0	3.77292	0	0	51.305	0	155.816	229.684	132.181	69.7553	25.421	20.5928	8.92453	6.54415	0	0	3.26161	67.9763	0	0	0	0	0	0.639517	0	0	0	0	0	0	0	0
Phas-332	4	21052079	21052223	√	zma-miR2118g-5p								√				115.581	0	0	0	0	24.1032	0	0	0	0	0	0	0	0	0	0	1.94521	6.98917	0	0	0	0	9.27777	0	0	0	0	0	0	0	0	0	0
Phas-121	1	290153036	290153705	√	zma-miR2118a-5p;zma-miR2118c-3p;zma-miR2118e.1-5p;zma-miR2118g-5p								√				124.779	0	0	0	0	36.6247	1.07975	339.404	418.121	262.884	148.219	52.0227	41.1199	10.4328	10.3715	0	0	5.12539	0	0	0	0	0	0	0	0	0	0	0	0	0	0	0
Phas-118	1	289929601	289930270	√	zma-miR2118a-5p;zma-miR2118c-3p;zma-miR2118e.1-5p;zma-miR2118g-5p								√				125.279	0	0	0	0	48.5113	0	4.59833	8.54083	16.9249	6.65333	5.04872	4.60983	12.9066	12.6085	0	0	10.7167	0	0	0	0	0	0	0	24.6739	0	0	0	0	0	0	0
Phas-215	2	164399446	164399968	√	zma-miR2118_N1-3p;zma-miR2118e.1-5p;zma-miR2118g-5p								√				140.395	14.5562	0	0	0	102.153	0.98159	177.339	165.954	128.398	72.9827	30.5301	25.1546	10.3644	8.76178	5.99633	0	32.1502	6.57445	0	0	0	17.5246	0	0	6.90869	0	0	0	0	0	0	0
Phas-115	1	289819256	289819799	√	zma-miR2118a-5p								√				153.514	0	0	0	3.34706	119.907	2.74824	30.6537	27.8924	26.9392	19.733	6.0161	4.37714	38.8121	32.0531	1.37249	0	49.8561	0	0	0	0	4.12345	0	0.305832	6.90869	0	0	0	0	0	0	0
Phas-59	1	180934216	180934633	√	zma-miR2118a-5p;zma-miR2118c-3p;zma-miR2118e.1-5p;zma-miR2118g-5p								√				168.987	1.81953	0	0	3.65134	84.8566	0	23.4741	23.3975	34.1331	11.9138	5.54471	4.86023	10.5469	14.2695	4.06138	4.53883	38.2075	5.53245	0	1.14862	0	20.6172	0	0	17.7652	0	0	0	0	0	0	0
Phas-313	4	7872584	7873085	√	zma-miR2118a-5p;zma-miR2118c-3p;zma-miR2118e.1-5p;zma-miR2118g-5p								√				199.932	0	0	0	0	95.1429	0	348.837	464.97	306.223	209.05	78.6344	64.9797	16.3137	20.6632	3.89584	0	4.1935	0	0	0	0	0	0	0	0	0	0	0	0	0	0	0
Phas-108	1	289688353	289688791	√	zma-miR2118a-5p;zma-miR2118c-3p;zma-miR2118e.1-5p;zma-miR2118g-5p								√				231.947	0	0	0	0	101.594	0.687115	726.548	1007.61	501.507	326.281	113.269	87.668	49.5544	36.4115	10.5478	0	16.774	8.2323	0	0	0	8.2469	0	0	0	0	0	0	0	0	0	0
Phas-219	2	164441113	164441635	√	zma-miR2118_N1-3p;zma-miR2118e.1-5p;zma-miR2118g-5p								√				244.425	16.8956	0	0	7.91123	210.452	0.98159	390.595	397.741	367.885	225.859	91.2749	69.1793	19.4789	21.4733	11.0832	0	100.644	12.9207	0	0	0	29.895	18.2393	1.32811	9.86956	0	0	0	0	0	0	0
Phas-154	2	55399861	55400656	√	zma-miR2118e.1-5p								√				284.07	0	0	0.990653	2.12995	173.447	0	20.6579	29.7911	27.6332	17.6517	6.11953	4.98995	32.4399	30.0708	2.83076	0	6.05728	0	0	0	0	0	0	0	0	0	0	0	0	0	0	0
Phas-548	10	117307974	117308496	√	zma-miR2118a-5p;zma-miR2118c-3p;zma-miR2118e.1-5p;zma-miR2118g-5p								√				286.85	0	3.77292	0	0	128.466	15.5577	387.927	379.664	379.701	207.676	80.2931	58.08	30.5415	25.6629	17.5725	0	27.0248	0.60395	0	0	0	14.0885	0	0	3.94782	0	0	0	0	0	0	0
Phas-184	2	142024152	142024548	√	zma-miR_N104a-5p								√				335.906	18.4552	16.7086	0	8.82406	293.379	0.588955	1221.1	1606.95	1290.71	608.7	328.69	209.261	107.239	68.6246	0	0	137.92	6.32077	0	0	0	10.3086	6.69542	0	30.5956	0	0	0	0	0	0	0
Phas-23	1	164942646	164943231	√	zma-miR2118g-5p								√				391.38	0	0	0	0	127.882	0	203.101	226.997	210.849	128.735	66.1972	67.4252	18.2904	13.6829	12.2394	0	97.8483	2.81805	0.42446	0	0	0	8.08068	0.859135	38.4913	0	0	0	0	0	0	0
Phas-15	1	164621156	164621804		zma-miR2118g-5p								√				433.234	0	0	0	0	231.381	0	0.141235	0.0940157	0.354842	0.182161	0	0	9.08701	8.32271	3.8924	0	47.9923	2.24752	0	0	0	0	1.61614	0	6.41521	0	0	0	0	0	0	0
Phas-437	7	21680051	21680447		zma-miR2118_N1-3p;zma-miR2118a-5p;zma-miR2118c-3p;zma-miR2118e.1-5p;zma-miR2118g-5p								√				442.075	0	0	0	0	152.061	18.3558	901.593	1132.41	691.292	449.577	159.487	132.839	50.3735	51.0502	19.3887	0	42.8669	12.9764	0	0	0	23.0226	1.38526	0.678858	7.89564	0	0	0	0	0	0	0
Phas-150	2	54746228	54746708	√	zma-miR2118a-5p;zma-miR2118c-3p;zma-miR2118e.1-5p;zma-miR2118g-5p								√				481.149	17.4155	0	0	0	221.805	0	218.563	233.232	256.98	130.411	58.676	59.4731	33.7914	53.4719	4.38287	0	7.92106	2.0462	0	0	0	0	0	0	3.45435	0	0	0	0	0	0	0
Phas-110	1	289748580	289749102	√	zma-miR2118a-5p;zma-miR2118c-3p;zma-miR2118e.1-5p;zma-miR2118g-5p								√				632.453	21.3144	3.77292	4.39851	10.3454	402.745	14.38	1735.49	1442.55	1481.27	672.593	276.717	337.727	49.7193	53.065	12.5964	1.29681	6.05728	26.7985	0	1.72293	0	42.2654	0	0.505029	0	0	0	0	0	0	0	0
Phas-94	1	288593258	288593843	√	zma-miR2118a-5p;zma-miR2118c-3p;zma-miR2118e.1-5p;zma-miR2118g-5p								√				701.118	7.79798	10.2408	0	19.4738	434.061	0	72.3118	80.5912	63.5297	52.4075	14.0757	10.9288	64.5705	4.30842	131.155	6.70018	330.821	11.3684	0	1.91437	4.24334	57.7283	9.23506	0	229.467	0	0	0	0	0	0	0
Phas-187	2	142143871	142144393	√	zma-miR2118a-5p;zma-miR2118c-3p;zma-miR2118e.1-5p;zma-miR2118g-5p								√				724.862	1.81953	0	0	8.2155	308.669	8.14721	946.978	1094.76	791.858	524.195	195.601	165.492	47.871	39.0238	20.6403	5.83564	101.11	5.39904	0	0	0	34.0185	0	0	12.3369	0	0	0	0	0	0	0
Phas-562	10	117608638	117609223	√	zma-miR2118_N1-3p;zma-miR2118a-5p;zma-miR2118c-3p;zma-miR2118e.1-5p;zma-miR2118g-5p								√				791.459	0	0	0	0	132.123	0	86.0066	78.9222	223.845	58.7826	60.4502	79.3729	20.5097	34.9	10.9406	0	0	0.805267	0	0	0	12.3704	0	0	0	0	0	0	0	0	0	0
Phas-312	4	7855842	7856662	√	zma-miR2118a-5p;zma-miR2118a-5p;zma-miR2118c-3p;zma-miR2118e.1-5p;zma-miR2118g-5p								√				807.359	0	0	0	0	343.516	4.41716	1122.92	1443.9	967.449	503.677	222.644	188.881	109.356	145.159	40.6548	0	72.2215	0	0	0	0	2.06173	0	0	34.5434	0	0	0	0	0	0	0
Phas-116	1	289820905	289821574	√	zma-miR2118a-5p;zma-miR2118c-3p;zma-miR2118e.1-5p;zma-miR2118g-5p								√				858.625	54.3259	18.3256	13.3963	20.9952	383.518	0	1.10686	1.4027	2.08542	1.924	0.764395	0.248338	18.5883	17.9569	7.56967	0	261.86	30.0118	1.03083	0	0	31.9568	3.69403	2.03389	133.732	0	0	0	0	0	0	0
Phas-311	4	7853976	7854588	√	zma-miR2118c-3p								√				865.755	11.9569	36.1122	106.442	15.8225	734.933	2.25766	833.044	1194.45	1195.55	656.074	335.646	258.649	139.754	135.638	82.5458	0	0	0	0	0	0	0	0	0	0	0	0	0	0	0	0	0
Phas-81	1	253257155	253257572	√	zma-miR2118a-5p;zma-miR2118c-3p;zma-miR2118e.1-5p;zma-miR2118g-5p								√				874.955	0	0	0.84032	0	867.996	56.7846	2538.78	2701.78	1019.33	748.701	166.423	130.135	86.9929	59.0181	34.921	0	13.5124	9.18089	0	0	0	0	0	0.426343	3.94782	0	0	0	0	0	0	0
Phas-216	2	164408703	164409309	√	zma-miR2118_N1-3p;zma-miR2118a-5p;zma-miR2118c-3p;zma-miR2118e.1-5p;zma-miR2118g-5p								√				985.543	21.5744	0	0	12.4754	579.239	0	959.535	1029.24	904.878	613.869	212.58	168.831	56.5111	45.4775	30.4079	1.94521	683.541	18.9306	0	0	0	31.2695	47.3298	1.58392	250.687	0	0	0	0	0	0	0
Phas-426	7	21375445	21376114	√	zma-miR2118_N1-3p;zma-miR2118a-5p;zma-miR2118c-3p;zma-miR2118e.1-5p;zma-miR2118g-5p								√				996.524	10.6572	9.70178	0.960367	20.3866	540.1	46.0855	2042.82	2880.2	1458.97	921.835	287.824	228.467	30.844	33.5197	52.0686	0	39.1394	44.5337	0.36382	1.5315	0	5.49794	0	0.255807	9.86956	0	0	0	0	0	0	0
Phas-109	1	289700920	289701589	√	zma-miR2118a-5p;zma-miR2118c-3p;zma-miR2118e.1-5p;zma-miR2118g-5p								√				1013.71	0	0	1.72563	0	266.786	0	363.922	541.445	362.132	211.66	92.7598	78.1311	29.9713	24.1403	7.99539	0	37.7415	11.3854	0	0	0	8.2469	0	0	8.88261	0	0	0	0	0	0	0
Phas-114	1	289769767	289770507	√	zma-miR2118a-5p;zma-miR2118c-3p;zma-miR2118e.1-5p;zma-miR2118g-5p								√				1030.75	50.9468	18.3256	10.9948	18.2567	426.314	0	2.45428	2.75999	3.89171	3.18112	0.764395	0.248338	18.6665	17.9569	8.2243	0	302.863	30.0118	1.03083	0	0	36.7675	3.69403	2.03389	133.732	0	0	0	0	0	0	0
Phas-297	4	5615222	5615702	√	zma-miR2118a-5p;zma-miR2118c-3p;zma-miR2118e.1-5p;zma-miR2118g-5p								√				1033.74	0	0	0	2.12995	366.603	40.7836	1042.51	1026.5	730.884	449.452	180.641	132.135	37.3985	33.173	12.9764	0	84.802	8.97093	1.8944	0	0	16.8374	1.84701	3.24867	35.5304	0	0	0	0	0	0	0
Phas-80	1	253253780	253254050	√	zma-miR2118g-5p								√				1080.09	2.33939	0	8.27128	0	617.667	2.35569	168.905	217.266	336.176	94.7521	33.2299	28.2754	29.3114	31.4939	7.24668	0	9.31889	1.1139	0	0	0	2.40535	0	0	0	0	0	0	0	0	0	0
Phas-217	2	164410902	164411424	√	zma-miR2118_N1-3p;zma-miR2118a-5p;zma-miR2118c-3p;zma-miR2118e.1-5p;zma-miR2118g-5p								√				1118.74	0	0	0	0	406.631	2.25766	1037.76	1124.13	793.562	455.74	184.136	152.833	47.0345	35.3147	24.7881	1.29681	157.489	13.2041	0	0	0	10.9959	2.07789	0.550956	9.86956	0	0	0	0	0	0	0
Phas-14	1	164582967	164583384	√	zma-miR2118a-5p;zma-miR2118c-3p;zma-miR2118e.1-5p;zma-miR2118g-5p								√				1322.02	4.15893	4.3119	15.1489	3.04278	854.027	0	805.15	1220.09	871.52	532.121	183.519	138.756	121.285	94.8569	44.6495	0	160.751	115.615	0	0	0	8.59053	4.15578	1.21783	37.9978	0	0	0	0	0	0	0
Phas-51	1	180380469	180381012	√	zma-miR2118a-5p;zma-miR2118c-3p;zma-miR2118e.1-5p;zma-miR2118g-5p								√				1434.46	12.4768	3.23393	3.12466	13.084	894.385	4.51532	382.895	458	342.034	227.055	83.1059	67.2522	181.285	131.274	87.7902	2.16135	185.446	126.588	2.92523	0	0	71.1295	3.0014	11.4562	102.15	0	0	0	0	0	0	0
Phas-425	7	21369275	21370028	√	zma-miR2118a-5p;zma-miR2118c-3p								√				1453	0	0	0	4.25989	759.924	0.687115	27.121	20.4845	25.9811	11.1747	3.11578	3.30316	59.2243	72.1258	63.0795	0	45.1967	9.3824	0	0	0	3.43621	0	0.255807	8.38912	0	0	0	0	0	0	0
Phas-275	4	3862124	3862751	√	zma-miR2118_N1-3p;zma-miR2118a-5p;zma-miR2118c-3p								√				1790.05	12.4768	9.1628	4.47818	9.12834	1330.25	16.8338	460.544	489.072	568.887	265.404	116.472	96.0108	83.6962	88.5233	29.0015	0	73.1532	36.4062	0	0	0	15.4629	39.4799	1.29871	9.86956	0	0	0	0	0	0	0
Phas-278	4	3919573	3920095	√	zma-miR2118a-5p;zma-miR2118c-3p;zma-miR2118e.1-5p;zma-miR2118g-5p								√				1851.58	0	0	0	0	736.101	25.9628	1814.81	1619.93	1033.88	726.133	309.739	234.158	36.4565	30.1228	18.4371	0	51.7199	0.70461	0	0	0	15.1193	0	1.16082	12.8304	0	0	0	0	0	0	0
Phas-75	1	253228946	253229237	√	zma-miR2118g-5p								√				2284.6	2.33939	0	6.7375	0	838.355	4.12237	115.268	152.517	322.492	54.5076	20.858	18.485	65.7109	58.475	9.87349	0	121.146	2.9185	0	0	0	2.40535	0	0	18.7522	0	0	0	0	0	0	0
Phas-79	1	253252643	253252955	√	zma-miR2118_N1-3p;zma-miR2118a-5p;zma-miR2118c-3p;zma-miR2118e.1-5p;zma-miR2118g-5p								√				2321.33	2.33939	0	8.27128	0	828.247	15.6553	170.462	221.777	400.235	91.917	35.6323	29.5487	75.18	70.5866	12.3386	0	121.146	7.67845	0	0	0	2.40535	0	0	18.7522	0	0	0	0	0	0	0
Phas-78	1	253250854	253251418	√	zma-miR2118a-5p;zma-miR2118c-3p;zma-miR2118e.1-5p;zma-miR2118g-5p								√				2422.15	65.763	14.0137	3.65098	24.038	932.94	395.08	1315.52	1393.41	1306.44	974.739	511.005	435.68	114.248	134.255	52.8563	13.6165	225.051	39.5187	0.667007	0	0	13.7448	1.38526	2.09728	10.363	0	0	0	0	0	0	0
Phas-77	1	253232927	253233638	√	zma-miR2118a-5p;zma-miR2118c-3p;zma-miR2118e.1-5p;zma-miR2118g-5p								√				2445.53	2.07946	0	0.973057	4.56417	1117.94	11.3367	1.40917	2.98421	103.59	0	0	0	39.2139	40.976	16.6471	4.9711	79.2107	17.5496	0	0	0	12.3704	0	0	3.45435	0	0	0	0	0	0	0
Phas-74	1	253226860	253227445	√	zma-miR2118a-5p;zma-miR2118c-3p;zma-miR2118e.1-5p;zma-miR2118g-5p								√				2555.34	65.763	14.0137	3.65098	24.038	958.948	418.54	1384.29	1481.32	1376.68	1028.31	534.144	452.163	120.96	141.822	54.622	13.6165	238.098	41.1289	0.667007	0	0	13.7448	1.38526	2.09728	10.363	0	0	0	0	0	0	0
Phas-149	2	54742622	54742976	√	zma-miR2118_N1-3p;zma-miR2118c-3p;zma-miR2118g-5p								√				2605.61	5.71852	9.1628	1.38692	0	1433.27	4.61348	176.671	197.091	161.449	83.9063	29.4861	25.4846	121.978	140.544	56.8083	0	27.0248	11.9642	0.485097	0	0	7.21605	0	1.405	0	0	0	0	0	0	0	0
Phas-509	10	24473893	24474562		zma-miR2118g-5p								√				3513.15	2.07946	0	0	0	2106.99	7.75457	1544.34	2218.6	1231.24	842.092	313.633	295.106	364.707	369.222	271.836	0	128.135	86.5069	0.545733	0	0	5.49793	2.07789	13.2566	61.1913	0	0	0	0	0	0	0
Phas-519	10	24622360	24623029	√	zma-miR2118a-5p;zma-miR2118c-3p;zma-miR2118g-5p								√				3550.3	1.5596	0	10.3988	2.12995	2145.67	14.0367	3365.77	3509.4	2785.79	1376.96	485.439	449.604	479.416	498.71	385.174	0	124.873	88.6695	0.545733	0	0	5.49793	2.07789	13.2566	64.6456	0	0	0	0	0	0	0
Phas-330	4	16934245	16935187	√	zma-miR2118a-5p;zma-miR2118c-3p								√				3863.67	85.5178	48.509	36.7719	75.4609	2409.13	53.7894	6481.64	8473.3	3801.55	3265.81	993.459	869.329	274.093	200.865	233.749	0	63.3685	37.4485	0	4.21161	0	2.40535	1.38526	0	2.96087	0	0	0	0	0	0	0
Phas-159	2	56799431	56799827		zma-miR_N137a-3p									√			2.28168	0	0	0	0	1.85409	0	0	0	0	0	0	0	0	0	0	0	0	0	0	0	0	0	0	0	0	0	0	0	0	0	0	0
Phas-40	1	165379076	165379283		zma-miR2118a-5p;zma-miR2118g-5p									√			2.7095	0	0	0	0	0.406377	0	0.123581	0	0	0	0	0	0	0	0	0	0	0	0	0	0	0	0	0	0	0	0	0	0	0	0	0
Phas-335	4	76642911	76643265	√	zma-miR2118a-5p;zma-miR2118c-3p;zma-miR2118e.1-5p;zma-miR2118g-5p									√			8.05719	0	0	0	0	2.28587	0	0	0	0	0	0	0	0.220965	0	0	0	0	0	0	0	0	0	0	0	0	0	0	0	0	0	0	0
Phas-26	1	164975237	164975864	√	zma-miR2118a-5p;zma-miR2118c-3p;zma-miR2118e.1-5p;zma-miR2118g-5p									√			10.6954	0	0	0	0	8.99109	0	0	0	0	0	0	0	3.67084	4.47265	2.88147	0	0	0	0	0	0	0	0	0	0	0	0	0	0	0	0	0
Phas-27	1	164976151	164976505		zma-miR_N105a-5p									√			11.6936	0	0	0	0	5.3083	0	0.29106	0	1.14843	1.13141	0	0	0	0	0	0	0	0	0	0	0	0	0	0	0	0	0	0	0	0	0	0
Phas-429	7	21484275	21484713	√	zma-miR2118a-5p;zma-miR2118e.1-5p;zma-miR2118g-5p									√			8.84151	0	0	0	0	27.8114	45.7911	497.878	649.93	647.411	387.21	216.6	170.199	45.9833	48.8374	7.92728	0	0	0	0	0	0	0	0	0	0	0	0	0	0	0	0	0
Phas-559	10	117569231	117569879	√	zma-miR2118a-5p;zma-miR2118c-3p;zma-miR2118e.1-5p;zma-miR2118g-5p									√			25.7402	0	0	0	0	28.6242	0	0	0	0	0	0	0	0	0	3.03586	0	0	1.50929	0	0	0	0	0	0	0	0	0	0	0	0	0	0
Phas-522	10	24642058	24642475	√	zma-miR2118a-5p;zma-miR2118c-3p;zma-miR2118e.1-5p;zma-miR2118g-5p									√			34.7957	0	0	0	0	18.6933	0	1.07274	0.853034	0.14887	0.561508	0.178455	0	0.422797	0.34194	0	0	3.26161	0	0	0	0	0	0	0	0	0	0	0	0	0	0	0
Phas-129	2	51409213	51409441		zma-miR2118_N1-3p;zma-miR2118a-5p;zma-miR2118c-3p;zma-miR2118e.1-5p;zma-miR2118g-5p									√			36.9347	0	0	0	0	22.5286	0	1.52134	1.97334	1.33727	0.937684	0	0.152823	0	0.376987	0	0	3.72756	0	0	0	0	0	0	0	0	0	0	0	0	0	0	0
Phas-212	2	164028250	164028520	√	zma-miR2118_N1-3p									√			36.7921	0	0	0	0	39.2662	0	5.38184	9.04683	10.0229	7.27579	3.01362	2.35266	0.792747	0.559893	0	0	0	0	0	0	0	0	0	0	0	0	0	0	0	0	0	0
Phas-354	5	42516553	42516991	√	zma-miR2118a-5p									√			39.7155	3.11919	0	0	4.25989	29.3861	0	38.6719	28.0802	31.7819	20.7989	5.53211	3.24272	2.78312	2.92529	0	1.51294	2.79567	0	0	0	0	0	0	0	0	0	0	0	0	0	0	0
Phas-524	10	24839703	24840267	√	zma-miR2118_N1-3p;zma-miR2118a-5p;zma-miR2118c-3p;zma-miR2118e.1-5p;zma-miR2118g-5p									√			19.323	0	0	0	0	42.9997	0	0.179525	0.165467	1.36002	0.479423	0.186187	0	1.87968	3.2139	0	0	5.59134	0.60395	0	0	0	0	0	0	0	0	0	0	0	0	0	0
Phas-568	10	118790702	118791098	√	zma-miR399h-5p;zma-miR399a-5p									√			47.2736	0	0	0	0	33.6785	0	0	0	0	0	0	0	8.50436	5.83642	9.59937	0	0	0	0	0	0	0	0	0	0	0	0	0	0	0	0	0
Phas-389	7	8612516	8613101	√	zma-miR2118a-5p;zma-miR2118c-3p;zma-miR2118e.1-5p;zma-miR2118g-5p									√			62.2471	0	0	0	0	46.8857	0.785275	127.241	154.959	126.523	69.5198	23.4072	17.3249	3.60705	3.9417	3.62275	0	0	0	0	0	0	0	0	0.255807	0	0	0	0	0	0	0	0
Phas-393	7	8718155	8718635	√	zma-miR2118_N1-3p;zma-miR2118a-5p;zma-miR2118c-3p;zma-miR2118e.1-5p;zma-miR2118g-5p									√			70.5895	0	0	0	0	30.5291	0	113.506	162.061	118.882	74.2508	26.2332	22.4829	10.2776	10.3778	1.7941	0	0	0	0	0	0	0	0	0	0	0	0	0	0	0	0	0
Phas-392	7	8716684	8717269	√	zma-miR2118_N1-3p;zma-miR2118a-5p;zma-miR2118c-3p;zma-miR2118e.1-5p;zma-miR2118g-5p									√			78.7894	4.67879	5.38988	0	0	41.933	10.3066	299.177	350.79	228.572	145.413	42.6296	38.0352	13.3522	9.85043	3.92427	0	3.26161	1.1139	0	0	0	0	0	0	0	0	0	0	0	0	0	0
Phas-569	10	118810937	118811207	√	zma-miR2118_N1-3p;zma-miR2118a-5p;zma-miR2118c-3p;zma-miR2118e.1-5p;zma-miR2118g-5p									√			87.4169	0	0	0	0	58.6453	0	21.4565	26.0148	25.5414	14.1859	4.34417	3.14632	17.4521	7.03317	1.04781	0	3.72756	2.48092	0	0	0	0	0	0	0	0	0	0	0	0	0	0
Phas-224	2	227114687	227115293	√	zma-miR395o.1-3p									√			91.3385	0	0	0	0	41.1203	0.98159	453.091	543.416	461.412	300.462	130.703	106.804	13.9271	12.3248	5.8916	0	15.8421	1.61014	0	0	0	0	2.77052	0	3.45435	0	0	0	0	0	0	0
Phas-560	10	117576445	117576673	√	zma-miR2118_N1-3p;zma-miR2118a-5p;zma-miR2118c-3p;zma-miR2118e.1-5p;zma-miR2118g-5p									√			94.9038	0	0	0	0	89.3014	0	5.89974	9.00829	7.74041	5.13119	1.37965	1.78513	0	0	5.82093	0	0	1.30856	0	0	0	10.9959	0	0	0	0	0	0	0	0	0	0
Phas-526	10	24928595	24929160	√	zma-miR2118a-5p;zma-miR2118c-3p;zma-miR2118e.1-5p;zma-miR2118g-5p									√			82.497	0	0	0	0	95.3715	23.9508	1112.23	1016.74	626.463	371.718	112.708	96.8452	55.9956	48.5518	14.3822	0	4.65945	1.55872	0	0	0	0	0	0	3.94782	0	0	0	0	0	0	0
Phas-11	1	164218571	164218841	√	zma-miR2118g-5p									√			77.3633	0	0	0	0	98.4194	7.26368	1487.13	1673.35	1170.54	606.1	161.654	142.878	81.6558	84.9087	91.1614	0	3.72756	7.76283	0	0	0	0	0	0	0	0	0	0	0	0	0	0
Phas-119	1	289960314	289960815	√	zma-miR2118a-5p;zma-miR2118c-3p;zma-miR2118e.1-5p;zma-miR2118g-5p									√			123.282	0	0	0	0	51.7876	0	8.55695	11.8943	13.0056	5.69526	1.94935	1.75444	17.173	15.3455	0	0	27.0248	0.905927	0	0	0	2.06173	0	0	37.0108	0	0	0	0	0	0	0
Phas-535	10	81541344	81541845	√	zma-miR_N156a-5p									√			123.995	0	0	0	0	51.0511	0.588955	82.7108	107.386	79.8558	56.8378	22.1217	16.2883	7.31689	2.41391	0	0	24.6951	1.00619	0	0	0	0	0	0	0	0	0	0	0	0	0	0
Phas-293	4	5595753	5596212	√	zma-miR2118a-5p;zma-miR2118c-3p;zma-miR2118e.1-5p;zma-miR2118g-5p									√			137.471	0	0	0	0	88.895	0	214.085	206.397	148.244	61.8035	20.7052	16.2149	4.64843	4.35735	0	0	27.4908	0	0	0	0	0	0	0	0	0	0	0	0	0	0	0
Phas-464	7	177154792	177155272	√	zma-miR2118a-5p;zma-miR2118c-3p;zma-miR2118e.1-5p;zma-miR2118g-5p									√			142.748	0	0	0	0	60.0676	2.45397	242.477	351.837	317.704	196.188	67.1367	50.6868	15.99	16.7923	2.02762	0	18.1718	0	0	0	0	0	0	0	8.38913	0	0	0	0	0	0	0
Phas-510	10	24488360	24488714		zma-miR2118g-5p									√			160.645	4.15893	0	0	0	63.7249	1.47239	115.519	125.482	82.8839	36.2195	10.5418	10.3874	3.89221	6.69303	1.37249	0	0	0	0	0	0	0	0	0	0	0	0	0	0	0	0	0
Phas-483	9	10986198	10986657	√	zma-miR2118a-5p									√			186.528	0	0	0	0	68.4237	14.674	418.772	399.456	342.896	202.141	59.7025	48.4967	19.2081	26.7135	10.8806	0	13.0465	0	0	0	0	0	0	0.255807	0	0	0	0	0	0	0	0
Phas-148	2	54711332	54711917	√	zma-miR2118a-5p;zma-miR2118c-3p;zma-miR2118e.1-5p;zma-miR2118g-5p									√			198.578	2.59933	0	0	0	51.6607	1.96318	151.907	194.707	195.104	127.811	61.5577	55.6944	3.10384	4.50708	0	0	4.65945	0	0	0	0	0	0	0	0	0	0	0	0	0	0	0
Phas-438	7	21732865	21733660		zma-miR2118_N1-3p;zma-miR2118a-5p;zma-miR2118c-3p;zma-miR2118e.1-5p;zma-miR2118g-5p									√			198.863	0	0	0	0	212.484	2.84661	971.381	1123.35	761.618	379.199	126.578	101.537	79.0103	63.2224	25.6976	0	10.2508	23.967	0	0	0	0	0	0	0	0	0	0	0	0	0	0
Phas-170	2	141555360	141555966	√	zma-miR2118a-5p;zma-miR2118c-3p;zma-miR2118e.1-5p;zma-miR2118g-5p									√			228.667	48.3475	29.6443	12.6283	54.4658	155.134	1.17791	302.504	372.939	309.22	155.105	54.4403	41.7448	12.4403	12.9873	0.615313	0	73.1533	10.8904	0.36382	0	0	0	0	0	7.89564	0	0	0	0	0	0	0
Phas-527	10	24930848	24931307	√	zma-miR2118a-5p;zma-miR2118c-3p;zma-miR2118e.1-5p;zma-miR2118g-5p									√			279.007	8.05791	0	0	0	208.827	0	72.3716	80.3077	70.4704	39.8066	13.2529	11.0056	29.333	37.0852	3.81544	0	45.6626	0	0	0	0	26.1152	0	0.305832	15.2978	0	0	0	0	0	0	0
Phas-384	6	161450989	161451553		zma-miR2118_N1-3p;zma-miR2118c-3p									√			283.641	0	0	0	0	126.078	18.8465	398.421	390.252	245.827	183.637	54.9873	43.735	14.061	11.6737	8.77137	1.51294	267.452	2.58158	0	0	0	15.1193	18.701	0	80.9304	0	0	0	0	0	0	0
Phas-482	9	10980339	10980798	√	zma-miR2118a-5p;zma-miR2118c-3p;zma-miR2118e.1-5p;zma-miR2118g-5p									√			315.157	0	0	0	0	173.574	7.31271	592.931	550.922	498.165	218.806	57.2128	53.0832	28.647	25.5187	12.6018	1.94521	2.79567	2.78423	0	0	0	14.4321	0	0	0	0	0	0	0	0	0	0
Phas-107	1	289638621	289638975	√	zma-miR_N66a-3p									√			328.99	23.3939	12.3967	8.59709	13.9968	256.043	0	580.884	889.586	956.63	614.507	187.487	154.439	132.156	130.432	69.7402	0	14.9102	4.15811	0	0	0	0	0	0	5.92174	0	0	0	0	0	0	0
Phas-25	1	164971636	164972158	√	zma-miR2118a-5p;zma-miR2118e.1-5p;zma-miR2118g-5p									√			221.181	2.33939	4.3119	0	0	370.844	0	26.5683	23.4355	36.8969	16.6712	8.14676	8.07078	22.1705	18.4135	25.3804	0	55.9133	30.307	0	0	0	2.06173	1.38526	0.252515	20.2326	0	0	0	0	0	0	0
Phas-397	7	10452813	10453188	√	zma-miR2118a-5p;zma-miR2118c-3p;zma-miR2118e.1-5p;zma-miR2118g-5p									√			412.129	0	0	0	0	178.018	2.55213	559.237	721.902	578.199	340.85	113.373	115.452	42.3734	37.2587	13.8567	0	31.2183	4.22706	0	0	0	2.74897	0	0	3.94782	0	0	0	0	0	0	0
Phas-434	7	21636177	21636825	√	zma-miR2118a-5p;zma-miR2118e.1-5p;zma-miR2118g-5p									√			507.959	0	0	0	0	208.573	0	125.54	188.371	127.071	72.1997	26.2341	18.9569	21.9378	23.1132	5.20906	0	2.79567	7.50903	0	0	1.35015	4.46708	0	0	3.45435	0	0	0	0	0	0	0
Phas-381	6	161371995	161372370	√	zma-miR2118_N1-3p;zma-miR2118c-3p									√			536.694	1.5596	0	0	0	152.645	34.2576	292.81	234.671	192.472	91.9668	38.5063	38.8496	2.32993	2.68954	0	3.45815	366.699	6.9747	0	4.40305	4.43622	13.7448	10.6203	0	56.75	0	0	0	0	0	0	0
Phas-398	7	10473366	10473804	√	zma-miR2118a-5p;zma-miR2118c-3p;zma-miR2118e.1-5p;zma-miR2118g-5p									√			573.131	0	3.77292	0	2.12995	171.212	5.88952	92.3794	87.8322	75.378	37.935	17.8893	17.2267	7.28734	7.1535	0	0	328.025	24.2049	0	0	0	11.3395	0	0.255807	127.811	0	0	0	0	0	0	0
Phas-305	4	5742172	5742904	√	zma-miR2118_N1-3p;zma-miR2118a-5p;zma-miR2118c-3p;zma-miR2118e.1-5p;zma-miR2118g-5p									√			591.669	12.7367	51.7428	2.58694	46.5545	255.052	0	89.8197	149.968	190.771	107.144	54.1814	51.3902	26.9123	17.6769	5.16603	0	15.3762	8.96176	0	1.34006	0	2.74897	0	1.09423	3.45435	0	0	0	0	0	0	0
Phas-408	7	18382077	18382536	√	zma-miR2118a-5p;zma-miR2118c-3p;zma-miR2118e.1-5p;zma-miR2118g-5p									√			660.904	14.0364	0	0	1.82567	283.753	0	113.704	145.754	104.011	68.8123	21.0882	17.0052	9.59252	15.6648	1.43573	0	22.8313	4.81184	0	0	0	17.8683	0	2.00572	8.38913	0	0	0	0	0	0	0
Phas-336	4	139211563	139211749		zma-miR528b-3p									√			0.499118	0	0	0	0	0.711159	43.2367	3.82036	0.789154	0.95618	0.317259	0.113625	0.344268	0	0	0	23.9909	65.2322	4.46779	79.5403	20.1009	17.552	8.59053	105.049	42.8576	27.6348	4.31599	13.0878	11.3183	11.3267	2.48443	88.8282	0
Phas-402	7	18228792	18229251	√	zma-miR2118_N1-3p;zma-miR2118c-3p									√			720.584	0	0	0	0	61.1343	12.073	55.233	48.7269	63.0019	23.6402	12.1865	11.4412	3.69442	5.43277	1.20093	0	0	0	0	0	0	4.46708	0	0	0	0	0	0	0	0	0	0
Phas-24	1	164970555	164971266	√	zma-miR2118a-5p;zma-miR2118c-3p;zma-miR2118e.1-5p;zma-miR2118g-5p									√			755.023	0	0	0	0	437.871	24.3426	505.476	602.6	401.754	310.392	121.239	97.6952	67.1532	55.556	25.2134	0	61.5047	7.88188	0	0	0	4.46707	1.84701	0.931923	12.3369	0	0	0	0	0	0	0
Phas-254	3	131642677	131643430	√	zma-miR_N58a-3p									√			763.864	7.01819	0	0.693457	0	494.028	40.1449	360.358	410.066	413.806	234.703	65.9636	66.1363	22.3078	21.3027	20.0746	6.91631	188.708	0	0	0	0	67.0061	0	0.341077	14.3109	0	0	0	0	0	0	0
Phas-498	9	23006562	23007048	√	zma-miR2118a-5p;zma-miR2118c-3p;zma-miR2118e.1-5p;zma-miR2118g-5p									√			766.145	0	0	3.93549	5.477	698.892	46.3311	3081.19	2692.35	1421.2	1136.73	332.458	280.657	84.7013	73.3211	86.4406	0	73.1533	1.8785	0	0	0	0	0	0	8.88261	0	0.960215	0	0	0	0	0
Phas-353	5	42512355	42512730	√	zma-miR2118a-5p;zma-miR2118c-3p;zma-miR2118e.1-5p;zma-miR2118g-5p									√			900.48	17.4155	0	0	2.43422	706.867	103.705	2032.01	1725.01	1102	858.024	252.998	206.462	129.302	76.6278	101.497	3.02589	32.1502	24.1435	0	0	0	7.90328	1.61614	0.825783	3.94782	0	0	0	0	0	0	0
Phas-30	1	164983851	164984352	√	zma-miR2118a-5p;zma-miR2118g-5p									√			963.084	3.63906	7.54583	4.19612	10.954	422.936	20.9071	2184.06	2610.65	2009.54	1309.22	350.287	241.978	53.1536	62.9344	52.995	0	148.636	52.2667	0	0	0	5.49794	0	0	42.9325	0	0	0	0	0	0	0
Phas-294	4	5597649	5598150	√	zma-miR2118a-5p;zma-miR2118c-3p;zma-miR2118e.1-5p;zma-miR2118g-5p									√			1234.53	10.6572	24.2545	0	27.0808	896.721	365.333	1140.97	959.451	673.966	444.407	126.634	94.9204	80.5875	60.2774	11.2837	1.94521	282.362	52.4937	1.86492	1.34006	0	38.4856	13.8526	2.99737	112.019	0	0	0	0	0	0	0
Phas-203	2	158904788	158905499	√	zma-miR2118a-5p;zma-miR2118c-3p;zma-miR2118e.1-5p;zma-miR2118g-5p									√			1447.8	56.4054	137.442	4.46123	204.475	736.431	55.0143	41.61	32.4894	213.104	29.4029	11.1613	9.66489	115.456	112.253	53.7099	19.6683	155.626	105.469	0.848917	9.38042	3.27895	58.7592	0	1.51298	29.6087	0	0	0	0	0	0	0
Phas-289	4	5577073	5577679	√	zma-miR2118a-5p									√			1622.99	11.437	24.7934	12.2845	20.9952	1006.67	18.8464	688.871	798.837	886.774	528.505	286.781	209.27	73.1439	60.4419	0	0	172.865	1.17389	2.49013	0	0	15.4629	1.38526	4.30608	60.6979	0	0	0	0	0	0	0
Phas-403	7	18229986	18230529	√	zma-miR2118a-5p;zma-miR2118c-3p;zma-miR2118e.1-5p;zma-miR2118g-5p									√			1646.37	1.5596	0	0	2.7385	517.928	16.2446	238.811	184.958	174.563	85.6268	30.1778	34.3544	43.5185	27.5532	23.533	0	80.6084	23.7828	0.667007	0	0	20.9609	0	0.508321	95.2413	0	0	0	0	0	0	0
Phas-484	9	10988117	10988849	√	zma-miR2118a-5p;zma-miR2118c-3p;zma-miR2118e.1-5p;zma-miR2118g-5p									√			1696.71	9.35758	0	0.792523	8.2155	363.809	235.521	646.675	632.904	472.486	247.832	69.8783	64.1799	3.03516	4.52889	0	4.9711	407.236	0.805267	0	0	1.73591	28.5206	0	0	45.8934	0	0	0	0	0	0	0
Phas-558	10	117540459	117541254	√	zma-miR2118_N1-3p;zma-miR2118a-5p;zma-miR2118c-3p;zma-miR2118e.1-5p;zma-miR2118g-5p									√			1969.38	29.6323	9.70178	6.20446	1.82567	956.281	5.88955	965.992	1183.69	1098.85	551.224	280.87	249.906	81.9162	97.7528	89.2295	0	122.078	13.4893	1.31918	0	0	30.2387	0	2.34077	30.1022	0	0	0	0	0	0	0
Phas-489	9	22691532	22691991	√	zma-miR2118g-5p									√			2365.24	6.23838	0	12.2316	0	1144.51	27.5316	35.1667	58.2455	145.491	10.1651	6.34977	4.43839	6.1097	4.15115	1.54405	14.0488	154.693	19.8953	0	0	0	33.3312	0	0.341077	34.05	0	0	0	0	0	0	0
Phas-128	2	51361089	51361839	√	zma-miR2118_N1-3p;zma-miR2118a-5p;zma-miR2118c-3p;zma-miR2118e.1-5p;zma-miR2118g-5p									√			2367.89	7.27811	18.3256	0	6.38984	715.3	29.9379	170.541	155.416	115.185	70.2361	28.5509	22.9432	40.6243	30.9329	18.088	1.51294	226.915	54.3111	1.51592	2.10581	0	18.2119	0	12.6202	74.5152	0	0	0	0	0	0	0
Phas-284	4	5453383	5453884	√	zma-miR166_N2-5p									√			2553.06	72.7811	51.7429	22.4243	47.4673	1801.59	0	1.01505	0.606712	1.4887	1.13863	0	0.114617	842.267	715.5	0	14.6972	383.473	0	0.485097	10.529	1.15727	67.3497	34.1698	17.8923	226.999	0	0	0	0	0	0	0
Phas-71	1	253182062	253182395	√	zma-miR2118a-5p;zma-miR2118c-3p;zma-miR2118e.1-5p;zma-miR2118g-5p									√			3516.43	5.45858	0	17.6227	4.86845	1743.43	74.842	115.268	152.517	364.579	54.5076	20.858	18.485	119.128	149.505	9.87349	0	201.288	10.2804	0	0	0	7.21605	0	0.356803	22.2066	0	0	0	0	0	0	0
Phas-28	1	164978475	164979039	√	zma-miR2118a-5p;zma-miR2118c-3p;zma-miR2118e.1-5p;zma-miR2118g-5p									√			3718.85	3.63906	3.77292	0	16.7353	2029.02	0.88343	26.872	17.4049	24.9072	21.825	5.46841	4.82533	81.6725	93.7954	67.7458	6.70018	64.3003	114.373	8.46942	1.5315	4.05046	39.5164	1.38526	22.6067	13.3239	0	0	0	0	0	0	0
Phas-70	1	253180339	253180840	√	zma-miR2118a-5p;zma-miR2118c-3p;zma-miR2118e.1-5p;zma-miR2118g-5p									√			5150.11	56.9253	5.92887	5.92465	6.38984	4023.99	272.475	464.548	457.795	874.436	171.108	57.072	41.6554	166.645	156.975	22.8904	12.9681	191.037	83.3962	0.42446	0	0	30.5823	0	3.66055	20.7261	0	0	0	0	0	0	0
Phas-18	1	164777318	164778134	√	zma-miR2118a-5p;zma-miR2118c-3p;zma-miR2118e.1-5p;zma-miR2118g-5p									√			12921.4	1.5596	0	0	0	2344.44	81.8615	982.61	1100.65	794.566	588.067	235.286	200.534	90.5813	99.59	35.6606	1.51294	269.782	36.6935	0	0	0	8.59052	3.23227	1.28873	63.1651	0	0	0	0	0	0	0
Phas-106	1	289632897	289633146		zma-miR2118a-5p											√	0.57042	0	0	0	0	1.42232	0	0	0	0	0	0	0	0	0	0	0	0	0	0	0	0	0	0	0	0	0	0	0	0	0	0	0
Phas-101	1	288673052	288673196		zma-miR2118a-5p;zma-miR2118c-3p											√	1.49735	0	0	0	0	0.660363	0	1.64074	2.23511	0.361541	0.339591	0	0	0	0	0	0	0	0	0	0	0	0	0	0	0	0	0	0	0	0	0	0
Phas-271	4	3823060	3823519		zma-miR2118_N1-3p;zma-miR2118a-5p											√	1.56866	0	0	0	0	1.09214	0	0	0	0.574213	0.623218	0	0.114617	0	0	0	0	0	0	0	0	0	0	0	0	0	0	0	0	0	0	0	0
Phas-82	1	267210131	267210380		zma-miR2118_N1-3p;zma-miR2118a-5p;zma-miR2118c-3p;zma-miR2118e.1-5p;zma-miR2118g-5p											√	2.5669	0	0	0	0	1.57471	0.785275	18.9992	15.7032	18.5532	8.32746	2.82288	2.28283	0.257793	0.478717	0.615313	0	0	0	0	0	0	2.40535	0	0	0	0	0	0	0	0	0	0
Phas-513	10	24496492	24496699		zma-miR2118a-5p;zma-miR2118c-3p;zma-miR2118g-5p											√	1.06954	0	0	0	0	1.01594	0	0.878544	0.853034	0.14887	0.561508	0	0	0	0	0	0	2.79567	0	0	0	0	0	0	0	0	0	0	0	0	0	0	0
Phas-414	7	18573797	18574088		zma-miR2118_N1-3p;zma-miR2118a-5p;zma-miR2118c-3p;zma-miR2118e.1-5p;zma-miR2118g-5p											√	3.42252	0	0	0	0	2.26047	0	19.3394	42.3253	37.3768	17.5717	6.63061	5.32498	1.40446	3.11013	0	0	0	0.905927	0	0	0	0	0	0	0	0	0	0	0	0	0	0
Phas-213	2	164263918	164264335		zma-miR2118a-5p;zma-miR2118c-3p;zma-miR2118e.1-5p;zma-miR2118g-5p											√	3.70774	0	0	0	0	2.69225	0	8.54472	18.8332	11.0494	9.1508	2.6211	1.76578	0.845595	0	0	0	0	0	0	0	0	0	0	0	0	0	0	0	0	0	0	0
Phas-34	1	165163635	165163926	√	zma-miR2118a-5p;zma-miR2118c-3p;zma-miR2118e.1-5p											√	4.13555	0	0	0	0	4.11456	0	0.299649	1.07742	0.212671	0.219736	0	0	2.09576	1.31655	0	0	0	0	0	0	0	0	0	0	0	0	0	0	0	0	0	0
Phas-516	10	24550264	24550429	√	zma-miR2118a-5p;zma-miR2118c-3p;zma-miR2118e.1-5p;zma-miR2118g-5p											√	1.42605	0	0	0	0	1.82869	0	16.8097	21.4305	12.5032	8.47388	2.46139	2.10508	0.971253	0.56249	0	0	0	0	0	0	0	4.46707	0	0	0	0	0	0	0	0	0	0
Phas-228	2	227208228	227208645	√	zma-miR_N116a-3p											√	5.41899	0	0	0	0	4.31776	0	11.939	13.7231	17.5887	9.43232	3.2044	2.05542	0	2.00281	0	0	0	0	0	0	0	0	0	0	0	0	0	0	0	0	0	0
Phas-37	1	165226861	165227320		zma-miR2118e.1-5p;zma-miR2118g-5p											√	5.6329	0	0	0	0	1.8033	0	0	0	0	0	0	0	0	0	0	0	0	0	0	0	0	0	0	0	0	0	0	0	0	0	0	0
Phas-538	10	81558591	81558924	√	zma-miR2118a-5p											√	7.48677	0	0	0	0	1.52391	0	0.444341	0.345977	1.07574	0.52978	0.456052	0	0	0	0	0	0	0	0	0	0	0	0	0	0	0	0	0	0	0	0	0
Phas-56	1	180922786	180923371	√	zma-miR2118a-5p;zma-miR2118c-3p;zma-miR2118e.1-5p;zma-miR2118g-5p											√	8.12849	0	0	0	0	2.92083	0	1.65012	1.52054	0.340274	0.279663	0	0	0	0.639877	0	0	0	0	0	0	0	0	0	0	0	0	0	0	0	0	0	0
Phas-55	1	180663050	180663215		zma-miR2118g-5p											√	4.27815	0	0	0	0	8.20373	0	1.54547	0.922603	0.764899	0.179784	0	0	4.63437	5.90386	0	0	0	0	0	0	0	0	0	0	0	0	0	0	0	0	0	0
Phas-514	10	24524129	24524501		zma-miR2118_N1-3p;zma-miR2118a-5p;zma-miR2118c-3p;zma-miR2118e.1-5p;zma-miR2118g-5p											√	8.4137	0	0	0	0	8.7117	0	0.28211	0.2482	1.84797	0.119856	0.299812	0.273353	3.26523	3.50231	0	0	0	0	0	0	0	0	0	0	0	0	0	0	0	0	0	0
Phas-411	7	18507907	18508387	√	zma-miR2118a-5p											√	9.91106	0	0	0	0	4.52094	0	8.93494	9.55147	3.23317	3.96118	1.30311	1.02739	0	0	0	0	0	0	0	0	0	0	0	0	0	0	0	0	0	0	0	0
Phas-523	10	24700412	24700640	√	zma-miR2118a-5p;zma-miR2118c-3p;zma-miR2118e.1-5p;zma-miR2118g-5p											√	11.1232	0	0	0	0	4.97812	0	0.611459	0.468823	1.99684	0.119856	0.299812	0.273353	0	0.34194	0	0	0	0	0	0	0	0	0	0	0	0	0	0	0	0	0	0
Phas-142	2	54621045	54621273	√	zma-miR2118a-5p;zma-miR2118c-3p;zma-miR2118e.1-5p;zma-miR2118g-5p											√	11.551	0	0	0	0	6.04486	0.687115	79.2238	57.6198	45.6713	26.8512	9.20262	6.06725	1.00414	1.76924	0	0	9.78484	0	0	0	0	0	0	0	3.45435	0	0	0	0	0	0	0
Phas-131	2	54441507	54441819	√	zma-miR2118a-5p;zma-miR2118c-3p;zma-miR2118e.1-5p;zma-miR2118g-5p											√	11.6936	0	0	0	0	6.9338	0	13.4748	17.6022	22.5953	14.9327	3.66804	3.1009	0	0	0	0	2.79567	0	0	0	0	0	0	0	0	0	0	0	0	0	0	0
Phas-355	5	72584977	72585184		zma-miR_N108a-3p											√	5.06248	0	0	0	0	12.0135	0	0	0	4.55097	20.9422	9.55461	2.74476	9.95318	4.69858	0	0	0	0	0	3.063	0	0	0	0	0	0	0	0	0	0	0	0
Phas-160	2	71573172	71573778		zma-miR_N24a-5p;zma-miR_N24b-5p											√	12.7632	0	0	0	0	11.4548	0	0.179525	0.109685	2.06291	1.01877	0.138798	0	0.317098	1.57995	0	0	0	0	0	0	0	0	0	0	0	0	0	0	0	0	0	0
Phas-279	4	3922766	3922889		zma-miR2118_N1-3p;zma-miR2118a-5p;zma-miR2118c-3p											√	13.5475	0	0	0	0	10.4134	0	12.7441	26.9355	24.8641	16.1242	4.65111	3.32629	0.634197	1.97128	1.30976	0	0	0	0	0	0	5.49794	0	0	0	0	0	0	0	0	0	0
Phas-190	2	142273294	142273711	√	zma-miR2118a-5p;zma-miR2118c-3p;zma-miR2118e.1-5p;zma-miR2118g-5p											√	12.9058	0	0	0	0	13.9184	0	15.5217	19.3205	22.0695	12.9518	3.37194	2.69181	0.317098	0	0	0	0	0.60395	0	0	0	0	0	0	0	0	0	0	0	0	0	0
Phas-268	4	3569304	3569490	√	zma-miR2118a-5p											√	14.4031	0	0	0	0	6.04485	0	32.7937	48.6776	32.6188	21.5193	7.5558	5.54272	1.67974	3.09317	0	0	5.12539	0	0	0	0	0	0	0	4.4413	0	0	0	0	0	0	0
Phas-564	10	117663059	117663497	√	zma-miR2118_N1-3p;zma-miR2118a-5p;zma-miR2118c-3p;zma-miR2118e.1-5p;zma-miR2118g-5p											√	12.8345	0	0	0	0	18.2361	0	12.339	13.9026	21.7835	8.41237	3.3954	2.28373	0.738223	0	0	0	0	0	0	0	0	12.3704	0	0	6.41522	0	0	0	0	0	0	0
Phas-446	7	21833542	21833833	√	zma-miR2118_N1-3p;zma-miR2118c-3p											√	18.3248	0	0	0	0	7.92435	0	44.7586	48.3255	37.3766	24.7449	7.80664	5.62768	0.475647	0.646263	0.91683	0	5.59134	0	0	0	0	0	0	0	0	0	0	0	0	0	0	0
Phas-63	1	185838244	185838430		zma-miR_N148a-5p											√	2.13908	3.11919	8.62381	4.15842	18.8653	6.9592	0	0	0	1.82826	2.66683	3.24902	0.511715	0.699723	0	0	0	0	12.9023	0	0	0	0	0	0	0	0	0	0	0	0	0	0
Phas-323	4	7948628	7948919		zma-miR2118a-5p											√	19.6795	0	0	0	0	19.5823	0	0	0	0	0	0	0	0	0	0	0	0	0	0	0	0	0	0	0	0	0	0	0	0	0	0	0
Phas-428	7	21457833	21458292	√	zma-miR2118a-5p;zma-miR2118e.1-5p;zma-miR2118g-5p											√	20.9629	0	0	0	0	8.33072	3.73005	421.899	410.635	519.875	250.92	111.657	85.5621	35.7153	34.5262	6.54557	0	0	0	0	0	0	0	3.69403	0	0	0	0	0	0	0	0	0
Phas-365	6	69621799	69622195	√	zma-miR2118g-5p											√	19.6082	0	0	0	0	21.9951	0	37.4861	42.8943	29.0848	16.9335	5.11125	4.55549	3.59508	7.66813	1.37249	0	2.79567	0	0	0	0	0	0	0	0	0	0	0	0	0	0	0
Phas-348	5	5411596	5411992	√	zma-miR2118g-5p											√	23.7437	0	0	0	0	10.261	0	42.0132	53.4759	42.0479	27.3197	11.9822	10.0649	6.2248	5.93211	1.83366	0	20.0356	3.8968	0	0	0	0	0	0	0	0	0	0	0	0	0	0
Phas-449	7	28554816	28555254	√	zma-miR2118a-5p											√	23.8151	0	0	0	0	21.8936	0	1.53991	1.25103	2.35936	1.01877	0.13964	0	1.42694	2.28568	0	0	15.3762	0	0	0	0	3.77983	2.30877	0	0	0	0	0	0	0	0	0
Phas-233	2	235252986	235253319	√	zma-miR2118a-5p;zma-miR2118c-3p;zma-miR2118e.1-5p;zma-miR2118g-5p											√	19.0378	0	0	0	0	26.0081	0.687115	47.721	72.8469	56.9667	37.7436	11.3789	10.1525	1.62689	3.80074	0	0	0	4.04097	0	0	0	0	0	0	0	0	0	0	0	0	0	0
Phas-433	7	21623586	21624024	√	zma-miR2118_N1-3p;zma-miR2118a-5p;zma-miR2118c-3p;zma-miR2118e.1-5p;zma-miR2118g-5p											√	27.808	0	0	0	0	18.0838	8.73598	186.201	198.388	113.804	81.6824	12.5936	7.9242	0.581347	0	0	0	0	0	0	0	0	0	0	0	0	0	0	0	0	0	0	0
Phas-214	2	164265515	164266142	√	zma-miR2118a-5p;zma-miR2118c-3p;zma-miR2118e.1-5p;zma-miR2118g-5p											√	30.0184	0	0	0	0	27.278	0.785275	170.255	202.153	117.439	69.8388	27.4133	19.2545	15.5162	16.0889	1.83366	0	13.5124	0.60395	0	0	0	0	0	0	0	0	0	0	0	0	0	0
Phas-377	6	161294579	161294954	√	zma-miR2118a-5p;zma-miR2118c-3p											√	30.5175	4.41886	8.62381	0	4.56417	12.5469	12.9072	62.0925	72.9305	69.8032	38.2529	16.4189	13.3417	2.11399	2.25594	0	0	0	1.61014	0	0	0	0	0	0	0	0	0	0	0	0	0	0
Phas-156	2	55435481	55435814	√	zma-miR2118a-5p;zma-miR2118c-3p;zma-miR2118e.1-5p;zma-miR2118g-5p											√	30.9453	0	0	0	0	30.8338	0.785275	92.8184	115.269	75.4343	47.7538	15.3815	12.9657	13.1226	8.08589	5.70595	0	18.1718	1.61014	0	0	0	2.74897	0	0	14.3109	0	0	0	0	0	0	0
Phas-439	7	21736201	21736450		zma-miR2118_N1-3p;zma-miR2118a-5p;zma-miR2118c-3p;zma-miR2118g-5p											√	31.6583	0	0	0	0	11.2515	5.39875	105.336	95.5173	82.4945	44.4917	20.4388	23.9235	1.74404	1.72337	0	0	0	0	0	0	0	0	0	0	0	0	0	0	0	0	0	0
Phas-370	6	93089388	93089889	√	zma-miR2118a-5p;zma-miR2118c-3p;zma-miR2118e.1-5p;zma-miR2118g-5p											√	33.3696	0	0	0	3.34706	15.9503	0	27.395	30.2422	40.046	18.3192	2.59992	1.61684	0.257793	0	0	0	0	0	0	0	0	0	0	0	0	0	0	0	0	0	0	0
Phas-48	1	180273755	180274256	√	zma-miR2118c-3p											√	33.6548	0	0	0	0	23.5191	102.916	430.699	439.307	600.416	322.962	152.728	119.564	40.7588	39.0004	3.18489	0	6.98917	0.70461	0	0	0	2.06173	3.46315	0.639517	6.41521	0	0	0	0	0	0	0
Phas-202	2	158886226	158886559		zma-miR2118a-5p;zma-miR2118c-3p;zma-miR2118e.1-5p;zma-miR2118g-5p											√	22.7455	0	0	0	0	34.669	0	0	0	5.04031	0	0	0	1.90259	4.47919	0	0	0	0.60395	0	0	0	0	0	0	0	0	0	0	0	0	0	0
Phas-331	4	16936999	16937353	√	zma-miR2118c-3p											√	34.9383	0	0	0	0	34.1356	0	3.06312	4.69779	1.74134	1.91187	0	0.191347	1.19617	0	0	0	0	0	0	0	0	0	0	0	0	0	0	0	0	0	0	0
Phas-267	4	3564184	3564559	√	zma-miR2118a-5p											√	35.7225	0	0	0	1.82567	27.3542	0.88343	411.074	436.121	219.816	120.05	42.8964	27.7399	4.03069	0	5.02138	0	4.1935	0	0	0	0	0	0	0	5.42826	0	0	0	0	0	0	0
Phas-168	2	141501324	141501615		zma-miR2118e.1-5p											√	35.9365	0	0	0	0	10.134	2.84653	44.721	48.5311	42.2912	28.1378	6.69404	7.07996	1.51545	0.92922	0	0	13.9783	0	0	0	0	0	0	0	0	0	0	0	0	0	0	0
Phas-469	7	177203602	177204091	√	zma-miR2118a-5p											√	33.5835	0	0	0	0	38.0979	0	0	0	0	0	0	0	1.12731	0.484697	0	0	0	0	0	0	0	4.46707	0	0	0	0	0	0	0	0	0	0
Phas-44	1	179698325	179698700	√	zma-miR2118_N1-3p;zma-miR2118a-5p;zma-miR2118c-3p;zma-miR2118e.1-5p;zma-miR2118g-5p											√	38.7886	0	0	0	0	17.652	0	15.2033	30.4795	24.2787	18.3132	10.2842	7.46517	1.45688	0.885622	0	0	0	0	0	0	0	0	0	0	0	0	0	0	0	0	0	0
Phas-493	9	22711849	22712602	√	zma-miR2118c-3p;zma-miR2118g-5p											√	40.6425	0	0	0	0	29.5385	0	74.0583	78.371	50.8935	29.5399	8.44001	7.60812	3.9205	2.09352	0	0	0	0	0	0	0	0	0	0	0	0	0	0	0	0	0	0
Phas-45	1	179701541	179702231	√	zma-miR2118_N1-3p;zma-miR2118a-5p;zma-miR2118c-3p;zma-miR2118e.1-5p;zma-miR2118g-5p											√	44.778	0	0	0	0	33.2467	0	30.2471	36.6051	29.8336	12.9061	7.75207	4.81185	1.21979	0.700117	3.15134	0	3.72756	8.49182	0	0	0	0	0	0	0	0	0	0	0	0	0	0
Phas-470	7	178162880	178163192	√	zma-miR2118g-5p											√	45.6337	6.49832	0	0	3.04278	35.7611	6.08565	169.342	191.905	127.418	89.8635	29.1198	23.906	19.4694	11.8305	6.59563	0	0	0	0	0	0	0	0	0	0	0	0	0	0	0	0	0
Phas-563	10	117612728	117613019	√	zma-miR2118_N1-3p;zma-miR2118a-5p;zma-miR2118c-3p;zma-miR2118e.1-5p;zma-miR2118g-5p											√	39.7869	14.0364	4.85089	0	3.65134	48.562	0	0	0	0	0	0	0	0	0	7.33579	0	0	1.00619	0	0	0	2.06173	0	0	0	0	0	0	0	0	0	0
Phas-182	2	141955254	141956049	√	zma-miR2118a-5p;zma-miR2118c-3p;zma-miR2118e.1-5p;zma-miR2118g-5p											√	49.2701	0	0	0	0	25.2716	1.47229	55.218	75.6205	65.8504	45.2127	14.1918	10.9023	2.23766	0.92922	0	0	0	0	0	0	0	0	0	0	0	0	0	0	0	0	0	0
Phas-318	4	7888645	7889167	√	zma-miR2118c-3p											√	49.6978	0	0	4.5071	0	45.6412	0	303.137	317.965	348.186	205.994	137.19	104.696	54.023	74.6721	16.5598	0	0	0	0	0	0	0	0	0	0	0	0	0	0	0	0	0
Phas-373	6	153416485	153416965	√	zma-miR2118a-5p											√	39.2877	0	0	0	0	51.6098	4.8098	76.4057	81.46	53.8687	42.0523	9.62053	7.3023	3.13472	2.70676	1.88718	0	15.3762	0	0	0	0	0	0	0	0	0	0	0	0	0	0	0
Phas-455	7	90036366	90036825	√	zma-miR2118a-5p;zma-miR2118c-3p;zma-miR2118e.1-5p;zma-miR2118g-5p											√	54.5465	0	0	0	0	22.7317	0	151.748	198.707	95.733	45.9963	16.3349	14.9307	2.74523	2.73414	0	0	0	0	0	0	0	0	0	0	0	0	0	0	0	0	0	0
Phas-104	1	288682199	288682553	√	zma-miR_N1b-5p;zma-miR_N1c-5p;zma-miR_N1f-5p;zma-miR_N1g-5p;zma-miR_N1h-5p;zma-miR_N1i-5p;zma-miR_N1j-5p											√	55.0456	0	0	0	0	19.1505	0.588955	52.8644	69.1506	41.8526	37.1418	9.43979	9.35991	4.50289	3.07147	0.717863	0	0	0	0	0	0	0	0	0	0	0	0	0	0	0	0	0
Phas-175	2	141725289	141725748		zma-miR2118a-5p;zma-miR2118c-3p;zma-miR2118e.1-5p;zma-miR2118g-5p											√	55.2595	0	0	0	0	53.0322	0	162.789	149.662	112.078	63.2981	23.228	20.3439	10.5054	7.88642	0	0	17.7059	0	0	0	0	0	0	0	8.38913	0	0	0	0	0	0	0
Phas-378	6	161310750	161311188	√	zma-miR2118c-3p											√	28.8775	0	0	0	0	47.7239	0	131.545	112.328	77.5497	42.4402	11.8534	7.92916	5.46975	5.15731	54.175	0	56.8453	8.10699	0	0	0	0	0	0	3.94782	0	0	0	0	0	0	0
Phas-195	2	142630532	142630907	√	zma-miR2118a-5p;zma-miR2118g-5p											√	57.969	0	0	0	0	51.4067	0	177.218	276.317	177.048	101.172	33.0832	25.3647	8.29306	8.31062	12.1357	0	11.1827	0	0	0	0	0	0	0	5.42826	0	0	0	0	0	0	0
Phas-201	2	158854593	158855031	√	zma-miR2118a-5p;zma-miR2118g-5p											√	60.4645	1.5596	0	0	0	43.1268	0	116.122	192.412	133	86.6116	39.4162	33.3257	10.6006	10.1622	2.6825	0	7.45511	5.13002	0	0	0	0	0	0.38371	0	0	0	0	0	0	0	0
Phas-390	7	8616863	8617343	√	zma-miR2118c-3p											√	61.1776	0	0	1.65382	0	56.2577	0	0.333685	0.313385	0	0	0	0	0	0	0	0	0	0	0	0	0	0	0	0	0	0	0	0	0	0	0	0
Phas-90	1	288524419	288524941		zma-miR2118_N1-3p;zma-miR2118a-5p;zma-miR2118c-3p;zma-miR2118e.1-5p;zma-miR2118g-5p											√	62.1045	0	0	0	0	51.8384	0	20.941	26.2009	31.0838	19.0874	6.92035	6.20769	2.77522	1.07625	5.44001	0	36.8096	1.17389	0	0	0	2.40535	0	0	5.42826	0	0	0	0	0	0	0
Phas-451	7	28564020	28564584	√	zma-miR2118a-5p;zma-miR2118c-3p;zma-miR2118e.1-5p;zma-miR2118g-5p											√	62.3184	0	0	0	0	44.5491	0	115.844	231.012	139.292	68.6185	25.5261	17.9187	23.5829	16.6109	3.22228	0	24.2291	6.43818	0	0	0	0	0	0	5.42826	0	0	0	0	0	0	0
Phas-321	4	7940629	7941025	√	zma-miR2118a-5p;zma-miR2118c-3p;zma-miR2118e.1-5p;zma-miR2118g-5p											√	63.6019	0	0	0	0	25.0938	0	28.4765	27.0694	77.5085	25.4084	16.6526	17.4419	4.38666	2.78629	0.717863	0	0	0	0	0	0	0	0	0	0	0	0	0	0	0	0	0
Phas-72	1	253208947	253209536	√	zma-miR2275c-5p											√	64.9567	0	0	0	0	44.4983	0	0	0	3.12627	0	0	0	11.8491	2.7603	37.6613	0	5.59133	1.76003	0	0	0	0	0	0	0	0	0	0	0	0	0	0
Phas-96	1	288623981	288624377	√	zma-miR2118a-5p											√	65.5271	0	0	0	0	29.9195	0	0	0	0	0	0	0	2.70323	1.49256	3.37771	0	3.72756	0	0	0	0	0	0	0	0	0	0	0	0	0	0	0
Phas-478	8	85435813	85436314	√	zma-miR2118g-5p											√	56.5429	0	3.77292	0	0	69.338	0	4.55526	5.82032	5.21124	2.1251	0.740461	0.714633	0	1.0398	0	0	3.72756	0	0	0	0	0	0	0	0	0	0	0	0	0	0	0
Phas-409	7	18423090	18423549	√	zma-miR2118_N1-3p;zma-miR2118a-5p;zma-miR2118c-3p;zma-miR2118e.1-5p;zma-miR2118g-5p											√	77.4345	0	0	0	0	35.431	6.08577	1248.57	1269.12	826.317	577.753	148.9	128.555	19.3006	14.9707	3.50266	0	4.65945	0	0	0	0	0	3.9249	0	0	0	0	0	0	0	0	0
Phas-537	10	81556716	81557301	√	zma-miR2118a-5p;zma-miR2118e.1-5p;zma-miR2118g-5p											√	82.497	0	0	0	0	40.8917	0	45.2241	50.7539	61.6502	37.9142	21.4458	11.3704	12.9296	6.38348	6.8403	0	0	0	0	0	0	0	0	0	0	0	0	0	0	0	0	0
Phas-367	6	69637909	69638242	√	zma-miR2118a-5p;zma-miR2118c-3p;zma-miR2118e.1-5p;zma-miR2118g-5p											√	83.9944	0	7.54583	0	0	24.7382	0	60.0928	90.5932	99.417	55.7038	20.855	16.7989	1.38366	1.08138	2.32413	0	0	0	0	0	0	0	0	0	0	0	0	0	0	0	0	0
Phas-445	7	21817995	21818769	√	zma-miR2118a-5p;zma-miR2118c-3p;zma-miR2118e.1-5p;zma-miR2118g-5p											√	85.8483	2.59933	0	0	0	47.7493	0	0.277459	0	0	0	0	0	0.257793	0	0	0	0	0	0	0	0	0	0	0	0	0	0	0	0	0	0	0
Phas-444	7	21816137	21816743	√	zma-miR2118e.1-5p											√	86.5612	0	0	0	0	33.5515	0	66.2199	81.7931	36.562	13.6861	5.96259	5.50639	6.50033	5.50973	3.58064	0	4.65945	0	0	0	0	0	0	0	0	0	0	0	0	0	0	0
Phas-197	2	142662290	142662707	√	zma-miR2118c-3p;zma-miR2118g-5p											√	89.4847	0	0	0	0	67.103	5.79103	187.487	145.039	107.185	60.2006	23.619	20.3868	14.2715	14.4959	3.12727	0	64.3004	2.11344	0	0	0	0	3.23227	0	19.7391	0	0	0	0	0	0	0
Phas-192	2	142413163	142413895	√	zma-miR2118a-5p;zma-miR2118c-3p;zma-miR2118e.1-5p;zma-miR2118g-5p											√	95.4028	0	0	0	0	36.0659	0	54.0262	65.9966	46.3108	24.9356	7.6876	6.76649	0.44193	0.719863	0	0	4.65945	0	0	0	0	0	0	0	0	0	0	0	0	0	0	0
Phas-515	10	24532766	24533330	√	zma-miR2118_N1-3p;zma-miR2118a-5p;zma-miR2118c-3p;zma-miR2118e.1-5p;zma-miR2118g-5p											√	95.902	0	0	0	0	58.823	0	111.54	136.354	102.003	61.8727	19.7507	17.4908	23.098	21.3996	6.28965	0	0	0	0	0	0	0	0	0	0	0	0	0	0	0	0	0
Phas-410	7	18428822	18429554	√	zma-miR2118_N1-3p;zma-miR2118a-5p;zma-miR2118c-3p;zma-miR2118e.1-5p;zma-miR2118g-5p											√	96.5437	6.49831	0	0	0	77.8465	7.65626	972.132	832.026	606.137	342.991	104.164	84.7239	27.4519	25.8212	8.03405	0	0	0	0	0	0	5.49793	1.61614	0	0	0	0	0	0	0	0	0
Phas-304	4	5689958	5690606		zma-miR2118a-5p;zma-miR2118g-5p											√	97.5419	0	0	0	0	39.8249	0	20.3843	14.1198	13.0655	7.63816	3.19006	2.59649	0.331448	0.410327	0	0	0	0	0	0	0	0	0	0	0	0	0	0	0	0	0	0
Phas-241	3	17785242	17785638	√	zma-miR2118a-5p;zma-miR2118c-3p;zma-miR2118e.1-5p;zma-miR2118g-5p											√	107.239	0	0	0	0	50.0352	0	102.462	98.7082	52.4956	42.6093	11.9879	10.6841	7.06173	5.03597	0	0	5.12539	0	0	0	0	0	0	0	0	0	0	0	0	0	0	0
Phas-492	9	22707387	22708014	√	zma-miR2118a-5p;zma-miR2118e.1-5p;zma-miR2118g-5p											√	109.592	0	0	0	0	55.5466	1.17791	103.691	83.8872	98.6404	63.8837	21.8287	22.3658	4.03356	6.19984	5.3184	0	12.5805	0	0	0	0	0	0	0	0	0	0	0	0	0	0	0
Phas-237	2	236530502	236531171	√	zma-miR2118a-5p;zma-miR2118c-3p;zma-miR2118e.1-5p;zma-miR2118g-5p											√	110.804	0	0	0	0	36.0151	0	62.6077	142.498	100.55	60.1717	16.8435	16.2494	8.12672	4.52556	1.83366	0	14.9102	0	0	0	0	0	0	0	5.42826	0	0	0	0	0	0	0
Phas-288	4	5515096	5515408	√	zma-miR2118a-5p;zma-miR2118c-3p;zma-miR2118e.1-5p;zma-miR2118g-5p											√	114.155	2.07946	0	0.973057	4.56417	41.1711	0.588955	70.8967	88.3083	99.2715	63.8231	21.5102	17.0927	2.94092	2.50393	0.615313	0	0	0	0	0	0	0	0	0	0	0	0	0	0	0	0	0
Phas-239	3	17629835	17630231	√	zma-miR2118a-5p;zma-miR2118c-3p;zma-miR2118e.1-5p;zma-miR2118g-5p											√	114.655	0	0	0	0	74.1637	18.9932	292.629	342.188	257.062	162.497	48.9094	30.5169	19.3227	14.1591	8.48587	0	12.1146	0	0	0	0	0	0	0	0	0	0	0	0	0	0	0
Phas-223	2	175881856	175882420		zma-miR2118a-5p;zma-miR2118e.1-5p;zma-miR2118g-5p											√	114.726	0	0	0	3.34706	51.9401	16.5394	153.839	202.543	149.509	75.5376	20.2435	15.4779	1.42505	0.528295	0.785853	2.16135	0	0	0	0	0	3.09259	0	0	0	0	0	0	0	0	0	0
Phas-258	3	151030303	151030447	√	zma-miR2118g-5p											√	115.581	0	0	0	0	24.1032	0	0	0	0	0	0	0	0	0	0	1.94521	6.98917	0	0	0	0	9.27777	0	0	0	0	0	0	0	0	0	0
Phas-494	9	22714052	22714643	√	zma-miR2118g-5p											√	117.221	0	0	2.09204	0	59.0009	0	0	0	0	0	0	0	0.317098	0	0	0	5.59134	0	0	0	0	0	0	0	3.45435	0	0	0	0	0	0	0
Phas-47	1	180013314	180013815		zma-miR2118a-5p;zma-miR2118e.1-5p;zma-miR2118g-5p											√	91.5524	0	0	0	2.43422	120.186	48.7831	480.365	491.838	233.087	154.907	31.2416	28.0322	28.6658	20.1624	14.6013	0	29.3545	5.58407	0	0	0	0	0	0	0	0	0	0	0	0	0	0
Phas-460	7	177146307	177146997	√	zma-miR2118a-5p;zma-miR2118c-3p;zma-miR2118e.1-5p;zma-miR2118g-5p											√	124.28	1.81953	0	0	4.86845	73.732	1.07975	136.357	148.956	61.8249	38.1073	8.65615	6.6866	6.88609	3.35017	0	0	0	4.6014	0	0	0	0	0	1.60509	9.37608	0	0	0	0	0	0	0
Phas-169	2	141504052	141504659	√	zma-miR2118a-5p;zma-miR2118c-3p;zma-miR2118e.1-5p;zma-miR2118g-5p											√	124.637	11.437	4.85089	0	12.7797	46.7587	0.687115	97.9144	103.074	103.903	55.4651	21.039	19.4195	4.31458	4.50313	0	0	28.8886	0	0	0	0	3.43621	2.07789	0	8.38913	0	0	0	0	0	0	0
Phas-309	4	7840356	7840794	√	zma-miR2118a-5p;zma-miR2118c-3p;zma-miR2118e.1-5p;zma-miR2118g-5p											√	125.065	0	0	0	0	54.556	1.37423	873.064	1058.26	867.714	454.352	153.121	120.64	14.7186	10.6586	1.9878	0	0	0	0	0	0	0	0	0	0	0	0	0	0	0	0	0
Phas-242	3	17808595	17809138	√	zma-miR396_N1-5p;zma-miR396a-5p;zma-miR396b-5p											√	129.058	0	0	0	0	65.7314	0	49.5624	55.5823	35.7378	14.3727	2.80914	1.79681	0	0.639877	0	0	0	0	0	0	0	0	0	0	0	0	0	0	0	0	0	0
Phas-376	6	161289726	161290038	√	zma-miR2118a-5p;zma-miR2118e.1-5p											√	130.911	2.59933	0	0	0	106.242	0.98159	113.426	104.02	98.3411	55.0018	14.0917	11.0162	12.5331	8.4099	1.94849	0	23.7631	0	0	0	0	0	0	0	12.8304	0	0	0	0	0	0	0
Phas-401	7	18165448	18165760		zma-miR2118c-3p;zma-miR2118e.1-5p											√	131.268	0	0	0	3.04278	70.9128	0	33.2741	41.1671	21.073	15.8245	5.06698	3.99821	1.32124	2.04439	4.14665	0	0	0	0	0	0	0	0	0	0	0	0	0	0	0	0	0
Phas-450	7	28557443	28558218	√	zma-miR2118a-5p											√	132.409	0	0	0	0	85.0851	3.43557	86.4219	135.986	132.522	100.671	28.8926	24.373	4.48927	2.77655	0.820417	0	0	0	0	0	0	0	0	0	0	0	0	0	0	0	0	0
Phas-173	2	141669408	141669972		zma-miR2118_N1-3p;zma-miR2118a-5p;zma-miR2118c-3p;zma-miR2118e.1-5p;zma-miR2118g-5p											√	136.402	0	0	0	2.12995	73.3002	4.02453	133.382	122.078	111.564	93.0026	27.716	19.9173	3.61359	3.16294	0.615313	1.51294	45.1966	4.39437	0	0	0	0	1.84701	0.294601	6.41522	0	0	0	0	0	0	0
Phas-351	5	13542890	13543433	√	zma-miR_N200a-5p											√	145.956	0	0	0	0	78.38	0	89.6024	152.717	126.926	76.6069	23.296	24.2762	12.8537	15.1308	7.32463	0	68.4938	14.9375	0	0	0	8.59052	0	0.341077	19.2456	0	0	0	0	0	0	0
Phas-413	7	18536259	18536529		zma-miR2118_N1-3p;zma-miR2118a-5p;zma-miR2118c-3p;zma-miR2118e.1-5p;zma-miR2118g-5p											√	149.735	0	0	0	0	46.3015	2.74845	380.935	430.269	373.054	211.639	58.2508	47.9776	20.3741	17.7992	6.79958	0	4.65945	3.29437	0	0	0	0	8.31156	0	0	0	0	0	0	0	0	0
Phas-303	4	5686854	5687292	√	zma-miR2118e.1-5p;zma-miR2118g-5p											√	150.734	4.67879	0	0	0	107.868	1.86502	835.912	1133.13	889.448	589.622	198.988	156.596	26.5308	26.9602	4.17893	0	13.5124	25.6346	0	0	0	2.40535	0	2.97469	4.93478	0	0	0	0	0	0	0
Phas-346	5	5383165	5383561	√	zma-miR2118a-5p											√	152.516	5.97845	0	0.834047	0	68.8047	7.16547	315.008	331.962	225.07	125.018	44.8282	40.2583	6.13907	9.8546	0	0	12.1146	3.87327	0	0	0	0	0	0	2.96087	0	0	0	0	0	0	0
Phas-320	4	7937005	7937800	√	zma-miR2118a-5p;zma-miR2118c-3p;zma-miR2118e.1-5p;zma-miR2118g-5p											√	153.871	9.61751	8.08482	5.26803	7.91123	106.344	0	55.4613	92.6741	59.7101	40.0594	17.3132	12.5492	15.8326	18.1835	12.7143	0	16.308	5.34077	0	0	0	2.40535	0	0	11.8435	0	0	0	0	0	0	0
Phas-412	7	18523034	18523766	√	zma-miR2118_N1-3p;zma-miR2118a-5p;zma-miR2118c-3p;zma-miR2118e.1-5p;zma-miR2118g-5p											√	155.154	0	0	0	0	134.155	0	10.721	14.5741	6.7175	3.78476	2.61349	3.08299	19.8684	18.8515	5.42723	0	8.387	1.40922	0	0	0	0	0	0	2.96087	0	0	0	0	0	0	0
Phas-441	7	21767871	21768351		zma-miR2118g-5p											√	158.577	0	0	0	0	63.344	0.588955	125.258	138.337	94.6779	56.3816	18.0674	13.6907	1.39405	1.64395	0	0	19.5696	1.00619	0	0	0	3.09259	0	0	0	0	0	0	0	0	0	0
Phas-210	2	164012228	164012645	√	zma-miR2118g-5p											√	164.21	14.5562	0	0	5.477	134.358	0.88343	14.2659	12.9281	20.6503	11.6384	2.67826	1.90059	1.31935	1.95976	0	0	5.12539	2.9187	0	0	0	0	0	0	0	0	0	0	0	0	0	0
Phas-181	2	141953224	141953998	√	zma-miR_N129a-3p											√	166.634	1.5596	0	0	0	88.0821	0	455.475	528.564	416.187	243.012	98.4886	78.7938	21.8815	4.65379	21.8741	0	0	3.11943	0	0	0	0	0	0	4.93478	0	0	0	0	0	0	0
Phas-41	1	165436259	165437033	√	zma-miR2118a-5p;zma-miR2118c-3p;zma-miR2118e.1-5p;zma-miR2118g-5p											√	167.704	0	7.00684	0	0	71.8525	0	3.72074	4.49738	3.03806	1.61693	0.13964	0	12.0975	6.04233	6.78345	0	41.4691	5.40608	0	0	0	0	1.61614	0	22.2065	0	0	0	0	0	0	0
Phas-443	7	21788647	21788875	√	zma-miR2118a-5p;zma-miR2118c-3p;zma-miR2118e.1-5p;zma-miR2118g-5p											√	167.847	0	0	0	0	90.3935	0	36.2829	53.1741	26.051	17.0652	5.65741	5.07052	9.4771	14.672	10.7083	0	0	2.34817	0	0	0	6.87242	0	0	0	0	0	0	0	0	0	0
Phas-363	6	69521519	69522125	√	zma-miR2118_N1-3p;zma-miR2118a-5p;zma-miR2118c-3p;zma-miR2118e.1-5p;zma-miR2118g-5p											√	170.484	0	0	0	0	87.6758	44.5628	108.715	88.9456	107.922	63.2814	19.8572	13.9141	4.07644	8.40687	2.46625	0	9.31889	0	0	0	0	2.06173	1.61614	0	2.96087	0	0	0	0	0	0	0
Phas-32	1	165022422	165022944	√	zma-miR2118a-5p;zma-miR2118c-3p;zma-miR2118e.1-5p;zma-miR2118g-5p											√	170.841	0	0	0	0	50.9748	0	33.4404	39.8899	39.0574	21.4558	9.98863	8.03629	7.39747	8.17662	4.73854	0	3.72756	0	0	0	0	0	0	0	0	0	0	0	0	0	0	0
Phas-400	7	18160941	18161169		zma-miR2118g-5p											√	171.91	0	0	0	0	103.677	13.9873	1017.67	821.572	377.44	231.284	59.9231	52.3924	6.66886	6.33248	2.74498	0	12.5805	0	0	0	0	0	0	0	5.92174	0	0	0	0	0	0	0
Phas-91	1	288550439	288550982	√	zma-miR2118a-5p;zma-miR2118c-3p;zma-miR2118e.1-5p;zma-miR2118g-5p											√	174.335	0	0	0	0	100.147	0	30.5439	34.228	33.2277	14.4936	9.20642	9.39734	5.22663	0.650539	6.20013	0	20.5016	3.86451	0	0	0	0	0	0	4.4413	0	0	0	0	0	0	0
Phas-520	10	24625532	24626033	√	zma-miR_N161a-5p											√	109.521	0	0	0	0	178.552	4.22084	676.042	518.859	458.74	102.255	23.7877	13.5859	17.1062	16.268	5.1252	0	0	0	0	0	0	0	0	0	0	0	0	0	0	0	0	0
Phas-547	10	117298067	117298589	√	zma-miR2118e.1-5p											√	186.1	0	0	0	2.43422	48.7652	18.0607	288.603	325.358	229.958	156.274	71.0725	53.1756	30.037	30.7264	17.6199	0	40.0712	3.9065	0	0	0	0	0	0	0	0	0	0	0	0	0	0
Phas-180	2	141950554	141951202	√	zma-miR2118a-5p;zma-miR2118c-3p;zma-miR2118e.1-5p;zma-miR2118g-5p											√	117.578	0	4.3119	0	0	187.441	3.43557	288.814	273.911	215.073	154.297	64.2825	52.8594	4.03524	0.646263	6.15853	0	5.12539	0	0	0	0	0	0	0	0	0	0	0	0	0	0	0
Phas-435	7	21675709	21676147		zma-miR2118a-5p;zma-miR2118c-3p;zma-miR2118e.1-5p;zma-miR2118g-5p											√	179.183	10.6572	0	0	2.43422	188.077	0.98159	10.3212	5.83452	5.24291	4.75761	0.889386	0.401161	1.04886	0.56249	5.48125	1.94521	63.3684	3.48864	0	0	0	28.8641	0	0	28.6217	0	0	0	0	0	0	0
Phas-196	2	142660797	142661382	√	zma-miR2118a-5p;zma-miR2118c-3p;zma-miR2118e.1-5p;zma-miR2118g-5p											√	196.866	0	0	0	2.12995	122.497	6.37998	374.469	313.045	268.53	147.405	57.5693	49.0297	16.2309	18.505	6.46644	0	20.0356	11.2497	0	0	0	6.18518	0	0	14.3109	0	0	0	0	0	0	0
Phas-528	10	24936814	24937294	√	zma-miR2118a-5p;zma-miR2118c-3p;zma-miR2118e.1-5p;zma-miR2118g-5p											√	198.791	0	0	0	2.7385	90.5966	4.02452	112.746	87.1682	81.9353	46.3306	30.4225	18.905	19.273	18.6839	4.26521	0	35.8778	4.17525	0	0	0	2.06173	0	0	10.363	0	0	0	0	0	0	0
Phas-565	10	117683023	117684196	√	zma-miR2118_N1-3p;zma-miR2118a-5p;zma-miR2118c-3p;zma-miR2118e.1-5p;zma-miR2118g-5p											√	202.713	0	0	0	0	200.623	8.1961	880.868	1107.08	660.655	334.605	91.8901	84.8871	27.3168	25.1788	8.97305	0	0	0.905927	0	0	0	0	0	0	0	0	0	0	0	0	0	0
Phas-257	3	135792577	135792994	√	zma-miR2118a-5p;zma-miR2118c-3p;zma-miR2118e.1-5p;zma-miR2118g-5p											√	204.139	2.33939	0	0	0	106.928	0	302.274	454.745	206.909	114.716	58.4162	41.3706	22.7913	17.2085	23.4518	0	0	1.00619	0	0	0	0	0	0	0	0	0	0	0	0	0	0
Phas-120	1	290051365	290052441	√	zma-miR2118_N1-3p;zma-miR2118a-5p;zma-miR2118c-3p;zma-miR2118e.1-5p;zma-miR2118g-5p											√	205.565	10.1374	4.85089	10.2293	0	183.936	13.5459	235.324	252.224	158.242	96.6873	42.1605	34.0855	36.6122	44.2499	6.54993	0	53.1177	11.9713	0	0	0	20.2736	0	0	23.1934	0	0	0	0	0	0	0
Phas-324	4	7954094	7954553	√	zma-miR2118g-5p											√	212.553	1.81953	0	0	1.82567	165.853	0	0	0	0	0	0	0	8.25317	5.88148	4.75148	0	4.65945	0.805267	0	0	0	0	0	0	0	0	0	0	0	0	0	0
Phas-407	7	18354349	18354766	√	zma-miR2118a-5p;zma-miR2118e.1-5p											√	214.549	0	0	0	0	73.8336	0	4.51367	10.5982	14.0826	10.1461	1.03952	0.991532	5.68333	4.45289	0	0	0	0	0	0	0	0	0	0	0	0	0	0	0	0	0	0
Phas-369	6	93087445	93087904		zma-miR2118a-5p;zma-miR2118c-3p;zma-miR2118e.1-5p;zma-miR2118g-5p											√	214.55	0	0	0	0	98.7496	0	0	0	0	0	0	0	1.93272	0	0.92297	0	0	2.31475	0	0	0	0	0	0	0	0	0	0	0	0	0	0
Phas-46	1	180011224	180011788	√	zma-miR2118a-5p;zma-miR2118e.1-5p;zma-miR2118g-5p											√	216.546	4.93872	7.54583	0	19.4738	144.442	90.0081	764.789	740.233	517.632	308.947	86.2315	71.8699	44.8442	37.4277	24.8212	0	95.5186	5.83423	0	0	0	0	0	0	0	0	0	0	0	0	0	0
Phas-89	1	288497933	288498749	√	zma-miR2118a-5p											√	228.738	1.5596	3.23393	0	4.86845	107.741	34.5019	396.346	394.311	257.046	167.474	51.4829	42.6998	26.0673	21.6953	7.82269	0	0	2.9185	0	0	0	0	0	0	0	0	0	0	0	0	0	0
Phas-191	2	142399707	142400397	√	zma-miR2118a-5p;zma-miR2118c-3p;zma-miR2118e.1-5p;zma-miR2118g-5p											√	230.022	0	0	0	0	115.716	0.687115	412.202	441.943	284.735	169.806	62.1172	51.7707	15.34	7.35291	0.717863	0	30.7523	5.48302	0	0	0	0	0	0	9.37608	0	0	0	0	0	0	0
Phas-350	5	13539634	13540198	√	zma-miR2118_N1-3p;zma-miR2118a-5p;zma-miR2118c-3p											√	230.521	0	0	0	2.12995	223.355	0	441.887	802.551	642.431	302.124	139.548	117.194	171.845	141.784	38.3727	0	76.4149	159.528	0	0	1.35015	6.18518	0	4.5326	10.363	0	0	0	0	0	0	0
Phas-283	4	4101670	4102192	√	zma-miR2118_N1-3p;zma-miR2118a-5p;zma-miR2118c-3p;zma-miR2118e.1-5p;zma-miR2118g-5p											√	243.855	72.5212	4.3119	0	4.25989	214.211	2.25766	489.063	432.367	307.201	177.05	52.9043	44.7383	53.3593	35.0684	26.3259	7.34858	72.6874	32.5176	0	0	0	75.253	0	0.46898	49.8413	0	0	0	0	0	0	0
Phas-368	6	93022223	93022619	√	zma-miR2118a-5p;zma-miR2118c-3p;zma-miR2118e.1-5p;zma-miR2118g-5p											√	245.21	0	0	0	0	64.4615	6.47841	250.257	244.948	260.531	137.841	36.3151	31.1192	12.5908	15.8064	0	4.75496	124.873	1.00619	0	0	0	9.62139	0	0.298441	0	0	0	0	0	0	0	0
Phas-326	4	7962030	7962531	√	zma-miR2118a-5p;zma-miR2118e.1-5p;zma-miR2118g-5p											√	250.842	0	0	0	0	172.202	0	0.759257	0.689447	0.701098	0.159808	0	0	11.7934	13.3052	3.60547	0	17.7059	0.805267	0	0	0	0	1.84701	0	0	0	0	0	0	0	0	0
Phas-291	4	5588113	5588803	√	zma-miR2118a-5p;zma-miR2118e.1-5p;zma-miR2118g-5p											√	253.623	0	0	0	0	233.895	11.6808	857.881	743.129	656.021	332.135	126.176	98.8009	46.3128	30.4939	0	0	34.9459	0	0	0	0	0	0	0	20.2326	0	0	0	0	0	0	0
Phas-430	7	21486245	21487040	√	zma-miR2118a-5p;zma-miR2118e.1-5p;zma-miR2118g-5p											√	261.252	12.7367	4.3119	1.53378	7.60695	163.694	7.75455	658.638	688.856	532.753	269.386	100.105	80.1051	25.1875	26.8347	11.0635	0	7.92106	5.80148	0	0	0	8.93415	0	0	0	0	0	0	0	0	0	0
Phas-186	2	142142555	142143182	√	zma-miR2118a-5p;zma-miR2118c-3p;zma-miR2118e.1-5p;zma-miR2118g-5p											√	277.581	2.07946	0	0	0	107.36	9.03054	254.844	336.717	230.406	127.266	37.1543	26.91	4.99975	6.07435	0	0	34.4799	0	0	0	0	5.84156	0	0	0	0	0	0	0	0	0	0
Phas-188	2	142147684	142148227	√	zma-miR2118a-5p;zma-miR2118c-3p											√	277.937	3.11919	0	0	0	86.7361	0	214.938	262.989	248.113	88.6331	47.7908	41.2366	32.3083	18.8651	11.4419	0	0	4.57808	0	0	0	0	0	0.255807	0	0	0	0	0	0	0	0
Phas-319	4	7923603	7924542	√	zma-miR2118_N1-3p;zma-miR2118a-5p;zma-miR2118c-3p;zma-miR2118e.1-5p;zma-miR2118g-5p											√	278.08	3.37912	9.1628	0.84032	4.25989	185.841	0	23.8687	34.3596	28.4414	20.3519	9.91481	8.063	44.2361	36.2142	28.7376	0	42.401	9.8335	1.25855	0	0	0	0	0	0	0	0	0	0	0	0	0
Phas-282	4	4100878	4101358	√	zma-miR2118_N1-3p;zma-miR2118a-5p;zma-miR2118c-3p;zma-miR2118e.1-5p;zma-miR2118g-5p											√	282.786	2.33939	7.00684	0	10.3455	211.087	0.588955	109.334	132.591	113.498	69.0822	29.3777	23.7145	19.8279	16.9962	2.66022	0	25.6269	4.60254	0	0	0	7.90329	1.38526	0	10.363	0	0	0	0	0	0	0
Phas-375	6	161277337	161277712	√	zma-miR2118a-5p;zma-miR2118g-5p											√	256.903	0	0	0	0	283.143	1.76674	34.6969	43.929	142.965	16.8396	4.29472	4.03463	16.6948	0.646263	39.5956	0	152.83	5.83271	0	0	0	2.74897	1.38526	0	5.92174	0	0	0	0	0	0	0
Phas-542	10	81909458	81909875	√	zma-miR2118g-5p											√	292.269	7.27811	0	0	0	195.874	7.50903	1045.9	1168.23	985.972	656.096	259.172	228.026	78.6923	61.1473	4.17392	2.80975	51.2539	42.5221	0	0	0	8.24691	2.30877	0	14.3109	0	0	0	0	0	0	0
Phas-461	7	177147988	177148996	√	zma-miR2118a-5p;zma-miR2118c-3p;zma-miR2118e.1-5p;zma-miR2118g-5p											√	294.408	0	0	0	0	156.938	1.07975	4.59975	4.48012	5.36972	2.25675	0.877149	0.922125	2.34428	0.479907	0	0	7.92106	0	0	0	0	2.06173	0	0	7.40217	0	0	0	0	0	0	0
Phas-179	2	141947313	141948297	√	zma-miR2118_N1-3p;zma-miR2118a-5p;zma-miR2118c-3p;zma-miR2118e.1-5p;zma-miR2118g-5p											√	297.973	0	0	0	5.477	201.334	12.5642	600.324	598.795	497.868	297.188	102.034	86.4681	46.7796	38.7783	17.7534	0	7.45512	5.64055	0.78828	0	0	0	0	0.642519	0	0	0	0	0	0	0	0
Phas-347	5	5409013	5409346	√	zma-miR2118g-5p											√	304.391	0	0	0	0	94.3302	0	418.694	484.592	311.74	136.434	37.4372	36.8554	39.5983	33.7183	14.6049	0	13.9783	0	0	0	0	0	0	0	0	0	0	0	0	0	0	0
Phas-125	1	290195341	290195779	√	zma-miR2118a-5p;zma-miR2118c-3p;zma-miR2118e.1-5p;zma-miR2118g-5p											√	306.743	0	0	0	0	82.8247	0	5.55106	3.37456	3.68487	2.17386	0.742222	0.498919	0	0	0	1.51294	35.4118	0	0	0	0	4.46707	0	0	4.4413	0	0	0	0	0	0	0
Phas-452	7	28863726	28864605	√	zma-miR2118c-3p;zma-miR2118g-5p											√	317.367	7.27811	0	0.84032	0	99.9433	23.0671	104.73	91.6487	120.578	66.921	33.1584	26.1749	1.65599	4.04026	0	0	28.4226	0.70461	0	0	0	2.74897	0	0	0	0	0	0	0	0	0	0
Phas-379	6	161347478	161348021	√	zma-miR2118c-3p;zma-miR2118e.1-5p											√	268.953	0	0	0	0	322.739	21.693	683.571	665.874	1216.36	857.819	273.025	237.027	51.2389	36.9806	46.8773	0	0	0	0	0	0	0	0	0	0	0	0	0	0	0	0	0
Phas-418	7	21231006	21231402	√	zma-miR2118a-5p;zma-miR2118c-3p;zma-miR2118e.1-5p;zma-miR2118g-5p											√	324.997	7.27811	7.00685	0	8.51979	145.737	3.23916	13.5247	13.2038	17.311	9.8109	3.2594	4.09741	0	0	5.57497	0	35.8778	13.2439	0	0	1.15727	2.40535	0	0	7.89565	0	0	0	0	0	0	0
Phas-475	8	84145590	84146091	√	zma-miR2118a-5p;zma-miR2118c-3p;zma-miR2118e.1-5p;zma-miR2118g-5p											√	326.637	0	0	0	1.82567	113.405	15.7055	171.678	226.292	147.768	89.6065	31.5664	29.0582	10.0595	14.351	6.47336	0	10.2508	7.88149	0	0	0	0	0	0	0	0	0	0	0	0	0	0
Phas-486	9	11017404	11017779	√	zma-miR2118a-5p;zma-miR2118c-3p;zma-miR2118e.1-5p;zma-miR2118g-5p											√	330.273	0	0	0	0	133.063	13.9869	266.813	326.301	276.01	152.3	55.0522	38.3408	23.4908	25.1388	13.9369	0	123.475	0	0	0	0	7.21604	0	0	62.1782	0	0	0	0	0	0	0
Phas-266	4	3562084	3563187	√	zma-miR2118a-5p;zma-miR2118e.1-5p;zma-miR2118g-5p											√	234.371	7.27812	0	0.594393	1.82567	333.686	1.47239	497.91	717.787	617.341	398.381	175.067	148.495	116.624	92.7688	71.9423	0	39.6053	21.3117	1.1521	0	0	0	0	2.29843	3.45435	0	0	0	0	0	0	0
Phas-442	7	21782499	21783021	√	zma-miR2118_N1-3p;zma-miR2118a-5p;zma-miR2118c-3p;zma-miR2118e.1-5p;zma-miR2118g-5p											√	333.839	1.81953	4.85089	0	12.1712	142.486	1.07975	401.654	505.443	334.926	196.193	78.316	67.8547	13.7193	12.1807	4.51229	0	48.9242	18.0321	0	0	0	4.46708	0	0	3.94782	0	0	0	0	0	0	0
Phas-466	7	177194028	177194571	√	zma-miR2118a-5p;zma-miR2118c-3p											√	343.464	13.5165	22.6375	0	6.38984	156.353	1.47239	964.095	817.621	1039.32	409.472	91.4851	74.682	30.3587	31.5421	11.6061	0	44.2647	3.89128	0.545733	1.72293	0	10.3086	0	1.26916	26.1543	0	0	0	0	0	0	0
Phas-99	1	288647183	288648250	√	zma-miR2118a-5p;zma-miR2118c-3p;zma-miR2118e.1-5p;zma-miR2118g-5p											√	343.963	14.8162	5.92887	0.720273	15.8225	140.149	0	3.05473	1.36761	2.35055	0.645098	0.317253	0	0	0	6.10092	0	68.0279	0.70461	0	0	0	6.87243	0	0	15.2978	0	0	0	0	0	0	0
Phas-415	7	18603352	18603937	√	zma-miR2118e.1-5p											√	350.096	0	0	0	0	140.2	0	23.4559	36.2937	20.0014	11.4311	2.48638	2.07023	19.0658	22.9888	6.21538	0	40.0712	1.30856	0	0	0	0	0	0	8.38913	0	0	0	0	0	0	0
Phas-13	1	164573283	164573721	√	zma-miR2118a-5p;zma-miR2118c-3p;zma-miR2118e.1-5p;zma-miR2118g-5p											√	354.16	0	0	0	0	307.906	11.0427	427.802	529.094	376.845	211.258	88.2727	65.4116	32.6653	23.4567	20.1643	0	68.9598	41.0541	0	0	0	0	1.38526	0.426343	11.8435	0	0	0	0	0	0	0
Phas-490	9	22704092	22704551	√	zma-miR2118a-5p;zma-miR2118e.1-5p;zma-miR2118g-5p											√	224.817	2.59933	0	4.03477	0	354.614	0.88343	71.1267	88.1819	36.0714	20.347	4.14851	2.74304	0.898447	1.39545	0	0	99.7121	15.0554	0	0	0	5.15432	0	0	20.7261	0	0	0	0	0	0	0
Phas-178	2	141864270	141864813	√	zma-miR2118a-5p;zma-miR2118c-3p;zma-miR2118e.1-5p;zma-miR2118g-5p											√	328.42	0	0	0	0	183.733	110.523	1975.7	1296.18	833.201	426.344	109.05	78.8289	56.1957	61.7213	3.58064	1.51294	364.368	23.6052	0	0	0	7.90329	14.3144	0	45.8934	0	0	0	0	0	0	0
Phas-207	2	163743708	163744209	√	zma-miR2118_N1-3p;zma-miR2118a-5p;zma-miR2118c-3p;zma-miR2118e.1-5p;zma-miR2118g-5p											√	367.565	18.1953	0	2.52443	0	239.178	0	718.318	1014.22	827.668	485.928	224.055	188.057	51.7707	44.1897	13.8991	3.67429	74.0851	55.9275	0	0	1.15727	35.7366	2.07789	1.93509	31.5826	0	0	0	0	0	0	0
Phas-105	1	289630455	289631250	√	zma-miR396f-3p											√	382.538	8.05792	10.7798	10.3163	8.51978	191.124	5.10428	122.777	146.035	90.5962	52.56	19.4276	14.0403	12.0975	6.453	0	0	9.78484	0	0	0	0	4.12345	0	0	0	0	0	0	0	0	0	0
Phas-477	8	85433991	85434429	√	zma-miR2118g-5p											√	401.291	9.09765	0	0.693457	19.1695	154.322	110.863	101.804	87.67	234.898	73.9429	15.9999	16.9226	22.9738	16.6211	15.6478	0	23.7632	0	0	0	0	0	0	0	0	0	0	0	0	0	0	0
Phas-366	6	69636907	69637429	√	zma-miR2118a-5p;zma-miR2118c-3p;zma-miR2118e.1-5p;zma-miR2118g-5p											√	402.789	0	0	0	0	228.359	0	207.777	235.532	261.941	171.849	63.3043	49.5659	10.7329	10.8202	6.8888	0	7.45512	0	0	0	0	6.87242	0	0	0	0	0	0	0	0	0	0
Phas-204	2	158985845	158986283	√	zma-miR2118g-5p											√	407.779	0	0	0	1.82567	122.65	0	5.99883	11.508	41.5932	8.43724	3.86042	2.85611	20.8681	37.0274	2.79504	0	2.79567	6.82176	0	0	0	0	0	0	0	0	0	0	0	0	0	0
Phas-328	4	7989083	7989941	√	zma-miR2118a-5p;zma-miR2118c-3p;zma-miR2118e.1-5p;zma-miR2118g-5p											√	412.913	5.19865	0	0	0	226.276	1.37423	197.652	219.833	143.559	99.7346	33.3905	26.8843	22.7291	17.5271	9.76759	0	188.242	13.8905	0	0	0	10.6523	4.84841	0.298441	62.1782	0	0	0	0	0	0	0
Phas-103	1	288679066	288679756	√	zma-miR2118a-5p;zma-miR2118c-3p;zma-miR2118e.1-5p;zma-miR2118g-5p											√	419.901	0	0	0	0	275.981	5.0061	104.008	93.2959	93.8253	55.5626	20.0943	16.2943	34.865	29.827	34.4165	0	0	15.2331	0	0	0	0	0	0	0	0	0	0	0	0	0	0
Phas-177	2	141773338	141774091	√	zma-miR_N166a-3p											√	421.612	11.1771	9.70178	0.693457	32.8621	275.574	1.96318	340.493	491.833	417.964	219.993	101.863	94.762	39.8063	32.8991	4.00954	0	40.0712	15.718	0	1.5315	0	0	5.54104	0	3.94782	0	0	0	0	0	0	0
Phas-499	9	45948401	45948587		zma-miR_N50a-3p											√	0	0	0	0	0	0	0	0.15889	0	0	0	0	0	0	0	0	5.40337	18.6378	0	1.03083	0	0	30.5823	427.583	40.6816	55.2696	11.0983	0	0	0	0	0	0
Phas-146	2	54680969	54681386	√	zma-miR2118a-5p;zma-miR2118c-3p;zma-miR2118e.1-5p;zma-miR2118g-5p											√	430.882	1.5596	9.16279	0	0	286.191	8.63746	71.6204	72.2115	87.1963	36.5839	18.5047	15.3187	16.8477	17.599	4.4606	0	35.4118	4.68606	0	0	0	0	0	0	5.92174	0	0	0	0	0	0	0
Phas-171	2	141650210	141650753		zma-miR2118a-5p;zma-miR2118c-3p;zma-miR2118e.1-5p;zma-miR2118g-5p											√	431.095	0	0	2.24936	1.82567	268.615	0.588955	856.582	1003.22	856.64	457.821	213.21	191.202	73.9309	69.2768	27.2933	0	102.042	12.692	0	0	1.15727	14.0885	1.38526	0.298441	50.8282	0	0	0	0	0	0	0
Phas-98	1	288635738	288636386	√	zma-miR2118a-5p;zma-miR2118c-3p;zma-miR2118e.1-5p;zma-miR2118g-5p											√	439.224	24.9535	18.3256	0.594393	12.1711	206.643	9.61926	89.105	84.4827	57.9854	33.5058	11.7546	10.3933	7.93684	9.28891	7.25218	8.21312	33.082	53.4475	9.82191	1.5315	0	49.825	0	9.02194	8.8826	0	0	0	0	0	0	0
Phas-423	7	21363627	21364275	√	zma-miR2118c-3p											√	440.864	0	0	0	0	204.56	7.26347	332.342	349.616	283.27	129.331	68.8942	53.4398	15.1747	19.8816	14.2273	0	4.65945	21.9482	1.09146	0	0	0	0	1.41883	0	0	0	0	0	0	0	0
Phas-31	1	165021404	165021842	√	zma-miR2118a-5p;zma-miR2118c-3p;zma-miR2118e.1-5p;zma-miR2118g-5p											√	442.646	0	0	3.1452	0	315.272	2.84661	830.034	1150.17	632.008	535.881	159.988	128.418	62.9844	48.8482	27.561	0	13.0465	3.32134	0	0	0	5.49794	3.0014	0	5.92174	0	0	0	0	0	0	0
Phas-152	2	55358846	55359452	√	zma-miR2118a-5p											√	445.784	0	3.23393	0	2.12995	398.173	0.785275	21.2728	20.1599	11.5823	6.73018	0.908393	0.463351	109.449	84.2816	24.4395	0	13.9783	8.23191	0	0	0	6.5288	0	0	15.7913	0	0	0	0	0	0	0
Phas-158	2	55618262	55618826	√	zma-miR2118e.1-5p											√	458.048	0	0	0	0	274.813	1.86502	570.084	960.898	882.268	518.347	219.98	185.12	19.193	24.7792	53.5583	0	2.79567	13.8506	0	0	0	0	0	0	0	0	0	0	0	0	0	0
Phas-130	2	54351765	54352392	√	zma-miR2118_N1-3p;zma-miR2118a-5p;zma-miR2118c-3p;zma-miR2118e.1-5p;zma-miR2118g-5p											√	460.115	4.67879	0	4.2365	12.7797	214.211	7.6564	110.798	114.321	130.227	67.897	26.587	21.6155	4.62396	4.76368	0	0	7.92106	7.60988	0	0	0	8.24691	0	0	3.94782	0	0	0	0	0	0	0
Phas-327	4	7973653	7974091	√	zma-miR2118a-5p;zma-miR2118c-3p;zma-miR2118e.1-5p;zma-miR2118g-5p											√	464.75	6.23838	15.6307	0.834047	13.6925	455.421	40.9801	3455.87	2618.91	1469.02	787.915	200.099	160.191	227.717	168.767	128.19	3.45815	72.2214	5.80958	0	2.29725	0	15.1193	0	0.953687	17.7652	0	0	0	0	0	0	0
Phas-374	6	161191767	161192373	√	zma-miR2118a-5p;zma-miR2118c-3p;zma-miR2118e.1-5p;zma-miR2118g-5p											√	475.944	2.33939	0	5.91658	2.7385	245.883	42.0108	612.382	522.711	360.102	187.532	53.0705	37.4678	14.3454	20.2195	9.16739	2.37748	70.3576	7.0826	0.42446	0	0	3.77983	2.07789	0.341077	3.45435	0	0	0	0	0	0	0
Phas-122	1	290184187	290184541	√	zma-miR2118_N1-3p;zma-miR2118a-5p;zma-miR2118c-3p;zma-miR2118e.1-5p;zma-miR2118g-5p											√	477.371	1.5596	0	0	0	277.428	9.42328	2008.45	2200.19	1293.67	545.939	187.213	145.181	113.374	115.066	47.0212	0	73.6193	16.8158	0.78828	0	0	7.90329	11.5438	1.79665	53.7891	0	0	0	0	0	0	0
Phas-405	7	18330827	18331664	√	zma-miR2118a-5p;zma-miR2118c-3p;zma-miR2118e.1-5p;zma-miR2118g-5p											√	491.987	23.134	10.2408	0.973057	2.43422	182.235	5.39875	207.114	231.58	186.053	139.16	46.7884	37.7184	2.76033	5.32515	5.31916	1.29681	102.508	1.00619	0	0	1.73591	8.93415	0	0	19.7391	0	0	0	0	0	0	0
Phas-225	2	227158150	227158903	√	zma-miR2118g-5p											√	497.763	0	0	0	0	218.681	0	109.829	166.269	174.604	91.2143	52.4537	38.586	22.8829	23.439	1.17878	0	29.8205	5.43199	0	0	0	0	0	0	0	0	0	0	0	0	0	0
Phas-151	2	55324398	55325055	√	zma-miR2118_N1-3p;zma-miR2118a-5p;zma-miR2118c-3p;zma-miR2118e.1-5p;zma-miR2118g-5p											√	465.178	0	4.85089	1.08972	7.91122	339.756	91.9709	260.245	279.058	281.32	152.425	45.936	35.9363	22.9637	16.1336	5.80324	4.75496	499.493	31.7749	0.42446	0	3.27895	10.6523	0	2.79008	189.989	0	0	0	0	0	0	0
Phas-306	4	5749508	5750914	√	zma-miR2118c-3p											√	505.393	0	0	0	0	148.277	22.8213	497.513	633.326	421.523	289.446	121.058	101.857	26.5715	27.4453	13.9036	0	417.02	5.81776	0	0	0	0	11.0821	0	70.5673	0	0	0	0	0	0	0
Phas-95	1	288618978	288619521		zma-miR2118_N1-3p;zma-miR2118a-5p;zma-miR2118c-3p;zma-miR2118e.1-5p;zma-miR2118g-5p											√	523.718	26.2532	16.1696	0.834047	9.7369	197.372	5.20219	153.141	198.558	175.098	131.996	36.7547	26.5167	11.6606	4.80338	22.6601	5.61951	167.274	2.83174	0	7.08318	1.54303	29.2078	2.77052	0.305832	57.2434	0	0	0	0	0	0	0
Phas-38	1	165230417	165231023	√	zma-miR2118c-3p											√	532.559	24.1737	12.3967	0.990653	20.6909	188.33	0.588955	309.855	417.049	333.928	235.74	99.5575	81.4705	37.0118	27.9182	26.0711	0	66.1641	26.9694	0	0	1.35015	8.93415	3.23227	0.508321	52.8022	0	0	0	0	0	0	0
Phas-36	1	165170200	165170638	√	zma-miR2118a-5p;zma-miR2118c-3p;zma-miR2118e.1-5p;zma-miR2118g-5p											√	536.195	0	0	0	0	243.826	0	278.11	519.714	335.432	216.397	83.4363	72.5234	17.2867	13.0066	5.99644	0	44.2647	25.7367	0	0	0	2.40535	0	0	19.7391	0	0	0	0	0	0	0
Phas-163	2	92018844	92019660	√	zma-miR2118_N1-3p;zma-miR2118a-5p;zma-miR2118c-3p;zma-miR2118e.1-5p;zma-miR2118g-5p											√	448.778	0	0	0	0	352.71	1.17791	1294	1920.46	1033.95	762.121	232.574	176.987	83.955	78.3763	34.2979	1.51294	542.826	52.9657	0	0	0	20.6172	20.0862	0.724785	225.519	0	0	0	0	0	0	0
Phas-147	2	54704430	54704826	√	zma-miR2118g-5p											√	546.534	0	0	0	0	335.514	24.7844	331.074	585.197	300.238	224.898	55.8666	38.285	24.1285	17.5855	8.63554	6.70017	121.146	5.67636	0	0	0	12.714	1.38526	0.76303	24.1804	0	0	0	0	0	0	0
Phas-256	3	131753065	131753713	√	zma-miR2118a-5p;zma-miR2118e.1-5p;zma-miR2118g-5p											√	547.817	12.7367	0	0	0	266.38	5.39875	54.4404	54.0962	121.077	48.4038	31.1286	29.824	28.3797	31.745	6.32754	0	34.9459	0	0	0	0	0	0	0	0	0	0	0	0	0	0	0
Phas-248	3	113406519	113407041	√	zma-miR2118a-5p;zma-miR2118c-3p;zma-miR2118e.1-5p;zma-miR2118g-5p											√	558.441	4.41885	0	0	5.78129	303.233	9.91399	121.374	119.668	129.787	74.1355	25.4221	24.624	3.05715	2.57804	0.615313	0	411.429	31.1864	0	0	0	2.74897	4.15578	0.341077	75.9956	0	0	0	0	0	0	0
Phas-83	1	267235184	267235814		zma-miR2118_N1-3p;zma-miR2118c-3p											√	562.648	0	0	0	0	259.42	0	0.35905	0.566601	1.16862	0.219736	0.13964	0.38613	0	0	0	0	10.7167	0.805267	0	0	0	2.06173	0	0	0	0	0	0	0	0	0	0
Phas-133	2	54451677	54452346	√	zma-miR2118e.1-5p											√	550.313	14.5562	11.8577	3.71011	12.1711	563.137	46.3789	1070.81	947.763	648.558	361.542	134.371	99.9639	41.2162	48.5568	25.3043	0	149.102	26.3733	0.36382	0	0	18.8992	1.38526	1.2711	4.4413	0	0	0	0	0	0	0
Phas-298	4	5617744	5618203	√	zma-miR2118a-5p;zma-miR2118c-3p;zma-miR2118e.1-5p;zma-miR2118g-5p											√	565.429	9.87744	0	1.70646	0	340.188	0	88.0334	109.756	106.907	66.9057	39.1342	30.7449	97.9838	88.1561	40.3334	0	124.407	57.9801	0.72764	1.34006	1.35015	16.4938	2.07789	3.84032	39.9717	0	0	0	0	0	0	0
Phas-302	4	5671243	5671555	√	zma-miR2118e.1-5p;zma-miR2118g-5p											√	570.064	2.07946	0	0	23.4294	185.994	0	0	0	0	0	0	0	18.7612	22.111	5.2773	0	0	5.25553	0	0	0	0	0	0	0	0	0	0	0	0	0	0
Phas-290	4	5580508	5581051	√	zma-miR2118a-5p;zma-miR2118e.1-5p;zma-miR2118g-5p											√	240.432	14.8162	25.8714	31.0213	19.1695	575.683	25.9623	1204.99	1188.67	799.495	446.412	161.983	142.678	99.4426	94.1677	86.1438	0	36.8096	0	0	0	0	0	0	0.341077	2.96087	0	0	0	0	0	0	0
Phas-102	1	288677693	288678299	√	zma-miR2118a-5p;zma-miR2118c-3p;zma-miR2118e.1-5p;zma-miR2118g-5p											√	595.234	2.07946	3.23393	0.594393	5.78128	561.308	34.8954	1621.63	1160.11	719.321	447.112	211.968	163.305	115.339	91.9204	42.1297	0	15.3762	12.1082	0	0	0	0	0	0	0	0	0	0	0	0	0	0
Phas-222	2	164595356	164595773	√	zma-miR2275a-5p											√	601.722	2.07946	9.1628	1.55432	1.82567	232.143	1.37423	119.062	165.136	127.851	82.1725	29.3481	24.798	20.5362	23.6247	3.54249	0	22.3653	0.70461	0	1.34006	0	0	0	0	0	0	0	0	0	0	0	0
Phas-416	7	18619971	18620724	√	zma-miR2118_N1-3p;zma-miR2118a-5p;zma-miR2118c-3p;zma-miR2118e.1-5p;zma-miR2118g-5p											√	620.261	0	0	2.14266	0	457.682	0	390.78	473.11	216.995	81.9645	40.1308	30.1641	65.3755	70.9958	22.101	0	104.372	13.2293	0	0	0	0	0	0	21.2196	0	0	0	0	0	0	0
Phas-362	6	69516770	69517208	√	zma-miR_N161a-5p											√	632.382	1.5596	0	0	0	309.024	76.7573	615.195	565.661	525.333	308.158	106.398	87.3233	22.0376	22.9547	14.9801	6.48405	81.5402	2.54605	0	1.72293	2.70031	30.2386	0	0	2.96087	0	0	0	0	0	0	0
Phas-487	9	22645393	22646419	√	zma-miR2118a-5p;zma-miR2118c-3p;zma-miR2118e.1-5p;zma-miR2118g-5p											√	637.73	26.7731	22.6375	4.77581	51.423	484.249	28.2681	33.9572	43.1358	29.489	12.6098	3.4083	2.48167	40.8376	46.5695	1.04781	0	0	35.7148	0	0	0	0	0	0	2.96087	0	0	0	0	0	0	0
Phas-417	7	21223013	21223556	√	zma-miR2118g-5p											√	642.507	0	0	0	0	235.038	0	6.13471	10.5883	12.9357	7.46194	5.90697	5.38268	0.839139	1.37459	19.513	5.40336	84.3359	12.6998	0	2.48868	0	25.7716	0	0.298441	32.5695	0	0	0	0	0	0	0
Phas-468	7	177197985	177198486	√	zma-miR2118a-5p;zma-miR2118c-3p;zma-miR2118e.1-5p;zma-miR2118g-5p											√	675.592	6.49832	5.92887	0.834047	3.04278	292.566	23.6562	601.507	565.158	404.098	256.089	58.0757	46.1962	24.7071	16.351	3.73312	0	41.0031	1.00619	0.545733	0	0	18.2119	13.6217	0.684605	25.6609	0	0	0	0	0	0	0
Phas-459	7	151055453	151055891		zma-miR2118a-5p;zma-miR2118c-3p;zma-miR2118e.1-5p;zma-miR2118g-5p											√	681.51	1.81953	0	0	0	273.085	11.7297	2437.79	2945.81	1772.99	964.737	336.742	311.562	106.513	86.2353	36.7168	0	80.1425	89.3161	1.98125	0	0	13.4012	0	14.1858	14.8043	0	0	0	0	0	0	0
Phas-431	7	21505647	21506316	√	zma-miR2118a-5p;zma-miR2118c-3p;zma-miR2118e.1-5p;zma-miR2118g-5p											√	705.61	35.0909	0	1.25107	16.1267	262.773	0.98159	6.66103	4.66191	8.37099	5.75784	1.87106	1.03514	39.0031	49.2166	16.5158	0	19.1037	2.48225	0	0	0	4.81069	3.0014	0	0	0	0	0	0	0	0	0
Phas-507	10	24458211	24458649		zma-miR2118g-5p											√	717.018	1.81953	0	0	0	260.869	0	119.437	166.643	92.7911	49.3356	12.9386	9.9609	17.8953	12.8601	3.00718	0	19.5697	8.79407	0	0	0	7.90329	0	0	5.42826	0	0	0	0	0	0	0
Phas-495	9	22751670	22752486	√	zma-miR2118a-5p;zma-miR2118c-3p;zma-miR2118e.1-5p;zma-miR2118g-5p											√	737.054	0	0	4.29339	0	308.567	1.66871	258.597	323.87	294.937	252.222	53.2655	41.1354	14.3178	7.82339	6.82775	0	19.5697	3.63853	0	0	0	2.06173	0	0	2.96087	0	0	0	0	0	0	0
Phas-488	9	22648181	22648976	√	zma-miR2118g-5p											√	751.956	0	0	0	3.95561	324.873	23.9002	191.105	170.718	155.389	54.0435	26.1066	21.2566	25.7813	41.3289	1.44073	0	2.79567	9.33956	0	0	0	0	0	0	0	0	0	0	0	0	0	0
Phas-555	10	117407192	117408092	√	zma-miR2118a-5p;zma-miR2118c-3p;zma-miR2118e.1-5p;zma-miR2118g-5p											√	753.026	3.89899	0	0.693457	2.7385	413.869	1.96318	617.797	768.294	588.842	353.649	151.359	116.051	61.2456	60.3906	51.6646	0	156.557	137.95	0	0	0	19.2428	3.0014	2.2834	123.863	0	0	0	0	0	0	0
Phas-463	7	177152321	177153200	√	zma-miR2118a-5p;zma-miR2118c-3p;zma-miR2118e.1-5p;zma-miR2118g-5p											√	789.319	19.235	0	1.89391	24.0379	216.142	13.0058	577.72	740.414	763.986	448.11	205.772	174.657	79.4392	75.8023	33.1344	0	8.387	1.91251	0	0	0	20.6173	0	0.795433	3.45435	0	0	0	0	0	0	0
Phas-395	7	10328164	10329022	√	zma-miR2118a-5p;zma-miR2118c-3p;zma-miR2118e.1-5p;zma-miR2118g-5p											√	789.89	0	0	0	0	570.197	0	298.273	289.68	168.768	124.514	43.9657	35.054	59.916	37.7613	31.6045	0	56.8452	48.8568	0	0	0	8.59052	0	0.554247	15.2978	0	0	0	0	0	0	0
Phas-35	1	165165321	165165906	√	zma-miR2118a-5p;zma-miR2118c-3p;zma-miR2118e.1-5p;zma-miR2118g-5p											√	792.528	0	0	0	0	483.563	0	82.1337	134.059	117.747	71.4149	27.7001	21.7231	27.3538	15.3087	15.9858	2.16135	184.514	11.15	0	0	0	61.5082	3.23227	0.561639	42.4391	0	0	0	0	0	0	0
Phas-208	2	163745876	163746461	√	zma-miR2118a-5p;zma-miR2118c-3p;zma-miR2118e.1-5p;zma-miR2118g-5p											√	808.785	12.9966	8.08482	0.594393	14.3011	548.99	4.22084	1472.44	1622.58	1099.66	718.164	240.309	214.508	53.6606	39.0434	7.47289	0	150.034	16.768	2.64825	1.5315	1.54303	10.6523	3.69403	4.00337	42.4391	0	0	0	0	0	0	0
Phas-296	4	5613908	5614262	√	zma-miR2118a-5p;zma-miR2118c-3p;zma-miR2118e.1-5p;zma-miR2118g-5p											√	834.881	0	0	0	0	265.009	40.7836	1031.41	1017.65	723.274	443.591	179.246	131.068	34.7315	30.7272	12.9764	0	84.802	8.97093	1.8944	0	0	22.3354	1.84701	2.69772	35.5304	0	0	0	0	0	0	0
Phas-344	5	5188325	5188973	√	zma-miR2118a-5p;zma-miR2118c-3p;zma-miR2118e.1-5p;zma-miR2118g-5p											√	842.154	3.37912	4.3119	0	0	240.448	0	225.219	310.088	277.017	151.272	40.2815	39.1301	13.8235	14.2128	22.5914	0	358.777	2.92575	0.36382	0	0	0	0	0.711261	24.1804	0	0	0	0	0	0	0
Phas-39	1	165367875	165368229	√	zma-miR2118a-5p;zma-miR2118c-3p;zma-miR2118e.1-5p;zma-miR2118g-5p											√	842.796	0	0	0	0	208.396	99.3329	331.508	485.274	316.933	211.231	63.777	56.0662	6.3854	9.14392	4.77184	0	41.469	0	0	0	0	7.55966	2.30877	0	13.3239	0	0	0	0	0	0	0
Phas-556	10	117497671	117498067	√	zma-miR_N154a-5p											√	868.038	37.4303	9.70179	4.55108	17.6482	530.093	28.6123	674.621	704.509	544.115	347.239	101.395	84.4539	42.1037	28.7725	24.122	0	106.235	41.9246	0	0	0	21.9917	11.5438	1.61178	39.4782	0	0	0	0	0	0	0
Phas-226	2	227166101	227166581	√	zma-miR2118_N1-3p;zma-miR2118a-5p;zma-miR2118c-3p;zma-miR2118e.1-5p;zma-miR2118g-5p											√	878.519	3.63906	0	0	0	382.223	0	0	0	0	0	0	0	116.338	143.894	0	0	10.7167	4.86424	0	0	0	3.09259	0	0	0	0	0	0	0	0	0	0
Phas-540	10	81561704	81562058		zma-miR2118a-5p;zma-miR2118c-3p;zma-miR2118e.1-5p;zma-miR2118g-5p											√	890.925	1.5596	0	0	0	558.438	269.976	252.384	194.11	124.097	89.3523	13.8489	12.4593	80.452	37.7541	9.4004	6.70017	235.768	10.924	0	0	0	13.4012	0	0.593042	8.38912	0	0	0	0	0	0	0
Phas-86	1	267262070	267262689	√	zma-miR2118a-5p											√	903.474	1.5596	0	3.32012	0	536.011	102.228	1803.83	1643.93	1180.27	745.951	212.984	160.111	42.7082	48.2152	22.5412	0	27.9566	19.2303	0	0	0	3.09259	0	0	10.363	0	0	0	0	0	0	0
Phas-189	2	142234268	142234853	√	zma-miR2118_N1-3p;zma-miR2118a-5p;zma-miR2118c-3p;zma-miR2118e.1-5p;zma-miR2118g-5p											√	679.157	27.033	9.1628	50.6386	7.91123	913.789	5.3006	839.107	885.941	748.288	582.127	153.532	114.553	56.8655	50.6608	43.9002	2.59362	142.579	6.27971	0	0	0	18.8992	3.69403	0	44.9065	0	0	0	0	0	0	0
Phas-234	2	235339324	235339951	√	zma-miR2118a-5p;zma-miR2118e.1-5p;zma-miR2118g-5p											√	935.276	22.8741	21.5595	4.2262	36.5133	425.756	1.37423	350.647	579.323	564.227	374.321	156.891	139.099	44.2957	43.8347	13.8844	0	27.0247	4.56227	0	1.14862	0	6.87242	4.38665	0.38371	15.7913	0	0	0	0	0	0	0
Phas-270	4	3572774	3573464		zma-miR2118a-5p;zma-miR2118c-3p;zma-miR2118e.1-5p;zma-miR2118g-5p											√	790.032	0	0	0	2.12995	942.49	270.52	3681.25	3823.61	4090	2261.56	1423.99	1024.52	296.328	280.293	258.699	0	78.7446	0	0	0	0	10.6523	6.9263	0	65.6326	0	0	0	0	0	0	0
Phas-427	7	21446414	21447217	√	zma-miR2118_N1-3p;zma-miR2118a-5p;zma-miR2118c-3p;zma-miR2118e.1-5p;zma-miR2118g-5p											√	955.738	25.2134	31.2613	17.5993	30.4278	626.786	238.23	2869.85	1338.69	1840.01	987.419	643.896	476.976	103.652	149.233	53.7059	0	13.9783	6.57226	0.36382	0	0	5.49794	0	0	4.4413	0	0	0	0	0	0	0
Phas-325	4	7960711	7961233	√	zma-miR2118c-3p											√	962.726	1.81953	4.3119	0	2.7385	290.102	12.8587	494.052	627.81	481.741	319.739	128.878	101.074	27.6158	31.2463	13.6446	0	73.1533	5.39798	1.40721	0	0	2.74897	0	1.61942	2.96087	0	0	0	0	0	0	0
Phas-232	2	235194459	235194792	√	zma-miR2118a-5p;zma-miR2118c-3p;zma-miR2118e.1-5p;zma-miR2118g-5p											√	979.769	26.5131	25.8714	3.16193	15.2139	416.333	0.98159	84.1677	109.802	106.052	54.2262	18.7848	20.1446	58.8968	67.9081	47.0073	1.72908	56.3793	24.9243	0	8.2318	8.2938	33.6749	0	2.95107	17.2717	0	0	0	0	0	0	0
Phas-111	1	289764625	289765189	√	zma-miR2118a-5p;zma-miR2118c-3p;zma-miR2118e.1-5p;zma-miR2118g-5p											√	999.661	0	0	1.75289	0	637.097	20.0731	1528.52	1744.9	1215	762.331	259.044	204.912	90.5105	74.0238	30.7127	1.29681	517.198	31.9898	0	4.40305	4.05046	40.2037	3.69403	1.18748	167.783	0	0	0	0	0	0	0
Phas-467	7	177195436	177195958	√	zma-miR2118a-5p;zma-miR2118c-3p;zma-miR2118e.1-5p;zma-miR2118g-5p											√	1005.51	0	0	0	0	530.982	6.87114	706.81	778.089	646.367	395.703	185.811	170.731	47.557	40.8176	20.9946	3.02588	32.1502	3.89128	2.74123	0	0	34.7057	0	9.0819	27.6348	0	0	0	0	0	0	0
Phas-17	1	164655949	164656303	√	zma-miR_N187a-3p											√	1017.49	1.5596	3.23393	6.43829	3.34706	367.34	3.82811	380.696	465.179	409.075	253.866	73.6424	63.7464	30.1026	36.6434	15.3746	0	2.79567	14.4942	0	0	0	0	0	0	0	0	0	0	0	0	0	0
Phas-264	4	3551892	3552414	√	zma-miR2118_N1-3p;zma-miR2118a-5p;zma-miR2118c-3p;zma-miR2118e.1-5p;zma-miR2118g-5p											√	1034.03	26.5131	25.8714	7.17506	11.8669	729.903	95.4076	1473.25	1382.22	1046.59	721.401	310.576	255.587	102.373	85.5706	56.7911	2.59362	316.842	17.2782	0	0	0	24.3971	23.0877	1.1443	102.643	0	0	0	0	0	0	0
Phas-517	10	24612949	24613345	√	zma-miR2118g-5p											√	1091.14	3.1192	0	0	0	461.263	0	406.589	539.101	370.846	219.056	92.2438	68.505	34.5793	30.7707	12.8882	0	63.3684	15.8602	0	0	0	10.9959	0	0	25.1674	0	0	0	0	0	0	0
Phas-221	2	164494546	164495068		zma-miR2118_N1-3p;zma-miR2118a-5p;zma-miR2118c-3p;zma-miR2118e.1-5p;zma-miR2118g-5p											√	1118.74	0	0	0	0	406.631	2.25766	1037.76	1124.13	793.562	455.74	184.136	152.833	47.0345	35.3147	24.7881	1.29681	157.489	13.2041	0	0	0	10.9959	2.07789	0.550956	9.86956	0	0	0	0	0	0	0
Phas-480	8	164153936	164155109	√	zma-miR2118_N1-3p;zma-miR2118a-5p;zma-miR2118c-3p;zma-miR2118e.1-5p;zma-miR2118g-5p											√	992.461	4.93872	0	0	0	318.523	89.3215	1707.09	1719.43	841.319	607.271	202.599	141.538	60.42	44.5867	39.9792	12.3197	1128.52	34.245	0	2.10581	0	45.7016	29.0905	0	270.919	0	0	0	0	0	0	0
Phas-240	3	17631792	17632566	√	zma-miR2118a-5p;zma-miR2118e.1-5p;zma-miR2118g-5p											√	945.33	0	0	2.16184	0	1158.5	39.3597	194.779	190.295	273.55	133.378	43.4488	31.4584	14.119	10.2545	26.6298	1.29681	358.777	19.576	0	1.14862	1.35015	4.8107	0	0	4.4413	0	0	0	0	0	0	0
Phas-143	2	54622687	54623188	√	zma-miR2118a-5p;zma-miR2118c-3p;zma-miR2118e.1-5p;zma-miR2118g-5p											√	1213.43	1.5596	9.70178	11.8504	6.38984	660.21	1.47223	2.06986	2.54889	0.574214	0.739112	0.132562	0	134.35	134.604	106.727	0	109.497	8.18925	0	0	0	3.09259	0	0	32.0761	0	0	0	0	0	0	0
Phas-123	1	290188667	290189988	√	zma-miR2118a-5p;zma-miR2118c-3p;zma-miR2118e.1-5p;zma-miR2118g-5p											√	1222.91	93.8357	68.9905	8.86725	97.369	689.368	0.687115	172.104	250.283	262.274	151.031	80.1104	61.5528	53.65	35.1248	54.8048	0	117.418	290.08	8.25047	0	0	36.0802	0	12.0876	96.7217	0	0	0	0	0	0	0
Phas-92	1	288573877	288574357	√	zma-miR2118_N1-3p;zma-miR2118a-5p;zma-miR2118c-3p;zma-miR2118e.1-5p;zma-miR2118g-5p											√	1227.76	98.5145	12.3967	8.61562	11.5626	481.226	13.2507	108.029	98.1271	90.1707	44.0871	20.5624	13.5293	48.7897	38.6324	104.621	17.5069	69.8917	26.6786	0	1.14862	4.24334	45.3579	0	0	3.45435	0	0	0	0	0	0	0
Phas-554	10	117405833	117406523	√	zma-miR2118_N1-3p;zma-miR2118a-5p;zma-miR2118c-3p;zma-miR2118e.1-5p;zma-miR2118g-5p											√	1227.76	1.81953	0	0	0	290.585	0.687115	697.716	791.842	644.88	376.07	122.361	99.2355	19.697	16.84	7.38494	0	51.254	6.925	0	0	0	0	0	0	13.3239	0	0	0	0	0	0	0
Phas-117	1	289827213	289827819	√	zma-miR2118a-5p;zma-miR2118c-3p;zma-miR2118e.1-5p;zma-miR2118g-5p											√	1265.26	9.61751	10.2408	5.03263	3.65134	875.107	13.1528	484.333	532.264	419.849	262.485	114.136	87.835	87.0849	121.084	15.1243	0	427.738	12.0542	0	0	0	17.5247	1.84701	0	102.643	0	0	0	0	0	0	0
Phas-16	1	164653986	164654403	√	zma-miR2118a-5p;zma-miR2118c-3p;zma-miR2118e.1-5p;zma-miR2118g-5p											√	1289.51	4.67879	0	15.1489	1.82567	801.731	0	803.486	1222.47	863.649	532.641	182.769	138.135	114.786	90.0296	43.5214	0	48.4582	109.706	0	0	0	5.84156	0	1.21783	11.8435	0	0	0	0	0	0	0
Phas-209	2	163987065	163987587	√	zma-miR2118a-5p;zma-miR2118c-3p;zma-miR2118e.1-5p;zma-miR2118g-5p											√	1349.9	6.49832	11.3187	2.74692	6.69412	685.685	20.0723	238.621	222.582	318.541	146.612	52.945	46.8515	59.4648	52.899	43.2695	7.99698	191.969	40.8596	1.83376	0	1.54303	45.0144	3.69403	2.3468	34.05	0	0	0	0	0	0	0
Phas-421	7	21345521	21345854	√	zma-miR2118_N1-3p;zma-miR2118a-5p;zma-miR2118c-3p;zma-miR2118e.1-5p;zma-miR2118g-5p											√	1360.67	0	0	0	0	477.035	84.3646	889.116	841.689	406.072	239.477	76.0974	58.0638	2.91844	5.0483	14.346	2.80975	54.0496	6.59818	0	0	0	8.2469	0	0.305832	13.8174	0	0	0	0	0	0	0
Phas-485	9	10999513	11000077	√	zma-miR_N161a-5p											√	1374.21	0	0	0	0	571.696	15.3125	504.8	434.316	316.274	149.326	66.946	51.403	23.3655	28.0083	11.5622	0	21.8994	2.36398	0.545733	0	0	3.09259	0	0.895325	0	0	0	0	0	0	0	0
Phas-53	1	180389617	180390181	√	zma-miR2118a-5p;zma-miR2118c-3p;zma-miR2118e.1-5p;zma-miR2118g-5p											√	1377.71	12.4768	3.23393	3.12466	13.084	657.975	4.51532	382.825	457.488	342.034	227.055	83.1059	67.2522	52.4087	48.5893	31.8651	2.16135	238.098	122.924	2.92523	0	0	62.539	3.0014	11.4562	115.474	0	0	0	0	0	0	0
Phas-100	1	288664819	288665593	√	zma-miR2118a-5p;zma-miR2118c-3p;zma-miR2118e.1-5p;zma-miR2118g-5p											√	1414.57	15.8559	10.2408	4.89564	3.65134	569.207	0	19.6041	20.4769	7.88289	5.8638	0.748924	0.643704	38.1986	45.9699	23.3778	0	8.387	39.8754	0	0	0	2.06173	0	0	2.96087	0	0	0	0	0	0	0
Phas-273	4	3856956	3857457	√	zma-miR2118a-5p;zma-miR2118c-3p;zma-miR2118e.1-5p;zma-miR2118g-5p											√	1415.85	0	0	0	0	626.658	72.1946	2078.88	1781.4	1104.15	772.278	327.642	247.063	38.8855	29.9208	18.4371	0	31.2183	0	0	0	0	6.18518	0	1.16082	13.3239	0	0	0	0	0	0	0
Phas-19	1	164813830	164814478	√	zma-miR2118_N1-3p;zma-miR2118a-5p;zma-miR2118c-3p;zma-miR2118e.1-5p;zma-miR2118g-5p											√	1428.05	0	0	0	0	520.569	39.6057	469.317	309.96	295.869	109.185	48.1534	41.7695	33.9011	30.076	13.4885	3.89043	139.783	17.1435	1.43799	3.44587	3.08606	23.7098	0	0.420857	3.94782	0	0	0	0	0	0	0
Phas-200	2	158761286	158761829	√	zma-miR2118_N1-3p;zma-miR2118a-5p;zma-miR2118c-3p;zma-miR2118e.1-5p;zma-miR2118g-5p											√	989.752	17.1556	29.1054	133.157	51.1188	1459.65	19.1887	0	0	161.503	0	0	0	122.987	149.611	3.77437	3.45815	225.983	36.2244	0	5.16881	0	54.9794	0	0.639517	61.6848	0	0	0	0	0	0	0
Phas-252	3	131628212	131628902	√	zma-miR2118a-5p											√	1459.99	0	3.23393	0	7.60695	406.833	9.61959	437.371	635.924	618.264	471.045	180.592	132.552	25.4321	21.9692	7.20441	0	88.0636	10.7064	0	0	0	2.06173	3.23228	0.38371	30.5957	0	0	0	0	0	0	0
Phas-33	1	165026532	165027096	√	zma-miR2118a-5p;zma-miR2118c-3p;zma-miR2118e.1-5p;zma-miR2118g-5p											√	1468.9	23.3939	10.2408	3.01045	9.12834	686.726	89.2229	1256.06	1284.43	708.591	489.561	175.083	137.174	205.073	250.306	90.7463	16.6424	326.627	44.7562	1.09146	10.3376	4.62909	98.2755	12.4673	3.73608	110.046	0	0	0	0	0	0	0
Phas-465	7	177180189	177180753	√	zma-miR2118g-5p											√	1488.51	8.31784	0	1.5128	0	1191.52	47.017	867.911	924.296	1032.19	634.122	151.834	118.129	32.6908	34.225	11.3065	0	128.601	15.836	1.27338	0	0	0	0	1.19432	0	0	0	0	0	0	0	0
Phas-167	2	141451182	141451599	√	zma-miR2118c-3p											√	1508.62	11.1771	0	1.08041	2.7385	789.235	14.3313	1869.53	2239.95	1619.87	1134.29	466.941	411.813	47.9161	13.0955	62.3325	0	67.096	31.6656	0.60637	0	0	16.4938	0	0.684605	4.4413	0	0	0	0	0	0	0
Phas-281	4	4096925	4097363	√	zma-miR2118_N1-3p;zma-miR2118a-5p;zma-miR2118c-3p											√	1546.2	12.4768	9.1628	4.47818	9.12834	1041.85	41.8638	1528.85	1720.28	1256.24	837.599	215.572	169.552	196.275	141.182	81.3852	0	73.6192	51.528	0.485097	1.34006	1.54303	16.8374	36.9403	2.10493	22.7	0	0	0	0	0	0	0
Phas-269	4	3570957	3571530	√	zma-miR2118a-5p;zma-miR2118c-3p;zma-miR2118e.1-5p;zma-miR2118g-5p											√	1558.82	118.789	46.3529	86.287	48.9888	1540.4	299.865	2948.32	2680.49	2181.29	1426.52	665.108	507.635	109.744	42.5241	188.835	15.994	1344.72	6.86501	3.9038	11.6777	6.94364	121.642	54.256	7.4673	464.856	0	0	0	0	0	0	0
Phas-211	2	164019091	164019676	√	zma-miR2118a-5p;zma-miR2118a-5p;zma-miR2118c-3p;zma-miR2118e.1-5p;zma-miR2118g-5p											√	1572.01	5.45859	5.38988	0	13.084	1161.37	73.37	598.936	503.005	560.508	288.347	90.5252	76.841	84.7132	80.5002	32.0972	8.42925	164.944	86.8199	0	0	0	39.1728	7.8498	0.817445	27.1412	0	0	0	0	0	0	0
Phas-359	5	188174841	188175069		zma-miR390a-5p;zma-miR390b-5p											√	125.207	0	0	0	0	61.8201	252.056	38.9792	22.8658	14.702	6.04544	2.1259	1.88735	0.475647	0.959817	0.92297	1073.54	1127.12	1.81185	44.4139	21.2495	21.7953	345.339	916.58	322.705	595.134	109.338	61.9802	170.38	348.664	104.054	48.644	3.30246
Phas-536	10	81544307	81545039	√	zma-miR2118a-5p											√	1650.94	25.9932	25.8714	25.7947	21.2994	665.848	88.6829	713.942	785.568	794.369	533.895	176.894	130.001	40.4537	43.715	12.969	2.80975	137.454	12.4575	0	0	0	10.3086	0	0	9.37608	0	0	0	0	0	0	0
Phas-249	3	113409183	113409726	√	zma-miR2118a-5p;zma-miR2118c-3p;zma-miR2118e.1-5p;zma-miR2118g-5p											√	1681.24	19.7549	0	5.54288	6.69412	1011.85	12.4662	826.139	977.447	755.478	497.043	179.22	148.145	30.1052	26.8305	27.3396	2.59362	132.794	38.7026	0.485097	0	1.15727	18.2119	0	0.635677	28.6218	0	0	0	0	0	0	0
Phas-529	10	24997310	24997895	√	zma-miR2118a-5p;zma-miR2118c-3p;zma-miR2118e.1-5p;zma-miR2118g-5p											√	1700.92	46.008	14.0137	6.54363	10.3454	696.834	13.5458	619.35	618.098	406.89	268.025	80.5623	64.8491	19.0109	30.4655	0	1.94521	69.4257	37.222	1.683	4.40306	1.35015	12.3704	0	4.15479	13.3239	0	0	0	0	0	0	0
Phas-251	3	131594306	131594828		zma-miR2118a-5p;zma-miR2118c-3p;zma-miR2118e.1-5p;zma-miR2118g-5p											√	1712.62	63.9435	0	11.869	0	1408.02	80.7795	248.168	274.707	228.223	131.595	57.8448	45.6953	27.6766	25.6978	16.9104	3.45816	500.891	15.4574	3.3202	0	0	49.1378	3.46315	5.2636	209.235	0	0	0	0	0	0	0
Phas-144	2	54625366	54625972	√	zma-miR2118a-5p;zma-miR2118c-3p;zma-miR2118e.1-5p;zma-miR2118g-5p											√	1873.69	0	0	0	0	496.77	4.71155	1042.93	1490.19	834.462	558.086	159.495	148.838	27.7227	15.4659	16.0238	1.72908	137.92	13.8748	0	0	0	38.142	5.54104	0.378773	54.2826	0	0	0	0	0	0	0
Phas-481	8	164158106	164158649	√	zma-miR2118_N1-3p;zma-miR2118a-5p;zma-miR2118c-3p;zma-miR2118e.1-5p;zma-miR2118g-5p											√	1070.04	2.59933	5.92887	0	7.30267	1879.34	234.345	13395	11767.2	5710.33	3617.12	886.606	687.658	466.525	426.318	351.598	3.02589	268.85	52.1915	0	0	0	5.84156	5.77192	0.678858	61.1913	0	0	0	0	0	0	0
Phas-280	4	4094015	4094537	√	zma-miR2118a-5p;zma-miR2118c-3p;zma-miR2118e.1-5p;zma-miR2118g-5p											√	1934.94	0	0	0	0	757.486	25.9628	1841.86	1648.4	1089.8	754.773	315.667	237.952	36.4565	30.3964	18.4371	0	51.7199	0.70461	0	0	0	15.1193	0	1.16082	12.8304	0	0	0	0	0	0	0
Phas-364	6	69604335	69604773	√	zma-miR2118a-5p;zma-miR2118c-3p;zma-miR2118e.1-5p;zma-miR2118g-5p											√	1969.66	0	0	0	0	638.367	4.41716	1038.33	1213.02	1095.77	723.947	277.428	220.85	62.5274	72.5739	47.044	0	147.238	15.8895	0.485097	0	0	26.8024	9.69682	1.97702	41.9456	0	0	0	0	0	0	0
Phas-112	1	289766338	289766965	√	zma-miR_N100a-5p											√	1987.2	11.1771	14.0137	6.52041	34.0792	1112.63	27.2874	168.919	119.7	150.693	75.5368	44.3271	32.1543	14.8747	20.6064	14.0013	3.89042	834.507	15.5507	0.97019	9.18898	3.27894	45.358	10.6203	2.3547	237.363	0	0	0	0	0	0	0
Phas-508	10	24460645	24461188		zma-miR2118a-5p;zma-miR2118c-3p;zma-miR2118g-5p											√	2030.55	3.37913	0	0	0	645.453	5.69323	2988.6	3423.52	1898.72	1140.56	357.188	331.672	151.859	127.842	51.279	0	106.235	72.6257	0.545733	1.34006	0	11.6831	0	13.2566	8.8826	0	0	0	0	0	0	0
Phas-496	9	22755271	22755793	√	zma-miR2118_N1-3p;zma-miR2118c-3p											√	2179.36	1.5596	0	0	0	649.416	181.685	1471.62	1701.48	1256.32	682.241	154.129	128.846	74.085	72.7882	29.4498	3.24202	53.1176	20.9839	0.909553	0	0	32.644	0	3.84995	10.363	0	0	0	0	0	0	0
Phas-292	4	5590758	5591406	√	zma-miR2118a-5p											√	2243.96	140.883	210.205	12.5087	111.061	1783.28	188.901	4363.62	3518.83	2820.4	1954.49	752.235	552.838	162.684	118.042	10.731	3.89043	115.554	10.3204	0	6.50886	2.7003	36.0802	5.31016	1.40694	71.5542	0	0	0	0	0	0	0
Phas-497	9	22975729	22976555	√	zma-miR2118_N1-3p;zma-miR2118a-5p;zma-miR2118c-3p;zma-miR2118e.1-5p;zma-miR2118g-5p											√	2263.71	10.9172	10.7798	0	13.6925	818.469	81.0301	1277.46	1335.14	1027.47	782.181	260.506	199.732	34.3287	33.6086	30.9351	2.59362	33.082	3.39311	0	0	0	20.2736	0	0	6.90869	0	0	0	0	0	0	0
Phas-512	10	24493748	24494144		zma-miR2118a-5p;zma-miR2118c-3p;zma-miR2118g-5p											√	2341.15	8.31785	28.5664	0.693457	52.0315	933.371	12.2207	1007.74	1099.1	1035.49	531.932	226.236	190.491	129.791	131.514	30.85	3.67429	373.222	12.2401	0.909553	4.78593	2.7003	50.1687	3.0014	3.06695	88.3326	0	0	0	0	0	0	0
Phas-20	1	164855339	164855798	√	zma-miR2118_N1-3p;zma-miR2118c-3p											√	2458.09	7.01819	0	1.11206	7.30267	1602.47	240.778	5868.45	5735.51	3022.75	1812.54	444.347	365.352	128.458	117.731	78.0369	4.53883	289.817	22.7879	1.33401	0	0	24.3971	13.8526	4.50091	113.993	0	0	0	0	0	0	0
Phas-73	1	253210269	253210980	√	zma-miR2118a-5p;zma-miR2118c-3p;zma-miR2118e.1-5p;zma-miR2118g-5p											√	2525.04	3.89899	0	3.40627	1.82567	1318.46	7.65592	1.40917	2.98421	90.4471	0	0	0	19.9618	18.4147	10.1651	4.9711	79.2107	32.9907	0	0	0	12.3704	0	0	3.45435	0	0	0	0	0	0	0
Phas-229	2	235189616	235190222	√	zma-miR2118a-5p;zma-miR2118c-3p;zma-miR2118e.1-5p;zma-miR2118g-5p											√	2610.67	8.83771	0	0.720273	5.477	664.756	0	23.473	73.818	51.8317	41.9191	20.006	14.6653	63.7697	61.8876	34.0804	0	134.658	12.3572	0	0	0	18.2119	6.46455	0.426343	45.8935	0	0	0	0	0	0	0
Phas-422	7	21351261	21351825	√	zma-miR2118a-5p;zma-miR2118c-3p;zma-miR2118e.1-5p;zma-miR2118g-5p											√	2732.03	47.3078	8.08482	0.594393	26.1679	693.127	58.4522	2007.74	2170.47	2255.18	1052.26	535.998	451.939	371.949	284.373	148.942	1.29681	51.2539	9.02387	0	1.72293	0	40.2037	1.38526	1.31179	11.8435	0	0	0	0	0	0	0
Phas-380	6	161349098	161349893	√	zma-miR2118_N1-3p;zma-miR2118a-5p;zma-miR2118c-3p;zma-miR2118e.1-5p;zma-miR2118g-5p											√	2816.03	0	0	3.08385	2.12995	961.869	116.806	1594.9	1324.46	729.314	497.95	199.705	154.813	44.3926	38.0563	18.017	1.29681	13.5124	10.2453	0	0	0	4.12346	0	0.596883	0	0	0	0	0	0	0	0
Phas-358	5	188159314	188159542		zma-miR156_N1-3p;zma-miR156d.1-5p;zma-miR156j.1-5p											√	282.073	0	0	0	0	109.925	496.354	71.4711	46.2868	33.0201	17.8704	11.1035	16.3102	7.88615	13.3398	14.6394	832.119	2440.62	28.9565	75.7196	435.52	354.512	422.31	2843.71	177.471	1428.13	169.762	25.0547	89.1312	108.835	34.7821	16.0737	0
Phas-518	10	24615373	24615853	√	zma-miR2118a-5p;zma-miR2118c-3p;zma-miR2118g-5p											√	2933.96	1.81953	0	0	0	1006.16	9.71776	4373.81	4991.97	2752.12	1623.86	533.244	477.972	278.142	215.843	97.5501	0	297.273	76.9196	1.03083	1.34006	1.15727	15.1193	0	14.2496	70.0739	0	0	0	0	0	0	0
Phas-157	2	55559936	55560458	√	zma-miR2118c-3p											√	3277.06	0	0	0	0	1630.08	174.671	2937.24	3222.39	2548.63	1608.28	576.548	480.669	29.6625	41.3968	13.4801	0	33.548	3.45502	0	2.87156	2.50743	13.4012	0	0	13.3239	0	0	0	0	0	0	0
Phas-286	4	5459974	5460381	√	zma-miR2118a-5p;zma-miR2118e.1-5p											√	3339.67	0	6.46786	35.5371	21.6037	1425.47	1997.84	3684.72	4334.23	3114.1	2338.03	835.859	568.054	202.732	232.136	102.828	10.5906	301	7.68827	1.25855	0	0	38.8291	8.77331	4.84088	68.5935	0	0	0	0	0	0	0
Phas-153	2	55397543	55398191	√	zma-miR2118a-5p;zma-miR2118c-3p;zma-miR2118e.1-5p;zma-miR2118g-5p											√	3518.14	6.23838	24.2545	0.834047	10.0412	1943.5	23.4093	40.2521	70.5577	128.268	44.1763	13.3679	11.0512	396.101	511.282	177.766	4.53883	155.16	124.361	0	1.34006	1.92879	20.2736	0	2.08061	28.1283	0	0	0	0	0	0	0
Phas-521	10	24627855	24628272	√	zma-miR2118a-5p;zma-miR2118c-3p;zma-miR2118g-5p											√	3541.31	3.63906	6.46786	0	6.99839	1753.08	7.55824	5055.84	7253.21	6749.12	4308.51	1385.86	1100.54	880.87	576.999	867.271	6.26791	196.629	10.111	0	1.72293	1.15727	47.0761	0	2.4803	18.7522	0	0	0	0	0	0	0
Phas-49	1	180275561	180276272	√	zma-miR2118a-5p;zma-miR2118c-3p;zma-miR2118e.1-5p;zma-miR2118g-5p											√	5654.65	21.3145	7.00684	4.31481	6.38984	2378.57	2419.93	5295.97	4286.21	3285.33	2058.07	754.283	586.515	148.834	124.917	30.3715	28.7459	1654.1	27.3457	1.45529	4.40305	5.59349	73.1913	26.5508	3.41227	213.183	0	0	0	0	0	0	0
Phas-193	2	142530198	142530762	√	zma-miR2118c-3p;zma-miR2118e.1-5p;zma-miR2118g-5p											√	6740.44	0	0	0	0	1696.9	23.8527	2152.94	2875.43	2360.73	1438.02	502.254	382.8	214.388	202.169	215.863	0	47.0604	5.4496	0	0	0	6.5288	1.38526	0	14.8044	0	0	0	0	0	0	0
Phas-300	4	5625024	5625525	√	zma-miR2118a-5p;zma-miR2118e.1-5p;zma-miR2118g-5p											√	10051.2	7.53805	10.7798	5.78744	6.08556	4500.58	94.1816	13297	13523	9904.24	4536.86	1763.36	1699.65	391.876	184.089	237.012	0	169.138	2.13676	0.42446	0	0	20.6173	15.6996	1.96105	47.3739	0	0	0	0	0	0	0
Phas-113	1	289768463	289768880	√	zma-miR2118a-5p;zma-miR2118c-3p;zma-miR2118e.1-5p;zma-miR2118g-5p											√	17745.2	1.5596	3.23393	6.1072	10.0412	6614.78	16.8337	358.764	297.334	376.91	195.679	73.6831	84.2799	12.0451	22.7748	1.54405	4.9711	196.163	14.5618	1.46994	2.87155	2.50742	31.9567	0	1.41129	64.1521	0	0	0	0	0	0	0
Phas-172	2	141654081	141654435		zma-miR2118a-5p;zma-miR2118c-3p;zma-miR2118e.1-5p;zma-miR2118g-5p											√	26818.6	12.7367	0	18.6678	14.3011	12804	209.32	32053.7	37139	23119.4	13441.6	4245.28	3455.22	1969.38	1713.31	672.378	0	434.726	72.3628	0.36382	1.5315	1.15727	32.9876	6.69542	7.57255	110.539	0	0	0	0	0	0	0
[truncated: 20 more columns]

## Sheet: 24nt-PHAS
Loci				Overlap with Zhai et al., 2015, PNAS, 112(10): 3146-3151	Trigger	PCGs-harbored							lncRNA-harbored	TEs-harbored		Unclassified intergenic region	Expression levels (TPM) in individual tissue samples
ID	Chr	Start	End			Gene ID	5'UTR	CDS	Junction(CDS&Intron)	Intron	Junction(CDS/3'UTR)	3'UTR		LTR	Helitron		Early prophase meiocytes	Pollen_early	Pollen_germination	Pollen1_mature	Pollen2_mature	Anther	Anther_0.2mm	Anther_0.4mm	Anther_0.7mm	Anther_1.0mm	Anther_1.5mm	Anther_2.0mm	Anther_2.5mm	Anther_3.0mm	Anther_4.0mm	Anther_5.0mm	Tassel_4week	Tassel_8week	Tassel_9week	Silk_9week	Silk_11week	Silk_12week	Ear_6week	Ear_8week	Ear_9week	Ear_10week	Seed	Embryo_1d	Embryo_9DAP	Embryo_15DAP	Embryo_20DAP	Embryo_3week	Endosperm_9DAP
Phas-335	8	165874134	165874419		zma-miR_N82a-5p	Zm00001d011983	√										0	0	0	0	0	2.26047	0	0	0	0.127603	0.279663	0.1515	0	0	0	0	0	0	0	0	0	0	0	0	0	0	0	0	0	0	0	0	0
Phas-128	3	7523395	7523512		zma-miR_N143a-3p	Zm00001d039537		√						√	√		16.1857	0	0	24.404	1.82567	26.0843	2.74845	0	0	0	0	0	0	0	0	0	0	2.79567	0	0	0	0	0	0	0	2.96087	0	0	0	0	0	0	0
Phas-150	3	213582964	213584017		zma-miR2275a-3p	Zm00001d043909		√							√		5.7042	0	0	0	0	9.54987	0	0	0	0	0.448866	0.430878	0	0	0	0	0	0	0	0	0	0	0	0	0	0	0	0	0	0	0	0	0
Phas-308	7	136901027	136901648		zma-miR2275_N1-3p;zma-miR2275_N3-3p;zma-miR2275c-3p;zma-miR2275b-3p	Zm00001d020929		√							√		0	0	0	0	0	1.04134	0	0	0	0	0	0	0	0	0	0	0	0	0	0	0	0	0	0	0	0	0	0	0	0	0	0	0
Phas-2	1	2526967	2527564		zma-miR2275_N4-3p	Zm00001d027307		√									2.63819	0	0	0	0	48.0794	0	0	0	1.19213	2.53115	6.50016	7.81162	0.581347	0.34194	0	0	0	0	0	0	0	0	0	0	0	0	0	0	0	0	0	0
Phas-68	1	229240533	229241058		zma-miR2275_N1-3p;zma-miR2275_N3-3p;zma-miR2275_N4-3p;zma-miR2275a-3p	Zm00001d032520		√									86.1334	1.5596	0	0	0	100.528	0	0	0	1.05481	0.814302	0.515537	0.617621	1.17226	0.239358	0	0	0	0	0	0	0	0	0	0	0	0	0	0	0	0	0	0
Phas-71	1	244341975	244342860		zma-miR2275_N4-3p	Zm00001d032945		√									85.5631	3.63906	7.00684	0	2.43422	177.053	0	0	0	22.7614	31.6116	42.641	37.2586	6.46973	3.52967	0	0	0	0	0	0	0	0	0	0	0	0	0	0	0	0	0	0
Phas-82	1	290348958	290349099		zma-miR2275_N4-3p;zma-miR2275c-3p;zma-miR2275b-3p	Zm00001d034350		√									0.57042	0	0	0	0	1.77789	0	0	0	0	0.19976	0.410159	0.403994	0	0	0	0	0	0	0	0	0	0	0	0	0	0	0	0	0	0	0	0
Phas-105	2	209871370	209871799		zma-miR167j.1-3p	Zm00001d006497		√									4.99119	0	0	0	0	4.85113	0	0	0	0	0.963783	0	0	0	0	0	0	0	0	0	0	0	0	0	0	0	0	0	0	0	0	0	0
Phas-127	2	244111889	244112078		zma-miR2275_N1-3p;zma-miR2275_N3-3p;zma-miR2275c-3p;zma-miR2275b-3p	Zm00001d007960		√									0.499118	0	0	0	0	3.32721	0	0	0	1.35707	1.3852	0.411189	0.267441	0.475647	0	0	0	0	0	0	0	0	0	0	0	0	0	0	0	0	0	0	0
Phas-139	3	144566894	144568331	√	zma-miR2275_N1-3p;zma-miR2275_N3-3p;zma-miR2275c-3p;zma-miR2275b-3p	Zm00001d041940		√									27.2376	0	0	1.08972	0	75.6369	0	0	0	5.78371	9.92671	10.3738	8.74135	8.03885	9.54092	0.717863	0	0	0	0	0	0	0	0	0	0	0	0	0	0	0	0	0
Phas-140	3	146007632	146007917		zma-miR2275_N1-3p;zma-miR2275_N3-3p	Zm00001d041968		√									1.28344	0	0	0	0	2.59065	0	0	0	0.44661	1.61108	2.46424	2.80544	0.687047	1.12298	0	0	0	0	0	0	0	0	0	0	0	0	0	0	0	0	0	0
Phas-223	5	24409029	24409290		zma-miR_N66a-3p	Zm00001d013908		√									28.0932	1.5596	0	0	0	42.8982	0	0	0	0.276473	0.419495	0.158627	0.426274	0.538063	0.239358	0	0	0	0	0	0	0	0	0	0	0	0	0	0	0	0	0	0
Phas-254	5	192511252	192511513		zma-miR408a.1-5p	Zm00001d017317		√									0.427815	0	0	0	0	2.08268	0	0	0	0.14887	0.279663	0.290298	0.152823	0	0	0	0	0	0	0	0	0	0	0	0	0	0	0	0	0	0	0	0
Phas-295	6	167400085	167400226		zma-miR2275a-3p	Zm00001d038944		√									4.34946	0	0	0	0	12.1659	0	0	0	3.06103	4.16273	2.77155	2.04296	1.17848	1.72041	0	0	0	0	0	0	0	0	0	0	0	0	0	0	0	0	0	0
Phas-313	7	151058670	151058955		zma-miR2275_N1-3p;zma-miR2275_N3-3p;zma-miR2275c-3p;zma-miR2275a-3p;zma-miR2275b-3p	Zm00001d021400		√									0.713025	0	0	0	0	4.39395	0	0	0	0	0	0	0.371603	0	0	0	0	0	0	0	0	0	0	0	0	0	0	0	0	0	0	0	0
Phas-341	8	177178718	177179027		zma-miR2275_N1-3p;zma-miR2275_N3-3p	Zm00001d012612		√									2.42428	0	0	0.792523	0	5.91786	0	0	0	1.65884	1.25207	2.2357	1.71199	1.21979	0.596684	0	0	0	0	0	0	0	0	0	0	0	0	0	0	0	0	0	0
Phas-253	5	190050054	190050963		zma-miR2275c-3p;zma-miR2275b-3p	Zm00001d017239		√									14.1892	0	6.46786	0	0	44.5999	0	0.141235	0	2.46699	3.83057	5.36061	5.00749	0.317098	0.821847	0	0	0	0	0	0	0	0	0	0	0	0	0	0	0	0	0	0
Phas-73	1	248987370	248988303		zma-miR2275_N1-3p;zma-miR2275_N3-3p;zma-miR2275_N4-3p;zma-miR2275c-3p;zma-miR2275a-3p;zma-miR2275b-3p	Zm00001d033060		√									10.3389	0	0	6.97759	0	26.4653	0	0	0	3.51661	5.7985	6.05186	6.09381	2.7159	1.57292	0	0	0	0	0	0	0	0	0	0	0	0	0	0	0	0	0	0
Phas-196	4	143547245	143548538		zma-miR2275c-3p;zma-miR2275b-3p	Zm00001d051112		√									110.733	1.5596	6.46786	128.434	0	209.97	0	0	0	32.8205	68.8602	70.5032	68.654	49.1216	71.9027	17.2195	0	0	0.60395	0	0	0	0	0	0	0	0	0	0	0	0	0	0
Phas-177	4	7651004	7651804		zma-miR2275_N1-3p;zma-miR2275_N3-3p;zma-miR2275c-3p;zma-miR2275b-3p	Zm00001d048906			√					√	√		1420.77	7142.69	3025.88	2609.08	3002.01	3309.61	0.88334	1.97048	11.7534	3216.13	8665.07	10687.8	9597.94	1974.92	2606.78	565.261	0	0	636.548	0	219.961	3.08607	0	0	0	0	0	0	0	0	0	0	0
Phas-24	1	109218604	109218793		zma-miR_N100a-5p	Zm00001d030154			√					√	√		12.1214	30.6721	9.1628	12.4627	2.12995	9.82924	0	0	0	0	0	0	0	0.849847	2.03024	0	0	0	0	0	0	0	0	0	0	0	0	0	0	0	0	0	0
Phas-38	1	179386763	179387264		zma-miR2275_N4-3p;zma-miR2275a-3p	Zm00001d031138			√					√			1202.73	3125.17	2814.59	1463.95	2200.24	2659.31	0	3.00039	6.70436	2177.61	5497.27	8259.45	7311.08	2014.11	1553.66	581.913	0	0	867.004	0	144.344	1.35015	0	0	0	0	0	0	0	0	0	0	0
Phas-40	1	179457352	179457973	√	zma-miR2275_N1-3p;zma-miR2275_N3-3p;zma-miR2275_N4-3p;zma-miR2275c-3p;zma-miR2275a-3p;zma-miR2275b-3p	Zm00001d031139			√					√			8.3424	60.3044	44.197	60.7276	41.0776	54.5307	0	0.546926	0	321.071	1016.13	1383.99	1310.11	379.68	128.831	19.4123	0	0	125.596	0	0	0	0	0	0	0	0	0	0	0	0	0	0
Phas-368	9	109348376	109348565		zma-miR160f.1-5p	Zm00001d046894			√						√		17.0413	33.2714	9.1628	23.0452	7.91123	41.0441	0	0	0	0	0	0	0	6.08899	5.36928	3.05071	0	0	0	0	0	0	0	0	0	0	0	0	0	0	0	0	0
Phas-85	1	300086916	300087297		zma-miR2275c-3p;zma-miR2275b-3p	Zm00001d034691			√						√		5.98941	0	6.46786	0	0	26.3891	0	0.141235	0	2.06291	2.69992	3.36095	1.95492	0	0.821847	0	0	0	0	0	0	0	0	0	0	0	0	0	0	0	0	0	0
Phas-93	2	31283357	31284010		zma-miR2275_N4-3p	Zm00001d003076			√								31.6583	0	0	0	0	27.659	0	0	0	0.205972	0	0.821249	0.337863	0	0	0	0	0	0	0	0	0	0	0	0	0	0	0	0	0	0	0	0
Phas-151	3	223297059	223297248		zma-miR160f.1-5p	Zm00001d044262			√								17.0413	33.2714	9.1628	23.0452	7.91123	40.5869	0	0	0	0	0	0	0	6.08899	5.36928	3.05071	0	0	0	0	0	0	0	0	0	0	0	0	0	0	0	0	0
Phas-190	4	81954114	81954375		zma-miR_N89a-5p	Zm00001d050334			√								1.78256	0	0	0	0	2.28587	0	0	0	0	0	0	0	0	0	0	0	0	0	0	0	0	0	0	0	0	0	0	0	0	0	0	0
Phas-208	4	236692420	236693209	√	zma-miR2275_N4-3p;zma-miR2275a-3p	Zm00001d053618			√								724.433	3151.68	1074.74	653.935	933.221	2909.66	0	0.942953	3.83104	1093.61	2885.5	3478.14	3941.51	606.637	446.686	203.36	0	0	377.782	0	97.2502	0	0	0	0	0	0	0	0	0	0	0	0
Phas-270	6	33783986	33785355	√	zma-miR2275_N4-3p;zma-miR2275c-3p;zma-miR2275a-3p;zma-miR2275b-3p	Zm00001d035566			√								78.5754	362.346	114.804	80.2732	95.8477	499.513	0	0.15889	0.397372	256.452	883.969	772.239	671.479	84.4599	88.8201	10.6113	0	0	27.653	0	2.48868	0	0	0	0	0	0	0	0	0	0	0	0
Phas-298	6	168639279	168639588		zma-miR_N32a-5p;zma-miR_N32b-5p	Zm00001d039005			√								1.06954	0	0	0	0	6.93381	0	0	0	0.38281	0.319615	0.411843	0	0	0	0	0	0	0	0	0	0	0	0	0	0	0	0	0	0	0	0	0
Phas-121	2	238240748	238240913		zma-miR399j.1-5p	Zm00001d007728				√				√			791.316	113.071	586.958	2799.9	360.873	6345.94	24.7337	2.14349	26.2541	381.337	451.503	3619.51	3630.41	2014.04	2181.7	741.655	0	0	11.266	0	23.3553	0	0	0	0	0	0	0	0	0	0	0	0
Phas-61	1	185708665	185709550	√	zma-miR160a-3p	Zm00001d031303				√				√			467.53	246.416	6.46786	164.024	25.2551	601.463	0	0	0.772231	479.563	1464.01	1088.88	935.595	303.079	379.801	249.395	0	0	6.03614	0	0	0	0	0	0	0	0	0	0	0	0	0	0
Phas-248	5	163449919	163450084		zma-miR2275_N4-3p	Zm00001d016469				√							0.427815	0	0	0	0	1.6509	0	0	0	0.14887	0.279663	0.290298	0.152823	0	0	0	0	0	0	0	0	0	0	0	0	0	0	0	0	0	0	0	0
Phas-293	6	154167554	154167767		zma-miR164h-3p;zma-miR164c-3p;zma-miR164d.1-3p	Zm00001d038310				√							0	0	0	0	0	0	0	0	0	0	0	0	0	0	0	0	0	0	0	0	0	0	0	0	0	0	6.57674	0	0	0	0	0	0
Phas-385	10	1785851	1786232		zma-miR2275a-3p	Zm00001d023271					√			√			1.71126	0	0	0	0	11.8357	0	0	0	0.467876	0.459447	0.857224	0.680795	0.475647	0.559893	0	0	0	0	0	0	0	0	0	0	0	0	0	0	0	0	0	0
Phas-96	2	38346798	38347371	√	zma-miR2275a-3p	Zm00001d003265					√				√		32.8704	8.57778	11.8577	7.12244	13.6925	42.7457	0	0	0	5.67325	14.3985	11.821	11.4568	7.6678	6.58229	1.74723	0	0	1.00658	0	0	0	0	0	0	0	0	0	0	0	0	0	0
Phas-3	1	4114171	4114384		zma-miR1432.1-5p	Zm00001d027383					√						0.427815	0	0	0	0	2.18427	0	0	0	0.14887	0	0	0	0	0	0	0	0	0	0	0	0	0	0	0	0	0	0	0	0	0	0	0
Phas-94	2	33769263	33769452		zma-miR_N144a-3p	Zm00001d003147					√						1.42605	0	0	1.31467	0	1.95569	0	0	0	1.06336	2.81158	0.497858	0.400656	0	0	0	0	0	0	0	0	0	0	0	0	0	0	0	0	0	0	0	0
Phas-124	2	244109671	244109956		zma-miR_N89a-5p	Zm00001d007960					√						1.28345	0	0	0	0	4.34316	0	0	0	0.255205	0.259688	0	0.125586	0	0	0	0	0	0	0	0	0	0	0	0	0	0	0	0	0	0	0	0
Phas-154	3	227507301	227507562		zma-miR166g-5p	Zm00001d044420					√						0	0	0	0	0	1.14294	0	0	0	0	0	0	0	0	0	0	0	0	0	0	0	0	0	0	0	0	0	0	0	0	0	0	0
Phas-212	5	1179692	1179929	√	zma-miR_N89a-5p	Zm00001d012858					√						74.0121	141.143	128.279	160.19	45.946	36.4215	2.06113	4.81928	4.41831	95.4176	1229.23	874.229	1332.73	1513.88	1540.85	140.411	0	0	4.81176	0	3.44586	0	0	0	0	0	0	0	0	0	0	0	0
Phas-226	5	33239604	33239889	√	zma-miR2275a-3p	Zm00001d014124					√						42.9241	0	0	4.45158	0	125.063	0	0	0	6.56449	8.88767	21.703	21.8763	7.70571	9.96011	1.94849	0	0	0	0	0	0	0	0	0	0	0	0	0	0	0	0	0
Phas-312	7	151058046	151058211		zma-miR_N156a-5p	Zm00001d021400					√						0	0	0	0	0	1.16833	0	0	0	0	0.182161	0.515537	0.210132	0	0	0	0	0	0	0	0	0	0	0	0	0	0	0	0	0	0	0	0
Phas-321	8	78866352	78867014		zma-miR396e-5p;zma-miR396f-5p	Zm00001d009740					√						0	0	0	0	0	3.40341	0	0	0	0	0.119856	0	0	0	0	0	0	0	0.60395	0	0	0	0	0	0	0	0	0	0	0	0	0	0
Phas-331	8	161620259	161621096	√	zma-miR_N60a-5p	Zm00001d011788					√						64.814	0	0	29.6945	0	149.775	0	0.174795	0.942034	21.125	48.4253	119.857	116.284	5.64256	12.5891	3.38897	0	0	0	0	0	0	0	0	0	0	0	0	0	0	0	0	0
Phas-336	8	166101585	166101894		zma-miR2275_N4-3p	Zm00001d011997					√						0.427815	0	0	0	0	1.47311	0	0	0	0	2.14742	2.37636	1.64148	0.317098	0	0	0	0	0	0	0	0	0	0	0	0	0	0	0	0	0	0	0
Phas-354	9	24406816	24407509	√	zma-miR2275c-3p;zma-miR2275a-3p;zma-miR2275b-3p	Zm00001d045490					√						15.1161	0	0	2.32003	0	62.9377	0	0	0	0	0	0	0.246017	0	0	0	0	0	0	0	0	0	0	0	0	0	0	0	0	0	0	0	0
Phas-371	9	131494653	131494962		zma-miR_N41a-3p	Zm00001d047479					√						0	0	0	0	0	1.37152	0	0	0	0	0.520568	0.324985	0.152823	0	0	0	0	0	0	0	0	0	0	0	0	0	0	0	0	0	0	0	0
Phas-4	1	4836456	4837595		zma-miR_N166a-3p	Zm00001d027415						√					181.037	187.411	90.011	116.956	101.02	265.72	0	0	0	0	0	0	0	92.6214	0	0	0	0	50.025	0	2.87155	0	0	0	0	0	0	0	0	0	0	0	0
Phas-91	2	22704644	22704881		zma-miR164h-3p;zma-miR164c-3p	Zm00001d002790						√					0	0	0	0	0	3.70819	0	0	0	0	0	0	0	0	0	0	0	0	0	0	0	0	0	0	0	0	0	0	0	0	0	0	0
Phas-288	6	107628675	107628816		zma-miR2275b-5p	Zm00001d036966						√					1.78256	0	0	0	0	2.38747	0	0	0	0	0	0	0	0	0	0	0	0	0	0	0	0	0	0	0	0	0	0	0	0	0	0	0
Phas-303	7	22126298	22126559		zma-miR_N83a-5p	Zm00001d019215						√					13.7614	0	0	0	0	12.3183	0	0	0	0	0	0	0	0	0	0	0	0	0	0	0	0	0	0	0	0	0	0	0	0	0	0	0
Phas-45	1	180598480	180599603	√	zma-miR2275_N1-3p;zma-miR2275_N3-3p;zma-miR2275_N4-3p;zma-miR2275c-3p;zma-miR2275a-3p;zma-miR2275b-3p	Zm00001d022866							√				61.1776	1154.1	160.618	95.3699	177.09	126.358	0	0.460325	0.999695	505.545	1510.96	2928.72	2371.39	468.071	427.733	94.6636	0	0	312.271	0	7.08317	0	0	0	0	0	0	0	0	0	0	0	0
Phas-176	4	7644447	7645271	√	zma-miR2275_N1-3p;zma-miR2275_N3-3p;zma-miR2275c-3p;zma-miR2275b-3p									√	√		1635.75	10221.1	5236.81	2981.13	3752.96	3698.31	0.88334	1.97048	12.8292	3558.66	9715.9	12310.8	11255.1	2155.29	2762.72	648.579	0	0	636.548	0	307.831	3.08607	0	0	0	0	0	0	0	0	0	0	0
Phas-282	6	66710373	66711018	√	zma-miR2275c-3p;zma-miR2275b-3p									√	√		65.8122	349.35	147.144	188.585	146.358	71.8779	0	0	0.220623	30.3507	119.175	125.718	104.108	436.371	29.2071	157.164	0	0	315.253	0	1.14862	0	0	0	0	0	0	0	0	0	0	0	0
Phas-283	6	66714011	66714608	√	zma-miR2275_N1-3p;zma-miR2275_N3-3p;zma-miR2275c-3p;zma-miR2275b-3p									√	√		134.904	145.822	304.528	317.726	221.819	1041.27	1.03056	0.205171	5.62587	405.482	817.487	888.566	836.129	284.273	279.326	80.243	0	0	17.5555	0	20.8666	0	0	0	0	0	0	0	0	0	0	0	0
Phas-317	8	3888553	3889174	√	zma-miR2275_N1-3p;zma-miR2275_N3-3p;zma-miR2275_N4-3p;zma-miR2275c-3p;zma-miR2275a-3p;zma-miR2275b-3p									√	√		227.384	125.807	113.726	86.8097	130.535	1054.78	0	0	1.76498	268.269	106.497	79.9518	74.7335	32.0377	46.5132	50.0345	0	0	16.1206	0	6.50886	0	0	0	0	0	0	0	0	0	0	0	0
Phas-393	10	74308892	74309153		zma-miR_N121a-5p									√	√		0	0	0	0	0	0.736558	0	0	0	0	0	0	0	0	0	0	0	2.79567	0	0	0	0	0	2.53964	0.378773	0	0	0	0	0	1.60758	14.3817	0
Phas-48	1	180803219	180803696	√	zma-miR2275_N1-3p;zma-miR2275_N3-3p;zma-miR2275_N4-3p;zma-miR2275c-3p;zma-miR2275a-3p;zma-miR2275b-3p									√	√		18.9665	36.9104	0	21.5336	10.954	54.0735	0	0	0	90.4428	127.826	420.753	515.714	133.533	78.7556	35.2994	0	0	4.34162	0	0	0	0	0	0	0	0	0	0	0	0	0	0
Phas-111	2	235438030	235439131	√	zma-miR2275_N1-3p;zma-miR2275_N3-3p;zma-miR2275_N4-3p;zma-miR2275c-3p;zma-miR2275b-3p									√			782.902	886.37	381.064	542.831	308.234	1314.02	0	0.307757	0.717024	245.048	689.282	854.712	677.171	428.116	187.586	111.83	0	0	93	0	23.9296	0	0	0	0	0	0	0	0	0	0	0	0
Phas-114	2	235668531	235669344	√	zma-miR2275_N1-3p;zma-miR2275_N3-3p;zma-miR2275_N4-3p;zma-miR2275c-3p;zma-miR2275b-3p									√			9247.59	1826.29	2133.85	3935.31	2713.25	10622.7	26.6476	2.34866	31.9075	694.991	1086.79	4673.74	4459.58	3269.9	3021.17	899.805	0	0	595.759	0	121.563	1.15727	0	0	0	0	0	0	0	0	0	0	0
Phas-115	2	235670533	235670770	√	zma-miR_N37a-5p;zma-miR_N37b-5p									√			791.601	97.7347	484.55	2336.64	303.973	6440.9	24.7337	2.14349	26.1989	414.094	514.7	3715.51	3688.56	1617.52	1761.43	474.512	0	0	20.0361	0	9.38042	0	0	0	0	0	0	0	0	0	0	0	0
Phas-116	2	235680605	235681538	√	zma-miR2275_N1-3p;zma-miR2275_N3-3p;zma-miR2275_N4-3p;zma-miR2275c-3p;zma-miR2275b-3p									√			1029.54	2863.16	887.174	2271.65	925.309	2159.61	0	0	1.26858	95.9463	397.984	305.984	293.586	739.717	569.229	140.574	0	0	188.464	0	82.7008	0	0	0	0	0	0	0	0	0	0	0	0
Phas-117	2	235725580	235726369	√	zma-miR2275_N1-3p;zma-miR2275_N3-3p;zma-miR2275_N4-3p;zma-miR2275c-3p;zma-miR2275b-3p									√			7242.06	1639.65	2061.63	4321.42	2482.91	9226.31	26.6476	2.55383	33.0059	1275.08	2220.79	6513.88	5552.18	3407.44	3413.22	766.999	0	0	370.685	0	128.454	2.31454	0	0	0	0	0	0	0	0	0	0	0
Phas-118	2	235727610	235727775	√	zma-miR_N37a-5p;zma-miR_N37b-5p									√			775.558	72.7812	463.529	2319.98	283.891	6380.07	24.7337	2.14349	25.9232	396.023	482.899	3662	3654.6	1605.02	1752.73	472.457	0	0	5.23792	0	7.84892	0	0	0	0	0	0	0	0	0	0	0	0
Phas-157	4	3389977	3391150	√	zma-miR2275_N1-3p;zma-miR2275_N3-3p;zma-miR2275_N4-3p;zma-miR2275a-3p									√			382.966	1194.91	752.966	406.837	609.468	426.01	0	0.176544	0.250708	386.99	1263.08	1255.87	1277.91	160.021	146.91	121.881	0	0	72.1732	0	32.9272	0	0	0	0	0	0	0	0	0	0	0	0
Phas-173	4	7620710	7621510	√	zma-miR2275_N1-3p;zma-miR2275_N3-3p;zma-miR2275c-3p;zma-miR2275b-3p									√			1429.83	7722.34	3028.03	2637.34	3103.03	3453.97	0.88334	1.97048	12.576	3335.32	9183.25	11327.9	10221.7	2016.68	2640.8	583.208	0	0	634.435	0	232.405	3.08607	0	0	0	0	0	0	0	0	0	0	0
Phas-174	4	7627254	7628054	√	zma-miR2275_N1-3p;zma-miR2275_N3-3p;zma-miR2275c-3p;zma-miR2275b-3p									√			1427.19	9800.76	5037.92	2856.67	3693.63	3259.75	0.88334	1.56145	9.60238	3058.13	7703.11	10317.8	9447.2	1988.37	2481.35	607.647	0	0	634.435	0	302.088	3.08607	0	0	0	0	0	0	0	0	0	0	0
Phas-175	4	7633798	7634622	√	zma-miR2275_N1-3p;zma-miR2275_N3-3p;zma-miR2275c-3p;zma-miR2275b-3p									√			1599.46	10143.1	5154.88	3308.15	3525.36	3893.55	1.76668	2.3652	14.6918	3646.9	10055.1	12551.6	11406.2	2035.21	2729.3	659.369	0	0	245.09	0	299.408	3.08607	0	0	0	0	0	0	0	0	0	0	0
Phas-178	4	7688146	7689031	√	zma-miR2275_N1-3p;zma-miR2275_N3-3p;zma-miR2275c-3p;zma-miR2275b-3p									√			418.831	767.581	1246.68	874.351	679.453	693.838	0	0.895005	3.51758	979.51	4426.77	4034.27	3772	1064.08	620.691	661.679	0	0	209.105	0	89.7841	0	0	0	0	0	0	0	0	0	0	0	0
Phas-182	4	14664112	14665429	√	zma-miR2275_N1-3p;zma-miR2275_N3-3p									√			1763.17	4015.18	1455.27	2200.83	1864.62	5895.59	0	0	2.37613	254.198	1110.68	1098.17	1016.33	430.732	431.888	200.117	0	0	640.521	0	97.0586	0	0	0	0	0	0	0	0	0	0	0	0
Phas-192	4	85187754	85188063		zma-miR2275a-3p									√			2.7808	0	0	0	2.43422	3.25101	2.79743	1.21279	0.841752	0.382809	0	0	0	0	0	0	0	0	0	0.42446	6.12599	6.55789	0	0	0.252515	0	0	0	1.819	0.984927	0	0	10.6413
Phas-197	4	153617501	153618410		zma-miR2275_N4-3p									√			2.21038	0	0	0.693457	0	10.1594	0	0	0	0	0	0	0	0	0	0	0	0	0	0	0	0	0	0	0	0	0	0	0	0	0	0	0
Phas-203	4	207466480	207467101	√	zma-miR2275_N4-3p;zma-miR2275c-3p;zma-miR2275a-3p;zma-miR2275b-3p									√			401.077	792.015	727.633	349.631	469.805	907.516	0	0.388397	2.66991	770.658	1973.3	1987.71	1918.24	855.939	490.693	207.431	0	0	280.734	0	27.1841	0	0	0	0	0	0	0	0	0	0	0	0
Phas-214	5	1216121	1216862	√	zma-miR2275a-3p									√			71.4451	771.48	1032.16	278.127	441.203	165.268	0.88334	0	0.156693	190.554	462.151	905.439	958.224	335.448	235.024	4.20463	0	0	80.8692	0	42.1162	0	0	0	0	0	0	0	0	0	0	0	0
Phas-215	5	1217282	1217999	√	zma-miR2275a-3p									√			111.874	707.277	748.115	304.075	298.193	143.883	2.06113	4.81928	4.41831	222.145	1530.57	1362.88	1970.84	1735.28	1674.3	144.616	0	0	49.4787	0	32.7358	0	0	0	0	0	0	0	0	0	0	0	0
Phas-216	5	1218396	1219595	√	zma-miR_N173a-3p									√			181.536	1270.81	1604.57	495.147	641.114	296.198	2.94447	5.04878	4.74736	403.675	2014.03	2186.15	2697.92	1990.18	1876.25	145.847	0	0	181.604	0	75.6177	0	0	0	0	0	0	0	0	0	0	0	0
Phas-217	5	1219992	1220707	√	zma-miR2275a-3p									√			153.3	678.164	1260.15	424.755	495.06	228.104	2.94447	5.03113	4.74736	300.26	1654.87	1753.79	2281.31	1830.55	1769.26	145.231	0	0	132.28	0	49.9651	0	0	0	0	0	0	0	0	0	0	0	0
Phas-242	5	161953631	161955124	√	zma-miR2275_N4-3p;zma-miR2275a-3p									√			476.515	2181.87	1835.25	1733.28	813.031	2087.64	0	0	0	14.1002	29.1747	16.6034	9.39153	7.76974	4.07848	0.717863	0	0	0	0	88.8269	0	0	0	0	0	0	0	0	0	0	0	0
Phas-265	6	32513523	32514720	√	zma-miR2275_N4-3p;zma-miR2275c-3p;zma-miR2275a-3p;zma-miR2275b-3p									√			1426.55	8004.37	7091.46	14879	6192.66	2874	0	0	17.1361	49.1389	91.3829	210.314	234.998	3263.88	1665.36	2570.11	0	0	1944.15	0	500.609	4.6291	0	0	0	0	0	0	0	0	0	0	0
Phas-266	6	32624614	32625835	√	zma-miR2275_N4-3p;zma-miR2275c-3p;zma-miR2275a-3p;zma-miR2275b-3p									√			1397.03	7653.72	6664.04	11135.9	6025.31	2550.32	0	0	9.86807	49.6068	91.6625	212.048	236.46	2238.47	1224.29	2096.58	0	0	1935.25	0	472.276	4.6291	0	0	0	0	0	0	0	0	0	0	0
Phas-273	6	33902442	33903591	√	zma-miR2275_N4-3p;zma-miR2275c-3p;zma-miR2275a-3p;zma-miR2275b-3p									√			430.525	4499.69	5248.12	627.867	2069.7	1947.21	1.47223	0.179525	1.70983	630.993	1702.18	1575.71	1421.8	364.254	436.097	157.789	0	0	168.778	0	131.326	0	0	0	0	0	0	0	0	0	0	0	0
Phas-281	6	66672807	66673980	√	zma-miR2275_N1-3p;zma-miR2275_N3-3p;zma-miR2275c-3p;zma-miR2275b-3p									√			143.603	991.123	709.847	350.266	474.978	129.025	0	1.81005	1.76855	611.042	3451.97	4045.23	3896.17	890.822	751.694	78.7247	0	0	765.129	0	27.9498	0	0	0	0	0	0	0	0	0	0	0	0
Phas-302	7	18697302	18698410	√	zma-miR2275_N1-3p;zma-miR2275_N3-3p;zma-miR2275_N4-3p;zma-miR2275a-3p									√			222.678	314.779	380.525	184.281	630.768	599.177	0	0.256464	0.376062	309.469	985.782	1003.72	862.459	133.639	25.4929	75.8803	0	0	101.065	0	21.8238	0	0	0	0	0	0	0	0	0	0	0	0
Phas-320	8	73307192	73308221	√	zma-miR_N193a-3p									√			1646.95	1239.88	1283.33	3195.1	1044.89	6141.11	4.26948	2.67558	18.4994	2883.84	6357.49	9290.36	9255.83	3800.9	2983.9	1427.85	0	0	344.951	0	40.2018	0	0	0	0	0	0	0	0	0	0	0	0
Phas-352	9	24311927	24312908	√	zma-miR2275_N1-3p;zma-miR2275_N3-3p;zma-miR2275c-3p;zma-miR2275a-3p;zma-miR2275b-3p									√			1266.76	2342.77	822.496	2278.53	715.358	15944.1	0	0.249707	18.2841	87.5091	218.111	100.381	69.4073	2943.76	196.879	4035.77	0	0	71.9553	0	52.0709	0	0	0	0	0	0	0	0	0	0	0	0
Phas-355	9	24926926	24927019		zma-miR169r-3p									√			0	0	0	0	0	0	0	0	0	0	0	0	0	0	0	0	0	0	0	0	1.14862	0	0	0	0	0	0	0	1.21267	0	0	0	0
Phas-37	1	179380762	179381407	√	zma-miR2275_N1-3p;zma-miR2275_N3-3p;zma-miR2275_N4-3p;zma-miR2275c-3p;zma-miR2275a-3p;zma-miR2275b-3p									√			951.675	3827.51	2110.68	1367.26	2105.6	3786.52	1.17779	1.97753	14.8765	1992.66	5410.36	5877.34	5991.76	2115.43	2054.81	758.822	0	0	655.667	0	285.433	0	0	0	0	0	0	0	0	0	0	0	0
Phas-384	10	1373773	1374682	√	zma-miR2275_N1-3p;zma-miR2275_N3-3p;zma-miR2275c-3p;zma-miR2275b-3p									√			32.3714	394.578	77.0753	37.3304	60.5513	103.702	0	0	0	142.922	675.177	724.641	480.521	121.226	98.3209	97.1071	0	0	3.79101	0	4.02018	0	0	0	0	0	0	0	0	0	0	0	0
Phas-387	10	40142304	40142613		zma-miR_N137a-3p									√			5.34769	9.87744	8.08482	0	4.56417	21.3602	0	0	0	15.4355	83.638	60.6611	74.5576	9.77368	10.4402	6.54467	0	0	3.8647	0	0	0	0	0	0	0	0	0	0	0	0	0	0
Phas-397	10	74786929	74787934	√	zma-miR2275c-3p;zma-miR2275a-3p;zma-miR2275b-3p									√			2360.25	1591.31	516.889	3882.79	376.088	13529.1	2.65002	10.3799	39.0307	6787.91	31210.6	14066	11470	5482.55	2813.25	928.251	0	0	221.517	0	55.3254	0	0	0	0	0	0	0	0	0	0	0	0
Phas-398	10	74790939	74791896	√	zma-miR2275c-3p;zma-miR2275b-3p									√			2434.48	1813.03	1157.75	2308.07	1176.34	9550.83	1.9139	0.512928	7.69421	1823.93	3333.75	3812.64	3593.92	1471.81	1195.97	357.683	0	0	281.307	0	81.7436	0	0	0	0	0	0	0	0	0	0	0	0
Phas-41	1	179460337	179461582	√	zma-miR2275_N4-3p;zma-miR2275c-3p;zma-miR2275a-3p;zma-miR2275a-3p;zma-miR2275b-3p									√			3301.03	1621.98	691.522	4486.65	647.808	5174.14	6.03614	8.6301	18.816	5633.1	15287.9	18949.3	18496.5	3870.03	2680.85	1051.63	0	0	498.539	0	64.1315	0	0	0	0	0	0	0	0	0	0	0	0
Phas-50	1	180931444	180932257	√	zma-miR2275_N1-3p;zma-miR2275_N3-3p;zma-miR2275_N4-3p;zma-miR2275c-3p;zma-miR2275a-3p;zma-miR2275b-3p									√			389.098	2466.5	557.853	794.201	724.182	256.297	0	0	0.220623	0.212671	0.576946	0.435562	0.280237	317.568	362.244	172.284	0	0	385.487	0	46.7106	0	0	0	0	0	0	0	0	0	0	0	0
Phas-51	1	180936945	180937758	√	zma-miR2275_N1-3p;zma-miR2275_N3-3p;zma-miR2275_N4-3p;zma-miR2275c-3p;zma-miR2275a-3p;zma-miR2275b-3p									√			305.46	2156.14	435.502	413.447	390.693	478.102	0	1.56181	5.34719	1116.96	2961.52	3594.94	3723.95	574.537	418.263	196.026	0	0	115.205	0	27.7584	0	0	0	0	0	0	0	0	0	0	0	0
Phas-54	1	185593906	185595944	√	zma-miR_N208a-5p									√			1024.62	336.093	157.384	235.686	222.731	1633.84	0	1.57383	1.5312	457.024	1361.27	792.394	656.382	216.203	123.001	54.6753	0	0	19.2031	0	5.1688	0	0	0	0	0	0	0	0	0	0	0	0
Phas-64	1	185716953	185717598	√	zma-miR2275_N1-3p;zma-miR2275_N3-3p;zma-miR2275_N4-3p;zma-miR2275c-3p;zma-miR2275a-3p;zma-miR2275b-3p									√			430.382	119.569	50.1259	97.5592	39.8604	966.49	0	0	0.109685	217.401	683.898	386.882	272.192	89.5024	43.2242	14.6198	0	0	5.4977	0	0	0	0	0	0	0	0	0	0	0	0	0	0
Phas-132	3	48088657	48089542	√	zma-miR2275_N1-3p;zma-miR2275_N3-3p;zma-miR2275_N4-3p;zma-miR2275c-3p;zma-miR2275a-3p;zma-miR2275b-3p										√		530.277	218.603	125.584	175.17	96.7604	270.698	0	0	0.523978	211.78	45.8313	43.9324	40.5293	97.3689	145.141	47.2685	0	0	41.38	0	3.25443	0	0	0	0	0	0	0	0	0	0	0	0
Phas-171	4	7548493	7549378	√	zma-miR2275_N1-3p;zma-miR2275_N3-3p;zma-miR2275c-3p;zma-miR2275b-3p										√		325.211	861.417	662.955	639.454	218.472	691.374	0	1.06224	5.19521	1313.78	5270.04	3672.59	2843.48	1003.69	656.125	234.731	0	0	81.5146	0	41.3504	0	0	0	0	0	0	0	0	0	0	0	0
Phas-229	5	72191655	72192348	√	zma-miR2275_N4-3p;zma-miR2275a-3p										√		34.5818	11.1771	0	19.5294	0	71.5985	0	0	0	0.127603	0.655664	0	0	3.01243	5.59412	3.17298	0	0	0	0	0	0	0	0	0	0	0	0	0	0	0	0	0
Phas-238	5	161452291	161452768	√	zma-miR2275_N4-3p;zma-miR2275a-3p										√		564.645	2252.06	943.768	454.444	521.837	1150.94	0	0	0.193045	156.073	73.949	117.656	80.3807	33.7788	62.8533	0.820417	0	0	1.61014	0	31.97	0	0	0	0	0	0	0	0	0	0	0	0
Phas-262	6	31980656	31982093	√	zma-miR2275_N4-3p;zma-miR2275c-3p;zma-miR2275a-3p;zma-miR2275b-3p										√		443.288	1626.92	674.274	679.09	545.266	893.8	2.65002	0.773092	3.683	744.667	3142.89	2805.19	1870.07	717.886	439.952	106.327	0	0	158.558	0	67.3859	0	0	0	0	0	0	0	0	0	0	0	0
Phas-264	6	32494088	32494853	√	zma-miR2275_N4-3p;zma-miR2275c-3p;zma-miR2275a-3p;zma-miR2275b-3p										√		1898.07	11034.4	7661.71	11473.5	5842.13	4795.22	0	0	3.96642	121.194	281.118	607.339	645.81	3643.49	1738.32	2784.05	1.51294	0	2838.09	0	534.493	4.6291	0	0	0	0	0	0	0	0	0	0	0
Phas-343	9	10117946	10118303		zma-miR_N37a-5p;zma-miR_N37b-5p										√		1006.22	0	0	0	0	980.409	0	0	0	0	0	0	0	0	0	0	0	2.79567	4.2502	0	0	0	0	0	0	0	0	0	0	0	0	0	0
Phas-376	9	148619373	148619442		zma-miR_N50a-3p										√		0	0	0	0	0	0	0	0	0	0	0	0	0	0	0	0	0	0	0	0	0	0	0	0	0	0	0	0	0	0	0	0	2.56858
Phas-390	10	70573377	70574044		zma-miR_N149a-5p										√		34.9383	0	11.3187	14.3029	9.12834	118.078	0	0	0	7.01491	10.9225	15.5654	16.0388	5.14228	14.2308	0	0	0	0	0	0	0	0	0	0	0	0	0	0	0	0	0	0
Phas-392	10	71846969	71847638	√	zma-miR2275_N1-3p;zma-miR2275_N3-3p;zma-miR2275_N4-3p;zma-miR2275c-3p;zma-miR2275a-3p;zma-miR2275b-3p										√		2995.63	2250.5	1516.17	2937.7	829.766	3609.26	0	1.49227	6.40949	1662.42	4778.94	3997.7	3773.5	813.339	1030.57	413.876	0	0	129.962	0	85.381	0	0	0	0	0	0	0	0	0	0	0	0
Phas-401	10	100538307	100538592		zma-miR_N157a-3p										√		1.28345	12.7367	9.70178	1.72563	14.6053	6.19724	0	0.211853	0	15.4761	59.3648	57.1484	36.3742	9.8238	7.01274	2.46625	0	0	0	0	0	0	0	0	0	0	0	0	0	0	0	0	0
Phas-43	1	179515336	179516342	√	zma-miR2275_N1-3p;zma-miR2275_N3-3p;zma-miR2275_N4-3p;zma-miR2275c-3p;zma-miR2275a-3p;zma-miR2275b-3p										√		251.983	662.829	728.711	236.479	416.556	581.169	0	0	0.986411	424.554	1294.3	1768.13	1710.96	506.487	393.014	90.9083	0	0	497.3	0	30.63	0	0	0	0	0	0	0	0	0	0	0	0
Phas-65	1	185802860	185803746	√	zma-miR2275_N1-3p;zma-miR2275_N3-3p;zma-miR2275_N4-3p;zma-miR2275c-3p;zma-miR2275a-3p;zma-miR2275b-3p										√		394.802	220.423	48.5089	148.402	92.1962	557.803	0	0	0.615539	460.496	1374.36	971.042	817.156	255.885	343.569	188.027	0	0	11.3176	0	1.14862	0	0	0	0	0	0	0	0	0	0	0	0
Phas-97	2	81156514	81157718		zma-miR2275_N1-3p;zma-miR2275_N3-3p;zma-miR2275c-3p;zma-miR2275b-3p										√		2444.04	2714.48	1772.73	1632.08	1513.48	7434.28	0	0	10.8285	1603.98	711.463	511.761	296.791	1342.99	1288.84	229.391	0	0	484.048	0	136.495	0	0	0	0	0	0	0	0	0	0	0	0
Phas-6	1	5331760	5331949		zma-miR397b.1-3p											√	0	0	0	0	0	0.35558	0	0	0	0	0	0	0	0	0	0	0	0	0	0	4.21162	3.08606	0	0	1.18718	0	0	5.31158	0	0	3.79972	0	0
Phas-9	1	17032203	17032416		zma-miR395a.1-3p;zma-miR395b.1-5p;zma-miR395d.1-5p;zma-miR395e.1-3p;zma-miR395f.1-5p;zma-miR395g.1-3p;zma-miR395h.1-3p;zma-miR395i.1-5p;zma-miR395n.1-3p;zma-miR395o.1-3p											√	0.427815	0	0	0	0	0.253986	0	0	0	0	0	0	0	0	0	0	0	0	0	0	0	0	0	0	0	0	0	0	0	0	0	0	0
Phas-18	1	40459952	40460189		zma-miR169m.1-3p											√	0	0	0	0.792523	0	0.990544	0.588955	0.637104	0.172362	0	0	0.561798	1.14447	0.317098	1.61908	0	0	0	0	0	0	0	0	0	0	0	0	0	0	0	0	0	0
Phas-27	1	158881818	158882175		zma-miR_N95a-3p											√	86.9178	0	0	0	0	37.0057	34.3541	27.7161	35.7207	18.3717	4.18977	1.518	1.58678	0.849847	0	1.20093	0	0	0	0	0	0	0	0	0	0	0	0	0	0	0	0	0
Phas-31	1	178347695	178348652	√	zma-miR2275_N4-3p;zma-miR2275c-3p;zma-miR2275a-3p;zma-miR2275b-3p											√	84.0657	23.134	10.7798	165.973	44.4246	163.922	0	0	2.50958	0	0	0	0	576.368	372.665	141.075	0	0	61.781	0	0	0	0	0	0	0	0	0	0	0	0	0	0
Phas-32	1	178435135	178436524	√	zma-miR2275_N4-3p;zma-miR2275c-3p;zma-miR2275a-3p;zma-miR2275b-3p											√	441.363	1405.98	728.173	899.118	415.34	691.095	0	0.829757	1.47056	522.983	3423.64	2137.42	1556.04	13.9778	20.005	137.186	0	0	46.2171	0	15.6979	0	0	0	0	0	0	0	0	0	0	0	0
Phas-33	1	178454671	178455508	√	zma-miR2275a-3p											√	28.8062	46.528	59.2887	18.8185	48.3802	90.495	0	0	0	0	0	0	0	0	0	3.32188	0	0	1.50988	0	3.25443	0	0	0	0	0	0	0	0	0	0	0	0
Phas-34	1	178465013	178466234	√	zma-miR2275_N1-3p;zma-miR2275_N3-3p;zma-miR2275_N4-3p;zma-miR2275c-3p;zma-miR2275a-3p;zma-miR2275b-3p											√	1448.01	2700.44	2609.78	7364.88	2020.1	8269	0.88334	0.710467	10.8138	467.795	2482.68	3224.34	2545.22	2161.06	2596.15	1354.83	0	0	1927.26	0	98.5901	0	0	0	0	0	0	0	0	0	0	0	0
Phas-36	1	178715513	178716446	√	zma-miR2275_N4-3p;zma-miR2275c-3p;zma-miR2275a-3p;zma-miR2275b-3p											√	900.552	1325.66	848.367	2439.13	1058.89	4210.12	0	0	4.27456	15.0318	47.3644	51.0519	57.6891	386.267	470.629	750.962	0	0	321.903	2.48557	50.1566	0	0	0	2.35799	0	0	0	0	0	0	0	0
Phas-44	1	180593052	180593793	√	zma-miR2275_N4-3p;zma-miR2275c-3p;zma-miR2275a-3p;zma-miR2275b-3p											√	14.2605	180.393	263.565	264.093	132.665	26.7955	0	2.4574	15.3535	1651.78	4558.78	7630.41	9168.83	1207.03	841.266	116.583	0	0	41.0483	0	7.84893	0	0	0	0	0	0	0	0	0	0	0	0
Phas-46	1	180663905	180664923	√	zma-miR2275_N1-3p;zma-miR2275_N3-3p;zma-miR2275_N4-3p;zma-miR2275a-3p											√	120.287	147.902	147.144	125.196	218.167	304.808	0	0.40605	0.62677	445.407	1136.44	877.326	706.47	262.16	224.652	80.2368	0	0	48.7065	0	13.9749	0	0	0	0	0	0	0	0	0	0	0	0
Phas-47	1	180719907	180720801	√	zma-miR2275_N1-3p;zma-miR2275_N3-3p;zma-miR2275_N4-3p;zma-miR2275c-3p;zma-miR2275a-3p;zma-miR2275b-3p											√	40.2146	141.923	72.7634	171.962	67.2455	168.849	0	1.35271	1.83483	204.084	943.464	978.26	877.741	498.744	243.728	141.53	0	0	113.917	0	2.48868	0	0	0	0	0	0	0	0	0	0	0	0
Phas-49	1	180924527	180926108	√	zma-miR2275_N1-3p;zma-miR2275_N3-3p;zma-miR2275_N4-3p;zma-miR2275c-3p;zma-miR2275a-3p;zma-miR2275b-3p											√	358.224	3062.26	1476.29	732.713	1129.78	738.057	0	1.59617	2.58216	859.427	3087.76	3276.53	2517.57	1630.57	1401.4	576.42	0	0	1362.39	0	104.333	0	0	0	0	0	0	0	0	0	0	0	0
Phas-52	1	185480423	185482004	√	zma-miR2275a-3p											√	2006.67	6036.68	5024.44	2784.01	3348.88	4638.08	0.88334	1.24606	13.1364	2508.44	5352.68	5884.9	5596.57	3154.01	1936.59	797.516	0	0	433.052	0	279.881	0	0	0	0	0	0	0	0	0	0	0	0
Phas-57	1	185597175	185598036	√	zma-miR2275_N1-3p;zma-miR2275_N3-3p;zma-miR2275_N4-3p;zma-miR2275a-3p											√	492.7	296.323	10.7798	180.18	59.9428	764.243	0	0	0.772231	533.667	1653.75	1215.89	1010.42	311.456	387.118	252.475	0	0	6.35478	0	0	0	0	0	0	0	0	0	0	0	0	0	0
Phas-58	1	185626575	185627772	√	zma-miR2275_N1-3p;zma-miR2275_N3-3p;zma-miR2275a-3p											√	722.438	360.007	0	400.051	0	14302.6	5.5945	1.22805	10.7613	1371.06	4260.15	5118.72	4659.11	301.754	396.831	303.777	0	0	0	0	0	0	0	0	0	0	0	0	0	0	0	0	0
Phas-66	1	185838001	185839054		zma-miR2275_N1-3p;zma-miR2275_N3-3p;zma-miR2275a-3p											√	1440.95	844.261	912.506	767.946	1075.62	7371.55	0	0.551579	2.4375	670.007	2195.87	2158.65	2277.43	1133.44	640.833	89.1834	0	0	206.589	0	58.7712	0	0	0	0	0	0	0	0	1.14908	1.60758	0	0
Phas-67	1	189523521	189524718	√	zma-miR2275_N1-3p;zma-miR2275_N3-3p;zma-miR2275a-3p											√	605.002	2471.96	220.447	2727.15	214.516	1208.23	0.88334	0.141235	4.48538	558.005	1434.63	1491.28	1243.21	1118.22	328.946	192.767	0	0	62.4104	0	12.4434	0	0	0	0	0	0	0	0	0	0	0	0
Phas-70	1	242206242	242206407		zma-miR_N91a-5p											√	0	0	0	0	0	0	0	0	0	0	0	0	0	0	0	0	0	0	0	0	0	0	0	0	0	0	0	0	0	0	0	0	0
Phas-79	1	275494580	275494841		zma-miR_N17b-5p											√	0	103.193	230.148	7.88308	101.325	0	1.17779	5.26371	3.98425	3.43123	0.958847	0.552235	1.16062	0.257793	0.559893	0.92297	0	0	24.8695	50.6579	3.44587	0	0	0	3.49603	0	62.2735	0	0	0	0	0	9.90738
Phas-87	2	3014501	3015170		zma-miR_N141a-3p											√	85.7769	0	0	0	0	34.2372	13.7905	24.8161	21.2776	12.2094	3.77259	1.67912	1.93681	0.478758	0	0	0	0	0	0	0	0	0	0	0	0	0	0	0	0	0	0	0
Phas-89	2	8988686	8988947		zma-miR_N208a-3p											√	1.99647	0	0	0	0	2.31127	0	2.16071	1.64612	0.457828	0.179784	0.3491	0.167447	0	0	0	0	0	0	0	0	0	0	0	0	0	0	0	0	0	0	0	0
Phas-106	2	210451646	210453227	√	zma-miR2275_N1-3p;zma-miR2275_N3-3p;zma-miR2275_N4-3p;zma-miR2275c-3p;zma-miR2275a-3p;zma-miR2275b-3p											√	4645.22	636.315	923.287	5809.49	755.523	4074.39	2.79725	12.7243	23.3459	5247.85	23110.2	41587	39054.1	8655.37	14193	87.8552	0	0	110.56	0	64.3229	1.15727	0	0	0	0	0	0	0	0	0	0	0
Phas-109	2	235423127	235423892	√	zma-miR2275_N1-3p;zma-miR2275_N3-3p;zma-miR2275_N4-3p;zma-miR2275c-3p;zma-miR2275b-3p											√	221.038	904.825	645.168	423.453	262.897	417.146	0	0	0	33.2413	78.9778	134.292	148.096	306.819	188.466	141.727	0	0	167.348	0	31.0128	0	0	0	0	0	0	0	0	0	0	0	0
Phas-110	2	235435455	235436364	√	zma-miR2275_N1-3p;zma-miR2275_N3-3p;zma-miR2275_N4-3p;zma-miR2275c-3p;zma-miR2275b-3p											√	268.312	426.029	349.264	625.877	402.256	776.053	0	0	0	11.2166	34.0561	40.2093	38.8138	835.175	402.604	124.365	0	0	582.635	0	61.2599	0	0	0	0	0	0	0	0	0	0	0	0
Phas-112	2	235454606	235454675		zma-miR167g.1-3p											√	38.7172	96.1751	324.471	163.635	205.388	310.599	0	0	0.275778	59.4712	116.892	286.305	213.66	178.731	147.064	33	0	0	28.5018	0	13.9749	0	0	0	0	0	0	0	0	0	0	0	0
Phas-113	2	235631286	235632022		zma-miR395b.1-3p;zma-miR395e.1-5p;zma-miR395f.1-3p;zma-miR395h.1-5p;zma-miR395i.1-3p											√	409.705	858.817	403.702	1381.5	455.808	1256.19	0	0	0.772178	22.9301	77.0955	39.7945	31.9612	423.48	297.127	56.212	0	0	110.564	0	35.4159	0	0	0	0	0	0	0	0	0	0	0	0
Phas-130	3	20856063	20856204		zma-miR_N160a-5p											√	0	0	0	0	0	0	0	0	0	0	0	0	0	0	0	0	0	0	0	0	0	0	0	1.38526	0.298441	0	0	0	0	0	1.46143	0	0
Phas-134	3	61064073	61064358		zma-miR_N99a-5p											√	0	57.7051	83.5431	50.5979	48.6845	0	0	0	0	0	0	0	0	0	1.78511	7.68069	0	0	0	0	4.59449	0	0	0	0	0	0	0	0	0	0	0	0
Phas-135	3	101197028	101197073		zma-miR171n.1-5p											√	6.91635	4.93872	5.38988	0.594393	13.6925	6.32423	0	0	0	3.12495	9.52523	8.2649	8.14288	5.22543	3.92289	0.820417	0	0	0	0	0	0	0	0	0	0	0	0	0	0	0	0	0
Phas-156	4	3386901	3388314	√	zma-miR2275_N1-3p;zma-miR2275_N3-3p;zma-miR2275_N4-3p;zma-miR2275a-3p											√	795.023	1938.84	1575.46	768.511	1272.49	825.605	0	1.30499	0.722039	581.889	1836.59	1743.72	1761.03	184.152	225.525	227.4	0	0	279.874	0	92.8471	0	0	0	0	0	0	0	0	0	0	0	0
Phas-160	4	4485057	4485942	√	zma-miR2275_N1-3p;zma-miR2275_N3-3p;zma-miR2275_N4-3p;zma-miR2275a-3p											√	22.8168	16.1158	5.38988	24.9596	6.38984	52.6512	0	0.229507	0	152.349	589.028	694.087	590.172	46.7373	54.4244	0	0	0	0.954767	0	0	0	0	0	0	0	0	0	0	0	0	0	0
Phas-161	4	4525770	4526367	√	zma-miR2275_N1-3p;zma-miR2275_N3-3p;zma-miR2275_N4-3p;zma-miR2275a-3p											√	129.842	699.739	282.969	121.848	207.518	367.416	0	0	0	110.935	275.037	370.612	385.321	244.897	128.172	0	0	0	282.297	0	16.8465	0	0	0	0	0	0	0	0	0	0	0	0
Phas-162	4	4531179	4531920	√	zma-miR2275_N1-3p;zma-miR2275_N3-3p;zma-miR2275_N4-3p;zma-miR2275a-3p											√	66.3827	802.933	317.463	162.11	424.772	54.6069	0	0	0	27.1081	101.925	85.6969	50.0866	30.3609	48.8941	23.02	0	0	2.29589	0	11.6777	0	0	0	0	0	0	0	0	0	0	0	0
Phas-163	4	4629420	4630689	√	zma-miR2275_N1-3p;zma-miR2275_N3-3p;zma-miR2275_N4-3p;zma-miR2275c-3p;zma-miR2275a-3p;zma-miR2275b-3p											√	384.749	2166.54	973.411	480.113	1181.21	1133.51	2.65002	1.98218	4.19575	1151.65	5164.34	7313.13	6869.01	2504.92	1802.76	409.251	0	0	147.178	0	129.794	1.35015	0	0	0	0	0	0	0	0	0	0	0
Phas-164	4	4631513	4632302		zma-miR2275_N1-3p;zma-miR2275_N3-3p;zma-miR2275_N4-3p;zma-miR2275c-3p;zma-miR2275a-3p;zma-miR2275b-3p											√	120.216	180.653	417.715	104.963	60.5514	73.5034	0	0	0.424949	100.865	295.536	227.4	229.248	150.789	98.9957	22.7881	0	0	43.2489	0	6.50886	0	0	0	0	0	0	0	0	0	0	0	0
Phas-165	4	4709087	4710284	√	zma-miR2275_N1-3p;zma-miR2275_N3-3p;zma-miR2275_N4-3p;zma-miR2275c-3p;zma-miR2275a-3p;zma-miR2275b-3p											√	640.226	3124.65	2841.01	1198.47	1281.01	1382.57	2.20835	1.71939	2.4277	1494.91	5061.71	6283.48	5050.19	2115.38	1032.02	259.277	0	0	404.26	0	190.48	2.7003	0	0	0	0	0	0	0	0	0	0	0
Phas-172	4	7614371	7615027	√	zma-miR2275_N1-3p;zma-miR2275_N3-3p											√	237.152	861.677	772.909	416.705	534.921	519.655	0	0.153878	0.487	602.614	1842.7	2238.54	2320.89	1916.98	733.452	614.079	0	0	2291.75	0	25.6526	0	0	0	0	0	0	0	0	0	0	0	0
Phas-180	4	14576300	14577137	√	zma-miR2275_N1-3p;zma-miR2275_N3-3p											√	3534.89	2173.56	1301.66	3357.16	495.06	23873.5	43.9712	19.9534	31.2212	7198.11	16548.4	61745	79373.1	12733.8	12436.4	10206.1	0	0	346.213	0	108.736	0	0	0	0	0	0	0	0	0	0	0	0
Phas-195	4	139063273	139064782	√	zma-miR2275_N4-3p;zma-miR2275c-3p;zma-miR2275a-3p;zma-miR2275b-3p											√	389.098	873.893	443.048	415.328	197.781	451.384	0	2.33431	3.31812	323.559	1493.92	1236.32	1371.7	461.962	505.622	288.522	0	0	171.81	0	19.9094	0	0	0	0	0	0	0	0	0	0	0	0
Phas-202	4	196375439	196375676		zma-miR_N26a-5p											√	0	0	0	0	0	0	0	0	0	0	0	0	0	0	0	0	0	0	0	0.485097	0	0	0	0	1.74144	0	0	0	0	0	0	0	0
Phas-205	4	234263484	234265461		zma-miR_N126a-3p											√	1782.99	0	0	0	0	1170.98	101.491	99.4389	154.709	126.251	51.3723	29.1184	33.965	19.3915	17.0162	7.70529	0	102.042	26.7991	0	0	0	0	0	0	0	0	0	0	0	0	0	0
Phas-209	4	236739196	236740321	√	zma-miR2275_N4-3p;zma-miR2275a-3p											√	371.059	1843.18	1125.41	729.393	827.027	2253.21	0	0	0	0	0	0	0	0	1.0771	80.497	0	0	213.414	0	64.8972	0	0	0	0	0	0	0	0	0	0	0	0
Phas-230	5	72205763	72206456	√	zma-miR2275_N1-3p;zma-miR2275_N3-3p;zma-miR2275_N4-3p;zma-miR2275c-3p;zma-miR2275a-3p;zma-miR2275b-3p											√	770.425	1851.5	1764.11	333.307	1562.16	1262.69	0	0	0	90.8614	127.544	216.197	301.172	638.437	571.899	236.44	0	0	9.37955	0	100.887	0	0	0	0	0	0	0	0	0	0	0	0
Phas-231	5	72581117	72582218	√	zma-miR2275a-3p											√	1258.99	767.321	183.795	2267.19	298.801	1580.37	0	0.694483	8.18844	827.874	2077.76	2102.23	2285.48	1155.85	1114.83	512.264	0	0	8.28984	0	16.8465	0	0	0	0	0	0	0	0	0	0	0	0
Phas-232	5	72584662	72585307	√	zma-miR2275a-3p											√	690.138	1232.34	300.755	473.987	314.015	1408.68	0	0	0.385463	291.293	678.792	563.11	592.096	282.61	319.329	177.974	0	0	232.337	0	77.3406	0	0	0	0	0	0	0	0	0	0	0	0
Phas-233	5	83597723	83598224		zma-miR_N8a-5p;zma-miR_N8b-5p;zma-miR_N8c-5p;zma-miR_N8d-5p											√	47.3449	0	0	0	0	25.3477	0.687115	8.84656	9.80861	2.10092	1.90242	0.437907	0.171926	0	0	0	0	6.98917	0	0	0	0	0	0	0	0	0	0	0	0	0	0	0
Phas-237	5	157747533	157747866		zma-miR_N25a-5p;zma-miR_N25b-5p											√	102.889	0	0	0	0	88.3361	0	0	0.38609	1.80771	0	0	0	1.52929	0.820657	0.92297	0	0	0	0	0	0	0	0	0	0	0	0	0	0	0	0	0
Phas-239	5	161590982	161592846	√	zma-miR2275_N4-3p;zma-miR2275a-3p											√	4521.15	18926.7	13452.1	3990.12	7404.3	9212.95	10.3056	7.85784	23.9197	4263.23	18539.4	20882.5	18085.8	5719.53	5263.21	2624.71	1.29681	0	1186.52	0	607.813	5.78637	0	0	0	0	0	0	0	0	0	0	0
Phas-240	5	161775341	161777090	√	zma-miR2275_N4-3p;zma-miR2275a-3p											√	3760.86	6769.17	3688.29	10609.1	6171.37	18644.2	0	0.230817	1.70982	541.672	660.872	1287.83	1259.69	509.155	490.405	150.839	0	0	139.022	0	183.588	0	0	0	0	0	0	0	0	0	0	0	0
Phas-243	5	162041333	162041594		zma-miR_N176a-3p											√	2.49559	48.8674	35.0343	2.3263	32.862	9.75305	0	0	0	0	0	0	0	0	0	0	0	0	0	0	4.21162	0	0	0	0	0	0	0	0	0	0	0	0
Phas-245	5	162043712	162044717	√	zma-miR2275_N4-3p;zma-miR2275a-3p											√	289.274	2655.73	1501.08	620.696	976.125	1026.56	0	0	0.329054	168.298	742.157	861.794	754.88	287.948	271.669	156.339	0	0	2848.5	0	96.2929	0	0	0	0	0	0	0	0	0	0	0	0
Phas-246	5	162148380	162150297	√	zma-miR2275_N4-3p;zma-miR2275_N4-3p;zma-miR2275a-3p;zma-miR2275a-3p											√	4115.15	17202.6	12913.6	4487.2	6837.43	8010.35	16.3418	9.88797	33.9666	6197.12	21553.5	26310.3	22251.1	7697.81	6308.36	3147.74	1.29681	0	1151.79	0	590.201	5.78637	0	0	0	0	0	0	0	0	0	0	0
Phas-267	6	32786421	32787594	√	zma-miR2275_N4-3p;zma-miR2275c-3p;zma-miR2275a-3p;zma-miR2275b-3p											√	289.132	2456.88	2724.58	326.106	1833.58	1028.03	0	0	0.275778	0	0	0	0	619.52	525.814	0	0	0	273.279	0	125.2	1.54303	0	0	0	0	0	0	0	0	0	0	0
Phas-272	6	33787641	33788142	√	zma-miR2275_N4-3p;zma-miR2275c-3p;zma-miR2275a-3p;zma-miR2275b-3p											√	200.146	3462.82	5013.13	333.652	1478.49	1037.76	0	0	0.523979	214.96	512.052	550.482	602.873	152.832	170.301	118.373	0	0	93.1603	0	121.754	0	0	0	0	0	0	0	0	0	0	0	0
Phas-274	6	33914549	33915242	√	zma-miR2275_N4-3p;zma-miR2275c-3p;zma-miR2275a-3p;zma-miR2275b-3p											√	151.304	1485	1975.39	110.73	554.09	913.713	0	0	0.275778	237.643	622.654	627.309	618.199	80.259	91.1255	24.563	0	0	65.4277	0	50.348	0	0	0	0	0	0	0	0	0	0	0	0
Phas-278	6	65713523	65714648	√	zma-miR2275_N1-3p;zma-miR2275_N3-3p;zma-miR2275c-3p;zma-miR2275a-3p;zma-miR2275b-3p											√	150.734	751.465	517.967	2639.03	459.155	599.533	0	0.918619	1.7092	482.48	1149.25	2469.04	2527.44	1161.54	585.361	718.339	0	0	45.9807	0	13.592	0	0	0	0	0	0	0	0	0	0	0	0
Phas-279	6	65954840	65955821	√	zma-miR2275_N1-3p;zma-miR2275_N3-3p;zma-miR2275c-3p;zma-miR2275b-3p											√	287.634	1404.42	575.1	337.154	711.707	729.09	0	0	2.59232	48.0871	187.914	141.555	136.061	467.29	220.421	206.134	0	0	438.094	0	31.9701	0	0	0	0	0	0	0	0	0	0	0	0
Phas-280	6	66093657	66094326	√	zma-miR2275c-3p;zma-miR2275b-3p											√	234.799	1273.41	503.954	479.76	494.452	577.614	0	0	0.156693	100.445	301.227	295.386	273.444	426.745	96.0826	7.3629	0	0	124.811	0	28.907	0	0	0	0	0	0	0	0	0	0	0	0
Phas-286	6	105173564	105173897		zma-miR_N161a-5p											√	43.8511	0	0	0	0	19.8617	0	0.15889	0.2037	0	0	0	0	0	0	0	0	0	0	0	0	0	0	0	0	0	0	0	0	0	0	0	0
Phas-301	7	18695407	18696004	√	zma-miR2275_N1-3p;zma-miR2275_N3-3p;zma-miR2275_N4-3p;zma-miR2275a-3p											√	199.504	236.019	467.303	356.456	754.001	506.218	0	0	0.564093	356.956	1435.01	981.349	739.207	149.286	28.9243	71.3934	0	0	55.6608	0	42.6905	0	0	0	0	0	0	0	0	0	0	0	0
Phas-316	8	3870643	3871456	√	zma-miR2275_N1-3p;zma-miR2275_N3-3p;zma-miR2275_N4-3p;zma-miR2275c-3p;zma-miR2275a-3p;zma-miR2275b-3p											√	66.3827	34.3111	58.7497	191.028	50.5101	323.451	0	0	0	220.35	2.8506	0.277597	0.114617	62.0586	13.2651	31.7698	0	0	8.83559	0	0	0	0	0	0	0	0	0	0	0	0	0	0
Phas-328	8	136576612	136577545	√	zma-miR2275_N4-3p;zma-miR2275c-3p;zma-miR2275a-3p;zma-miR2275b-3p											√	343.108	302.302	781.532	619.575	661.805	580.611	0	0	3.22661	160.276	458.537	343.418	370.457	456.911	519.551	41.1227	0	0	82.0638	0	37.5217	2.12167	0	0	0	0	0	0	0	0	0	0	0
Phas-329	8	136707796	136708993	√	zma-miR2275_N4-3p;zma-miR2275a-3p											√	998.663	2266.61	1102.77	3955.04	1242.37	3172.94	1.47223	2.14647	18.4943	2225.22	6547.37	4370.1	3362.94	2154.06	1379.65	512.69	0	0	656.273	0	66.4287	0	0	0	0	0	0	0	0	0	0	0	0
Phas-345	9	12173007	12173781	√	zma-miR2275_N1-3p;zma-miR2275_N3-3p;zma-miR2275_N4-3p;zma-miR2275c-3p;zma-miR2275a-3p;zma-miR2275b-3p											√	194.085	1008.28	231.765	406.963	134.186	328.327	0	0.742795	0.818271	472.466	1909.67	1751.86	1590.44	722.823	392.623	159.012	0	0	63.0083	0	8.04037	0	0	0	0	0	0	0	0	0	0	0	0
Phas-347	9	14416751	14417012		zma-miR_N91a-5p											√	9.83976	0	0	0	0	5.13051	0.588955	10.0715	5.87594	1.46039	0.119856	0	0	0	0	0	0	0	0	0	0	0	0	0	0	0	0	0	0	0	0	0	0
Phas-351	9	21553479	21553764	√	zma-miR2275_N1-3p;zma-miR2275_N3-3p;zma-miR2275_N4-3p;zma-miR2275c-3p;zma-miR2275b-3p											√	459.902	1228.7	407.475	316.64	456.416	811.788	0	0	0	7.20616	21.8597	12.2576	9.56948	122.576	58.397	50.7568	0	0	135.511	0	26.6098	0	0	0	0	0	0	0	0	0	0	0	0
Phas-353	9	24404014	24405043	√	zma-miR2275_N1-3p;zma-miR2275_N3-3p;zma-miR2275c-3p;zma-miR2275a-3p;zma-miR2275b-3p											√	1387.55	2556.96	2064.32	3281.13	1670.18	5175.29	0	0.300125	0.275778	164.859	435.481	200.82	145.577	1093.55	1348.1	18.6171	0	0	1008.83	0	143.578	0	0	0	0	0	0	0	0	0	0	0	0
Phas-356	9	24935380	24936505	√	zma-miR2275_N1-3p;zma-miR2275_N3-3p;zma-miR2275_N4-3p;zma-miR2275c-3p;zma-miR2275a-3p;zma-miR2275b-3p											√	555.019	932.119	538.987	1073.84	637.462	730.64	0	0.153878	2.93601	530.204	1663.71	1361.68	1138.69	578.347	395.887	184.615	0	0	356.243	0	69.3003	0	0	0	0	0	0	0	0	0	0	0	0
Phas-357	9	25996478	25997915	√	zma-miR2275_N4-3p;zma-miR2275c-3p;zma-miR2275a-3p;zma-miR2275b-3p											√	981.48	3297.77	3253.33	1994.42	1457.8	2907.93	0	2.0751	12.1706	2408.52	8995.71	8265.97	6682.9	2261.55	1580.47	868.47	0	0	1229.4	0	139.366	0	0	0	0	0	0	0	0	0	0	0	0
Phas-358	9	26408111	26408444	√	zma-miR2275c-3p;zma-miR2275a-3p;zma-miR2275b-3p											√	0.713025	1.81953	0	17.9344	0	2.03188	0	0	0	11.6265	32.7112	30.5862	27.0682	6.93695	10.0953	3.97753	0	0	0.60395	0	0	0	0	0	0	0	0	0	0	0	0	0	0
Phas-359	9	26435193	26435862	√	zma-miR2275_N1-3p;zma-miR2275_N3-3p;zma-miR2275c-3p;zma-miR2275a-3p;zma-miR2275b-3p											√	15.1874	15.596	5.92887	27.3149	4.56417	85.0851	0	0	0	0.255206	8.69798	3.20719	2.83924	18.3987	2.77826	12.8284	0	0	3.26952	0	0	0	0	0	0	0	0	0	0	0	0	0	0
Phas-365	9	100359009	100360398	√	zma-miR_N135a-3p											√	64.3862	221.463	131.513	50.8265	63.8983	85.6185	0	0	0	99.7932	865.472	778.009	830.776	184.288	114.167	30.0331	0	0	51.3407	0	2.29725	0	0	0	0	0	0	0	0	0	0	0	0
Phas-366	9	100417861	100418362	√	zma-miR2275_N4-3p;zma-miR2275c-3p;zma-miR2275a-3p;zma-miR2275b-3p											√	1870.55	1336.57	839.204	480.821	463.111	1658.37	0	0	10.2667	197.976	1152.1	634.435	566.174	328.919	304.108	306.784	0	0	72.0658	0	66.8116	0	0	0	0	0	0	0	0	0	0	0	0
Phas-383	10	1367275	1368280	√	zma-miR2275_N1-3p;zma-miR2275_N3-3p;zma-miR2275c-3p;zma-miR2275a-3p;zma-miR2275b-3p											√	88.7003	533.122	104.025	116.261	180.133	357.231	0	0	0.995308	217.651	969.123	739.696	724.37	413.257	171.469	126.074	0	0	55.6826	0	7.27461	0	0	0	0	0	0	0	0	0	0	0	0
Phas-391	10	70863062	70863419		zma-miR_N36a-3p;zma-miR_N36b-3p											√	42.3537	0	0	0	0	23.1127	0.88343	3.10777	2.57094	2.06135	0.546389	0.3491	0	0	0	0	0	0	0	0	0	0	0	0	0	0	0	0	0	0	0	0	0
Phas-410	10	146582321	146583038	√	zma-miR2275_N4-3p;zma-miR2275a-3p											√	72.8712	138.284	115.343	56.9711	100.108	510.054	0	0	0.717023	238.895	551.398	635.117	603.257	122.752	65.3334	22.2621	0	0	55.4337	0	8.42324	0	0	0	0	0	0	0	0	0	0	0	0
[truncated: 20 more columns]
