# Supplementary material for: Integrated Analysis of Large-Scale Omics Data Revealed Relationship Between Tissue Specificity and Evolutionary Dynamics of Small RNAs in Maize (Zea mays)
Source: Front Genet. 2020 Feb 11;11:51. doi: 10.3389/fgene.2020.00051 (PMC7026458; doi:10.3389/fgene.2020.00051)
Supplement: Supplementary file 12 [file Table_12.xlsx]

## Sheet: 21-nt PHAS
Supplementary Table 12. Summary of PHAS loci numbers in individual tissue samples
Tissue	Total	Coding region	Noncoding region	Trigger
Early prophase meiocytes	432	30(7%)	402(93%)	zma-miR399h-5p;zma-miR399a-5p;zma-miR396f-3p;zma-miR396b-5p;zma-miR396a-5p;zma-miR396_N1-5p;zma-miR395o.1-3p;zma-miR390b-5p;zma-miR390a-5p;zma-miR2275c-5p;zma-miR2275a-5p;zma-miR2275_N4-3p;zma-miR2118g-5p;zma-miR2118e.1-5p;zma-miR2118c-3p;zma-miR2118a-5p;zma-miR2118_N1-3p;zma-miR171k.1-5p;zma-miR171j-3p;zma-miR171i-5p;zma-miR171i-3p;zma-miR171h.1-5p;zma-miR171f-3p;zma-miR171e-3p;zma-miR171d-3p;zm…
Anther	425	30(7%)	395(93%)	zma-miR399h-5p;zma-miR399a-5p;zma-miR396f-3p;zma-miR396b-5p;zma-miR396a-5p;zma-miR396_N1-5p;zma-miR395o.1-3p;zma-miR390b-5p;zma-miR390a-5p;zma-miR2275c-5p;zma-miR2275a-5p;zma-miR2275_N4-3p;zma-miR2118g-5p;zma-miR2118e.1-5p;zma-miR2118c-3p;zma-miR2118a-5p;zma-miR2118_N1-3p;zma-miR171k.1-5p;zma-miR171j-3p;zma-miR171i-5p;zma-miR171i-3p;zma-miR171h.1-5p;zma-miR171f-3p;zma-miR171e-3p;zma-miR171d-3p;zm…
Ear_6week	184	10(5%)	174(95%)	zma-miR528b-3p;zma-miR390b-5p;zma-miR390a-5p;zma-miR2118g-5p;zma-miR2118e.1-5p;zma-miR2118c-3p;zma-miR2118a-5p;zma-miR2118_N1-3p;zma-miR171i-5p;zma-miR166_N2-5p;zma-miR156j.1-5p;zma-miR156d.1-5p;zma-miR156_N1-3p;zma-miR_N77a-5p;zma-miR_N76a-3p;zma-miR_N58a-3p;zma-miR_N50a-3p;zma-miR_N200a-5p;zma-miR_N161a-5p;zma-miR_N154a-5p;zma-miR_N106a-5p;zma-miR_N104a-5p;zma-miR_N100a-5p
Ear_8week	52	6(12%)	46(88%)	zma-miR528b-3p;zma-miR390b-5p;zma-miR390a-5p;zma-miR2118g-5p;zma-miR2118e.1-5p;zma-miR2118c-3p;zma-miR2118a-5p;zma-miR2118_N1-3p;zma-miR171i-5p;zma-miR169a.1-3p;zma-miR166_N2-5p;zma-miR156j.1-5p;zma-miR156d.1-5p;zma-miR156_N1-3p;zma-miR_N76a-3p;zma-miR_N50a-3p;zma-miR_N166a-3p;zma-miR_N154a-5p;zma-miR_N106a-5p;zma-miR_N104a-5p;zma-miR_N100a-5p
Ear_9week	27	7(26%)	20(74%)	zma-miR528b-3p;zma-miR390b-5p;zma-miR390a-5p;zma-miR2118g-5p;zma-miR2118e.1-5p;zma-miR2118c-3p;zma-miR2118a-5p;zma-miR2118_N1-3p;zma-miR166_N2-5p;zma-miR162-5p;zma-miR156j.1-5p;zma-miR156d.1-5p;zma-miR156_N1-3p;zma-miR_N76a-3p;zma-miR_N50a-3p;zma-miR_N158a-5p;zma-miR_N106a-5p
Ear_10week	207	11(5%)	196(95%)	zma-miR528b-3p;zma-miR390b-5p;zma-miR390a-5p;zma-miR2118g-5p;zma-miR2118e.1-5p;zma-miR2118c-3p;zma-miR2118a-5p;zma-miR2118_N1-3p;zma-miR171i-5p;zma-miR166_N2-5p;zma-miR156j.1-5p;zma-miR156d.1-5p;zma-miR156_N1-3p;zma-miR_N77a-5p;zma-miR_N76a-3p;zma-miR_N66a-3p;zma-miR_N58a-3p;zma-miR_N50a-3p;zma-miR_N200a-5p;zma-miR_N154a-5p;zma-miR_N106a-5p;zma-miR_N104a-5p;zma-miR_N100a-5p
Embryo_1d	5	2(40%)	3(60%)	zma-miR528b-3p;zma-miR390b-5p;zma-miR390a-5p;zma-miR156j.1-5p;zma-miR156d.1-5p;zma-miR156_N1-3p;zma-miR_N76a-3p;zma-miR_N106a-5p
Embryo_3week	5	2(40%)	3(60%)	zma-miR528b-3p;zma-miR390b-5p;zma-miR390a-5p;zma-miR156j.1-5p;zma-miR156d.1-5p;zma-miR156_N1-3p;zma-miR_N76a-3p;zma-miR_N106a-5p
Embryo_9DAP	4	1(25%)	3(75%)	zma-miR528b-3p;zma-miR390b-5p;zma-miR390a-5p;zma-miR156j.1-5p;zma-miR156d.1-5p;zma-miR156_N1-3p;zma-miR_N106a-5p
Embryo_15DAP	5	2(40%)	3(60%)	zma-miR528b-3p;zma-miR390b-5p;zma-miR390a-5p;zma-miR156j.1-5p;zma-miR156d.1-5p;zma-miR156_N1-3p;zma-miR_N76a-3p;zma-miR_N106a-5p
Embryo_20DAP	4	2(50%)	2(50%)	zma-miR390b-5p;zma-miR390a-5p;zma-miR156j.1-5p;zma-miR156d.1-5p;zma-miR156_N1-3p;zma-miR_N76a-3p;zma-miR_N106a-5p
Endosperm_9DAP	6	6(100%)	0(0%)	zma-miR171k.1-5p;zma-miR171h.1-5p;zma-miR169a.1-3p;zma-miR_N158a-5p;zma-miR_N149a-5p;zma-miR_N12c-3p;zma-miR_N12b-3p;zma-miR_N12a-3p
Endosperm_15DAP	7	6(86%)	1(14%)	zma-miR390b-5p;zma-miR390a-5p;zma-miR171k.1-5p;zma-miR171h.1-5p;zma-miR169a.1-3p;zma-miR_N158a-5p;zma-miR_N149a-5p;zma-miR_N12c-3p;zma-miR_N12b-3p;zma-miR_N12a-3p
Endosperm_20DAP	6	6(100%)	0(0%)	zma-miR171k.1-5p;zma-miR171h.1-5p;zma-miR169a.1-3p;zma-miR_N158a-5p;zma-miR_N149a-5p;zma-miR_N12c-3p;zma-miR_N12b-3p;zma-miR_N12a-3p
Leaf1_2week	6	3(50%)	3(50%)	zma-miR528b-3p;zma-miR390b-5p;zma-miR390a-5p;zma-miR156j.1-5p;zma-miR156d.1-5p;zma-miR156_N1-3p;zma-miR_N76a-3p;zma-miR_N158a-5p;zma-miR_N106a-5p
Leaf2_2week	5	2(40%)	3(60%)	zma-miR528b-3p;zma-miR390b-5p;zma-miR390a-5p;zma-miR156j.1-5p;zma-miR156d.1-5p;zma-miR156_N1-3p;zma-miR_N76a-3p;zma-miR_N106a-5p
Leaf1_3week	6	3(50%)	3(50%)	zma-miR528b-3p;zma-miR390b-5p;zma-miR390a-5p;zma-miR156j.1-5p;zma-miR156d.1-5p;zma-miR156_N1-3p;zma-miR_N76a-3p;zma-miR_N158a-5p;zma-miR_N106a-5p
Leaf2_3week	5	2(40%)	3(60%)	zma-miR528b-3p;zma-miR390b-5p;zma-miR390a-5p;zma-miR156j.1-5p;zma-miR156d.1-5p;zma-miR156_N1-3p;zma-miR_N76a-3p;zma-miR_N106a-5p
Leaf3_3week	4	1(25%)	3(75%)	zma-miR528b-3p;zma-miR390b-5p;zma-miR390a-5p;zma-miR156j.1-5p;zma-miR156d.1-5p;zma-miR156_N1-3p;zma-miR_N106a-5p
Leaf_4week	5	2(40%)	3(60%)	zma-miR528b-3p;zma-miR390b-5p;zma-miR390a-5p;zma-miR156j.1-5p;zma-miR156d.1-5p;zma-miR156_N1-3p;zma-miR_N76a-3p;zma-miR_N106a-5p
Leaf_5week	5	2(40%)	3(60%)	zma-miR528b-3p;zma-miR390b-5p;zma-miR390a-5p;zma-miR156j.1-5p;zma-miR156d.1-5p;zma-miR156_N1-3p;zma-miR_N76a-3p;zma-miR_N106a-5p
Leaf_6week	5	2(40%)	3(60%)	zma-miR528b-3p;zma-miR390b-5p;zma-miR390a-5p;zma-miR156j.1-5p;zma-miR156d.1-5p;zma-miR156_N1-3p;zma-miR_N76a-3p;zma-miR_N106a-5p
Leaf_9week	5	2(40%)	3(60%)	zma-miR528b-3p;zma-miR390b-5p;zma-miR390a-5p;zma-miR2118g-5p;zma-miR2118e.1-5p;zma-miR2118c-3p;zma-miR2118a-5p;zma-miR_N158a-5p;zma-miR_N106a-5p
Leaf_expanded_4week	6	3(50%)	3(50%)	zma-miR390b-5p;zma-miR390a-5p;zma-miR2118g-5p;zma-miR2118e.1-5p;zma-miR2118c-3p;zma-miR2118a-5p;zma-miR156j.1-5p;zma-miR156d.1-5p;zma-miR156_N1-3p;zma-miR_N76a-3p;zma-miR_N158a-5p;zma-miR_N106a-5p
Leaf_immature_5week	7	4(57%)	3(43%)	zma-miR528b-3p;zma-miR390b-5p;zma-miR390a-5p;zma-miR156j.1-5p;zma-miR156d.1-5p;zma-miR156_N1-3p;zma-miR_N76a-3p;zma-miR_N158a-5p;zma-miR_N106a-5p
Leaf_mature_5week	7	4(57%)	3(43%)	zma-miR528b-3p;zma-miR390b-5p;zma-miR390a-5p;zma-miR156j.1-5p;zma-miR156d.1-5p;zma-miR156_N1-3p;zma-miR_N76a-3p;zma-miR_N158a-5p;zma-miR_N106a-5p
Leaf_wrapped_4week	5	2(40%)	3(60%)	zma-miR390b-5p;zma-miR390a-5p;zma-miR2118g-5p;zma-miR2118e.1-5p;zma-miR2118c-3p;zma-miR2118a-5p;zma-miR156j.1-5p;zma-miR156d.1-5p;zma-miR156_N1-3p;zma-miR_N76a-3p;zma-miR_N106a-5p
Pollen_early	114	6(5%)	108(95%)	zma-miR399j.1-5p;zma-miR396f-3p;zma-miR2118g-5p;zma-miR2118e.1-5p;zma-miR2118c-3p;zma-miR2118a-5p;zma-miR2118_N1-3p;zma-miR166_N2-5p;zma-miR_N66a-3p;zma-miR_N58a-3p;zma-miR_N199a-5p;zma-miR_N174a-5p;zma-miR_N166a-3p;zma-miR_N154a-5p;zma-miR_N104a-5p;zma-miR_N100a-5p
Pollen_germination	88	5(6%)	83(94%)	zma-miR396f-3p;zma-miR2275a-5p;zma-miR2118g-5p;zma-miR2118e.1-5p;zma-miR2118c-3p;zma-miR2118a-5p;zma-miR2118_N1-3p;zma-miR166_N2-5p;zma-miR_N77a-5p;zma-miR_N66a-3p;zma-miR_N199a-5p;zma-miR_N174a-5p;zma-miR_N166a-3p;zma-miR_N154a-5p;zma-miR_N148a-5p;zma-miR_N104a-5p;zma-miR_N100a-5p
Pollen1_mature	50	6(12%)	44(88%)	zma-miR399j.1-5p;zma-miR396f-3p;zma-miR2118g-5p;zma-miR2118e.1-5p;zma-miR2118c-3p;zma-miR2118a-5p;zma-miR2118_N1-3p;zma-miR166_N2-5p;zma-miR_N66a-3p;zma-miR_N199a-5p;zma-miR_N187a-3p;zma-miR_N100a-5p
Pollen2_mature	104	7(7%)	97(93%)	zma-miR399j.1-5p;zma-miR396f-3p;zma-miR2118g-5p;zma-miR2118e.1-5p;zma-miR2118c-3p;zma-miR2118a-5p;zma-miR2118_N1-3p;zma-miR166_N2-5p;zma-miR_N66a-3p;zma-miR_N199a-5p;zma-miR_N174a-5p;zma-miR_N166a-3p;zma-miR_N154a-5p;zma-miR_N148a-5p;zma-miR_N104a-5p;zma-miR_N100a-5p
Root1_2week	3	2(67%)	1(33%)	zma-miR528b-3p;zma-miR_N76a-3p;zma-miR_N106a-5p
Root2_2week	4	2(50%)	2(50%)	zma-miR528b-3p;zma-miR156j.1-5p;zma-miR156d.1-5p;zma-miR156_N1-3p;zma-miR_N76a-3p;zma-miR_N106a-5p
Seed	9	6(67%)	3(33%)	zma-miR390b-5p;zma-miR390a-5p;zma-miR156j.1-5p;zma-miR156d.1-5p;zma-miR156_N1-3p;zma-miR_N76a-3p;zma-miR_N50a-3p;zma-miR_N158a-5p;zma-miR_N149a-5p;zma-miR_N12c-3p;zma-miR_N12b-3p;zma-miR_N12a-3p;zma-miR_N106a-5p
Shoot.apical.meristem_4week	5	2(40%)	3(60%)	zma-miR528b-3p;zma-miR390b-5p;zma-miR390a-5p;zma-miR156j.1-5p;zma-miR156d.1-5p;zma-miR156_N1-3p;zma-miR_N76a-3p;zma-miR_N106a-5p
Stalk_2week	6	2(33%)	4(67%)	zma-miR528b-3p;zma-miR390b-5p;zma-miR390a-5p;zma-miR156j.1-5p;zma-miR156d.1-5p;zma-miR156_N1-3p;zma-miR_N76a-3p;zma-miR_N50a-3p;zma-miR_N106a-5p
Silk_9week	12	6(50%)	6(50%)	zma-miR528b-3p;zma-miR390b-5p;zma-miR390a-5p;zma-miR2118g-5p;zma-miR2118e.1-5p;zma-miR2118c-3p;zma-miR2118a-5p;zma-miR162-5p;zma-miR156j.1-5p;zma-miR156d.1-5p;zma-miR156_N1-3p;zma-miR_N76a-3p;zma-miR_N158a-5p;zma-miR_N106a-5p
Silk_11week	14	2(14%)	12(86%)	zma-miR528b-3p;zma-miR390b-5p;zma-miR390a-5p;zma-miR2118g-5p;zma-miR2118e.1-5p;zma-miR2118c-3p;zma-miR2118a-5p;zma-miR2118_N1-3p;zma-miR166_N2-5p;zma-miR156j.1-5p;zma-miR156d.1-5p;zma-miR156_N1-3p;zma-miR_N106a-5p;zma-miR_N100a-5p
Silk_12week	8	2(25%)	6(75%)	zma-miR528b-3p;zma-miR390b-5p;zma-miR390a-5p;zma-miR2118g-5p;zma-miR2118e.1-5p;zma-miR2118c-3p;zma-miR2118a-5p;zma-miR156j.1-5p;zma-miR156d.1-5p;zma-miR156_N1-3p;zma-miR_N106a-5p
Tassel_4week	35	4(11%)	31(89%)	zma-miR528b-3p;zma-miR390b-5p;zma-miR390a-5p;zma-miR2118g-5p;zma-miR2118e.1-5p;zma-miR2118c-3p;zma-miR2118a-5p;zma-miR2118_N1-3p;zma-miR166_N2-5p;zma-miR156j.1-5p;zma-miR156d.1-5p;zma-miR156_N1-3p;zma-miR_N76a-3p;zma-miR_N58a-3p;zma-miR_N50a-3p;zma-miR_N161a-5p;zma-miR_N106a-5p
Tassel_8week	306	17(6%)	289(94%)	zma-miR528b-3p;zma-miR396f-3p;zma-miR395o.1-3p;zma-miR390b-5p;zma-miR390a-5p;zma-miR2275c-5p;zma-miR2275a-5p;zma-miR2118g-5p;zma-miR2118e.1-5p;zma-miR2118c-3p;zma-miR2118a-5p;zma-miR2118_N1-3p;zma-miR171k.1-5p;zma-miR171i-5p;zma-miR171h.1-5p;zma-miR166_N2-5p;zma-miR156j.1-5p;zma-miR156d.1-5p;zma-miR156_N1-3p;zma-miR_N77a-5p;zma-miR_N76a-3p;zma-miR_N66a-3p;zma-miR_N58a-3p;zma-miR_N50a-3p;zma-miR_N…
Tassel_9week	196	10(5%)	186(95%)	zma-miR399j.1-5p;zma-miR2118g-5p;zma-miR2118e.1-5p;zma-miR2118c-3p;zma-miR2118a-5p;zma-miR2118_N1-3p;zma-miR171i-5p;zma-miR156j.1-5p;zma-miR156d.1-5p;zma-miR156_N1-3p;zma-miR_N77a-5p;zma-miR_N76a-3p;zma-miR_N200a-5p;zma-miR_N187a-3p;zma-miR_N166a-3p;zma-miR_N158a-5p;zma-miR_N154a-5p;zma-miR_N148a-5p;zma-miR_N106a-5p;zma-miR_N104a-5p;zma-miR_N100a-5p
Vegetative.apex_2week	5	2(40%)	3(60%)	zma-miR528b-3p;zma-miR390b-5p;zma-miR390a-5p;zma-miR156j.1-5p;zma-miR156d.1-5p;zma-miR156_N1-3p;zma-miR_N76a-3p;zma-miR_N106a-5p

## Sheet: 24-nt PHAS
Tissue	Total	Coding region	Noncoding region	Trigger
Early.prophase.meiocytes	147	29(20%)	118(80%)	zma-miR399j.1-5p;zma-miR397b.1-3p;zma-miR395i.1-3p;zma-miR395h.1-5p;zma-miR395f.1-3p;zma-miR395e.1-5p;zma-miR395b.1-3p;zma-miR2275c-3p;zma-miR2275b-3p;zma-miR2275a-3p;zma-miR2275_N4-3p;zma-miR2275_N3-3p;zma-miR2275_N1-3p;zma-miR171n.1-5p;zma-miR171n.1-3p;zma-miR167g.1-3p;zma-miR160f.1-5p;zma-miR160a-3p;zma-miR1432.1-5p;zma-miR_N95a-3p;zma-miR_N92a-3p;zma-miR_N91a-5p;zma-miR_N8d-5p;zma-miR_N8c-5p;…
Anther	155	34(22%)	121(78%)	zma-miR399j.1-5p;zma-miR397b.1-3p;zma-miR395i.1-3p;zma-miR395h.1-5p;zma-miR395f.1-3p;zma-miR395e.1-5p;zma-miR395b.1-3p;zma-miR2275c-3p;zma-miR2275b-3p;zma-miR2275a-3p;zma-miR2275_N4-3p;zma-miR2275_N3-3p;zma-miR2275_N1-3p;zma-miR171n.1-5p;zma-miR171n.1-3p;zma-miR167g.1-3p;zma-miR160f.1-5p;zma-miR160a-3p;zma-miR1432.1-5p;zma-miR_N95a-3p;zma-miR_N92a-3p;zma-miR_N91a-5p;zma-miR_N8d-5p;zma-miR_N8c-5p;…
Ear_6week	0	0	0
Ear_8week	0	0	0
Ear_9week	0	0	0
Ear_10week	0	0	0
Embryo_1d	1	0(0%)	1(100%)	zma-miR397b.1-3p
Embryo_3week	1	0(0%)	1(100%)	zma-miR_N121a-5p
Embryo_9DAP	0	0	0
Embryo_15DAP	0	0	0
Embryo_20DAP	0	0	0
Endosperm_9DAP	2	0	2(100%)	zma-miR2275a-3p;zma-miR_N17b-5p
Endosperm_15DAP	2	0(0%)	2(100%)	zma-miR2275a-3p;zma-miR_N17b-5p
Endosperm_20DAP	4	1(25%)	3(75%)	zma-miR2275a-3p;zma-miR_N50a-3p;zma-miR_N17b-5p;zma-miR_N143a-3p
Leaf1_2week	0	0	0
Leaf2_2week	0	0	0
Leaf1_3week	0	0	0
Leaf2_3week	0	0	0
Leaf3_3week	0	0	0
Leaf_4week	1	1(100%)	0(0%)	zma-miR_N143a-3p
Leaf_5week	0	0	0
Leaf_6week	0	0	0
Leaf_9week	3	0(0%)	3(100%)	zma-miR2275c-3p;zma-miR2275b-3p;zma-miR2275a-3p;zma-miR2275_N4-3p;zma-miR2275_N3-3p;zma-miR2275_N1-3p
Leaf_expanded_4week	1	1(100%)	0(0%)	zma-miR_N143a-3p
Leaf_immature_5week	1	1(100%)	0(0%)	zma-miR_N143a-3p
Leaf_mature_5week	1	1(100%)	0(0%)	zma-miR_N143a-3p
Leaf_wrapped_4week	0	0	0
Pollen_early	125	14(11%)	111(89%)	zma-miR399j.1-5p;zma-miR397b.1-3p;zma-miR395i.1-3p;zma-miR395h.1-5p;zma-miR395f.1-3p;zma-miR395e.1-5p;zma-miR395b.1-3p;zma-miR2275c-3p;zma-miR2275b-3p;zma-miR2275a-3p;zma-miR2275_N4-3p;zma-miR2275_N3-3p;zma-miR2275_N1-3p;zma-miR171n.1-3p;zma-miR167g.1-3p;zma-miR160f.1-5p;zma-miR160a-3p;zma-miR1432.1-5p;zma-miR_N99a-5p;zma-miR_N89a-5p;zma-miR_N37b-5p;zma-miR_N37a-5p;zma-miR_N208a-5p;zma-miR_N193a-…
Pollen_germination	128	18(14%)	110(86%)	zma-miR399j.1-5p;zma-miR397b.1-3p;zma-miR395i.1-3p;zma-miR395h.1-5p;zma-miR395f.1-3p;zma-miR395e.1-5p;zma-miR395b.1-3p;zma-miR2275c-3p;zma-miR2275b-3p;zma-miR2275a-3p;zma-miR2275_N4-3p;zma-miR2275_N3-3p;zma-miR2275_N1-3p;zma-miR171n.1-5p;zma-miR171n.1-3p;zma-miR167g.1-3p;zma-miR160f.1-5p;zma-miR160a-3p;zma-miR1432.1-5p;zma-miR_N99a-5p;zma-miR_N89a-5p;zma-miR_N37b-5p;zma-miR_N37a-5p;zma-miR_N208a-…
Pollen1_mature	128	18(14%)	110(86%)	zma-miR399j.1-5p;zma-miR397b.1-3p;zma-miR395i.1-3p;zma-miR395h.1-5p;zma-miR395f.1-3p;zma-miR395e.1-5p;zma-miR395b.1-3p;zma-miR2275c-3p;zma-miR2275b-3p;zma-miR2275a-3p;zma-miR2275_N4-3p;zma-miR2275_N3-3p;zma-miR2275_N1-3p;zma-miR171n.1-3p;zma-miR167g.1-3p;zma-miR160f.1-5p;zma-miR160a-3p;zma-miR1432.1-5p;zma-miR_N99a-5p;zma-miR_N89a-5p;zma-miR_N60a-5p;zma-miR_N37b-5p;zma-miR_N37a-5p;zma-miR_N208a-5…
Pollen2_mature	122	13(11%)	109(89%)	zma-miR399j.1-5p;zma-miR397b.1-3p;zma-miR395i.1-3p;zma-miR395h.1-5p;zma-miR395f.1-3p;zma-miR395e.1-5p;zma-miR395b.1-3p;zma-miR2275c-3p;zma-miR2275b-3p;zma-miR2275a-3p;zma-miR2275_N4-3p;zma-miR2275_N3-3p;zma-miR2275_N1-3p;zma-miR171n.1-5p;zma-miR171n.1-3p;zma-miR167g.1-3p;zma-miR160f.1-5p;zma-miR160a-3p;zma-miR1432.1-5p;zma-miR_N99a-5p;zma-miR_N89a-5p;zma-miR_N37b-5p;zma-miR_N37a-5p;zma-miR_N208a-…
Root1_2week	4	0(0%)	4(100%)	zma-miR2275c-3p;zma-miR2275b-3p;zma-miR2275a-3p;zma-miR2275_N4-3p
Root2_2week	0	0	0
Seed	2	1(50%)	1(50%)	zma-miR164h-3p;zma-miR164d.1-3p;zma-miR164c-3p;zma-miR_N17b-5p
Shoot.apical.meristem_4week	1	1(100%)	0(0%)	zma-miR_N143a-3p
Stalk_2week	0	0	0
Silk_9week	1	0(0%)	1(100%)	zma-miR_N17b-5p
Silk_11week	96	5(5%)	91(95%)	zma-miR399j.1-5p;zma-miR397b.1-3p;zma-miR395i.1-3p;zma-miR395h.1-5p;zma-miR395f.1-3p;zma-miR395e.1-5p;zma-miR395b.1-3p;zma-miR2275c-3p;zma-miR2275b-3p;zma-miR2275a-3p;zma-miR2275_N4-3p;zma-miR2275_N3-3p;zma-miR2275_N1-3p;zma-miR171n.1-3p;zma-miR167g.1-3p;zma-miR1432.1-5p;zma-miR_N37b-5p;zma-miR_N37a-5p;zma-miR_N208a-5p;zma-miR_N193a-3p;zma-miR_N173a-3p
Silk_12week	3	0(0%)	3(100%)	zma-miR2275a-3p;zma-miR2275_N4-3p
Tassel_4week	0	0	0
Tassel_8week	2	0(0%)	2(100%)	zma-miR_N8d-5p;zma-miR_N8c-5p;zma-miR_N8b-5p;zma-miR_N8a-5p;zma-miR_N126a-3p
Tassel_9week	107	9(8%)	98(92%)	zma-miR399j.1-5p;zma-miR397b.1-3p;zma-miR395i.1-3p;zma-miR395h.1-5p;zma-miR395f.1-3p;zma-miR395e.1-5p;zma-miR395b.1-3p;zma-miR2275c-3p;zma-miR2275b-3p;zma-miR2275a-3p;zma-miR2275_N4-3p;zma-miR2275_N3-3p;zma-miR2275_N1-3p;zma-miR171n.1-3p;zma-miR167g.1-3p;zma-miR160a-3p;zma-miR1432.1-5p;zma-miR_N37b-5p;zma-miR_N37a-5p;zma-miR_N208a-5p;zma-miR_N193a-3p;zma-miR_N17b-5p;zma-miR_N173a-3p;zma-miR_N166a…
Vegetative.apex_2week	0	0	0
