# Supplementary material for: Integrated Analysis of Large-Scale Omics Data Revealed Relationship Between Tissue Specificity and Evolutionary Dynamics of Small RNAs in Maize (Zea mays)
Source: Front Genet. 2020 Feb 11;11:51. doi: 10.3389/fgene.2020.00051 (PMC7026458; doi:10.3389/fgene.2020.00051)
Supplement: Supplementary file 14 [file DataSheet_2.fasta]

# Supplementary Data 2. Sequences of phasiRNA precursors.
>21nt_Phas-4
CTTGAGCCTCGGAGGCGTCTTCTCGAACGGGCCTATCGCTTTACTCTCTGGCCTTAACCCTCGGCCACTGAGTTTAGTTGCGCACTTCTTTGCTGTTGCTATCTACGGTGTCGGCCGCTTGATGCTCCCTCTTCCTTCACCTAAACGAATGTGGATTGGAGCTAGA
>21nt_Phas-7
GCGAGCCCGTCGTGCTGGGGCAGAGGGTGACGGTGCTGACGGTGGACGGCGGCGGCGTCCGGGGTCTCATCCCGGGAACCATCCTCGCCTTCCTGGAGGCCAGGCTGCAGGAGCTGGACGGACCGGAGGCGAGGCTGGCGGACTACTTCGACTACATCGCCGGAACCAGCACCGGCGGTCTCATCACCGCCATGCTCACCGCGCCCGGCAAGGACAAGCGGCCTCTCTACGCTGCCAAGGACATCAACCA
>21nt_Phas-8
AAAAGTGAATTCCATCTGGCGTCATTGTTCTTGCATCCATCCATCATAGTCCTCTATACATTGATGTGATTAGGGCGATGTGAATGGATGCAAGAACAAGTGGTTGATGTTCTTGGCAACGTAGAGAGGCCGCTTGTCCTTGCCGGGCGAAGTGAGCAGCGTGATGACGAGCCCACCGGTCCTGGCGATGTAGTCGAAGTAGTCTGCGAGCCTCGCCTCCAGCCTGTCCAGATCCTGCACCCTCGCCTCGAGGAAGGCAAGAATGGTTTCCGGGATGAGACCCCGGATACCATCGCCATCCATCATCAGCACCGTCACCCTCTAcccccctccccccccGGCACGATGGTCTTGTCGACCACGATCACGTCCATCG
>21nt_Phas-11
CATCTGACCATTCGTCGTTACTCATTGTAGATGTAGGCTTCCAGTGTAATTGGATCCTGTTAGCATGAATGATTCCTAACCATATCttttttttAGATAATGAAATCAAACGTTATTTATGGTTTCACCCACAACAAAGCATCATAAGAAATGAGCAACACATTGAGCTTCTCATACATTTAAATTATCTTAAATCATATATTATAGCTTCGTGTTTTCAAAAGACTCTAACTATAGTCTTATGTTACAACCCTTGTTACAACATCATGCT
>21nt_Phas-13
GCATAAGGAGCACCTGCATTACCAACTCTTCCCTATTCCCTTGATGAGACATGGCCACTCATCCGATCCCTTTGAATGCGTTGGTGCGGAAGCTTCTAGATGTAATTTCTCGGGGGTTAGAAAACAATTTTGCAGGTAGAGCAGTCTTTGCAAGCATGTGTTTTGGTTTATGAAATAGTGGGGGAGAGTAGTGAGCGGAGCTACAGTAGTCAATAATGATGTGTTTACAAGCATAAGCGTGTGTTTGGTTTATGAAATGCAGTAGGACTTTAGAAAGAACACCATGTTGAAAACTGATAAGCCCATTGTTCACTGACCCTCATGCAACACCTTTACACTGTTTGGTTGGTATTTACATGGAGGCCAACACATGTTGCTTGACACGTAATAGTTTTGAAAGTGTGTGGCTGGATCTAAAATTAATATTTCGGGACTTCAC
>21nt_Phas-14
CTTAACTTGCCGATGCCATCGATGAGACATTGGTCACTCCTGACCCAATGCCTTTAGACGGGTTGGTGCTAAAGTATGCAGATCTGATTTTCGAAAGGTTGGAGATGAGGAATGTATACCACATCACTAGCTTGAAGCATCCATTGAGTGGTGGGGACAAAGTAGTCAATAAGGGTATGTTTACAAGGATGTGTTTGGTTTATAGAATGTGGTAGGACTTGTATACTCCAAACCGTGGGGATGTTATTGTAGCTTGGCATCAGTTAAATTCTTTGGTCAAACTTATTTTTACAAGACTGTCAATTATCCAAGGCATAATTTATTGTTCAATTGTGAATAAGTGTATTTTTAGTTATAGGTAGATGTTCAACTTAATAGTCTCCATCAAAATATTAGTATATTAAAATAGTAGTACACT
>21nt_Phas-15
atatatatataGGGGTAGGAAGCGTCAGGAGAATCCGCTTTAGTTTTGCATTCATGTTCTACATCCCTGTGTGCTTCCTCGATATGCCAATAGGCACAATCTAACTACCACGACTACAACATGACACAGTGGATGGATCTATGCGTGCCCCTCGAAAATGACATCGTGGCGCTTCGTGTGGTTCAGGCGATGGATGTGTGCTGTGGATGACCGTTCATGAGGTTGGCCGATTGGTGTGGATAGTGGAACCTAATGGGTGTGTGTATGTTGTCCTCATGGCCAGTGATCATGCCAGTGCAGCTCATGTGCTGCAGCAACAACACGCACGAGATAGAGGTAATGAGAATAGTGCCCAAGTTAAACTCTCTAAAATTATTTACACCAACAAGAGTACTGTTGAATTAATATAGGTCTGATCCATATTAATATTCAATAATAGTCAATGCTAAAGAGCCACTTTAATGCTACGGTGTACTAGTACTTAATATCATACTAGAAGTTCAAGGGGCAATTCAATCAACTTAAATAGGTGGACCATTGGTACATCTATTGAGAAGATGAGAAAAGAATGAAGGACTGTGGAATTAATCTGGTCGTGGCCGTCGTAGATTGTACCTTGGTCCGAATATTCTTTCCTAACGAGCTATAA
>21nt_Phas-16
CTTAACTTGCCGATGCCATCGATGAGACATTGGTCACTCCTGACCCAATGCCTTTAGATGGGGTGGTGCTGAAGTATGCAGATATGATTTTCGAAAGGTTGGAGACGAGGAATGTATACCACATCACTAGCTTGGAGCATCCATTGAATGGTGGGAACAGAGTAGTCAATAAGGGTATGTTTACAAGGATGTGTTTGGTTTATAGAATGCAGTAGGACTTGAATACTCCAAACCGTGGGGATGCTATTGTATCTTGGCATCAGTTATTTGCTTTGGTCAAAGTTATTTTTACAAGACTGTCAATTATCCAAGGCATAATTTATTGTTCAATTGTGAATAAGTGTATTTTTAGTTATAGGCAGATGTTCAATTTAATAGTCTCTATCAAAATATTAGTATATTCAAACAGTAGTACACT
>21nt_Phas-17
TAGTTTTTGCCAAGTGTCTGAGACATTCAGCAAAGAACGTGAGTCCGGTAGTGGGGGTAGGAAGCATCAGGAGCACCCGCTTTAGTTTTGCATTCATGTTCTCCACGAGAGACACATTCTCTGTGTGCTTCCTCGATATGACAATGGGCACAAACTAGCTACATCGACAACATGCAGGGCTGGACGAAAAactcgcagctcgttaactcgctcgactcgacttgatagtggctcgactcgactcgactcgTTTATAATTTATAACGAGTTGAGCTTGTATATATTTCAACTCGTTATGATAACGAGCCAGCTTGAGCTGGCTCGCGAGCTGACTCGCGAGCCAAACGAGTTGAAT
>21nt_Phas-18
GCATCAGGATCACATGCATTACTACTCTACCACAAGCAAGATGGGTAGAGATAGCAAGTGGCGTCAAATCATAGACACCCCCTCACCCATGTTCGATGGGTCGGAAGTGGCTATCTTTAGATGGCGCTAAATTGATGGCTGGAACAGTATGGTCTCTTGCAACCATGCAATTGTGCTACCCACCTAGATCATAGGATTGTACATATGGTCGATGATAATTTTGCTAGCCAATGAAATCACTCAAGATGACACGCGTCAATGACCATCAATGTCTTATCCTGTAGAGAGGAGGAGCCATGGGGGTATGGACATCTGTGTCAAGGGTGTAACAAACCACATCGTTGTCGTCTAGCAGAGACTAGCGTGACACCCAAATTGCACGGCTCGAGTTCTTTTGTACGAGTAAACAGAACAAGAAACAAAACTGATTATTATTGTTATGTTTAGTTTTATCCTATGCTAGGCATGTAGCCGTACACTTGTGTGTATTTGGATCATACACTCCAGGTGTCGAGGTGAAGAAGAGAGGAGTAGTGAGATCAATTTGTGGTAGTAGTTCCGCTGGTGCTTGACTTGCTGTGATTTGGGACCAGAAACAACAGAGATGCACGGGGGAACTAGGTGCTACTAGTGCTTGGATTGAGGCGCAGGCGTGCAGCTGCACGCCCTACGCGAGGAGCAAACAGAGAGACGGTATTCTATGCACCGAGCTCTTTCGACTTGTGCGGATCTGCTTGCCGCGCTCCAAACACCATTGTTTCATGCTAGACTGAAGCTCAAGGTCTCCAAACTCCCACCAAGCATGGGTTCTACTAGG
>21nt_Phas-19
CTTTAGTGTTGTGTTTGGTCGAGAATATGCTCAAATCAACAGAGCCAATGTTTTAAATAGTACATATCATCCATCATTTTGACATTACATATGTTCCATAAAAAGCATGCATGTAGCTGCAAGCCATATGAGGTAGTTCTGCAAGGCATATGTGGTGAATTCATTAGCTTGTACTTTGGTGTGAGCATGTCTGTCACTTAGCACCACCTAAATGCCAACGCAAGTACTCCACGGACTACTAGCCTAGGCCTATCTAATCTCGGACTCACAtttttttCTAAATCCAACGGAAGCTGGTCTCTTCCCTTTTCATCCTGATCCATCTTTCGGAACAACTACATGAATAAAATTATTTCACGGCTCCGAAGGTAAACATAGCAATGCAAGACATATGTATTGTATGACTTCACATTTGTTCGTCTCACAGTCCAGTAGCTTCTACTATGTCGTCTTTGTACAACAAAAGAAATTATGCTGGCAATGCTCCAGACAGGGGACAGCTAGAGGAGAAGAGGACTGGTTTCTTGTTCGATTCTTATCCTCTACCAAGCGCCTCACGTTGTCGATGGATTGCAAGAGAGATTAGAGACATGAGTGTTCCTGATGCCTACCATTTCTGTCTGCTATAGTAAGCCACTCGAGTGCCCTC
>21nt_Phas-20
GTGTTCAATGTACCATCTTCATATAGTGAAGATTGCCGGTTAGAGTCTATGGTTTTTTCTCGCAAGATTTTCTATATAAAATTGTATGTGTCATGTTCGATCTTTATTTATATTATTTGCTAACATCTTCAATAGATTCCTAGCTTCGGTGTTGCATGCATGAATATGATAGAAAGCACGATAGAGACCGACAACAACCCTATGTTGGATCTCCACCATATCAGGCTGTCCCTACAAGAAAACCTTGAAAGAGTGCCGTTCACTTTAAGAGTGTCAGGGTTGTCGACCATCGACGTCCATTGGTCCCTTGTAGCCGGCCACTGCAGCCAAGCATGTGATGTCCCTCTTGGCGGGATGCTTGTTTTAGCCGAGCACGAAACAAATCGTGTATGATTTCTATGCCCATTAATCACCAGTATGGCAGTATCCAATCACAATGCAATCCTAGAACTCCCAATAC
>21nt_Phas-22
TCAGTAGTCCGATACCAATTGTTAGCAGCTGCCAACACAGAGACGGGAATTTCATGGGTAAGAAGAATGAGATTGTTCTCAGTTTTTCATTAGGCCATTACAGAAGCCTTCCCTCAGCCAAATACTCACACCCCTCGATTACATGGACCACTCTAGGCCAAAACAATTTGGATTGGGCCTTCTGGCTCTAtggcctgtgctcctggcctgtgctcctggcctatgctcctTAATCCACTTGTGCTCCGGCAACCTGGTGGGTGCTGACACATGGGTTTTCTAGGCGTAGTGATCGTCTTGTTGCCATGTCTCAAGAGGTGAATCCTGCTTCCCAGGTGTGGAACATCCTGATGATCCAATAGGGCTGTGGCCTCCT
>21nt_Phas-23
TTGTGGTGATTTGCAACTTATCACCCTACACTTCACATATGTATCTCAACAAAAAGTTTCTTGGGATGATAGATGATGCAGTTTGTTGCTAGCAGGGCCCACAATATTTCACACAAGCGAACCCACAAGGATCAATGTAAAAATGCTCGCGGCATATATATACTACCCTACTTCGTCTTCCAACGCTTGAGAACATTTAGACAAAATTACAGGGATAGAGAATGCAATATGTATTGCAAAGAATTTTGaaaaaaaaaTTATTGATAAGATAGTACTACTTACAACTTAGGTTTGGTTTTCACAGCGCTATTTAGATATAGTTTTTAGTGGATTCTGGTGTATGGGCCTGCCAGATTAGGGCTTGTTCCTTTTAGTGTCAATTCATATGAATTAAACGAGATTGAGTGAGTTTAGCAAATTAAAATAATTCTTAAAATTTTTCAATCACTTCTAATCCATGTGAGATATGAATGACCGAACAAGGCCTTACATGGATTTTCCAGAGGTGAAAGTGTCCTGACTGGCCAGCAAAGTGGCAACGCAGAGCAAGACTCTTGGGAATGTCGTAGAGCAGGGGTCCCGATGT
>21nt_Phas-24
GCATCAGGAACACCTACATTACTACTCTACCACATGCAAGATGGGTAGAGGTAGCAAGTGACGTCAAATCATAGACACCCCCTCTCCCCTAATTGGTGGATCGGAGACGGCTAGATCTAGATGGCGTTGAATGGATAACTGGAACAATATGTTCTCTCACAACCACACATTTGTGCTAGCAACCCAGACCATAGGATTGTACATATGGTCGATGATAATTTTTTGCTAGCTAATGAAATCAGTCAAGACGACACACACCAATGATCATTAATGTCTTGTCCTGTAGAGCGGAGGAGCCATGGGGGTATGGACATCAGAGTGTGTGGTGCAACAAACAACATCCTGGTCATCTAGAAGAGACTAGCGCGACTCCCAAATTGCATGGCTTGGGCTCTTATGTACTAGTAAACAACAGAAGAAACAAAACTGACTATTATTCTTGTGTATAGTTTTATCATATACTAGGAATGTAGCCAAACACTTCTTTGTCTTTGGATCATACACTCAAGGTGTCGAGGTGAATACAAGAGGAGCAGTGAGATTAATTTGTGGCAGTAGTTCCGCTGATGCTTGGCTTGTTGTGATTTGGGATTAGAAAAAACAAATATGCTACTAGTACTTCAATTTAGGTGCAGGCGCAACATCACCACTATCCTAGGAGCAAAGGATTAGAGATGGTGTTCTTTGCAGTGAGCTCTTATGTTTCATGTGG
>21nt_Phas-25
GGTCATGCACGTCATAGCATTGTGAATTGTTTGCAATAATCCATTATGTTAACATACGAGATACACTTACATATATGACCACATGTCCGGTGATTTGCAACTCATCACCCTACACTTCTCATATGTATCTCaaaaaaaaGTTTCTTGAGACAATAGATGTTGCAATTTGTAGCTAGCCGGCCCATATTATTTCACACAGGTGAACACAGAAGGGGTCAAAGTAAAATGCTCATGTCATATACTACACTACTTCATCTCCCAACGCTTAGGTTGGAGAATGCAACATGCAAAGAATTCTGAAAAAATACTTCCTTGGCACGATACTACTGATTACAAGCCTTAAATATGGTTTTCAGTGGCTTAGCTAAACTAACTGATTTAATGGTCAAGGTGGTCTGGGGTATGGGCTTGCTGGACTGCACGAATTCTCAATAGGTAAAACTGTTAGTGTCACGGCTGGCCAGCAAAGCGGCAATCTAGAGCAAGACTGCGAAGAATGTCGTAGAACTTGAGGTCCTGATGT
>21nt_Phas-26
AGCACACCTGATACCCTCCATCGATGTTCAGCATCTACTTTCATTGGCGAGTCTTCGGTACAACAAGACAAAAGGATTGTGTTCAGTTAAAATGGTGCATGTTTTTAGAAGACATATACCGTCTGATTCCGCATCGTTTCATTCTAGACCACCGCATGCGTTGACTTTATCTCAGATTATGTTTGGTTACCTGCGTATGGGAGACGTGAGCTGCATAAGAAGATGCAAGATCCATGTGTTTGGTTGCCTGAATTTGCTGGTGCCTGCATCGCGGGATGCAATGAGCTGGTGTTTGGTTGTTGTTAACCAGGCTCTACACATGCGAGGTGTGTGTTTGGTTATCTGCGTGTAGATGTGAAGCCAGTCTCGCACGATACTTAAAGTACCCTGAGCCAGGCTCTTCAGGCGCGAGCAAATTGGTCGCATCTCTGGAGCCAGGCTCTCGTCGGCCTGGCTCATGCAGCCGGGCTACACGGAGAAGCCAACCAAACAGGCGGCGCATCATCTGGCTGGCCACACTCGTGGGAGCCTGCGCATGAGCGCGCAGGCATCCAATCAGCTTGATTGTGAACCCATCAATCACCTAATACCAGTCACAGCTTCTTAGCTCGACCAACCTGTTTGACGC
>21nt_Phas-27
TGTAGTAGGGTTGGTGAAGCAGAAAAGATCCTTTGGTGTATGAGAGGTGAAGAAAGAAATTAGGATTTGCGGCATGTGTAGGTTCAACGAATGTTGTGGGTTGATTAGGTTGTTCTTCGTGAAGTCCAACATATTTTCTTCTTCGATCTTGTCAACAAAAGATCCTTTGGGTAATAGGTGTAGAAACTTTGCATATTCTTGATTAAATCCGAGCATAAAGTGTCCCAAGAATGAGGGGTGTGTGTAACACCTCGTCCACTCTCGGACCGATAGTACTTACTCCTGGCAGCCCTCTAGTATCATATATCATCCTCACATACCAACATGAGCCCTTTGTACCACTTTATCCTCACTC
>21nt_Phas-28
GCATCAGGAGCGCCTGCATTACCAATTCTTTAATATTCTCTCGATGAGACATTGGTCACTCATCTAGTCTCTTTGAACACACTGGTGCGGAAACCTCTAGATGTGATTTCCTAGAGGTTGGAGAACTGTTTTAAGAGCAGAGTGGTCTTTGAAAGCATGTGTTTGTTTATGGGATTGTGGAGAATAGAGTAGTAAGTGGAACTATACACTAGTCAATAATGATTTGTTTACAAGCATGAGCATGTGTTTGGTTTATGAAATGCAGTTGGATTTCAGAACACACACCATGTTGAAAACTCATAAGCTCATTGTTCACCGACCCTCATGCAACACTATTTGGTTGGTATTTGCGTGGAGGCCAACACGTGGAGCTTGCCTTGTAATAATTTTGAAGGCGTGTGGTTACCTATATATATATGGTCTAAAATTAATATTTTGAGACTTCACCGTCACTATTATTGAACTAACCTTCACTATCGGGGCCTATTAATTACTATCATTTGTTTTGATAGAACGTAGTCATCTCTTTCTGTCATGATCCGCCATTTCGCTAGTAAACCCTCTG
>21nt_Phas-29
TGCTCCTCCAATCCAGTAAGCTAGCTTGCCATGGAACTATGTATAGCCGTATAGGAGTAGGAAGCGTCAGGAGCACCCGCTTTAGTTCTGCGTTCCTGTTCTCCACGAGAGACACATCCCGTGTGAGCTTCCTCGAGATGACAATGGGCATAAGCTAGCTACCACCGCTATATTGTGCCACGGTCGATGGATTGGTGCGTAGCCACCGAGGCGTCACGGTGGCCCTGCGTGTGCTTCAGTCGGTGGATGCTGGAGGATTGTTGATGCTCATAAACTTTGCCTAATTGGTCTGGATAGTGGAACGGATGTGTGTCACTTGTTCTCATGTTCTCATGACCAGCACCGATGCTACAACAACAAGCATGAGATAGATAATGGGAATAGTGCCCACGTTAAACTCTCTAAAATAATTCACGACAACTAGAGTATCTCTCTATGACACCCAAATTAAATCAgtttc
>21nt_Phas-30
TGCTCCTCCAATCCAGTAAGCTAGCTTGTCGGGGAACTATGTATGGCCGTATAGGAGCAAGAAGCGTCAGGAGCACCCGCTTTAGTTTTGTGTTCCTGTTCTCCACGAGAGACATATCCCGTGTGAGCTTCCTCGAGATGACAATGGGCATAAGCTAGCTACCACCGCTATATTGTGCCACGGTCGATGGATTGGTGCGTAGCCACCGAGGCGTCACGGTGGCCCTGCGTGTGCTTCAGTCGGTGGATGCTGGAGGATTGTTGATGCTCATAAACTTTGCCTAATTGGTCTGGATAGTGGAACGGATGTGTGTCACTTGTTCTCATGTTCTCATGACCAGCACCGATGCTACAACAACAAGCATGAGATAGATAATGGGAATAGTGCCCACGTTAAACTCCCTCTCTCTATGGTAGCGCTCGATACGTCATTACATCTTCAGCCCCTTTCCCCTCCCTTTTGCATCTCGACGCTGCCCGCCCAAGCCCCGGCACTCCCACAT
>21nt_Phas-31
GCACTAGGATGCTCTTGTCATGGTAGAGGAGGTTTAGATATGGAGCCTGTGGGGATGATGATGCTCTAAGGAAATGTAACGTCTCTGCAGGTGACCATGTGACCTCATCTAAAACTAGGTAGTCAAGGATAGAGTTTGTGTTGGCTTAAATCCATTGCAATAATCTTGTAAATAACTAAGTAGGTAGTACTATAGATCCATCATAGTTGGTGTACATCTAGTCCTGTGTGAGTTAGAATCATGTGTGGTTCACCGCAAAGCCTAGATGTGTTTCGGTGGAGCGCCACGACGTGAACATCGTGAGGGACCATGGCATGTATGAGAGGATAGCATGTACtttttttGATAGATACAATTTGGAAGAATGATTATCTACTCACATCACATGCATGCACTTATTTTGAGTGGATAGTGCATACCATGCAGTTTACTTGTCTAC
>21nt_Phas-32
GCTTCAGGCGGACCTACGTTAGTACTATGCCAACTGAATGTAAGATAGAAGTAAGCTATGGTGCCAGATTGAAAGGCACCCCCTCCTCAGTCCTCCGAGGATTTGAGATAGCTATCTTCAAATGTCCCTAAATTGGAGGATAATCAGACTTGTAAGGTCTATCACCATCATGATAGCAACCCTGTTTATGGGAAGAGGTCATCATTCGATATCTTTAAGCGAAGCAGCCAGGTGTGTGTACAAGTGTAGAGGAGATCCTCATTACGCTATGAATCCTTAAGGCTTAACAATAAATATTACATAAAATAAGAGGACTAATTTTTGTAGAGGGCCTCTTTGACTAGATTGCTTATTATTCTTAATGCATTGTCCAAATGAATTTTAGATTCAATTGTTGTGTATCCCTTGTCGAAACAACCAAAATAAACATATGGACAATTTGTGGCATTCTTTGAGATATAAAATGAGTTTTGTTCAAACTAATATATTCATGGCAACAAACCCATCATGATTCATATCGTCG
>21nt_Phas-33
AATGTTTCTTCTTCGGCTACCCAAGTGATCTCCTGCCATGGACATTGTGTATAGGAGTAGGAAGCATCAGGAACACCTGCATTACTACTCTGTCACATGCAAGATAGGTAGAGGTAGCAAGTGGCGTCAAATCATAGACACCCCCTCGCCACTAGATGGTGGTTTCGAGATGGCTAGCTTAGTCTGGCGCTGGATAAATAACTAAAATAGCCCTATTGATCTTAGTCACGCATTTGTGCTAGCACCATGGGTCATAGGATTATACATATGGTCGACGACAACTTCACTACCTGACTATGGACCCTTCCTGGTGGCGATAGAATCACTCAATCCTATCAACATACACGCCAATGACCATCACCGTCTTCTTGGGCTTTTAGAGGAGCAACCATGATGGCATTCACATGAGCTTCAGGATTGCATCCACATTAGTGTTTTCGGTATGTATAGAAAAAACCGGATTGGATGCAAGATATTGAATTGAAAGTCTTGTAGTCCTTCCTCCGCTCTCTTCGCCTCTACCTTTGATGGAGACTTAGCCTTTAGTTATTGATGTCGATGTAAT
>21nt_Phas-34
TGTCACCACTTTCATCTTTGGAATCTGATGACAGCTGTTCTGCAACATCATGTAGCAAAGACTGTAGGCTCCTTAACTTCCTCCTAGGGAGCACATGCCTCTCTCTTTTTGCTTACTTGAAATTGTGCTTCCTATGGACCACATTTGCTGAAAATACAATACCAGTAATAAGCTCATTCTTACCATCAGCCACGACATCATCTACTTCCCTCTCTAAAGGATCTCTGCCTTTTCTTAATTTCCCTTTTGTTTAGTTTTGACTTAAATTTTACAAACACAAGATCTATCATCC
>21nt_Phas-35
CAGCAGAGGATTGGCAACCATTGAATTTATGGCGATGAGGATGCTACAACAAGCAAGCGCAATGTTGTCATCCACTGCCATGCGGTCTCATCCATCTAAAACGATTGCAACCAGAGTTTATGCATCAGTGTGTATATACAACTGGCATGCATGTCTATTTTGTTAGATCCAATTTGATAGAATGACCATCTAGCATGTTATAATGAAGTGGTTAGAAATTTGCTCTAACACATTCTTTGTCTAAATTTGAGTAGATTGTACACTCCATGCAATGTAGATGCATGCTCATAATCTAGATAGACTGATTATGTTGGATCATTGTGTTCCATCAATCAAATTAATGAAATTACGCATGCTTGCACAATTTTCTAAATGGTAGCTATGTTGAAAGTTTGGGGGAGTTAATTATGTCTGTCCTAAACCAGACAAGTAATGTTTCCATGACAGAAACATTTAATGAAATGGTAAATCATTATGTTGTACTTCTAATGAACATGGATATTGAGTGATCATCTTTTGTTAATTAGCCAAAACATAATTTACATGTTGGTTAGAAAAAGCAGGACAACAAACCTGTCGTAATAAG
>21nt_Phas-36
GATTGTGTATAGGAATAGGAAGCTTCAGGAGCACCTAAATTACTATTGTGTCAAATAACTGTAAGAAACCAGTAAGTAGTGGTGCGATGTGAGAGAAACCCTCTCCCCACTCCTCCAAGGTTTTGAGATGGCTATCATCAAATGGTATTGAGTTGGAGCCAGACTTGTAAGGTCGACGTCATGATAGCACCCTAGTTCATGGGAATGGGTGATGGTTCAGTATCCTTAAGCGAAGAAGCCAAGCATCCAGGTGTGTGCACAAGTTCAGATGAGATCCTCGTTACGTTATGAATTCCTAAGGCTTAATAATAAACACTGCATATTCTAAGAGAACTAATTCATGTAGAGGACCTCTTTTGAATTATTGCTTATAATGCACAATGCATTGTCCAAATGAATTTTACATTCCATTATTGTGTATCTCTCGTCCAAACAATCa
>21nt_Phas-37
CTACTCTGTCAGATGGAAGTTTGATACAAGTAAGCAGTGGGCCAGTGGCACCAAATCAGACAAActctctctctctcGGTAGTTCTCGGAGATTCCGAAATGGCGCCAAACTGAAGGATAGCATTCATGCCAGACTCACTCGGGTTTGTGGGGAGAGCGGACGGTGTGTGTCTAAACACAATTACATACCACCTGATTGGATGACTGAGCACGCCGAGCCCGCTCGCGGGAGCTTGGCAGGCCGGGTATGCCAGATTCCGCCGTATCGATAGATATACTCAAATAGTCTTaaaatgacttattttgtatctgctcatacaggctagatcttacttatacagccaaccaaacacacgcttacacaaagttaacacacgcagtgaactaagacaagataatgtgggcaaccaatcaagccaaaaatgactttttttatatccgctcatacaggtcgtgtctt
>21nt_Phas-38
CAGCGGAGGATTACCATGCATCGAGTCTATAGGGATAAGTATGTTCTAACAAGCATGGTCAATGTTACCTTGTGCTGCCATGCAGCCTCAATTATCTAATTCGACATGATAGTCAGGGAAGATGATCAGGGCCATAGATTATGCATGAGTGTGTATGTGCAGCTGGCTTTGCATGCCTGTTTTGTTTGATCTAATTTAATAGAATGACCATCTAGCATCTTGTAAGGAAATAGTTAGAAATTTACTCTTGTGCACATTCTTTTTCTGAATTTGAGTGGATGGTACACTCCAGACATTGTAAATGCATGTGCATAATTTAGATGGATTGATTACGTTGGATATGATTGTGTTCCACCAATCAAATTAAATATTGCATGCTTGCACATCAAGATTGTCGACTAGATTGAAGTTTGGTGGATTTAATTATGTCGGTCCCAAACCATACAAGTACTCTTTTCATGAAAGAAATGCTTAGTGACAAGGTaaaaaaaCTTGGATATTGAGTGATCATCTTGGGTTAATTAGCCTGAACTTAATTTACATGTTGGTTAGAAATTAAAGTAGGCCAACGAACCCATCCTAATAAGGCACGAGTTCAGTTTGCACG
>21nt_Phas-39
GCGTCAGGAATGCTCTTGTTACAGTAGAGGATCGCCGGCCATTGAGCCTATGGGGATGAGGATGCTCCGACAAGTAAGAGCAATATTGCTATGCACTATCATGCGCATCATTCATCTAAAATGATAAGATAGTTAAGACAGATTTTCAGAGCGAGAGCTCGTGTATGAGTGCGTTCGAGCTGCCTGGTGCGTGTCTATTTTGTTAGATCAAATATGGTACCCTCTAGCATCTTGTAACAAATTAAAGTGGTTACAAGTTTACTCTCGTGCACATTCTTTGTCTGAATTTGAGTGGACTATGCACTCCATACAACGGAAACACACACACATAATTGTGTTCCACCAATCAAATTAA
>21nt_Phas-40
TTGTTCCGTCGAGTGGAAGTAAGATAGAAGTGCGGAATTGATGCCAAATCAGAGACAAGTGTCACTGCTCCTTGAATGTTCTAAGATTGCTAGCCTGTGATGACTCTGAAGTGAAGAATACCCTCAGCAGTAGGGTGTGTTTGCATCATATTAAGAGGCAATGGTCATGTATATTTCAGTAAAGCTATCAAGGAGGCAAGGAGGCTAG
>21nt_Phas-41
GCAACAGGAGCACCTACATAGCTATACCGTCGGGTGGAAGTAAGATAGAAGCGTGGAATTCATGCCAAATCAAAGTCCAATGTCGCCACTTCTCGGTGTTTGCTTTGCAACCGATGTCATTGGTTCTCATTGGGCGAATATAATTTGCTATTGTAGGTTTCTTCTCTTCTCTGACAGATGCTTTGTTGGCTTGTTTGACATTTGTAGCAGATACTTTGCTGCTACGTTTGCGCCTCTCGTCTTCATGGATACTTGGTTGTTGTTCTTTGATGGTAGATGCTTTGCGCCTTGTTGTGCCGTCTTTCTTGGCGGACACTTTGCCGTAGAGGTCGCTCTAGTCTTCTCTATATATTGGATGCTTTGCTGCCACTACCGCATTCTATGGATGTTTTGCCACCACCGTTTTAATGCTCTATAGGCTACTACTGCATTGATCTCTAtttttttGGTCATGGGTTCAGATTGTTGAGATGTTAAGACCGCGGGTCTTTGCACCTTTTTTCTCCCTACTCAAGCCTTGTTCGGTTAATTCCATTACCCATGGATTAGATGAGATTGGAAAAAATTAAGAAGTTTGACCCACTCAATATCATTCAATCTATATGGATTGAGAGCTAACCGAACAAGTACTCAATGTGTTTTGGGATTGATGTGTTAATCCTAAGATTAATTGCGAGAGTTATGTACCTTTGAAACTCTACATTCTCTTATTGAAAAAACGTGCCTCATAGTACGGTTCCCAAAAATAATGAATATATGGACAACGTGTGGATGC
>21nt_Phas-44
GCCATGAGTTCAGGAAGAGTGCAGTAGGAGGGCATCTCACTCTATCTATTTCTCCACCACATGTTAAGATGGCAATGCATGACAGAGAGAGAATTGTGGCCTGGGACAATGAAGATCGCGATGACTCCATCACACGATGGCGGCCAAACACTAGAAAACATGTCTTGGGCACTAGTGGAGTTTGTGGAACCTTAACAGACCTCATATTTCTTCTTTGTGATCTTCAAAAGATCACATGTCGACGTGCTTTATCTCTATCTCTCAACTTCCATCAATTACCCCTTCCCCTTGGCAGCAACCCTAATTCAAGAGCAAGCACTCCAGGTCCACTTTCGACAAAATGTGGTAATTATTCAGCCACATTAAAGATGATTGG
>21nt_Phas-45
GCATTGGGAATTCGTCTATCCAATTTAGTACATTAATCCAACTAGCCCAAGAGTTTAGTACCACAAGTCATGACTGACAGCAGGATGGGTGCAGTGCGAGGAGAGGGGATCTCTCTTGGTTACATGTTGGGATGACAATGCATGTGGTAGGAGATAGGGGCCTGGGACAGAGAAATCTCGATGACTCCGTTGTCATTACCATCATGTGGCTCGGCCAAGCTATAATATAAACCTGTCTTAAGCAGATTGGTGGAGTTAGTCAGAGGCGGACGCAGTACACACGCACCACAGGCCACGGCCTGGGCTGCCTCGCGCGTCTGTATGGAGCATGTATTTGACCCCAGTTCAAAAAAGGATGCAAAGTCCAGGCTACCGCAAGCCTGCACCGCAGCACTGGCTCACAGCCTAGGCTGCCATAAAATCCTGGGTCCGTCACTGGAGTTAGTGGAACCTTCGTGAACCCCATTTCTCTTAAAGATCTCCAAGAGATGCCGAGATGTGCTTTATTTATATCTTTGAAGCTCTGCCGACCCCTCGCTAGCAACTCCAATTCCACAGTAAGCGCTTGAATGTAGAAAATTAACACCTTTGAACATTACAAATACTGCACTACTAAATGGTTACTGAAAGTCGTTAATTTGTCAAATTAATTTGGTGATCACAGACGAATGCTTGTTAGTAGACCAGAAAA
>21nt_Phas-46
GGGGTGTTAGAAATCTAGGCATTTCACATTTAATTGTATTCAGAAATACCCTAGCAGATTTGTGACTCGCAGCAGTGGCAGACGCATACATGAAAGTACATGCTGATCATAGCAGAAACTATAGTGAACTAAACAGATTGAGAGACTAAATTGTACAATGTAGAAGGGTCCATGCTCTGCTCAAAGCACTGATGGATTCATTCACACGACTCGACATCGCGGGTTTTCGAAGTATAGTGCTGGCTCATAAATGTCCTACGAGAAGAGGCGGTAGAAGACAATTCTCCGGTCAACGGCTTCACCAAGAAGTAGATGAATAGCATGTTTCTCTAAAATATACCACCCAGTCTCTCAGTTGCTTGATAATCGAGTTTGCAGCTTGCCCACCTAGTCTTGATTCGCCTCTGCCTTAAATATATTAGTGAACTCTGGCTGATGTTGTCCAAAAAATTCTTGATGTTTCTCATGCCTACTGCTCCTTTTTTGTTCGGTTAGCTGGCAGCCAGCACTGCTACCATTGTAGAAACAAAATACTGTAGAAGTCACAATCGCAGTGGGATTAAAG
>21nt_Phas-47
TTTACATTGTTACTTAGGAAGCTCAAGGTACAATTATAATTATTTGTTACGCAATGGAAAATAGAGTAATGTACGATAGAGATGAGTTAAATATTCTATCTTTATACATCACATAATTGACTCGCCACACCTTTTATTTATCTCAACTATCTTCTTTCTTTAATTAATCTCTTTACGAAGAGTTAATTAAAGGGTGAGATAAAAGGTAAATTCATTTGTATTGCCTTTAACTAATGAGTTCATTCCCACGAGTCGATATTGTCGGTTTTCGAAGTATAGTCGATGCAGATAGTTGTTTGTAGTGCTGGCTCTTTACTGTCCACTAAGAAGAAGAGGTAGAAGATAATTCTCCGATCAATAGCTTCACCAAGAAGTAACGAATAACATGTTTCTCTAAAATATATCATCTAGTCTCTCATTTATTCACAATCCAGTTTGCAGCTTGCCCACCTAGTCTTGATCAGCCTGTACCCTAAATATACCATTGAACTCTAGTTGATGT
>21nt_Phas-48
TGTCAGTTTTCGTGGGACCCCGACACTCTTAAATTAAGAGTGTCGGTACAGTGAAACCCACACTTTTACCTGTATTAAGAGTGTCGGGGCCGACACTCTTAAACTTACCGACACTCCTTCAACGTTTTCTTGTAGTCACAAATAAATTTTGAGGTAGTGAGTTTTATTGTTaaaaaaaGTAATCCATTTGGCTCCATACATTGGACTCTTGGGTGGAGGATAACAGTGCGACAGCTGTACGCCGCAACACATTTATTCATTCACTAGGTCACTCTTGAGTAGGAAAGCTGCTTCCGCATGTCCGTCTTGTGACTATGCAATCAAGCAAATGCACCATGTAGGACGTGCAAATAGACGAAAGTCATTGTGCTAAACACAAAAACTAAGTTGTTCCACACACAATGCTCTAGGATGTGATACAATTCTACAACAATATATACTAGATTCACCAAGAACGCCTCTCTAGCTAGTTGCATTTGCCATGTGTGACGGAACTTTGGAC
>21nt_Phas-49
ATGTCCAAAGCCCttttttttATAACGCATGCCCATCAATTTATTTAATACAATAATTCGAATACCATGTTAAAAAATTATATACATGGACTTATCAAGCAAAGGAACAGTACTTAAGCCACACTGGTTGCATTGTTACATTCTCCCTACCATTTATATTTACTCGATCTCCTGAAGTTAGTGTGACGATGCTAGTATGTATGGGATAGTCTTATATAGCCATAGTTTCCATATAAGTTTGAAAGTAATGGTGAATAGAACACAACTCATATCTCTTAGGCCATTAACAATTATCACGGCAGCGATCATCATCAATCGACTGGCAACGACCATGATCACGACTACAAGTCTGTGCAGGTGGTTCTTTACCTGCTTGCAAGAGGAGCACCTGTGTTCCAAACACGTCTCCGTCCCTGTCTCCTGCTTCTCTCAGTGAACCCTATTCTCGTTAATCCACTCATTCTTTACCATGGTGACAAGCAACCAGTACCGGTTTCCATGGTTGCGCGTGGCGTGAGTCCCTAGCTTGTCGGCACAAGCAGCAACCTGATAGTCATACTTCACGTCCATGGCACAATAGATGACCATGGCTGCCATGGGAGGGTGCAGCTGCATGCCGCGTTGGAAGGCCAACAATCCTTGTCCTCAGAATGGAAGGCCGAGATGGGTCGGTGCGTGACATGGAGCGATATGAAAGCAACTATCCTGATGC
>21nt_Phas-50
ATAGAACCGAGACAAAATTGGTAGACATGATTGAATACTTACATAGCATAAAGAAAATAATTAGCTAATAATGATCGTGCGTTGTTGGTGGAATCATGCAGGATTTGCCTTATAGCTAAGGACACTTCGATTATTGAGCATCCCAAGTGGTTCTCGTTCTTATAGTACACGCTTTTTATAGCACTGCACGTGTGCTCGACGGTGTCATCATGTTTCGGCAATACAGACTGTTTGCGTATGTCGGATTGATTGCTGCCCAACGTACTGGATCACTCGGAACAGCAACAGTCATTCACGTGCCCGGGAAATACTG
>21nt_Phas-51
TAAAAAGTCTGAGTTGTAGCTCACTCCTATACCAGGATGGTGATAACATGTTTATCAATGCCTAGTTTGTATTAGGACTGGGATGTATCAAGAAATCATCAACATCAAGATTCTCTCAGCTGTTGTTGGACTTGGCACGTCTACGGCCAAGAAGCTGCATTCTGGTGCCTAGGAAACCCACCGCATGGATTCCGAGGAGACAATCTGCTGGAAGAGAGATGCATTCTAGTTTTGTTACATCACAGTTGCTCTCTAATCATCATAGTAGCCTGGGTTTGTACCATGTGCTAGCTCCTAGTTAAACTGCTCTGTCAGCTTGTCACTACAAGAAACTGATAAATGTTCGTGGGTAAAAGTAAGAACGTGGGTACCGACGTTCTTACTTGAGTTAAGTTCATGGGTTATATTAAGAACGTCGGTACCTACGTTCTTAAGTTAAGTTCGTGGGTCTTAGCTAAAACCGTCGAACTTAACGAGTTAGGAACGTGGATACCCACGTTCTTAAGTTAAGTTCGTCGGGCATGTGTACACCGTCGAACTTAAT
>21nt_Phas-53
TAAAAAGTCTGAGTTGTAGCTCACTCCTATACCAGGATGGTGATAACATGTTTATCAATGCCTAGTTTGTATTAGGACTGGGATGTATCAAGAAATCATCAACATCAAGATTCTCTCAGCTGTTGTTGGACTTGGCACGTCTACGGCCAAGAAGCTGCATTCTGGTGCCTAGGAAACCCACCGCATGGATTCTGAGGAGACAATCTGCTGGAAGAGAGATGCATTCTAGTTTTGTTACATCACAGTTGCTCTCTAATCATCATAGTAGCCTGGGTTTGTACCATGTGCTAGCTCCTAGTTAAACTGCTCTGTCAGCTTGTTTCTCATGACAAACACAAAGCTTCCTCCTCCTCCATTTTGGAACATTTTGTATTGATTGCCAATGACATGTCTAGAGATTTTAGAATTTTGTTCAAATTAATCACGCGCTGATGAGTTTCCACCTTCTTCAGAATAAAAATACATTCTGGCGGGCTCTACTTTTCATATCTGCTAAATGTTCTCATGTTGCGTTATTTTGAAGATGGAGGATGTTTCCCTCCTGAGGCGACCCAATTGTCGAGCA
>21nt_Phas-55
TACAATTAGATGATTTGGACTTAAAGATCCAAGGACACAACTACAATCTATGGTTACCTCATAATGACAGATTGCAGACAAGCTTAGTTTAGaaaaaaaTATGTGGTGTGTCATAGTTGCGGAAGAACAACCCATTGCTTCAAAGTCTATGAACCTGATAGCTGAC
>21nt_Phas-56
GAATAAGCCACTGATCTCGTTGCTCATAGAAATGTGAATACCTTTTTAATTCCAGAAATTTAAGCACAAATATTTTTATTATACAAGAAAAAAGAGCGAGAGATTGAATGCCACGATGATTAGATTGACCAACTTTGAGTCTTGCTGTTTGGCAGGCAAGGCACCACGGGTGTGTGTAGGGTACTAGGGTCGTTCCCTACCTTTTGACTCTTGAAAGCTAGGACCCATTATAAAGTTGTTTGCACATTTCGTCATTTTTACGAGTCTAAACCTAGCAGTCTAGCCTTCACCGACATCTCGCGAGTCACGTCCGTCGAAAAACTCGAGCAATCGAGTGTTGGACTGTCAATTTTGTGAGTGTATCGTTCGTCCTATGGACCATCCCAATAACCTACAGGAGTGTTAGCGCAACATCCCttttgtgttaaatatttttaaaatatttttatttttatatatacatatatactatgtataCGAGCTGGGTACACGGGGTATGCCAGGGCATACCTAGCATACCCCCTAGATACGACCCTGCTTTCTGCTTGTTGCAGAGAAGCAAAGAGAGCTAGCTGATTTCTGATGC
>21nt_Phas-57
TTACCACCAGACACAAATAAGTAGCTATGTACGTACACGAAAAATGTATGCTATGTTGTTTAGGCGTGTTGCAGTTAGTGTGACAATGGGCTCTAAATTTTACATTATAAGATTTAAGGATTGGATCAGATTACGATCGATCCATATTTCTATTTATTTTTGAACTAAAAATTATTTAGTGTCCTATCATTTTATCATTTTGTGaaaaaaaCATTTGGATCACGATACATTACCACCCCTAGTTACAATTACAAGCACCACTCTACCAGCCATGCATGTGTGTGTCAAACCAAAACAATCAAAACAGAGAATGATTCACATTTTAACTGCTGCATGCATGGTTGCGCGTGCTACAAGTATGCCCACATGTGTTTCAAAATATTGGATGGACACAAACATCATAATCTGGTCACTTGTACCACGATTAACATGCTATGAAGAAATAAAGATTATGCAAGTAAACAGTATATAAAATAGCATCAGGATACATCTTCTGCTAAATAATCAAGTCTAGTTTTCTTTGGTGGCAAAGGAATAAATTGTTAGGGGAAGAGATCATCTCAATATGGTTTTCGAGGCTCATGCATGCATCTACGTGTGTGTGTCTTAGCTATAGCAGTGAATGCCTATGAACCTAAAATCTATTACT
>21nt_Phas-59
TGCAAGCACCACTCTACCAGCCATGCATGTGTTAGTCAAATCAAAACAATCAAAAGAGAACGATTCATATTTTAACTGCTGCATTCATGGTTGCGCATACTACAAGTATGCCCACATGTGTTTGGAAATATTGGATGGACACAAATATCTGAATCTGGTCACTTGTACCACGATTAACATGCAACGGAGAAACAAAGATTATGCAAGTAAAGAGTATATAAAATAGCCTCAGGATGCATCTTCTTCTAATTAATCAAGTCTAGCTTTCTTCGGTCGCAAAGGAATAAATTGTTAGGGGGAAGAGATCATCTCAATATGGTTTTCGAGGCTCATGGATGCATCTACGTGTGTGTTTTAGCTATAGCAGTGAATGTCAATGAACCTAAAATCTATTACTGGACGGCGAGTAACCACAAAA
>21nt_Phas-60
TTTGGACTAAAAATTATTTAGTGTCCTATCGTTTTGTCATTTTGTGAAGAAACATTTGGATCACGATACATTACCACCCGTAGTTACAATTGCAAGCACAACTCTACCAGCATGTGTGAGTCAAATCAAAACAATCAAAACAGAGTATGATTCACATTTTAACTGTTGCATGCATGGTTGCGCGTGCTACAAGTATGCCCACTTGTTTTGAAATATTGGATGGACACAAATATCAGAATCTGGTCACTTGTACCACGATTAACATGCTATGGAGGAACAAAGAATATTCAAGTAAACAATATATAAAATAGCCTCAGGATGCATCTTCTGCTAATTAATCAAGTTCAGCTTTCTTCAGTCACAAAGGAATTAATTGTTGGGGAAAGAGATAATCTAAATATGATTTTTGAGGCTCATGCATGCATCTACGTGCGTGTCTTAGCTATGGCAGTGAATGCCTATGAACCTAAAATCTATTACT
>21nt_Phas-63
CCATGCTCAGATGTCGAGTCCGTGAACTTATTCAAGACCTAGAGGCTTCAACACCTTTGCAGACTTCACGGTCAAGCTCACCATCGTGCTGACTATGATTAGTGATTTATGAATTCTAAATTTAAAATATATGATATACATAGTGATAAAATTTAATTTATTTTTATCTCTATATATAGCACGTTTG
>21nt_Phas-64
AATTTCAGCCaaaaaaaTGTATTCCTCGACGACAGTTTCTAAACGAATCGTCTTCCACAATCCATCTCTTCATCAATGCAGTCCCGCGAGCGCAGGTCAACTCATCCTGTTTTCCTCCCAAAAAACAGTACCACCCCTACACCACTGGCATACGGTACAAAAGCTCGGACCGAACGCTCCTACAACCCTACGTCATTTACACACGGTTGAGCTGGGACGGTCTGAGACTGGGCCTACAGCTTCCTAATGC
>21nt_Phas-65
GCTCAGCTCAAGGATTTTCTTTTCAAGCTCAGAGGTAGAGATGTCATCACGCTTCTTTGCCAGTGCATCCAGCATAAGCTCATCTTCCTTCTCTTGGTATGAACTCGTTTCAGATAAGGCAATTTTGCGTCCAGAATTATGCACATTTGACAGTGCATGCTCATATTCTGCCTCCTGTGGATCCTCTTGTGTATCCTCTTGCAAAATG
>21nt_Phas-66
GATTGTGTCGAGTGAAAAGGCGGAGGTGGAGAGGAGCCTGCAGGACTTCAGGAAGGCGGCTGAGGCTTATCGGGTGGACATGGAGGGAAAATTGAAGGCAAAGTTGGATGAATTGAAGGTGTTGGGTGCCGAGAAGGCGGAGATTGAGGCCAGAGTAGAGTCATTGGAGGCGAAGCTGGTGGCTGCAATGGTTGACAAGAGGGAACTGCAGGCTGAGGTGGCGGCAAAG
>21nt_Phas-70
ATACGAGCCCCCATCCAACCCTTTCGCACTAGAACACGGAGTTGCACTGGCTCAGATTATCCACGTCGTTCGACCAGAGACCACATCATCGGTAATGCGATGTTAGCTCACCACTCCATCGAAGAAGACAATGGATAGAAGTTGAACACGACATTCATTCTCAAGAGAAATTTTACACACTCGTACACCACCCGTGCGACGCCCGCAAACATCGTCGTCGTCTGCTTCTGATCATGGATGTGTATCCTAACCTGGATGGCTCGGAGCTCAAATACATCGTGGGCTATCCTAGCTAACGAGCTTCCTAGAGAAGAAATTTTCTAGGATGAGATGAGACTAGCTCGTTGGTGAACCCAGGAGTAGCGAAGACTCTCGTCTCAGTTCATCACCGATAGACTACAGAAATAGGCCTCGATCGACACGTTGCCGATTAACGTGCTGCACATGCTCTGCACGTAGGAGCAGACGGTGAGAGTAGTTTCTGTCTCCGACTTCCTGGTGC
>21nt_Phas-71
ACACGTGAAAGGACAGAGACTATATCTCGATCGTATTTCAGAACTTCCATTAATAATAATTATACAACAGTGATCTTTGGGTAAGCCAAGTTTACAAACACAGTTTCCCTAAACTCTTTCTTTTGCTGAAAATTAAGTACATTATTTCCATGAGCCCATGGAACACAGTGAGACAAGCTAGTTGCGATGCTCCATCGAAGACAACGCTAGAGAAGATTCGTCGTTGCCGGGGGTGACATGAGTATCCAAGGCCCAGGTTGCCGACTGCTCATCATCCATGAGGACACGGTGGTACTGGAGAGTAAGATTGTTGGTTGTTTCAGCTTCCTCAGGC
>21nt_Phas-72
AGCTTGGGACCAGATTGTTGTTTTTACATCTTGTCATCCACAAACCTGTGGGCAAACTAAAATTGTCACTTGAACACTTTTAACATTATTGTTGTGGGCTATTCTAAAGAATTTCAAATTATGGTAAGAAAGTCTACCTCATGTGGAGTTTACATATAGGAGAACAGTACATTCGACTACCAAATTATGTCCATTTAAAATTGTATAtaggtataaactcactgctcccatcaaccttttatcattgcttatgctagaataagtgatctttaatgcaaataggtctcggacgacatgttgctaaatgacatggtacacatcatatgtacgaaggagtaggcgtcgagacttgtttgtctccgccttcctggtgtctccgcttccgattcttattcctcttaggtataaactcactgctcccatcaaccttttatcattgcttatgctagaataagtgatctttaatgcaaataggtctcggacgacatgttgctaaatgacatggtacacatcatatgtacgaaggagtaggcgtcgagacttgtttgtctccgccttcctggtgtctccgcttccgattcttattcctc
>21nt_Phas-73
ATCAAAGATATGATCGAGGAAAATTATACAATTAATAGTAGGCATCAAATGTGATGCCACTCCTTTTGCTCTGGCATCAAGACCCAGAGGTAGCTTTGATTCGTTTTCCAGaaaaagaaaaaaTGATGACTGGATGACTCTATTACGCAGACAGTGAGCAGCAGTCTCAAAGTTGTTATATATGGTGATAGATGTTATTCTTTACTGCTAGTATGAAGCAATGATTCTCCAGGATTAGGTATTACGTTGTAACTCAAAAAGTTCTAGGGTTTACGATTAATCACATGATTGTCCTCGCCAACTTATTCCATAGTGAGCAGACCACAGTCTAAGTCGATTATCACAACAATGATCTTGAAGCCTTCCTCATAAAAGGATTTCTTAAGTCCTTCACAAGGGCTGCACCATTAGTATGGGTACACTTGTTATGAAGTAGGTACTACTAATCATAAGTTACCAAGCATAGTTAAAAAATGAAGTACTATATTATTTTGAGGAGCTCACGGAACACAGTTAAGACAATGTCGAACATCTTCTTTCCTGCATGTTGCGGTGCTCGTGCTCCACCTAAGGGCAGAGCGCTAGAAAGAAGATCTGTCGTCGCCAGAGATGACATGAGATTTCCATGGCCTAGGTTGTTAGCTGCTCATCGCCCATGAGAACATGGTACCGCTGGAGAGTAAGATTCTCGGCTATTTCAGCTTCCTCACGC
>21nt_Phas-74
CCAACCAACGGCGATGCGGATACGGTCTGAGAATAGTGCCTCCTAGCATTGCCCGAGCTACTTTCGTCACCAGTATACGAGCCCCCAGCCAGCCCTTTCGCACTAGAACACGGAGCTACACTGGCTCAGATTATCTGCGTCGTTCGACTTGCTCCTAACCTACAGAGACCACATCATCGGTAATACGATGTTAGCTCACCACTCCACCGAAGAAGACAATGGATAGAAGTTGAACACGTCATTCATTCTCAAGAGAAATTTTACACACCTGTACGCCACCCGTGCGACGCCCGCAAACATCGTCGTCGTCTGCTTCTGATCATGGATGTGTATCCTAACCTGGATGGCTCGGAGCTCAAATACATCGTGGGCTATCCTAACGAGATTCCTAGAGAACAGATTTTCTAGGATGAGATGAGACTAGCTCGTTGGTGAACCTAGGAGTAGCGAAGACTCGCGTCTCAGTTCATCGCCGATAGACTATAGAAATAGGCCTCGATCGACACGTTGCCGATTAACGTGTTGCACATGCTCTGAACGTAGGAGCAGACGGTGAGAGTAGTTTTTGTCTCTGACTTCCTGGTGC
>21nt_Phas-75
ACTTCCATCCATAATAATTGTACAACAATGATCTTTGGGCAAGCCAAGTTTACAAACACAGTTTCCCTAAACTCTTTCTTTTGCTGAAAATTCAGTACATTATTTCCATGAGCCCATGGAACACAGTGAGACAAGCTAGTTGCGATGCTCCATCGAAGACAACGCTAGAGAAGATTTGTCGTCGCCGGGGGTGACATGAGTATCCAAGGCCCAGGTTGCCGGCTGCTCATCATCCATGAGGACACGGTGGTACTGGAGAGTAAGATTGTTGGTTGTTTCAGCTTCGTCAGGC
>21nt_Phas-76
AGCTTGGGACCAGATTGTTGTTTTTACATCTTGTCATCCACAAACCTGTGGGCAAACTAAAATTGTCACTTGAACACTTTTAACATTATTGTTGTGGGCTATTCTAAAGAATTTCAAATTATAGTAAGAAAGTCTACCTCATGTGGAGTTTACATATAGGAGAACAGTACATTCGACTACCAAATTATGTCCATTTAAAATTGTATATAGGTATAAACTCACTGCTCCCATCAACCTTTTATCATTGCTTATGCTAGAATAAGTGATCTTTAATGCAAATAGGTCTCTGACGACATGTTGCTAAATGACGTGGTACACATCATATGTACGAAGGAGTAGGTGTCAAGACTTGTTTGTGTCTCCGCCTTCCTGGTGT
>21nt_Phas-77
ATCAAAGATATGATCGAGGAAAATGATACAATTAATAGTAGGCATCAAATGTGATGCCACTCCTTTTGCTCTCGCATCAAGACCCAGAGGTAGCTTTGATTCGTTTTCCAGaaaaagaaaaaaTGATGACTGGATGACTCTATTACGCAGACAGTGAGCAGCAGTCTCAAAGTTGTTATATATGGTGATAGATGTTATTCTTTACTGCTAGTATGAAGCAATGATTCTCCAGGATTAGGTATTACGTTGTAACTCAAAAAGTTCTAGGGTTTACGATTAATCACATGATTGTCCTCGCCAACTTATTCCATAGTGAGCAGACCACAGTCTGAGTCGATTATCACAACAATGATCTTGAAGCCTTCCTCATAAAAGGATTTCTTAAGTCCTTCACAAGGGCTGCACCATTAATATGGGTACACTTGTTATGAAGTAGGTACTACTAATCATAAGTTACCAAGCATAGTTAAAAAATGAAGTACTATATTATTTTGAGGAGCTCACGGAACGCAGTTAAGACAATGTCGAACATCTTCTTTCCTGCATGTTGCGGTGCTCGTGCTCCACCTAAGGGCAGAGCGCTAGAAAGAAGATCTGTCGTCGCCAGAGATGACATGAGATTTCCATGGCCTAGGTTGTTAGCTGCTCATCGTGCATGAGAACATGGTACCGCTGGAGAGTAAGATTCTCGGCTATTTCAGCTTCCTCACGC
>21nt_Phas-78
ACGGTCTGAGAATAGTGCCTCCTAGCATTGTCCGAGCTACTTTTGTCACCAGTATACGAGCCCCCAGCCAGCCCTTTCGCACTAGAACAGGGAGCTACACTGGCTCAGAATATCTGCGTCGTTCGACTTGCTCCTAACCTACAGAGACCACATCATCGGTAATACGATGTTAGCTCACCACTCCACCGAAGAAGACAATGGATAGAAGTTGAACACGTCATTCATTCTCAAGAGAAATTTTACACACCCGTACGCCACCCGTGCGACGCCCGCAAACATTGTCGTCGTCTGCTTCTGATCATGGATGTGTATCCTAACCTGGATGGCTCGGAGCTCAAATACATCGTGGGCTATCCTAACGAGATTCCTAAAGAACAGATTTTCTAGGATGAGATGAGACTAGCTCGTTGGTGAACCTAGGAGTAGCGAAGACTCGCGTCTCAGTTCATCGCCGATAGACTATAGAAATAGGCCTCGATCGACACGTTGCCGATTAACGTGTTGCACATGCTCTGAACGTAGGAGCAGACGGTGAGAGTAGTTTTTGTCTCTAACTTCCTGGTGC
>21nt_Phas-79
ACACGTGAAAGGACAGAGACTACATCTCGATCGTATTTCAGAACTTCCATCCATAATAATTGTACAACAATGATCTTTGGGCAAGCCAAGTTTACAAACACAGTTTCCCTAAACTCTTTCTTTTGCTGAAAATAAAGTACATTATTTCCATGAGCCCATGGAACACAGTGAGACAAGCTAGTTGCGATGCTCCATCGAAGACAACGCTAGAGAAGATTCGTCGTCGCCGGGGGTGACATGAGTTTCCAAGGCCCAGATTGCCGGCTTCTCATCATCCATGAGGACACGATGGTACTGGAGAGTAAGATTGTTG
>21nt_Phas-80
ACAATTGTACTGCATGGCGAGCCAAGTTTACAAACACAGTTTCCCTAAGCTCTTTTCTTTTGCTGAAATTAAAGTGCAGTATTTACATGAGCCCACGGAACACGGTTAGACAAGCTAGTTGTGATGCTCCATCGAAGACAACGCTAGAGAAGATTCGTCGTCGCCGGGGGTGACATGAGTTTCCAAGGCCCAGGTTGTCGGCTGCTCATCATCCATGAGGACACGGTGCTACTAGAGAGTAAGATTGTTGCTTGTTTCAGCTTCCTCAGGC
>21nt_Phas-81
CAAAAAGTTCTAGGGTTTATGATTAATCACATGATTGTCCTCGCCAACTTATTCCATAGTGAGCAGACCAGTCTGAGCCGATTATCACAACAATGATCTTAAGCCTTCCTCGTAAAATGATTTCTTAAGTCCTTCACAAGGGCTGCACCATTAGCATGGGTACACTTGTTATGAAGTAGGTACTACTAATCATGAGTTACCAAGCATAGTTAAAAATAAAGTGCTACATTATTTTGAGGTACTACTAATCATGTTGTGGTGCTCGTGCTCCACCCAAGGGCAGAGCGCTAGAAAGAAGACCTGTCGACGCTAGAGACAGCATGAGCGTTCCAAGGCCTAGGTTGTCAGCTGCTCATCGCCCATGAGAACATGGTACCGCTGGAGATTAAGATTCTTGGCTATTTCGGCTTCCTCACGC
>21nt_Phas-82
CCGGCAGCAGCAGCAATACACAATGGGATGACATGATATCTTGTCTGAGAGAGAGTATTAAAGAAAGGTGATCATGGAGGTCATGTATATATTTGTTCATAGCTAAACACAATTTCACCTTTTGTTTCTAAAACTAGTTAAGAAAGATGATCAAACAAGAAAATGAAAAACCAAGCTAATGATTTTGCTAACGTGTTCATATTTGTAAGCAAGAATAATTATATCTGTATAGACATCTTGATATATGATA
>21nt_Phas-83
GCACTGGGAAAAGAACATGATCTTCAGCAGAAACACAAGGTAATCTCTAAACATTTTGATTCTGCTATCTATATTTTTAAAGAAAATAGACAGGAACTCTTTTCATTATTACCTATAAAGACGTGTGAAACATCCTTCTTTTTTACTACTAATCTAGCCACCCAAGACCTGTAAACATAACTTATGAAGCACCACATCATGGATATGAACTAGAGCTAAAACATCTCTTTTGTTTGCTCTGTTGTGCTGAAGACTATAGCTGGTAAGATCAACAAGCAGTGAGATTGTTTTAGGGAATTCGGCTCTTTATCGAGTGTCGAGCTATTTACCGAGAGTTTTCTGGGCTGAAGCATTCGGCAAAGTAGATATGTCTGATAGTGTTTTGTTTTCTGGACTCAACAACCACGGCCCACGGTGCTGGACGGACGGACGGACATTCTCGCAAGCACATTTAAGCTTTGTTACCATGTGTTAGATTTTAATTAAGTCTGATTTGTTTTTAATTCTATTACAATAAAATAAACCACATTGCCAATAGTTAATACTAGGTGCAGCATGGTTATTCTTGTACTCCCTCAGtttttttATTTGACGTTTTCTTGTTCAAAAATGAACTATGCAATATCAAATA
>21nt_Phas-86
GCACCGGGAAAAGGACACGCTCTTCAGCAGAATGACAAGGTTAGTACTAAATATTTTGATTCTGCTACCTATAGTTTTCTTAAAGAAAATAGGCTGGAGTTGTTTTCATCATTATCTAAAAAAGCATCCTAAGTGAAGCGAGATAAGGCAGAACCGTGTCTCATGCTGACAGTATCATTGTTGTCTATCTACTAAATATTCtttttttCTACCAATCTAGCCAAGCGGGATGGAATTTGCCGTAAACATATCTTGTGAAGCACCACGAGGTCCACGACATGAATTTGAACTGAGCCAAACATCTAATTCCTGGACTTAGTCACGGGCTTACGACGCATCAGAGATGGACATGCTTGCAAAAAAGATTTAGTCAAAGTCGTGTTCGACATATCCACTCGGTCAGTGGCAGCAGCAACACCCACAACTTTACTGCCATGttttgttagattttaattaagtttgatttattttaaattttattaaaataatttaaatCACAATGCCAATAATACTAAGTGCAGCATGATTTATTCTTGTATACAAAATAATGATAGGGGATTGACTCAAATATAAGCGGATGAATATTTTGTGAGTTAGATCTAAAGCTTAACAATCGGTAC
>21nt_Phas-89
GCATCAGGACTACGAATAGCATGGTGCCACGGTTGTAGCCGTCCAGGGACGGAGATAGAAAtttttttAGTATGGACTAAACTAAATCGTTACCGTATAAAAGCTGCATATTTTGAAGCCTGTGCGGTGTACACGAAGTGAACAGACGAGAGCGTGTTGTGCGTTGCAATGCGGACGGAACATGCATGCTCCTCGGTGCATGCGGTAAATGGACGACAAGCGAAGCGTTGATTAAATGAGATGAGCACAGGACAACAACGTTCAACTTCACGCATGGGAATGCTGGACGGCTTCCTTTGCCCAAACATAAGCAAGGTCTAGAATGACTTTCTTTTCATATAAACCACATCGACATGCGGTAGAGCATTTACTACCCCTGTTCCTTCTCCCGTGGCACTCTTAATCGGGGTCCGGTAGCTCCTCTGAGGATTGTCTCTGGTGCACATTGTTCTGACGTCACTGTCTTTTGTCCTGACGTCGTGAGCGTTGTTTTGTCAGCCTTCTTCCCCTATTGGTGTGATGTTAGGATGCGTTTGGTTGAGGAGCCACCGGAGTGGAGCGGCTCCATTCTAGATTTGAAGAGTAGAACTGCTCCGTTCTATGTTTGGTAAGCAGGATGGAGCTGCTCCATTTTTTGTTTGGTTGGGGAGTGTATTAGAGCGGAGCCATTCAGTTTTTTGTTTGGTTGTGGAATGTACCACAGCAGAACCGCGGCAACATCACTCAACAACCAAAACATTGAAAACATTAGTTATATGTGTTATATGCTATGACATGTGCGCATGAACAATATGTGTTCATATCCATAGTACCAAAA
>21nt_Phas-90
ACATTAGGATACTAGATAAGACATTTTTGCTGCCGCACTATTCTAGTTTATACTTAGTATGGTACCTTTACAGATTTTGTAGTAGGTGAGGCTAAAGAGCTTGAAGAAAATGATGCTTTGGCATAAATGTTACACGACAAAGAGAGAGATTGTGAGAACAAAAATGTTCaaaaaaaaCTGGAGGATATGTTAGAGGGTCATAAAACTTTTTGTTATACCCAAATTGTAAAGAGGACCACAAGAAGTTGCGTAGCATATTGGAATTGTTGCAGTGAAAGTCAACAAATGGTATCACTAACAAGGATTTTAATGAGATCTCATCATCTCAAAACACATAAAGAAGTTCATTGTAGAGGGGAACGAATTGTCATGATGAATATATGAAGCCAAAGAGGTTGTTTGCTTTTTTGGTTTGGAAGTGCAAAATATACACGCATGTCTTATATTGAGTGTATCGTGTATCATGGTGAGAAGTACGAGAAAATGTAAGTTTATCCAATGTGCAAGGCATCAGGATCGATGA
>21nt_Phas-91
TAAGGACGTACCCAACACATAGTTGTGATGGGGTGGAATGTTACTTACGGGGTGTTTGACAAAGCTCATATAGCTTCGCTCCCAGCGAAAATTACTATCGCAGAGTCAAATTGGGAAAAATCTGAACTGCTTCACTATGGGAATGGAGTGAATGTAATCTCTATTTTGTACTATAAAGTGAGATCaaaaaaaCCTGGCCCCACTCTCTAACCACTCATAAATCACTTCACAGCCTATTTGCCCAAATGGTTTTCGTCAAATAGATTCACTTTTGCTAGAGAATCACTCGGAATCACTCTATTAGAGATTCAACTCTCGGAGCTAGAGAATCATAAAGCGGAGCTCTGCTAAACGAGCCTACATACACAAGAACATCTTCCTATGTTTCGGTGACCGCTAAAATAATTGGCAAACTGCTGaaaaaaaaaCTGGCAGCAAAAATCTTCTCAGTTAAGGAATTGTAATTAACATGGTGAGTGCCACCATTTTTAGCATTGGCGGATTGGAAGGCGTTGGAGAATGCAGACCTGCTAATAAATAAACT
>21nt_Phas-92
GAACTTGTCGAAGAGCTCGCTAATGGCGTCAAGGATGAGCTTTGTGTGGAGCGACATGTCGATGAGATGAAGTTGAGAAAAACAGATCGAGGTACAAAACTCCAAGGATCGAATGAATCCGATATCAATTGTTAGCACACTTCTCAGACGCACACATAATAGCTCGATTCAGTGGTAATCTGATTACACAACCTCAGGGGGAAGGGAGGTTTGCAGCAACTGATCTATACGGATGAGTGGATCACTATCACTAGGGCATAGGAAGATGTGAGGTCAGAGCTACAAAAGATGAAGGGTCGGAAGGAGGAGGACGTGCAGTAACGAAGATGTCTATTCTCTCTCAATATTAGATGGCTCTTTACTGTTCATGTTCTCCTTCTGTGGCATACCAACCCATCATGTAACACTCAGACCAAACCAAGGCTTAAGACCCATAGTGATCCTTGACACATCAACAATGTCTTCTCTGGTATCCTAATGT
>21nt_Phas-93
TTTATACCCTGCCTCGATAAAATGCAAACTTACATTTTCTACATCTTTTTTAAACGAACAGCGGCTCACAAATATGCAGGTTGGATTATAATTAttttattttttgtttttgtttagtctttttGACCAAAAACATCCTTGGATCTACTACCGGAATATGGGGCTTTTAATTTTGTTCATCTTTACGAAAATCACTCATGTGCCATTTGTGAGCTGAGTCACTTATGACATTTTCTATGCGACAATCACTCATGATTTTATATGCCCCTCCTCCAATAAAAATAACTAAAAAGTTGATTTCCCCTAAAATAGCAATGGATGCAAAGGTGACCAGCGACACCGCGGGGAGAGCATCATCTTTGCTTTGCCTCCTTTTCGTACCTCTCCTCTGATAAAACAAATTAGCTGCAGCTGAAAGCTACTGCGACTGAGACATTCCCGAAAAAAGGTACAGTACTTAGAAGCAGCAAAGGCTTGCAGCAGCTGAACTGCTTGCTAATGC
>21nt_Phas-94
TCTGCTGCCCCACCTGGCCGTAGGTTAATGGAGCGTACAATCTAATTTTTTGTCATTGTCATATAAAATGTAATGTCAATGACTCAGTTGTAAATGACTATTAATTTAGTTTCGTTCATAAAGACAACAAAAGACTAAATATCCCTATCCGACACAAGCACACCACGACACCGGCCTCGTCCCAATCTACGTCTAAACCCTAGCCGTCTGATATCGGTACCCGTGATACCTGTTAGTCATCGACTCGTCGTTGGATGTCTGTTGGTTGTCTTCCATCTCCTTCGTGGCACCACCGACACGCACCCTTGTCTGTGCCGAGGCTCTTGATCAACAAACAGAATTGGCTATTTAGTTAGGTTGCCCACTACATAATACCAGCCACTTGGTTGGCTCGCCGTTCTATAATCCATTCTTTAAACCGTCGCCACTTGCGCTTGTCTGccctatatgaatccgtggagaacttccctatatgtatcagtggagaacttcTATCTAGTGGTGCCATTGCGGTCACTCGCCAAGCATATGTCGCATTGAAGTGATGGCTACCGTAGCGACACGATCCAATTCGTCTTCCTGACGT
>21nt_Phas-95
TGGATGTAATTAACGGGCTGCGCTCAATGGGTCTCGACAATCTGCGAACAATGTATTTTATCACAGGTCAAACTTCTACTTAAGATAAAGTTTAATAATACAACCGACCGCTGGTTGTAAGGATCTTTAATTCTTTATATACTACTATTAAGTCTATCCGTGTAATAGTTAACTCTTTAGTATTAATGTAGGATCCTTTTTGTCTATCTCATAAAGCTTCTTGTGTTAAGCCGGCTGTAAGTTTACAACTAGTTTCTCCTCTCACTTCTCTTAATTATCTCTTCTCCACCTAATAATATATGCGGCACATGAATACACACGTAACAATGGATGCAAAGGCATCCAGCGACATCGGCGGAGAGTATTATCTTTGCTTCCCCTCCTTTTCTTACCTCTCTTCTGATACAACAAATTCGCTGCTGCTGAAAGCTACTGTGGCTACGACATTTTGAGACGATGGTACAGTACTTAGAAGCAGCTAAAGGCTTGCAGCAGCTGCAGCCGAGCTACGGTACTTGGAAGCAGCCGAACTGTTTGCTAATGT
>21nt_Phas-96
CCATTTAtttttttATCTACTATGATTGAGTACCACAAAGATACATGGCAGGCCTTGCACTAATGATTGCTGGATGTAAAGCAAAACAAATTAAGCAATTTCAAGCGACATTATTGGTCGTCCTGAGGCCGCTCACCTCGAAAGAGATGCATGGACACTTGAAACACTGTGAGAAAGGAAGAGACCGGAGCCGCTACGACATCCCTAGATATATGCATGATGAGAGCATTACaaaaaaaGTGTCGATAAACCACTATGTACCGCGCGCGGTCCTTTCTCTTTCCCGTGCTCGCTGATGCCTTACCGTCGATGtttttttttCTCAATTTTCCTGAAGTGACCCCACTTTACCGGCAGTGTGTAGCTGTTGTGACGCTGCTATTCGTTGGCCTGATGC
>21nt_Phas-98
CGACTAAGCCGCCCGACACAGAAACCCACTCAGATCTTAGCACAAGGAGACCAATCAAAGGAAGAATGCCCCACCACCGCCATCCTTGGGGTTTGTGCCAGCCTCTAGTAGACTCTTCCAATGATGTGAAGTTTACCCATATGAAGTTTCACTCTTCGGTGAAGTTATGTGAAGTTTCACTCCTCGATGAAGTTTCGCTCTATGCAAAGTTAGTGTTGGAGAGAATGTGAATACTTGGAGTTAGAGTTCAACCTTTTGTGACAAACCACCAAATGTGTGATATCCTGGCCCCTTGAATGGTGATATCTTGGCCCAAGGCTTAATATAATTAATAGAGTATTCGTAGCAACATGGTGCATAttttttttCGGAAGCCTATCTCGAAAGAACCTCCAAGTTAAATGTGCTTGGCTTGAAACAATTTAGGATGTGTGACCGACCGTGAAGTTTTCTTGGGTGCGCATGAATAAGAACAACGTGTGCACCAAAGACTCGTGTTGGTCTGTCGGGACGATATATGATCGTAGAGAGTTGTCAGCCGCGGTTCCAGGAATTGGACGGAGTGTTACAAAATGGCTTGAAGCTCATGTACAAAGATTTCATGCACGTACCATGCACCATCCCTCTTGAGTTGTGAGGATGCTTATTG
>21nt_Phas-99
GCATCAGGAATTAGACACCTAAGGATGTACCCAACACATCGATCTGCTGGGGCGGCCGAGATGCTACTTATTACATACACAAGAACTTCTCTCTAAGTTTTGGTGGCCGCTAAAACAGTTGGCAAACTGCTGAAAAAGATGAAGAAGTGGCAGTAGTAATCCTTCTCGCCACGACAGTAGAGCAGTTCTAATTAACACGATGAATGTCGCGTCCACCAATCTGTCTAATCCGTTCATCGCTCATGATATTGATGAGATAGCTGGCCTTGTAGATGCATTGATGATTAATCTGTCACTGCCATCTACCATGTATATATGTTCTTCACTTCGGCCGGCAACCTTTCATCTCAGCCGACTCCTTTAATTCATTCTTTGTAGTTTGGGGAGCTTAATTTCTGCTGGTGCGTGCAGCCCCCGCATGTTGTCTAGTGCCGAAGGTGTGGACTGCTTTCGAATGGGAGACAATAGGATACCAGACAAGACATTTTTGTTGTAGCAGAGAGGAGAGGGGCGAGATGGAGACGAAAGAAGGCGCCGATCGCGTTTGCCCCTCATCCGATGGCTATTCCGGTCATGGATGGAAGGATGTGTTTGAtaaaaaaagactaaacaaaaacataaataaaaTAATTATAATGCAATCGTGCGTATTTCGAGAATCACCTATTTTATTATTTTTAATATACAAAATACATGATTATAAAAAATACTAATACACGATGGTGGATGGTAGATTTAATGCAAATGTCGGCCTGGTCGATATGTAGCTAGAGATGGCAACGTGGACTCGATCTTTGATTTCCTGTGAGGAATTCTTTTATTAGAGGATGGGTACGAGGACAATTTGATCTTCATTAGGATCTATATGGTATAAATTCATTACCTGTCAGATCTAACAGGTTCAAGTATGATTACTTAATCCCTGTATCCCATACATGTCTACCACTACTAGGGCTGGACGAAAAACTCGTAGCTCGTTAACTCGCTCGATTCGACTCGACTCGTTTATAATTTGTAACGAGTTGAGCTTGTATTTCAACTTGTTACGATAACGAGCCAGCTCGAGCT
>21nt_Phas-100
ATTCAGTCTGTCCCGGATAAGGGCCTGTTCGGTTACATCAGAACGAGACTAGGAACTATTCTAGATGATCAATTACTTTATAGATTAAACTATCATTCCAAGTGGAATTGTTCCGGATGTTGAATCCGAGATAACCGAACAGACCCTAAAAGAACTTGGCTTGCTCTGGACTGGATCCACCCATTCTGCAATTTGATGTGGCAAAGAAAGCATTCTGGGGAAGAAAACGAATATGGCATCCGATCAGCATGATTTGGCGCCGGAAAGGAAACCGGACGCTCCCTGCCATGGAAACCATGGACATTGAAAGCCTGACCAATAACATCGCTAATCAACAATCACGGTGGAGGTCGAGGTAGAGGCCCTTTCCACAGCTTGATTCCCGCCGAAGATGACAACCCACCAACAGCGAGAACAAGGAAACTCACCTCCACCGTCGGAGTATGTCACCACCATTCTCGAACAGATTCATCTATAACTAGTTTGGAAGTCACAAAACAGGAGAGTATTGAAGAGGTTAAAATCCCTCGGTTATTCAATTTTGAATAAGAAAGTGATTTTAGTCCTTCTAATACCCTCTAGTATTTTAGCTTTCAAACTAGCCCCTACCAGGAAGAACCTGCTTCCATCACCAGCCTGCACTTGAGAAGCGCTATGTGGAGAGTCGCTACCACGCAAACCATCGACGAAGCCTCATCGGTCTTCCTGGTTGGACGAATAGTTGTATCCATTCGTCCGCCGGATGGAGCTGTGTATTGTACAGGCCTACATGCCC
>21nt_Phas-101
ACAAGTCAACTCTAATCTAAAGAGAGGTCGTGCAAACCCTGTCAAGAAACAACGAGTATGTGGTGGTTTCTTGGCAGAGTTTGCAGAAATGAGGCCGCATTAGAACGAGTTTGCACGGCCACTCCACCGACAACGGTCGTTACGT
>21nt_Phas-102
CAACAGAACAAAACACATTTTTGCTCGGATGGTCCTCTATCCAAAAGATTTGCATGAATATTAAACCAACAACAATCAATTTCAATTAATTTTCACATGCGCTTAGTCTGGACCTTGACCTACCAATGTCTAATCCCAAGCCCAGCCATTGCCACCCCACTCCCGAGGATGCCATAAGTTGGAGTTTGATCAATTTCTGCAATAGTCGTGCGTCTTTTCATCCTCGTAAAGACAACCGATGGTGAGTTCGAATGGCGGCGGCGCACAGAGCCACACAGAATCTCCTCGTTCTAGAGTTTCTCTTCTAGTGTGGACGACAGTGGCGTATAGGATGGAGGGCGACAACGGATGGTGGCTTCCATCCAGCAGTTGGGCTAGGAAAGCGCGGCTATCCTATCGAGCGACAAAGCTACCGATGCACCCGAGTTCTCGTCCTCATCAACGGTTCGAGGATGGGATGCCGGATGCCTACCTTATTGAAGATGTCATTGCATTATGTGACAATTTCACCACCTCAAAGATTTTTGAGGATGGGATGTCGGATGCCTACCTTATTTGATGCACACTCCATGCACCATCCCTGTTCAGATGTGAGGATGCCTAATTG
>21nt_Phas-103
CTCTCAGAGTGCCCCTCAATTGAAGGGTCATTCACAGGTTACTATGATTCTCATTACACTTACATAATTCTATATAGTAAAGCTAGAAGCAAAACACTCACATCCTAATACGTCCACCTCAACCCTTCGCTTCTCAGTCATACGATCCAACGTCGAGACAGGCTCCGGTACACCTCCACACGGGCAGGAGAAACCCAACCTGGCAAATCTTGGTGGAGATGCCGTCAGGAGCGGTGTGGATCCGGTCCCCATTAGCACTAGCCTGGTTGGCTCATTACTTTAGGAACGTCTTGGACTAAAGGTTTACTCTTGAGATATGAAGGGAACATGGTTTTCAAATCCAAAGCATTTGGATTTGGTGAATATTAGAAAGATTTCAAGAAAACCTTTGAGTCTAGCAACCTGGGAACATCTGCAAGTTGTGCAGCAACAGTTCTCCTTCGCATCCGTTGCTATACTCATATAGCAGCAACGTACTGTTAGACTCGCGTGAGGTGTGAGGCGCGAGCAAGTTACTTGTACTAGGTGTTATCTACAATCCAATCCACCAGATTATTCATCACTAGCACATGACGGTGGGTCTCAAATGTTTTACATCTCAACGCTAATATAAAGAGAGGTTAATTATGCATAACCTGATAAGAAATCACCACATATACCATATCGATCTTACCCAGTGTGGCCGTATCGC
>21nt_Phas-104
AAAGATCTTTGGATCCCGGAAATCATGTCATGCTTATTACTACACATGTGTACACACATTCCTATCATGTTTTATTATGCAGCGACAAATAGAAATGTTTAAATCCACATGAAGTTATCATGCACCCACACGTGAAGATTCACTCTTCGATGCAGGCAGATGATGTTATTATGGGAGAAAATGTGAATCTTGGCGCTTAACCTTTTGTTATGAACCACCAATCGGTCTTGCGTGATATATTTCATGCACGCACCACGCAACATTACTCCTCAGATATGAGGATGCCTTATTGCCACATTTATTTTCCTGATACCACTCATTCCAAATTGACCCAAACATTCTCATATACACATCT
>21nt_Phas-105
TATCATCCCTAGTCTGGTTACTTCCTCCATTGATCACCACTAAGAACAACCCATTATATTCGAGGAGAGTTCAATGCGACATAGGTGCATGCCTTCGGCATGCCACTAGCTTGTTGGGATTGGGTGGCACCAGCAAAACGTCATGGCTGCGGCAGCTAACATAGTTTGCCACACTGACCAATTCTAGTGTCTACATTAACCTAGATATCTCTGCAAATTTCCCAATCTGATCAGCTCCCTTGTCTTCTCCAACCTGAATCCTCCATGGATGGCTTCATCTGCTCGTCCTCGAACCTGCGAAGTAATTCAAGAGAAAGGGTTGATGATAGCAACCAGGATGGAAATTATTGCCATGCAATGCAATTAGGGCATGTCATGGAGATGGTTGGTGAGAGTCATAACGACACATGCCTTGCTGCAAATGAAGACACTTGAGAGGCCCAGCGGTGAAGAACAACATATGAAAGGACAAACTTTTCCACTGAGGCCCGAGCGACTGAAGGATTGCTCAAGACATCAAAGATCATCCTCGTGGATGCTTGCGAAGGCCATGAAGTCAGACACCTTCCGCTGGCACAGATACCTTTTACTATTGCTCCACTAGGGCCTATGCTTAGAGGCGGTCCTTGTAAAGAAAAATCTTCGATGGCCTTGGTGCATTGAGTGATGTAAATAAAGAAAATCAATAGTATAGTACAGCTGGTAAAGAAAAGTGTATGAATAAATGTGTGTAACTGTGCCCAACTCCTAGATGAGACCTTTGCTGACGAAGGTTTGGCCAGTCCGCGCCTAACTT
>21nt_Phas-106
CTTCACCTTCAGCATCAAGTTTGCGTTGACGGTGTTCTCACACCATGCACTGACTAGAATGATCCTACCACCAGGAGGCTACTACCTCGTGTGAGACTATCGACCACATAGGGAACAAAATAGAGATGGTGTTATCTGTCGTGCATGAAAGTAATAAAACCGATGTGAAAAATCGATTATCACCGATAAAAAACAATTGACTACGAAAAAACAACATCCTCCGATCTAAGCCTTGGGCTGCCATGGCCTT
>21nt_Phas-107
GATGAGCTCCTTTGTTCGCAACCACCTATATAGTTTTGTTTGCTCATCAGACAGGCTAAGCACAAGAACCATATTGATAAGGAGGCATCGAAGAACCTGCATGTGGATGGCTATAATTTTGTGCTATGTTTGGACTATGTAGAGGAAACCGAGTAACACCTTTCCGCCAAATGTAATTTTGCCAAAAGTTGTTAGGATTTGATCAATTTGTAATACCCTGCAGACTGCAGCGTTGTTGAAGCCATGGTGACTTTCAAAGGACAGTTGTGTTCGCACTTCTTCATGAATGTAATAATTAATCCTCATGTTTTGGTGCATTTGTTTGCAAGAAATGAATTGATTTCAAAGGGACTCT
>21nt_Phas-108
TGCGGTAGCTCTCATAGTTTGCCACACTGATCAGCCTCCTTGTCCGCATCAACCTACATAGCTCTAAAAAATTACCGATCCGATCAGCTCATTTATCTTCTCCAACCTGAATCCACTATGGATGACTTCATCTGCTCGGCCTTGAACCTACGAAGCAATTCAAGAGAAACAGTTGCTTTGATGGGAGCCATGACAACAACCATGATGGAGATTATTGCCATGCAATGCAAGTAGTGGATGGCATGCAGTTAGTTTGTCAGAGTCAACCATAAGCATGTGTTGAGGAGCAAAGAATTGAACACAATGGTTCAATTCTTTGCATGCCGATAACACAATCGGTTGCTGCTAATGTTATCATGTCAAAATAATGCAACATGGCTATATATAAAGTTTGGTGCACaaagaaaaatgaaaacaaaaaggaaaacaaaGTTTGGTG
>21nt_Phas-109
ACATCAGCAAAACTTCGTGGTTGCGGTAGCTCTCATAGTTTGCCACACTGATCAGCTTCCTTGTCCGCATCAACCTACATAGCTCTAAAAATTTACCCATGTGATCAGCTCATTTATCTTCTCCAACCTGAATCCACTATGGATGGCTTCATCTGCTCGGCTTCGAACCTACGAAGCAATTCAAGAGAAATAGTTGCTTTGATGGGAGCCATGACAATAACCAGGATGGAGATTATTGCCATGCAATGCAAGTAGTGGATGGCACACAACTTGTTTATCATAGTCAACCATAAGCATGTGTTGAGGAGCAAAGAGTTGAACCCCAATGGTTGCCCAACGATGAAGAACAACACCGAGAAAACATGATAGAGACCTGAGCGACCGAAGTATTGCTCAAGACATCAAAGATTGATGGTAGGAGATGTCCTTGTTGTTGCCTATGAAGGGCAAGTTGACACCTTCTGCAGGCATGGATGGTTTCAGCAAGCACAACACTAGGGTGGAGACATGCCTTCTGGACAAAGGGCTAGGAACATAATTGGTTTGGATACGAATGGATATTACTCGTTCCTGATTTGTTTTCATATTTTCTCATCGTATTCGAATCAGATATGGACATTATCAATTTGTATCAGATAAGATTTGAATGGATATCAACATCTTAAATATG
>21nt_Phas-110
TCATCAGGACAACATATTCCACACCAGAAGAGCATTCCATGACAAGTTGCCAATATTATGTGGCACCTAAGACAGCATATTCCACACCAAGAGAGCATTCTACGACAGGTTGCCCATGTCTGTGGCACTGAGTACCTTCACAACAAGATGTGAATGTTCATGGTGCTAAGAACATAAGAGGCATATAGTCATTGCCACAGTCCTAGAGCTAAAAATGCGATCTTCCATGTCCTCATTTCATCATTGTTaaaaaaaaTAGTCGTAGTCTGATGCATGGGCCTATCGTACATGACACGTGTGTTCATCATATTGTTTTAATTGTCTATCGCTTTGATTTGATGAGTGGCATGATGAGGAAAACACATATTCACCATGGTCCAAGTACGTACGTGCTCACCTTGCAACCAAATCGTGAAGCGTCCCAAGCACATGTACACTCATCTTGATACGTGTTGCACAAAAACTTGAGACAATATAATGGGCTCTTCTAGCTAATTCAACCAAGAAAAAGAGCATCTACATA
>21nt_Phas-111
TGCGGTAGCTCTCATAGTTTTCCACACTGATCAACCTCCTTATCCGCATCAACCTACATAGCTCTAAAAATTTACCGATCTGATCAACTCATTTATCTTCTCGAACCTGAATCCACGAACGACTTCATATATCTGCTCGGCCTCGAACCTATGAAACAATTCAAGAGAAACAATTGCTTTGATGGGAGCCAAGACAACAACCAGGATGGAGATTATTGCCATACAGGGTGCTCTTGATTGTTGAGGGCTTAATTTGTGAAAAAGAGATTGAAAGGGCTAAAATCCACTTGCTATTCAAATAAAACTCCGAGTGAATTAATTGGTGTTGCATGGTTATATTCACAGAAGACTTACAACGAGAGAAGTTATAAATATAATATAAtttttttATTTAGCCTGCAACATTTAAACGTCAGAGTAACTTAATTTATGTGTATGGATAAAAGAAATCTCTCTGGCTCTCTGCTTATCTTATCATTATTATAGACAAATAAGTTAATTAGTAATAATTCTTCTGCCGTGCGGTTTTCTCACATAAAAGAATTCCTGCAATAACTACAAATAT
>21nt_Phas-112
CCTTAGTATTTCGAGGCCGGGATGGAAACAAATTTCAGGGATTAGAGCAGGAATGGGGAGCACTCCCCCACCCTTGCTCTGGAATAAGGTCTCTTTTGGTAAGACTCCGGTTCCTCTAAAAACAGTTTTGGCTCTAGTTCCTCTGGCTCCTTTGCTTCTCTAGAGGAGCTTAGTAATTCGTTTGGCGAAACAGATTCTCTTATGTTTATTTTAAAGAATGTGTGAGAAAAATGTAGGAGAAGCCGCTAGAAGCTATAtttttttGTGCTCCGGTTCTTAACACAAAAACAGTTCTTGAAGGCCTCTCGACGAGAAGTCGtttttttATCGTTTGACTGGGATTTACAATGAGTCAAAGCTAGAACCGTCCAAAAAATCATACCAAAGAGGCCCTAGGTACGTCGTCCAAGTCTTGAGTCCCGCGTCCCCAAGCAACCGGCACGAACGGTACACGACCGGTGAGAATGCCTTTGGCGCGTGGAGTCCTGATTTCTTTGCTTAGCGGCGGCTGGGTGCCTGGTGTGGAGTAGGAGGCCGTCCGGCCACGTCGGGCTACTTAGGGCTGGCCACGGAGACCAGATGGCTCGCTTTGTGCGTGGCGACGGCCTGAAGTGAATTATCCTGGCGC
>21nt_Phas-113
TCTTTATCGCGTCCTTGAGAATTATGATTACATGTTGATGTTGTTGTTGGCTACATCTGTCGTTTGCTTGTGACTGAGGACATGTTCTAGATGAAATGATAAGTTTATTTGTATTAATATTAACTAGCTGGAATAGTTTCTTAACTCAAATCCAGGCCGGGAGTGTCAACAACAATGTCATTGATCAGGGTCCAAGTCTTGAGTCCCGCGTCCCTAGACAACGGGCATATACAGTAGATGACCGGTCAGTGTGCCCTTGGCGCGAAGAATCCCCCAGATTTCTTTGCTTTGCGGCGGTTGCGTGCATCGATGTGGAGCAGGAGGTCGTCCGTCTATATCGGCGTATGTAGAGCTAGCCACAGAGACCAGATGGGTCGCTTTGTGCGTGGCCACGGTCTAAAGTGAATTATCCTGATGC
>21nt_Phas-114
AAAAAATTGAATCAGTGGACCATCTATTCTTCATATGCAACTTTGCAAGGAGATTCTGGAATCAACTATATAGGAGTCTCTTATTTTAGACATGTCCATACCATTCAGGCCATAATAGCAATGAAGGACAAACTGGGTGTGTCATTTGCTATGGATATCATTATTCTTATGACTTAGAAAATCTGGAGGCAGAGAAATGAATTTTTTAGGAATCTGATCCCTTAGTCCCAAAATGCTATGATCTTTTCAAGGAGCTACTTGATCTGCTACTGCATAGAATGGAGAAGAAATAAAGATCAACAACTCGAAATTGGAGAAAATTAGTTAGCCTAAACTTGGATGTAATAGAACTTATTTTTGTAATCTTTGTACATACATTTATTATAATATATTTCAATAGGGGCTTTTCAACCCTCTTGTTTCATCAAACAAATATACTAATATATTGTAGGAATACATGCATGTCTCTACGTTAAGAGGAGGATCAAGTCCATCAAATCGATTGGTTAGTGGATCTTTCATGTTATGGTAGAGACTAGACTTACCATCGAATGAGCTACGTCAGACTTACTTTAATTATATATCAAATATCACCAATCTTGCTGACAAGAATATGTCGATACGGGTCTTTAAGGTCAGCAATTGCTGCGAAGGATGCAGTCCTCAGCGTTGTCCTGTTGCATTGGCTTCATAGTCCTACGAGAACATTCTAGCACTCGGATTGTCAGATTCTCCCGATCC
>21nt_Phas-115
TTTACCACCGATAAAATTTCGATAAACCTGTTTATATATCGGCAACCTTCCACTATTGATAAAGTGAACCCTAGACTTGTTTGCACTCCAGCAAAAAGTTTTGGATCTTTATCGCGTCCTTGAGAATTATGGTTACATGTTGCTGTTATTGTTGGCTGCATCCATCGCTTGTTTGTGGCTGAGGATATGTTTGTTTCCTCCGGTGGAACTGTTCCAGATGAAATGATAAGTTTATTTGTATTAATATTAACTAGCTGGAATAGTTTCTCAACTCAAATCCAGGCTGAGAGTGTCAATAACAATGCCATTGATCAGCGTCCAAGTCTTGAGTCTCGCGTCCCTGGACAACGGACATATACGGTAGATGGCCGGTCGGCATGATCTTGGCGTGAGGAATCCCCAGATTTCTTTGCTTTGCAGCGGTTGCGTGCATCGATGTGGAGCAGGAGGCCGTCCATCTATGTCGGCCTACGTAGGGCTGGCCACAGAGACCAAATGGGTCGTTTTGTGTGCGACGACGGTCTAAAGTGAATTATCCTGACGC
>21nt_Phas-116
TAGGAAATCTGGAGGCAGAGAAATGCTTTTTTAGGAATCTGATCCCTTAGTCCCAAAATGCTATGATGTTTTCAAGGAGCTACTTGATCTGCTACTACATAGAATGGAGAAGAAATAAAGATCAATAACTCAAAATTGGAGAAATTAGTTAGCCTAAACTTGGATGTAATAGAGCTTATTTTTGTAATCTTTGTACATACATTTATTATAATATATTTCAGTAGGGGCTTTTCAACCCTCTTGTTTCATCAAACAAATATACTAATATATTGTAGGAACACATGCATGTCTCTATGTTAAGAGGAGGATCAAGTCCATCAAATCGATTGGTTAGTGGATCTTTCATGTTAAGGTAGAGACTAGACTTACCATCGAATGAGCTACGTCAGACTTACTTTAATTATATATCAAGTATCACCAATCTTGCTGACAAGAATATGTCGCTATGGGTCTTTAAGGTCAGCAATTGCTGCGAAGGATGCAGTCCTCAGCGTTGTCCTGTTGCATTGGCTTCATAGTCCTACGAGAACATTCTAGCACTCGGATTGTCAGATTCTCCCGATCCCTCTCATTCCCAAGGAGTGGtgtgtatttgtgttatttctttttgattgttttgttttgttttgtttCTTGCACCCTCTCACACACTATTATCACATGCTAGAAT
>21nt_Phas-117
ATCAGCTAGTACCATGAAACTAAACACCAGCCTCTTGCACCGCATACACCAGATTTGAGTGAACAAGGCTTTATTCTCTTGACCAGTCACCAGCAAGCCAAGCAACCAAACATTGGAACTATAAATGTTTACATGTATATATGAATTTTACATCACAAAAATTTGCAAGTTGCACCCGTGAATAGAGCACACAAATTCGTCTGTAACAATATGTTGTAGGAACATGTGCATACCTCTATGCATCAATGCGTCaaaaaaaTGATCAAGTCTGCCTCTGCGTGTCAAGAATTATCAAGCCCACCAACACGAGAAATGTCATCGTGGACCTTTCAAGTGATGACTTTATCATATTAGCGCTGGACAGGCTAGACTCGCCATCAACCAAACAGTGTCAGGCTTACTTTGTCTACTAAAGATCTCCTATCCTGTAGGAACAAATGTCGTTGTTCATCTTTAAGGCTAGCAATGGCTGGAAAGGATGCAGTCCTCATGGTTGCCCTACTGCATTGCCAGTAAGCCATGGGTTCTTGACGGTGAGATCCACCTAACCAAACATCGGCATCTGCAGTCCTACGGGATCATTCTGGTACCCAATTTCTACTGATGC
>21nt_Phas-118
AAAGGTTGCACAGAAGTCAAACAGCCACACGGAATTCAGCTCTACAGATCTCCCGAAGAGGCCCCTTCACATTAGCATGTTAAAATACTTTCTTTTCATGTTTATACCTATCTAAGGCTGGTTGTTGCTAGTATAAATACCCCTCTATGTATATGATGTAAGACAACTTTTGAGAATCTAAAAATAGAACGTTTTTGTTCAGCTGTGTGCTAACAAATGTTGAGACTGATCTCTACCCCTTTGCTCTTGTGATTTCCTTCGTGGGATTGCAGAAGCGGCGACTTCATCTGCTCCCAATTGGTTCTCCTACTCCCTTCGAGGTATTGTCGATTGATTATAGGCTATGTTGGTTGGTTCTTTGAGAGTGGCTGGGCGAATCCTTGATTTAGGTTGCCGGTTAAAGACGGGGGTTGGCTTCGAGTTTTATTTGTTAGGTTGCACTAGTTATCGCTGCTTGCAGCAAGTTATCTTGGCTTCTTCGAAGCTATTTATCTGAAGATTGATCCTACGTCGTGAAGATCGGGACATCGTGATGCATCAGGTGTAGCCCTTAGAGTCATCCTATTACATTGCTACTGAGACATGGATTCGGGAGGGTGATATCAACCCAAGCTAAGGTCGGGCTATGCAGTCCTACGGGAGCATTGTATTATAGAAATTCTCCTGATCC
>21nt_Phas-119
GCAGCCTGGACAAAATTACATTCATGTCCCTGACATTTACTGTTGACCATAAGGCAAGTTGTCGAGGACTAAGCGGTCTTTTCTCCTTTATGTCAGTTTCATCTTTCACCATCATCATCGTGCTAAGCCGAAGCTCCTTCATCCACAGCTTTGGAGCTAGTTTGTCCTTCTTTTAGACCGCACCTTCATACCATGCACACCTTCATCTCAAACATGAAGCCTCCTGTAATAGTCTATGTTATACTGAAAAACATGTTAGTTTAGTTTTTGAGGACCTTCGGAAGAGGAAGGCCCCCAACACTTGGCTTCTTCGAATCTAGATATCTGAAGATTGATCCTACATTGTGAAGATCGGGACATCGTGACGCATCAGGTGTAGCCCTTAGAGTCATCCTATTATATTGCTATTGAGACATGGATTCAGGAGGGTGATATCAACCCAAGCTAAGGTCGGGCTCTGCAGTCCTACGAGAGCATTATGCTATAGAAATTCTTCTGATCC
>21nt_Phas-120
CAGTGATCGAGCATCCATAGTGGCCCGTGACGGCATTAAGTTCTGTAGATTCATTCATTTTTTCATTATCTTAGCAATGAAGGCAATGTAGGTTCATTGTCTTAGCAATGACCGCGTCCATTTGTTGACTGCCATAGACAAGCCGGTAAGCGACAATACCATCGGATGTTATGGTATGCCGTCGTCGATTGTGCGGATGTGATAATGCAGCTCCAAGCACCGATCGGAGGTCACGAACATGATTGACCCCAAAGCTCCTCTTGCAGACAGGGGTTAGTGCTGGCCCGAAGACTATTAAGCTATCCTGCAAAACAGACAAtttttttGCTGGATTTAGTGGAGGACTGAAGGTTATGGGTGTGAAGCTGATTTGGTTGGGTGGATTTTGTAAAGTTTAAACTAGTAGATTATGTAGTGTCGTAGTGGTATAGACTAAAGGGTCCAAAAGCATAAAAACATATaaaaaaaGTATGGTCTGAGAGATATACACAATCAAGTCACAAATCACACGATTTTTATCCTCTGTATTAAGAATGATGATCAAATCCACTGGCCACTGCCACAGAAAATGTCCTTGCAGGTCTTTCATGTGTCTTAGAGAGGCTCGACTCACCATCAAACAACCAGTGCTATGGTTCCTTTGCTAACAAAGATCGTCAATTTTGTTGGCACCAATGTCGCTGCTAACCTTATACAAATAGACAATCTCAATAATGATGAAATCCACTATCATGGGAAATGTCCTTATGGATCTTTTGCGTGTCTTAAAAATACTCGACTCACCATCAAACAATAGCGTTCGACTTCCTTTACCTATCAAAGACCGCCAATCTTGTTGGCACTAATGGTGTAGCCAACATCGTGAAGAGAGGCACTGTCTCAATTGACTCTCAGATCTTGTCGTCAACATTATTATGAATGACCTTCGAGGGCAGTGATTTTTGGAAAGGATGCCGTACTCACCGTCAATCTATTGCATTGCGACTCAACCGTGGGATCATAAGGGTGAGATGCACCCAACCTAATGTCGGCCTCCGCACTTCTAGAGGAGCATTCTGCTACACAAATTCCCGATGC
>21nt_Phas-121
AGCTTTGTTAATCTACCACTGTGAGGGCACTATACGGGGGTATTTATAGGCACTCGAGTGGCCGCCCGTCCCTTGTCAAGGACGTTTATACCATCGAGTACCCGGTTTATCCCCAGAATATTCCCACGAGGGGAGGTTACAGATAGTCATTACAGTAAAGGCTATTACAAACGCGGCCGATAATGCGCTTATCCTCGCGGGGCCCGTTACCATGGGCCGAATCCTGCATGGGCCTCCCGGGGCGGTGATGACGTGGGAGACCCGTAGACTTCGACAAGGCCTTCGTCTTGCAACAGAGAGGACGAAGGGGGACCACACCAGTCTTCATCCAATCGACGCCTTCGGCTTGTTCGGACGTGTTCTGTGGATGTAGCCTTCGTCGGAGTGATGAGGAGACGAAGGCATCGAGCGAAGGGTAGTATGTTCGCCTTCGCTCCAACACATTGGAGAGGCTAGACTCGCCATCAAACGAATGTCAGGCTTCTTTTCTCTATCAGAAATCATCAATCTATCTGACACCAATGTCATTGCTTATCGTTAATGCCAGCAATTGCTGGGAAGGATGCAGTCCTCGGTGTCATCGTATTGCATTACCACTGAGCCATGGGTTCTCGAGCGTGAGATCCACCCAACCTAATACCAGACTCCGCGGTCTTATGGGAACATTCTG
>21nt_Phas-122
GGAAATATTCTTTCATCATATGGTTTACCAATTTGGGTATTACAAATCCTACCCCTCTTAACAAGAATCTCGTCCCCGAGATTTAGGAAGGACTAGAGAAAAGATGTGGAAATTCTATGCGAAGCTCTTCTTCTCTCTTCTAAGTATTGTAAAGGCTAGACTCGCCATCAAATGTGCAGCGTCTAGCTTCCTTTGTCTATCAAGCATCGCCGATCTTGCAGACACCAATGTCGTTGCTGGTCTTTAAGGCTAGCAATTGCTCGGAAGGACGTAGTCCTCAATGTTGTCGTATTGCATTGTATCTATAGTTCAACCAGAACATTTTGTTACCTAGAATGTCAGATTCTTCCGATGC
>21nt_Phas-123
GAACATTGACACTGAGTGCGTAGACAGGGCCGAGTGAAAGGGTCTCTCTAGTAGGACCGACATGTCCAAACTCGAGATGAATGTGACAAATTCAGGGCCTAGTAGCTATAACGTATGGAGAAAGTAAAGAAGATGCTCGTAGACTATTGTTCTGTTGTGGTTTAGACCAATCTTGTCCAAGGATCATGGCTGTCGTGGTTGTCTGCCTTGGTTTCAACCAGCAGGACTGTCGGGTGCACAAGCATAATTCTCATTAAATTTGAAGTAGGCTCACCTCCCATTTTTGTTTCTTGCCAATAAAATCATCTGGATTTTGTTTTAATTTGGCTCATTATCATTTTAATTTATGTTGATAGTTTGATGCACACCCAGCAAAATATAATGTTCATATACTCTTGTCAACAGACTTATTGTCGTTGGATCTTCATATATGCCATTTAATTATTGTCTTATTATTATATTTACACTAAATTCTATGGTCTCAACATAAATAGGGATACATGTACGCAATTTATTTTTGTTGTTATTTATGCTTGTTCTATATCTCCACACACCACCAGCACCACCACATGTGTGGGGGTTATTTTATTATATTTATGTTTGTCCTGTATCTTCAGCTTACCTCTACTTTATTTTGGGCTTGATTTGGTAATTCTTAATGCAGCGGGTGGAACCAGATTAAGGACATCAAGATGGCATTATTAATATGGGCTTGTGTATGCTAACGACAAATCAGAGATCCCACTTTGAACTTCCCTTACACCATTGACTCAAAGCACCACAACTCCACAATGATATCAGCTTTCAATCCTTGGCGTCGCCCTCCCTCCTAAGGCTGCAAATGGTGTGCGCGGCTATATGTAGCTGCTGCGCAAGGACAGATTGGTAGCAACCTAGCAGATGCCCGGTGTCTTCACCATTTTCATCTAACATGAGCATCCCCCTGTGATCTCTTCTTGATCCTTTTTTCCCATCTCTTACCCTCACAAGTCTGCACTACCGTACGTTCGCTGAATATATAAAATCAGGAGGAGCAAGAAGAGACCATAGGTACAGAGTTGTCATCAATCCAGCTGATCGAGCCACTAACAAGTAGTGTAAAGGAGTAAAATGTTCTCAGAACTAGGATCCTGTGGCATGGATTCATGGTGCATCACTCACGTTGATAGCTAGTGCAGAGAAACTGCTTCCATGTTAAATACGGGTAGAGGGATTCACCAGGAGTGAGGGATGCAATAGTAGCAAGTAAATTAAGCAAGGACAAAATGGGACTCCCCTGCTTTACTTGaaaaaaaaTATGAGGACTACTAGTTAATGCGAGA
>21nt_Phas-125
GGTCTGCCTTTATAGTATGAGGCGACCTCTTTAAAAGGAACTAAATAACTGAATCTGGAAGTGAACTAATGCATATCCTTTATTCTGGAAACAAACTAATGCATATCTCCCTGCAATAAAAGCTTGCCTACTAACCCAATTGCTAGCCACTTTTTTGATCACTTTCCTTGCTTGCTTCTGCTGCTCCTTTTGCTGGATCCTGGCGCCTGCGCCTCTGGTACTAGCAGCCTACAAATGCATCAGTAACACATATCGGTTTTTCTCATACAATCTTTCCTCTTTTTTGCACTTCAGCCACATTGCCGTATGCTACATGATGTAAGTTCACACCACCCAGAGTAATGAATTCAATCACTGCATAGATAGGTTACCTATCTCATGAAAGTTATCCTGATGCCTTCCATTACAAAATTCTTTTGCAATTCCCTTGAGCAAATAC
>21nt_Phas-126
GATGTACCATGGTGATCGGTTAGCTGCACCGTCCCGTCCCGCATCACCACGTGCGTTGATTTTATCTGAGTTTGTGTTTGGTTGCATGCACGTGTGAAGCGCGGGTTGTATGGACAGACGCaaaaaaaaaGTTATGTTGGTTGCATCCACACGTACGCCTAAAACGATCGTACGCGGTCGGTCAGGCTCACGTGAGATTGTACACGTGGGTGCGGTCATCCAATCTGGCGGTTAGAGATCTCTTTTGTTGCTACATTTTATCAAGAACACGGCTGCTCAAGACTAGGAACGTATATGGAGCATGTTGGTGGCTATGACCTTCGAGTAAGGCCCCAATTGCCCTAAAGAAAGTAATAGCTTAGAATTTGATTCAATTCAttttttttGTTTGGATGTT
>21nt_Phas-128
cagaggaaaaacaagaagCGAGATTTCCAACTTATTGAAAGaaaaaaaaaaTCAAAGGTCTTTCTAAGAACCATTCATGCTCTATTTATTGATGAATCCAAGTGAATGCACTTGAAGTTGAAAGCTCCTTTTTCTCCCCAATAATTCATTGTTAGCTCAGGGCAACTAGCGAATATGAATGTATGTCAACATAAAATGGCACAGTTAGAAGATCACCATCTAGACTTTGTGCATCTATTCTTCATTGCAATAGCCCAATACAGTCCACATGACGCCACATTCATCAGTTGTTATAGTTTACAGGACCCCACAGTAATCTGCTATTCATTGGCCGTACAATACACCTTATTGTTTGGTGTGCTTTCATTTTCACAAAGGTAGATACTTGTATGTATATGCACATCTAATGTGGGTGATTCCATGGTAAGAGCTTCTCTCCATTGAGAATTTATGAGTAGGGAAGAGGAAGAAAGAGGAGTAGGAATGAGATCATGAAGGAACGTGAGTCAAGTTTCTCCCTTAGCACCATCGGGCATTTGAAGTCTCGATGTCGTGTTCCTGTTGCCTCTCATTCATATGGTCCTTGAGTTCTCCTTCCTCTTACTTCCGCTTCATTTCTTGTGCTATTTTGGTTTGGATATGGAAAACCGTACTCCAATGTATATATTTTAGATGTGGAGGCTCGACGATGGCATGTCGGGAAGATGAAGAAAATGTTGTATGGAGTAGCGAGAATCGTGTTTCCTGATGC
>21nt_Phas-129
GATCAAAAGAGATGGGGTCAGGGTACACTATGCTGGTTGCAAGCAAGCAAGAGAAAGAATGAGAGAGGGACTGAGAACAGTGGCTAGTGGGAAACTGGGAATGGGAACATGGAGGAAAGCTAAGTTAAATTTCTTCGTTTCTTCTCCAGTAATGGAGGGTTTAATCTGCTTTGGTCTTTCCCTGTGCCTCTCATTCCTATTACTCTCAACCACTCCTTCCTCGTCCttt
>21nt_Phas-130
ATTTAGAGCTTACTACAATCTTTATCACAACAAGGTTAATAATATAATAATATAGCCTACAACAGACTTTATGATGTTGTTATATCGCACCAAGTCTAGTTATATAATAATTCTTCCATGCTATAAGCTTTACATTTGATACTTGCTCACTCTTTCTCCTACAAATTGTATTGGACCTTGTGAGTAGTCCACTTTTATTTGGCTACTAGTAAGCAATCCACTTACATTCCATCTCCATTTCTCTTTCTTCTATATTACCATAAATCTGACTTCATTTCTCTTTCTTCTATATTACCATAAATCTGACGTGAGATCTTTTGTAGTTCGTCTATATCTTATTATACTTGCTCTTACTCTTGAGCCTTAACCACTTTGGTTGCACAAAATTGATAATAGTTGCTCATGCCCACGGTTGTCCATCATATGAATGTGAAtttttttCCTTTGCGCAATCTATTTGATAACTTGCATTGATTTCACACCGGAAAAAAGGCTAAACAAATGACTTTGAACTGAAATAGGAAGAAATAATTGTTATTAAATTTGACAATATCCAGTATTCGACGGTGCAGTTCTTGGACTCTTCACCAACGTTTTGTGAATGAATTGGTATGAAACAACAAAATAG
>21nt_Phas-131
AACCAGAGAGACATGCTACCCCTTGCAGCCTTAATATAGTAGTATAGATATCATAATTGGTGTCCTTTGAGTTAAAATTTATTCATAGATGCTATCTTTAACTTGTACTTTGCAGTTTTGAATTATGTCAAAATTTACATGTAGTCACGTGCATCCACTGCTTTTCTAACCCACGGCAAAATTGCAGTAACACCGTTTCATCCATGTCAAAACTGCAAATGACCTGTTTACCAGCTCAAATTCAGTATGTGAACTCCGTAGGGAGAGTCTCATCCTCTCTTTGGGCCTGATCCACTAATATGTGGTAGCATAG
>21nt_Phas-133
CAGTTATTCATCACAATACAAATATGTGAACCAAACAACACTTAAACTAATGAACATTTTAAAGTTTCGAGTTCGAGTTGAATAACCAAAACCAGCTTGAATAACCAAAGCAGCATAGATTGCACACAGCCTTGCATCCGCCGAAGGAGAGCACGAGAAGGAACACCTGCCGACAAGAAAAAGGCCGACAAACCAAAATACTTTAGAAATTGGAACCTCAGATTGTGAAGGGCCTGGTGAAAGATTCTGTCCCGTCCTGTCCAGTCCAGTCAATCACAGATGAAGAACCAAAGACAAAGCTAAAGAATCACCATGGACCTAGCTGCCCTAAATTCCACACGGGTCGACAACGATGTTGCGGTGCTGGAAGAAGACGTAGCCCAAACTCCATCATCTTTTGGCACGCCATGAACTCGACCTTGTCGTCTACAACCTATGCCGGCGACAGAGATGAGAGCGGCAGGGTGGGCGGCGAGAGGCCTCAGGGAACCAAGAATTCTGGTCCATTTGGTATTGCTGCTATCCTGCTTTGGCAGAACAACAATCCTGTGCCTGCAACTGATTCCTCCCAAGCCTAAATGATTCAAACTACGTTGCCACAAGCTTGATCATTTCCGAGTATTTACAGTACCCATTTATCTTCTCTCAGTCCTCAGAGGCTCAGACACAA
>21nt_Phas-138
CAAGAGAAAATGAACTAGTTTCACTTGGGAAAATGGAAATTCCTGGAAAAAATGAGGTTCCGAAACTAGTCTTAATAGGTATCTTTTTTAAGTTGTCCACCAGTGCTTACTAGAAAATTACATCGTCTGACGCGGCACGATTTCCCCGTCCGTTTCGTGTCGGTTGGTTCTCCAAAGTGCGGAAGTCATACACAGCTACTGCTAGAGCGACGTTCTGAACCAGTATACGCGTGTGAAATCTGGCACGTTTGAGTTGTATGAGTTGGACCGAGGCTTCGAAGAAACACATGGCTAATCTAGGGATCGTTCGATTACCAGGTAATGGTCTCATAGCACGATTCCTAGCCGCACAGTTTGCCGAATTTATGTAAACTTTGACCAGTTCGAATGATTTCTAGGTGGATCCTGGGAGAAACGAACGAGACCTAGAGTAGACATT
>21nt_Phas-139
TTCTTCCCAGAACCTGATTTCTGAATTGTCCTTAATAGTAAAGGATCCAAAGCCAAAGAAATCCTTCTTTGTCGACATTAGACCTGACTAGAAGTGTGAGTCCCCTGGCTTCCAATAAACCTATAAGATAAAGCTTTTGGGCCTATCTATTTTCTTCGCAGGAGGGTCTGACATATCCCATCCTCAGTAAGAAGCTTGAATACCCATTTACCGAGTAGAGCAGAATTTTTGACCAAATTCTGAACACCTAGCCCACCTTGATCTTTTGAACGACAGACAATGTTCCACCTTATCAACTGATATTTCTTCTTCTCGCTATCTCCTTGCCaaaaaaaaTGTGAACGAAAATAATCTAATCTATTCAACACCCTTTTTGGCTACCGGAAAAAAGATACCATGTAGAGTACCATATTGTTAAGTACCGAATTTACAAGAACCAATCTTTCACTAGTAGATCCACCGCAGTTTTCCTTTCCAATTACTGAGCCGTTTTTCTAAACGCTCCTCCACGTGTTTGCATTCAACATTTGAAAGTCTTCTGTAATGAATCGGAATGCCGCAACATCGAATCGGAAACTGACCAAGCTTGCATCCGAACATTTCTGCATACTGGATGCCATGATGTAGTCCAATCAAAAACCGTCTGCACGTCACTGTAAATTACTGATGC
>21nt_Phas-140
CAGAGGTGTAATCCTTTAATTTCTATTGGTCATGTGAGTGGCCAACAATAATTAACAATTTTCATTGGCTATTGACATGACCTTAGTGAACCCTATACAATAACTTCCATCGGCCATGTCAGTAGTGAATTTTATTGGTTAAGCAAAGACTGACGAAAATTATCTTGGCGAACGAGAttttttatttttttGTTGTGGTTGTACAACTATACAATCTaaaaaaaTATTTTAACTATAAAATCTTAAATTTTATCAAGTACTACAAATTCAATATAGGATGTGTTTTGGAGTTTATTTGAAACTCTCTACAAAAGTTGGTCGATTGGGCAAAGTGCAGCAGTTTATCATAATTCTACAAGGCTGCTAGTAGTGGAGCGACATTCTTGACCTGCATGTGCGTGTTGAAGCTCGCAGACTTGTATTGGGTTGTGGTCTCGAAGAAGCTCATGACTAAAGTGTG
>21nt_Phas-141
CGACTACATATACGACCCACAAAAGTTAGTATAACTTCTGTCGGCTACGCAGAGACTGACGAAAATTAGCTTGGCCGACaaaaaaaTCTGTTTTCCTGTTGTGGTACTATAACaaaaaaaTATTACAAAAAATATTTTAACTATAAAATCTTATATTTTGGCAAGTACTACAAATTTAATATAGGATGTGTCTCGTCGGAGTTTATTTGAAAATCTCTGCAAAGTTGGTCGGTTGACAGTGTACAGCAGTTTATGGTACTTCTACAAGGATACTAGTAGTGGAGCGACATTCTTGACCTACAATTAATGTGCGTGTTGAGGCTGTCGGGCCTCGAAGAAGCTCATGGCTAAAGCGGACATTGTGGATTCCAGATGC
>21nt_Phas-142
ataCAACACAACATTCAACATCTTCACAACATCATCTAGCTAACGATCAACAACAAATAAAATTTATTCTTTTGCTTCATAATCTCCTAATGTCATGAATATCTGAGGACGTTCTCAATATCTTTTTAGTATTTTGAACTATCTCAAACCACACCACTAAGTTTTTTAGTATTTGATTGGACCATTGACACATGAATTAGAAAGCTATTGCTGTGAACTAGATTTCCGG
>21nt_Phas-143
GTTGTACATGTCCTAACAGCCATAATGTTTTTCTCTCAGCTGACAATGAAGTATTGTAATTGATAGTCATTAACTTGTCACACTCTTCCTTTGTTTTATTTAGCGTGTACTTCATGCTAATGTCGGAAGCGGACCCATAATTTTTGTATCAACTCGAGGAAAGAAATGTGAATTAACAAAATCATTCATCCATTGAAACCAAATACCAATAATTACCAAATATCGCAGTCAACGTGACCTAAAATGTCCAATTCTCCATATATACCAACCGCTGTAACAAAGTTCAAAATATAATGCGGTAAATGTGAGGCGCTTGCCGGTTGCTGAGTAAGGAAGGAGAGAAATGGATATGTGTGTACATAGCACATAAGTCATTGACGCGACGAGGATGAACCTGCAATTTGGTGGCACTTGGACATGATGGATTCGTATATTGTTGCCTCTGAAATTTAAGCTGAAGCAGTAGCTAAGTTCCGGATGCCTCCCAGTCGCATACATGCAT
>21nt_Phas-144
GACTAGAAATCGTACGGTTGTTCAAGTAACTTTGTTTCAGATTACACAAGGAGGCAGGACAAATCGACATGCCTAGAATGGATCTCACCTGAGTGTGATAACATTGCATGCAACACCTGTTGCTAAAATGTTTTACAAAGTTGGTACATCAAAATTACAAAAAAGCATGGATGTTACAAATATACACTTTGCTTACAACCTGTTAATAGCTATTTTCTTCTAACTAGTGAGCAACAATTCCATTAAAAACCTTGAATGAATTAGGTGTGCATTACAGAGGCTAGATTTATTGTTCTTTCTaaaaaaaTGACTTGACCAACTCCATCTGTTCTTGCTTGCTATTTTGGAGCTAGACTACCAACAATTCCCACAAATGATGGCAAAGAAGCACAAGCTTCTCGATACTTATATCTATAACGCATGAACACATTGATCGTTATAGGACAGAGCTCTAAGCTAGCTGCTAAAGTGTTAATCAACGGTAATGGAAAAAACTAAGCGACGTGTAAGCTACAAGGAGCACCAGATTCTCTCTGCTTTGATGAGAATATCAAACCTGATTGCTCACATTTAGCTAATGCGACAGCAAATCCTAAAATCCTGATAC
>21nt_Phas-146
AGGCCACATTTATTCTTTTTTCTAAAAAATGACTTGCGAACTGTGTCTGTTCGCCTTGTAGTTTTAGAGCTAGACTGGTAACAACACTCCCACAAATGATGCCAAAGCAGGATCAACTTATCTATGTTTTCATCTATAACACATCAATAAACCTGCCATTATAGGGTAGAGCTCCAAACAGACAGGTGAAGTGTTAATTAATGATAATGAAACTCTGTTGTTTGTTGTTTAGTCCGGTCCAAACTACTTCTTTATTAATGTAATCGGCAGCTCTCCGCTCGTTTCaaaaaaaTGATGATGGAACAAAACGAGGGGCGTGTGTGTTAAAAGGAGCTCCAGCTTTCCTATGTGCCTCAGCATCTCAAACCCGTTTGCCCATGTTTAGCCAATGTGATAATAAAGCCTAAAATCCTGGTAC
>21nt_Phas-147
TTTGACTTGACATTAAAAATATTTTATTTAGTAAGCAACAATTGCATTAAAAACCTTAAAATAATTAGGTGTACATTAAAAAGGCTAGAGTTATTCTTTTTCATACAAATCAATGACTTGACAGACTCTGACTCGGTCACCTGGCAACAACTCCCATAAATGATGCCAAAGTAGCGTTAACTCCTTTATGCTTTGATACAGAACCCATCAACGCACCGGCCAACCGTTGTAGGAAAAGCTCCATGCAAACTGTTGAAATTGTAATAAGTGATAATAGaaaaaaaTCAACTGGTGTGTATGCTAAATGGAGCAGCAGCTTTTTCAGAGTTTGATGAGCATCTCAAACCCGTTTGCCCACGTTTAGCCAATGCCATACTAAAGCCTAAAATCCCGGTAC
>21nt_Phas-148
AGAAAGCATCAGTTAGTTAGAGGTCTGTCCTATAGAATGGTCGGTGTCCTATAATATAATTTGCGTATAATTTTCTATTGAGGTGTGTTATTTCCCATTATTTAGAACTTGGCAGTTGCATTAAAAACCTTACAACATAACAATTGGATATACAGTAATGTACAAGTTAGATTTATTCACTTCTCTAAAAAAGATACTCATATGCTACCTCTGTTCTCCAATGCAATTTGACAAATCAAACTCTTTATCACTGATAAGTCACACCGGCTTCTCTGTTCTTTTGTTCATGATTCCTCAAGACTTCCCTTTGCGGACAGAGCTGCAAACAAAGAAATGCTTTCTTGGTCTCATGGTGAGCATTCCCGTTCCAAGGGTGATGGTAAAGGTGTCATCGGCGGTGACGGGTGAAACCAAGGAGAGTGTATCCTATAAGGTGCACTAGCTTGTCCAATGTTCAAAGACAATTTCAATCCTGTATGCCCCCATTTAGCCAATTCGACAGGGAACCCTAAATTCCTGGTACCTCGTAATCCTACAACACTTGCTATGAACTTAATTACTCATATCTAATCCTTCATGAGCTCAA
>21nt_Phas-149
GAATTTTTCGTCGTGGAGACAGAGAGCTATCCTCGATGGGAAATTCCTCGTTGTCATCTCTAAGGCCCTATTCGTTTTCTATAAATCCATAAGGAGCACGTCAAAATCCTCATCAATTCCTTTCAATCTCCTCTATGCCCATGGTTTAGGGATGAAAGCTGAGAGCTCCGTTGTTGGTGCGAAGGACACGGGTGCATTGTCCAGGCGGGCCCGCTCTAGGAACCCCAGCGCCAAGTCCTTCGGCCCAGATTGGTTAAACCAATCTTGCAAGTGCTTCTTTTCTATTTCCTGCGTGAGGCAAGGCTTCGGTGGTGTCATGTTTCAACGCCAATTGCACATCTTAAAATCCCAACGC
>21nt_Phas-150
AACTTGGCAGTTGCATTAAAAACCTTACAACATAACAATTGGCTATAAAGTAATGTACAATTTAGATTTATTCGCTTCTCTAAAAAAGATACTCATATGCTACCTCTGTTCTCCAATGCAATTTGGGAAATCAAACTCTTTATCACTGATAAGTCACACCGGCTTCTCTATTCTTTTGTTCATGATCCCTCATGACTTCCCTTTGCGGACATAGCTGCAAACAAAGAAATGCTTTCTTGGCCTCATGGTGAGCATTCCCGTTCCAAGGGTGATGGTAAAGGTGTCATCGATGGTGACGGGTGAAACCAAGGAGAGTGTATCCTATAAGGTGCACTAGCTTGTACAATGTTCAAAGACAATTTCAATCTTGTATGCCCCCATTTAGCCAATGCGACAGGGAACCCTAAATTCCTGGTACCTCCTAATCCTACAACACTTGCTATGAACTTAATTACTCATATCTAATCCTTCATGAGCTCAA
>21nt_Phas-151
CAGGTTAGCTGACGCATACCGACGaaaaaaaaaGGCAAAGCTAATAAACCCAAGCGAGCAGGCGGTACGAAAATTTTGTATTATTACTTTATATTTCCCCTTATCCTCTCCCAGCCTAACTTCTTTAAGTGAACATAACACAAATGTTACTTTGCTAGATAATTTTAAATGTTACTTCTAATCTGGAGCGAACTGATATTTGCCGAAGCTGAAGGCCAACGAACATCACCAGAAGTGCTATTGTGTGCTGTCACTGCAATGGACTCGTCctctctttaactgtttcaccggactttctcctctcaccgctctctttaactgtttcgctggactttctcctctcaccgcaacttctgctttaaactttttcaccggaactttctTGTCGGCACAATTGTAGAGCTCCGGCACTGTCTCTAGCTCGACCCAAAATGAACTGAACACAAGGAGCATGTGAGGCCAGTTTTTCACATGGGTTTATTAGCTTCATCAACTACATCAAACAAATTTCTAGAGGTGAATCCACAATATGAATACCTCACACACAATCTAGTGTAGCAAAGAGTCCCGATGTCTCCCAATCCCACGATACACATAATCTTCACCCGACCCAGTGCAAAAAGGTTGCAATATATGTTGCGTGGCTAGTGAACATGTG
>21nt_Phas-152
TTACAAATAATTGAGAGAGGCAGGGTCTACTTTGCCCCCAGGTCTACCCCTAAATGTACCCAAGCGACCAGGCGGTATAAAAACTTTGTGTTACTTTAGATTTTTCCTTATCCTCTTTGTGACGAACTCCATCAAGTTTGAAATAACCTTTCTACATACATAATATTAATGTCACTTTACTAGATAATTTTCTTCAACTCTTGCTTCTGATCTGAAGCAAACTGATCTTGATAAATCAAGCAAACTTTACTGCGAGTGGAAGGCAAAAGAACACGTCATCGGATGTCGTGTTGTGCTTTCACTACAATGGACTCGTCCTCTAAGGTATAAGCTCGGCTTCTTGCTTCAACTGCTTCATCGAACTTTCTCCTCTCACCTCGACTTCTTGCATTAACTATGTCACCAGTCTTTCTCACCAGCGAAGGTGTAGCGATCCAGCATTGTCTCTGGCTCAATCCAAAATGAACTAGAGAAGACAAGAAGCATTTGGATTCAATTCTTCATGGCTTTGATAGCTTCATCAACTACATTAAACAAATAGTGCTAGGGATGAAGCTACAATATAGAGGCCTTTCAACCAATCTAGTGTAACCAAGAGTCCTGGTGC
>21nt_Phas-153
AAAACACGAACTCTGAATCTTTGATTTATCTCACAACACGATATGAAGCTTGGGACGACAGAAAGGACAGCAGTGCACAGTATTATGATAATCATGCGATTGTTGGCTTTCATTAATGAAGCACCACGTACTACGGACACAACCAAGAACCACACTTAGGGTGTGTTTGACATGGCTCCAGAGCAGAACTCTGAAGAGGAACTAGCAAGAGTCTGTCAAACACCTTAACTCCAGAGTTGTAAACTTCATGGAGTTTTCAGAGCTACAGTACAGATTTTTGAAGTACCTCTTTTGTTGTTCCAAAAACTCTAAAAAAGCAAGCTAGACGTGGAGTTTAGAGTTATATACCCGTCACTGCCACTGGTTATGAGAAAACCATTTAAATCTGGAGTAGAGCTGCTGCACCTAGAGTTTTGGAGTGGAGCTACTCTCAGAGTCATACCAAACACACTCTTAGAACACAAATACAGCTCGCACAGCTCTTGGTGAGGAGTACCTTCAGCGCTATGTGTCTATGGATGTCCAAGTTCTGGACATCGGACAAGATGGTTTTGATCAGAAGAAAAGGGATACTTGTCTAACAGAGAACAACTCATTCTGCAGCAGCTGGACTCTAGACTAGAATGGGAAGTGCTAGATAATGCAGCAG
>21nt_Phas-154
TAAGCACAGGTCTGACCGTTAGTTTGAGGTCAACGACTGGGTTTACCTGAAACTTCAGCTGTATTTTCAAGCCTCTGTTATGCCTCGTGTGCATCAAAAGCTCAGTTTCAAATACTTCGGGCCTTACCAAGTCACTGACTGTGTTGGCCAAGTGGCTTATCACCTCAAGCTACCACCATCCAGTCGTATCCATCCGGTTATTCATGTCTCTCAGCTCAAGTTGGGTAAAGGATACAAAGGACCTGATGCTCTTCCCCTACCGACTGATATTCCTGAGTTTAGTATTCCTATGCCGGTGCTTCAGTCTCGTGGTATTTCCAAAGGACAACGCCTGGTCCAACAAGTCTTGGTGACCTGGTCCGGCTTTCCAGATGAGTTGGCTACGTGGGAGGATCAGGAAGCCTTGCGTCAGCGCTTTCCATTGGCTCCTGCTTGAGGTCAAGCAGGCTTTCCAGGGGGAGGGAATGTCATGAGCTCATCCACACCACACAAGCCACATGAAACTGAAGAAGCAGCAAGGAGAGGAGGGCGTGTCCGTCGGGCAAATGTGAGAATTACTGGGCCTGAATGGGTGTAGTGCGTTGAATGGGCCACTGTTGGGTCGGGTCTATGTAGGGTTCCTGTGTGACCCTTGTAATGAAAGATACTTAAACTCTGTAGTAGCGAAGAGAAATCATCAAGAAAGAAATAAACGCTGCTTCTATCTACCTCCTCCTTCCTTCTGCCGCCCTCCTTCTTCCTCTACTTTTGTAAGCAGATCCATGTGCGTACAGGGAAGTGACAGATAATGCAGCAG
>21nt_Phas-155
ACATGCACAACACCTTATATCGTGCTAATTTCTTTACAAAGTCAAATTTCAATCTAAAACAATGTTCCATTATCACAAATGATTTCACTCGTCACTCTCAATGACTCAACCAGAGAATACCAAACATTGTACGTTCTTATACAAGGTACTACTTTCGTTACACATGTGTAAGTCTTGGACCCCAAAGGATAGGCACGTCTTCAAGTGACAATGCAAGGTCATGGCCATATACCGTGATAGATTAAAAAAGTATCGAAGGAAGCAAATGTTAAAATTGCTTTTAGACACTACCAAATTCAAAGTTATTTTATTTTTTCTCATTCTCCCTCAACTAAACTCGTTTGAGTACTCTTGCTACTCATTGTAAATGTGATTGTCCTACTCCTAGATCATTTTCTTGAACCTTTTGTTTTTGATTTAGAACTTGGAAGTGTGAGACATGATGTTACCAAAACACCTGAGCATTACTTGAGCAGAAGGAAAACCAACATCACTGGACACATCGTTTTAGCATGTTTCATTCTAGAAGTGTTGGTTGGACATCTAACCTCCTCATACACCTTCGTGTAGCCAAGAGTCCTAGTGCCTCCCAATCCCATGACACACATTGTTCGTCTTGTACATAAAGGACGAAATATTTGTTGTCTGGCTGATGGACACACCCTCGAGC
>21nt_Phas-156
AGAAATAAAATGTCAAACAAGCGACCAGGCACTACCAAATCCTTAAAGTTATTTTAtttttttCTCATTTCTCCTCATCCAAATTACTGAGTATCTGTAATCTTTCTACATAATATGTCATTGTAAATGTAACTGTCCTATATAATTTTCTTCAACCGATTGTGTCTTCTTTAGCACATGGACGCGTGAGAATTGATGTTACAAGCAGCTAAGCATTACAATGAGCAGAAGAAAAACCAACATCACCGCATGTATTGCGTTGGCATGCTTTTGTTGTGAACCATAAAACTTAACACCAATGATTGGAAAGATGGACACCATTCATACACTCTTG
>21nt_Phas-157
ACACAACAACGATATGTTTAGAGCTTGGACGTGTGAGAATAATTGATGTTACAAGGAGCTGAGCATTACAATGAACAGAAGAGAAACCAACATAACTGCACGCATTTGTTTTGGCATGCTTGTGTTGTGGACCATAAAACTTAGTAGTGCTGGCTGAACACAATGGTGTATCGAGGATATTTTCATGAGGTATGCTATAAGAAACTTTTATAAATAATTTAGTATAATCCATAATGATTTAATGTACAATTCAGAATATAAAGATAACAATAGCATACGAAACTATAGATTTAACATTTAAGTCCATAAGTGTGTAAATTAGAATGCAAATATAATATGAAATAGTCTAAATATCAAGCATAAAATATACTACTGCTGTCAGATTTTTTCTAGGACTCGGTGCATTGGCAGTTCAGTGGTCGATCTAGATTAGGGTATGTCACGGCAGCTCATCCATTAGCTATGCTACTAGCTGAATAGCTAGACCGTTCCCATCCCCTCGTGTAGCCAAGAGTCCTAACAC
>21nt_Phas-158
ACCCCATCAGAGAATTCTGCATTATATCCACTTGTTGACTACCACAACTTGGCTCGACTTCTGTTACATTATCTTCCACTGTGTCCTCTGAAGTAGATATAGttttttttCATGGTAAGTTTCAGTGTCGTTAACTTCAACAACTAAATCTTGTTCAAGGGTTTGATGGGTTTCACCATTAATTATGTGGTTCCTCTGCCATTGAATCATTCTCTACTGCAAGTTCCTTGGAATGAGTCACCATACAAGGTCTGTAAGCTATATGAACATGAATACTAAGCAAGCCGTATATGACAAAAAATGTATGGTTTGGTAAGCCAAGCTTACCTAGGCCAACTAAGTAAGCCATTTCAGAAAGTGCTGGTTACTTTTTTGTGACCCTGCCTAAGAACAGTTTTCATTAAAGAGAGGAGAGTTACAGTGTATGCCGTGGTAAGCCAAGGCTTACCAAGGCCAACTAAAGTGTCACTTAAACGCGGCTATCTGAAATGCAGCATGTAGGCCAGGATACGGGACACGATCTTTTTCatctgaagtaatctgaagtaatctgGAATTCCGGTGC
>21nt_Phas-159
CACCCATCATCCTCTCTCTCTCACACACTCTCAGTAACTGCAAGCTCTTCTGGTTGGCTCTAGCTGGCCAATGGCGCAGTGGTGGTCTGAGGAGAGACGCTCACCCTGCCACTGCTTATATACACGGAGGAAGGGGTGGGGTGGGGGCCTCGGATGCCCTCTGGGCTCTCGTGACGCCCTTCGACggagaggaggaggagagagagagggcactgcggcgagagagaggCATTCAGGCAAGCCATGTGGGGGCAGCACGGGAGGCTTCCCCGATGGTCACTCGCTTCGCTTGCATTGGGGTTCACCGGCACCGCTCACTGGTCCAGCACGGGCCAGTCTGAACCTGCATGTTGACGAATGGAATGGATAGAGCCGGGCGGGCACTTGGTGGAGCAGG
>21nt_Phas-160
ACAAGGTCAGAAGTCCGTcacacacacacacaGGCTGCTTGCCCTGGAAGTGTTGTCCAAGCCATCAGCCGAAAATAAGATGGCGTAGTAGAGCTTTAGACACCATCATGTGCTGGCACGCTGTCATTAACCAAGTGGGGATCTGGTCACTCAGACATCCAGCTACCTTATCTTCGCTGTTATCGGAGTCGCTCACTCCTATTTAGGACTCTGCGCCACCGCGTCTTCCTTGTGCTCCGTGATAACCTTGAGAAGGTCCACTGGAGTGGCAGCAGGGTCCAGCTCATGGCAGCCTTTCGGGGCATTGCTGCCCTCTTCGCCCGTCAGGAGACGAGAAGGAACCCGGTGCGAGAACCGGAACAGCTCTTCCTTTGGTATCCTCCTCACCTCCTCGGGATCCACGTGTCTGTGGAAGACGGCTTTGAATCCGGCAACCTTCAGCAACGGGATGACAGTCAGCCCTCGCTCCTCAGTGAAATCATCAGCGACTTCCACTATCTCGTACTTGTATATCACGTCATCAGGCGTCAGCTCGTTCCAGTCGGGGGACCAGTTACGGTACAAGGCCCACGTGTCCCCTTTCTGGGGAACGATCCTGATGATGCCA
>21nt_Phas-161
CACTGAAGTACCATTGACCCGTCCCACATCAGTAAAAACAGCAGTTGGTTCTGTGCTTGCAGTTGCAGCAACTGTTTCTTTGTTATCGCCACCATAATCCACAGTGGTATAAGCATCATAGTTATGCCTTCTCCGCTTTGAGAAGCGACCGCGCCTTGAAGCAGCTTTCTCATGAACATATGTGTTGCCGCTTTCAGAATAGTTGTAGCTGTAGCTCTCGTCATGCTTCCTTCTCTGTTTCTCCAAGGCCTGTGTACTATAAGCATTAGTAACAGCTGCAGTTGTTGTCTTGGAGTACTGATTCCACTGGAAG
>21nt_Phas-162
AATTATAAGACTAACCAATGGGTCACATAGATCATGTGCAGTGCATGTAGGCTCTAACGCTCTGTATCCATCCACGCTCGATGCCACTTTGTAAACACCGCCGCGGATATCACCCTATAGTTCTATGTCAAGCTACGGACCATCCGATGGTTGCCGACACCTTCTGGCTATCGATCAGAGCACGCCTAGAAACATCCCTCCGAATAACTACTAGTGGAGCCACCAAAGTATCCCACTTAGCTTGGGATTTGCCTAATGGTTTTCCATAACAATGACGTACAATGTGTCTGGG
>21nt_Phas-163
CATGCATGGCCTGTTTTGGTAAGCAATTATTCCCACATTAAGTGTTTTAATTGTCACATTAGTTCCGTGATTACGCGGCTGATTACTTGTCTATTTTTTGTCATGTTGTGTGTACATATTAAGGGCGAGACGTCGTCCCTCAGTACATCAGACTTTTTTCCTTCTCACACTAGAGCGCTAAGTTGGCTTCGTCTTTCCCATCCCGCCGCCGATGTGTTATCGGGTCGGGAGAGCATGATCTCCGAAGTCTACGTCCCCTCGTGTCCCTGCATAGGGTAGAGGTCGTATCAGGTTTTTTGGGAAGCGCCGTCGCGACTGCTCGTTGTTCGCTTGCTTTCTTTGCGACGACGTCGTCGTCCTCGCTGGTCTGCTCTGTCTACTCTTACGTTGTTCTAGCGTCGACAACCCCACTGTAAGGATGTTTATGCGGATATTCATTCTGTCACTAGCACTAGTATATGAACTGCTAAGGAGTTATGTATATCTTAAATATGTTGTTGTTTCTTGTACTATTATTATTGGAATCAATTTGTTCATCTGTAAATTGTTATTATTTCTAACAATATGCAGTCAGATGCAGATATTGGGATTCACCCTTGGAGCAATGCAGCTATTGTTCATCTGAGCACGCCTCGAAATCATCCATCCGAGCACATCTTGTCCACAATTACTAACTGAGCCACAAAGGAATCCCACTTTGCTTGAGATTTACCAAATGGTTTTTTCGTCTATTGTGACACACTGTGTTCCTGGGCTAGACATTCTATAATTTATAACAGACTTCGTTTCAGCTTTGTATCCATTGTGTTCCTAGTGC
>21nt_Phas-165
TTACTAGTGAGATTAGTTATGTTAAATAATATAATGTAGACAGACTATAATCGGTCCATAGTTGTATCCCATTGGAGACTGGTGGGCTAAGAGAGCCCCTTGTAAAGCTTCGGCGCGAACGCGA
>21nt_Phas-166
GTTGTAGCATGGGAAAGGGGGGCAAAAGGAAATTCACGGCCGACAAGTTGCACTGTTTTTGCACTGATGTCTCAGCCAACATACGTGGCTAAAGTTTCTCCTCAGCCCGTTAATACATAGCCTCGACATCGGATGATGCTCAAGGATCAAATAGGTTGACTAGAGGGAGGTAAATGGAAGCATGTAGAATTTTTAGCGCTTAGACAATTTTATTTTGAATTCCAATGTTACACACTAACATCTTCAAAAGTTTCGGTGACATACATGAGCCTAACAAAAGAAACGGGTCGCAAAACAGACACCAAAAGAACGAAACAATCCAAATTTTGGCCGC
>21nt_Phas-167
GCAAAAAGGAATTCACGGTCAGCAAGATCCTCCGTTTTTGCACTGATGTTCCATCCAACTTAGATAACAGCTAAAGTTTCTCCTCGGCTCGTTAATACGTAGTCTCAAAAGCTGATGATGTTACATCGGATGACCTTGCTCGATCAGCTAGGGTTGATGTTTTTTGACGAGAAACATTGACATGTGTCCATACAGATTGTTTCAGAAGGCCATACAAGTTGTAGCAGGCAGAGGACTTTCGATACTATATCTAGAGTACTAATGAGCTCAACCCGCATGGATGCTCACATCTCTGGTGATATCTACTCATCAATACATTTGTGGTCAAGATCATTTTTATTAACTGTACACATATAAAATACATTTTATTCAGTGCATTAAATTTAGTAGATACTCTCCCAATACTTATAACTTCAAA
>21nt_Phas-168
CCATTCTATTGGGAAAGGGAGACAAAGGAAAAATACACATCAGAGTGAGGAAAACCTAGAGTGTGGTGCCACAGTTGTATGCTAAAACAGTTTTTCTGTATCAGTTTTTCTGATATTGTGTCATTGTATTGGCTGTTGTCATCTTAttttttttATTCTTTTGTCTGAAATGTGACATTAATAAGTTTATTTCCTTCAAATTAATGTCTGACGGCTCGGTGGTTGTATAAGAGCAATCCTCCGTGTTAGAGACATTGGGACAATATAGTGACATTACGAAGAAACTGACTAG
>21nt_Phas-169
CAAACTAATACCGCCCCTAATAGAGCAAACATTTTGAAATCTTTACTAATCCCCATAGCCATGAATCAAACATATTGGCCATGCTAGAGGGAGGGTCAATACATGTATTGGAGGAGTATATATCGATGGACAAAAGAATAAAAATACTTGTGCTCTCCCTCACCAATGTCGTTCTTACAGGTTTGTAAATGCATGAATCAAGCATTAGTTATCTGTTCCATAAATCAAAACAAACATTAAATGCCATAAATATATGGTCTCAATGTTCATATGCTTAAGATGACCTACCAAATTTCCTTGTTCTCGACTAGCAGTTCTGCTACAAGTTGTAACGTGTCTAGGTCGGAAGCACCTTCAAGGCTGATGGTCTACACCTCTTCCTACTGCTGGTATCATGGGTTCGCATCTTAGTTCATGCCCACAGAACAATGATCAATAGCTGATATTAAGGATTCCCATGTTAGTGCATTCCCACATTGTGTCGAACAACTTATCAATTaaaaaaaCTCACGGAAATCATTGGCAGCTGCATGTTATGCGAGCACGATACTGATAGTAGCATAAGCATGACATGCTGCTGAATAGACATGGGCGGTGCAAAAAGGTAG
>21nt_Phas-170
GAGTGAGGAAAACATAGAGTTTGGTGATAAAACCAAGAGTTGAAAAATTCTTACCTTTGATTTAGGAAATAGAAAAGCGCCTATCAGCAACATCTCTCATCGTCTCACAGGCTGGCAAGATACAGATGGTAAATGCAGTCTTCACCTCCCTAACAACATTTTATGTACACTCAAGTTACCCAGCTCAGTTGTGAAGTAAATAGACAAATACTGGAAGCATTGCCTCTGGAGAGGTGCTAGACAGCAATGCCACATAGGCACCTTAGGCAGCTTGGCATTTAGCATGCAGACCAAAACACAAAGGGGGCATGGGGATTCTAGATCTCAAGAAACACAATGAAGCCTTGCTAATGAAAAATGTTATACAAATTCTTCAACAAACAAGATTTACCATGGGTGCATCTGATATGGGACAATTAATACAAAAATGGTATACTGCCCACAGATGGTAGTAAGGGTTCGTTCTGGTGGAGAGATATATTGAAAAACTTGTCGGCATTCTTATAAATAGCCGAAGTCAAAACAGGTAATGGAACCACAACTCGTCTTTGGCAAGAAAACTACACACCGATTCGTGAAAAGTGTCCAATGCTTTTTTCCTATGCAG
>21nt_Phas-171
GCAAAAGGGAATTCACGGCCGACAAGATCCACTGTAATTGCACTGATGTCCCATCCAACATACGCGGCTAAAGTTTCTCCTCGGCCCGTTAATACATAGCCTCGACATTGGATGATGCTCAAGGATCAAATAGGTTGACTAGAGGGAGGTGAATGGAAGCATTTAGAAATTTTAGCGCTAAGACAATTTTGTCTTGAATTCCAAAGTCACACACTAATGTCTAACCTCCAATACTCCAAGTACCTCGCAGGAGATGTTGAAAAGTTTCGGTGACATACATAAGCCTaacaaaacaaacggatcacaaaatggacaacaaaaagaacgaaacaatccaaaaTTTAGTCGCTAACTCAAACTGTTTTCAGTATCTTAAATTTCAGTTTTCGAAAGCAAAACCGATCCGAATGGACTCCGTTTGAGCTAAAGTTTTGCACACACCTTGACAATTGAGTTTCTAAGGTGTCCACAAAATTTGAACACAAACGGGTTTATAATTCAATCGTAGATTAAAAAACCCGAACTGGACTTGGGGTTTAGTTGG
>21nt_Phas-172
GCAAAAAGGAATTCACGGCCAACAAGATCCACCGTTTTTGCACTGTTGTTCCATCCAACTTAGATGGCGGCTAAAGTTTTGCCTCGACCCGTTAATATGTAGCCTCAAAAGCTGATGATGTTACATCGGACGGCCTTGCTCGATTAGCTAGGGTTGATGTTTTGTGACGAGAAACATTGACATGTGTCCATACGGATTGCTTCAGAAGGTCATACAAGTTGTAGCAGGCAAAGAACTTTCGATACTATATCCAAAGTACTAATGAGCTCGCTTAACTTAACTCGCATGGATGCTCACATCTCCGGTGATACCTACTAATCAATACATTTGTTGTCGAGATCATCGTTATTAATTG
>21nt_Phas-173
GCAAAGGGAAAATACACATTAGGGTGAGGAAAACCTAGAGTGTGGTGCCACAGTTGTATGCTAAAACAGTTTTTCTGTATCTGTTTTTCTGATATTGTTCATTGTATTGGTTGTTGTCATCTTAtttttttATTCTTTTGTCTGAAATATGACATTAATAAGTTTATTTCCTTCAAATTGATGTTTGCTGGCTCGGGTGGTTGTATCTTAAAGGGCAATTCTCCGTGTTAGATACCTTGGGACAATATAGTGACATTGGGAAGAAACTGTGGCTAGTAATGCAACGGATCTACAGGAGTAAACGTACTGTGTTTGTTAATTGGAATTTAACTAGCAAATAAATAATTGTAAGGATTTCAACACGAATTGGCAACCCAAGCATGGCAGTCATAGATGATGGGTGATTGAAAAGGTGTCAAACGCGGATCATGCTACATTAGTTATATAAGCAATATTGTTGAATTACATCAAATGTCAAATACACTGTGGTGGCTAGGTTATTTGTGTCCATGTAAATATTTATGAGCATTTCAGTCACACAAATGAATTATTAATTGGATCTTTT
>21nt_Phas-175
TGTTGTTCATACATGCTTGTAAATGCATGAATCGTGCATTAGTTATATGTATCATAAATCAAAACAAACATCAAATGCCATAAATATATGGTCTCAACGTTCATATGCTTAAAATGACCTACCAAATTTACTTGTTCTCGACTAGCGGTTCTGCTACAAGTTGTAACGTGTCCATGTCTGAAGCACCTTCAATGCTGATGGTTTACACCTCTTCCTGCTGCTGGTCTCATGGGTTCACATCTTAGTGATCACGGAGCAATGAACAACAACTGATATTAAGGATTTCCATGTTAGTGCATTCCCACATAGTGTCGAACAACTTATTAATTTaaaaaaaCGCACAGAAATCACTGGCAGCTGCATGTTATGCAAGCACGAGACTAATAGTAGCATAAGCATGACTTGTTGCTGAATAGACATGGGTAGTGCAAAAAGGTAGTCTAGATGCAGTTCCTGATGC
>21nt_Phas-176
ATCATAAATCAAACCAAACGTAAAATGCCATAAATATATGGTCTCAACTTTCATATGCTTAAAATGACCTAACAAATTTACTTGTTCTCGACTAGCGGTTCTGCTACAAGTTGTAACGTGTCCATGTCTGAAGCACCTTCAATGCTGATGGTTTACACTTCTTCCTGCTGCTGGTCTCATGGGTTCACATCTTAGTTCATGCCCATGGAGCAATGAACAACAACTGATATTAAGGATTCCCATGTTAGTGCATTCCCACATAGTGTCGAACAACTTATCAATTTTTTaaaaaaaaCTCACAGAAATCACTGGTAGCTGCATGTTATGCTAGCACAAGACTAATAGTAGCATAAGTTTGACTTGCTACTGAATATACACGGACAGTGCAAAAAGGTAGTCCGGATGCAGTTCCTGATGC
>21nt_Phas-177
AAGTGAGGAAAACATAGAGTTTGGTGATAAAACCAAGAATTGATACATTCGTACCTCTGATTCAGGAAATAGAAAAGTGCCTATCATCAACATCTCTCTTCCTCTCACAGGCTAGCAGACTACAGATGGTAAATGCAGTCTTCACATCCCTACAAACATGTTATGTACACTCAAGTTACCCAGCTCAGTCGTGAAGAAAATAGACAAATACATGAAGCATTGCCTCTTGAGAGGTGCTGGCATCAATACCACATAGGCACCTCATGCAACTTGGCATTTAGCATGTAGACCGAAACACAAACGGGCCTGGAGATTCTAGATCTCAAGAAACACAATAAAGCCTTGCTCATGAAATTGTTATACAAATTTTTCAACAAACAAGATCTACCATGGGTGCATATGATATGGGACAATAGATACAAAAATGGTATACTGCCTCCAGAAGGTAGTAAGGGTTCGTTCTGGTGGAGATATATATTGAAATACTTGTCGGCATTCTTATAAATAGCCAAAGTCAAAACAGGCAATGGAACCACAACTCATCTTTGGCAAGAAAACTGGAATGACACACCAATTCGTGAAAAGTGCCCATATCTTTTTCCTATGCACTGAACAAGAATATAACTCTAAGACAAGCAAAAATGACACCCTTGGTTGATGATTTGTTCCATCTACCTTTGTCTGCCTCCGCTTACTTGCAAATGCTTTCACTGGTCACAATACTTCATAACACGGAACTCACAGTCGCACTTGA
>21nt_Phas-178
GCAAAAGGAAAGTACTTATCTGAGTAAGGAAAAGCTATAGTGTGGTTGTTGGGGGCCCTGTATTGTCGAAAGTTCTCAAAACATTATATTACAAATCATTTTTAAGCACGTTTCAGGTGTTCCAAAGCTACCATAAAATCATTTTTTGTTCGAAGTAATGTATGTAAAAGAATGAAGCCGAAGAACTTCGACTTTGTGACAGCGATGCGAAATAGGAGACAGACGAAGACAGAGAAGAAGGATGTAGAAGCTTGACCAGCACGTCCGCAAAAGAGAAAGACAATTTTATCCCTACAATATTTACAGTTCATATGTATAGAAACTGAAAGTATGTTTGTAATTTTATATGAAGATGTACTATGAGTCACCACTATAAGTAGAGGTACAGTGACATGCATAGATGAATCTTCAGGAGGCGACCGAAATTGTTCCACCTTCCAAGTTGTGATATCTTCTATATTAGTATTGTTGTTTTGTGAGCGAGAAGCAGTAATAGAAACATAACAGTAATCATCTCCTTTGAACAACTGTACTTGAATCAAAA
>21nt_Phas-179
CGAGACCAATTTATTTCAACATAAAAGATTACCACTCACCAGCGCTCTACAGAAAGAAATGTTTAGAGGAATCCTATTGTATCGCtttttttATGAGCTATATTATATAAGGACATAATTTCAGTATTAGAGGCTGGTTACCCATCCACGTGTCCTCCTTAAAATCTAATCTGGTTTTCATCTTTAAGAATAAAGGAACCAAGACTAAAGAATTGGTCTTTAACTTTCAGTAACCCCGACAAAAAATGAGAGTCACCACACCAATCCATTAGAGGCGGGGTCCATTCATGGTGACTGAATATGACCTCCCAGCCGACCAGAGCCAGGCTTAAATCATCTAGTCCTTGCCCTTGGGACAGCATAGTCAGATCGCCTAGACCCACGTAGCAAATCAATTAATTGTCTAACGACAATCTAAGAGCAGTTCGTTCTTTTATTATCTTCTGAACTTGATTTTAGTAATGAACCAGAATGCAGTGGTTAAGTGGTTCCTTGCCTTGCAATTGTCGGTCCTCGCCCATTGAGCCCCAAATTATAGACAGCATCAAAGCATGTCATTTAAGCAAGGTATATGGAAGAACGATATACTCGCCGGCTGTGCTGCCCACCATACTTGCTGTAACACACACAGCCAACGTAAGTCGCTGCTTAATATGGCCAACTACTACGCCCAGCTGTGGCTGCTAAGCAGCGTTTGGCCTGGGGCATCAGTAATTTCTAGATCCACCACTGATTGCTACTACCATGCTGTAGGCTCGGACGGATGCTCGCTCTCTCaaaaaaaCACTATTACAGCTGGTGCAGCAACAGtttttttGGCAGCCGAACAGCTGTTGGCACCAATGTTGTGTTTGTTTTCTGATACCAGGTTCCCTTATGCCTTCCATTCCTGCGAGACAACATCCGAGCTCTAACCATTTTCTTTCATTGTCTAAGTTTGCTAGTGTTTGGATGTGCCACGGTCAAACATGGATGTTATATAGGG
>21nt_Phas-180
TTGAAGCTTTGGACCCTCAAAAGGTGAATTTATGCATGACACTATTCCTCTATTTATATAGGAGAGGTACAACTTTGTATAAAATTATATGTATGCCCATAATGTTTACACATATTGTTTACAAATATAATAGGGCTAATGTCGCCTTCCCCCTTCTTTCTTGCATAACAAGTCTTCTAAGTCCCTTTCTTCTTAGCTTCACACACAAAGCTTTTCAGCATCGAAGCTGCTGTCTTCGGCGTACTCTTTTGTTATGCCTGTACTCAGATGAAGCTCTTTCTTTTTGGTTCGTTAGTTGTTTCTGCCGAAGGTTGGCTTCGTCTATTCTTCGTATTGTGCCTGAAACACACGTTCTCAATCTCAAAACAAAAGGTTTTGAGGATCTTCGACAATTTAAGCCCTCAATAGACTAGTCTTCAACAAAAGAGATCCAATCCCATCAGTCAGCAATGTGAGATATTTCTACCACTTCATGATTGTGTTACCAATCGTCTATAACTATAATGACCACCCAGCCCAAACGGTTCAATCAACAATCATCTTTTCTACGGGACCAGCTACAATAGTGGTGGCAGGGGCATAACAAAACAAAAAGTGTAGAGGCCTTGTGTGCTCTATAGTTGTTGGTACCAATGTTGTGTTTGTTTTC
>21nt_Phas-181
CAAATGATAGCACGAAGGTACTTTGAAGACTAGGCTAGTTGACGCTTTGGACCCTCGAAAGTTGAATTTTGCATGACATTGTTCCTCTATATATAGGGGAGGGGTACAACTTCATATAAAATTATAAGTATGCCCATAAAGTTTACACATATTGTTTACAAATATAACAGAGGTAATGTCGTCCTTCCTCCTTTATTGCAGAACAAGTATTTATGTCCATTTCTTCTTAGCTTCACACACGAAGCTTTTCAACATCGAAGCTGCTAGGTTCGGCGTACACCTTCGTTGTGCTTGTACTCAGACGAAGCTATTTCTTTCTGGTTCATTAGCTGTTTCTGCCGAAGGATGGCTTCCTCTATGCTTCATATTGTTCCTGAACACACTTTCTCATTCTGAAAACAAAAGGTTTTGAGGATCTTCGGCAATTTGAGCCCCGTCATAAACAAAAGGGATCCAATCCCCCTAGTCAGTAATGTGAGATATTTCTACCACTTCATGATTGTGTTACCAATCGTCTATAATTATAATGACCACCCAGCCCAAATGGTTCAATCAACAACCATCCTTTCTATAGGACCAACTACAACACTGGAGCCGGCCTTGACAGAACAAACAACATTGAGGCCTCAGGTGCTCTATAATCGTTGGCACCAATGTTGTGTTTGTTTTCTGATTGCAAGTTACCTTATGCCTCACATTCCTATGAGATAACATTCAAACTTTAACCATTTTCTTTCATTTTATTATTGTCTAAGTTTGCTAGTGTCTGGATGTG
>21nt_Phas-182
ATGGCCTAGGATCTTGGAAGTTAAGTTGTTTCCTATAGTGTTGGGTCCCCAAGTTGACATGATGTATCACTTGGGTCCTCGAGATTTCATTAGTGTGCTCTAGGGTGGCATATGCCATATCGGTATCCGATTTGGGCAAACCTAGTTTTGGACGATTTTGAATAGGGAGGCCAAGTTTGTAAGTTGTTCCCCTAGTTTTTTGAGTTTGGGGACCCAAGTGACACAGTGTGTCAAGTTTGAGGACCACTAATGGCTTGTTAATCACGGCAAGGCCTTCATAACGGTGACCTACTATCCTCTGAAGGTAAATATCTTGGTTGACTGAGGATGCATGATGTGCCCTTGAAACTAGATATTTTTCCTTAGGTGACAGAAATTAGTGTGGTAGACAAAAAACTATCTTAAGACAAGCCAAAGGCGAGACACCACCATCTATGAAGGCAATGCTTCGGTTGCCCTCTGTGTTGCCATCCATATCATTAATTATTTCACCGTCCAATTTCAAATAGCTAATCCCTCCATTATAGTAGTTCTATTGAATTACTAAGCCTATTTGTTGTTAATGCCACTATTGCCCTAGGGTTGCCAACACAACGATGGCCTCAAGGATACATAGACCCTAGCAGGCAGATATCAATTTGTAGGGAATAAACATACAGATGCACATTTCATGAAAAATAATAAAGAAAAGCAAGATGTCAATAGCCAAGACAATCAACAACATCATCAAAATTGATACCACACTCTAGGTTTTCAGCATCCAATTATGACACCACACTCTAGGTTTTCCTCACTC
>21nt_Phas-184
CATCATACATCTTACTCATGGCTTTCAACAAATCTCTCATTTATTCCAATAGTCAATTGTAATCAAACAACCGAGCAATCTATAAGCAACAAGCCCAAGCCAGCAACATGCGGCTGCTACGTGTAATCCATCTTATTCGCCTAGCACAAACGGATACACATGCCCGGACACCGCTGTGGCACTGAGATGAGTTAACTGAGGCATAAGGTCCTTGTAGCAACATGCAATCATCAAATATTGGCACACAATCAGCCCGTTAAAATAATAAAACTTTCGTCTCACTTTCTAGAAGGGACAAATAGATCTCTAATGGCCGGACAATGTTTGATGCATGAGCTTAGTCTTCCTATAGTCACCATCCACGTTGTGCTCTATCTAATATGAGTTTCCAGTTTGC
>21nt_Phas-186
AGTAGACTTAAAAACACTCTTGATCAAATGTGCATACACATTTTGTATCAGCTACTATTGGAACTGCAAGAGTCTGCCACCTAATCTCGTTACCACCGCACGGGATCAGCAAGAGACGGCCAGAACTCGTACAGTCGGAAGAGGCCTCGTCGGTTCTTGCTAGGGACGGGAGCTAGAGACGTCTCCCCACCAAGCAACGGCTGTAGAGAtttttttCAAAAAACCCCCTGGAGACGGTGTGGAGACGCCTGAGTAAATGACGTTGTACACGCCCTTAGGCTGATCTCAACAGGCACACACaaaaaaaGTGTTTACGTGTGTGTACAGTGATACATGCGCGCAACACAAAACCAGTACGTTTCCAACCGGGAAATGCATTGGGACAAGCGGTGGACCAAGTAGCGATAGCATTAAATACTTCTAACAAAACGTCTGTGACTCCCGAGCAAGATTCAATGCCTCTGCTCAGTTGGGGCACTCAAAATGTGTCGCGTGTATGCATCACATGTTGGGAGCTTTTGCGTTGCGTCTGCGGTACCACACACGAGGTAAAATGGTCATGCGTCTCCTTTTGTATGGCGTGTTGGGATCAGTCCTAAGGATCATGCAATGTCCAATTTCCTTTTGC
>21nt_Phas-187
TTGAGAACTGCACAGTCAAGACAGAAAAGTTATGCTGATACCCGGAGTAGACTACTCGAGTTTAAGGAGGGTGATCATGTATATTTGAAGGTGTCACCAATCCGGGGTATGAGAAGATTCAAAGTAAAATTGAAGTTGTCTCGTCGCTTTATTGGACTTTTCTTGATCTTAAAGCGAGTGGGAAAGGTTGCCTATCAACTGGAACTACCTGATCTTCTTGCAGATGTACATGATGTCTTCCATGTCTCACAATTGAAGAGGTGTCTCAGGGTGCCTGAAGAGCAGCTACCTGTGCAGGATCTTAGGGCACGCAAAATGTGTCGTGTGTATACATCGTTTGTTGTGAGCTTTTGCGTTGCATCTACAGTACCACACACAAGGTAAAATGGTTATGCGTCTCCTTTTGCATGTCGTGTTGGGATCAGTCCTAGGGATCATGCAATGTCCAATTTCCTTTTGCCTCTCATTCTGAAACATGTACACCATGCATGCACTCAGCTTTCGGTCCAAATTAAATCACTTA
>21nt_Phas-188
CTGTGCGCAATTAGGGTGTTTACATAGATGCCAAAGCTTTTTGTAGAGTACAAGAATTGCATTACTAGGCGAAGGCCAAGCCCTCAGATAAGCTGCATAAGAAAATTGGTTGTTACAACTTCGTCTATCACAAGGATTCAAAGTTCTCTCAGATACGTTGCATAACAAGATTCTACATATTATTCATTTTAACTAAATGATTGTAGAAATTCATAAATCAGGTTTCATACACTAAAGCATACAAGACATTAGCATTATAACTTTTTATTTGGAAGtttttttAGTGAAACGAAAATCAAGGTGTGATGATTGGTTATCCAAATGCATGACTTGAGCCCAACCATTATTTGACCCTTATGTCAAGGAGGAGCAAAATCGAGCTCTCAAAACAATCTTGACACTGAGTCCTAGAACCCTCAGTTGTAAGGGCTTATAAGGAAGGACCCATGGCTCACATCTGCCCTCCACGACCATGTCTACTTCTAGTGCTGGCAGTTTCTTGAGCTTGTTTTTCGAGTCACACAATGTCCAGTTTCCTTTTTGC
>21nt_Phas-189
GTTTTAGGACCCTGAAGCTCGATTAAAATAATTAGAGATCAAAGAAAGATTGAGATGAACTTTGAACAAGAAGATCTTGACCTACATGGTAAGGAGAACACCTCCGAAAGGATTGAAAAATGTTTTCGAAATGAGATAAACGATACGAGACGTATCTGCTAATATTTTGTTAATCAAAACACTATGCTAGAGAAGAAGGAATGCATGAAACAAGATTTTGCCTATGATTCCTTTTGACTAAACGGTTGTAAAAATTCGTAAACCAAATTATATACATTAAAGCATATAAGATTCTAGTATATTATTTTTCATTTGAAAGAATTTTTAGTGAACAAAAACCAGGCTATTATACTTGATTTTCTATGTGTGTAACTTGAGCTCACCCCGTGTATCTCCCTTGATGTCAAGGAGGCAAATCGTGCTGTCCAAACAATATTCACACTTGGGATATGAAGTCTCTATTGTGAGGTCCCACGACGATCGATCCAAGGATCTCTACTGCCCTCCATGACCATGAGTCGACTTCTAGTGCTAGCGATTGACTAAGCTTGTGTTAGGGATCTTGCAATATTCAGCTTCCTTTTGC
>21nt_Phas-190
ACAACCTAAAATATCAGTTGGTTATTGTGGAGAGTTTTTCGATATTGTTCCTATCCCGACTAAGAATCAATATTTCATACCCATTTCTAAGTGATGTATTGTCACACCCGGTTTTAGAAGGCAAACTGAATACGAACCATGTACGTGCCAGGATCATAAAGTCACGTACACAGCGATTACATAGTTGAACATCATCACACATTGCTCAAAATAAATAGCGGAATATGTACTTTATTACATCAAGATGTCCAAGACATCCACAGAGTCATTAACATAACATAGTCATTAACAATATCAAAGTGCGGAATAAGAAATGTAGCCGATATGGCCTTCACAGGCAGCTGACTAGGGGTTTGCCACTAACATAAATAGCGGATACAGTGGGGACAACCTGGGGTGGGGttttttttAAAGCAAG
>21nt_Phas-191
AGTGTGCCTATTGTCCAAAAAAGCATAGCTACAAGGGGGGTTTTCTAGTAGTGTATATGCACGAGCACGCGAACCAATGACACAGATTGTGTATAAACAGTTAATGCCGCCAATCACAAAGTCGACATCTCATCAGCATATTCCACTCATACTGAACGACATCCTGTAGTGATTCCAGTTCATAATGTACTACACATAACAAGCATCATAAACAACCTTGAATTCTTTTGCTATTTGTACAATTTATGTAAGACTCCACATATATTCATCAACATCAGCTACCATTAGCTAGGACGCCTCAAAACAGTTTATCAGCAACCTTGAACACTTCCTCTTCATTAGGATTGAATTGTTGGGGTTTCCCCATACGGTATGGTAGCAGTTTATAGCTATCGACCACATTCATTTTACTATATCTTCCCTTATATAATTATGTCATCAAATTTGCATGGGTTTAACCGAGTAGTAAAATCAATAGTAGAAAATGTCTAATGTGATGTTTTCGTTGTGACCAATAACCATATATCCAGCATTCTTCACCCTTCTGCTCAGGATGTTGAGTTGGGCGTCATTGGCGGGCATGTCACTGTCCTAACGAAACTCAATTTCAAAGTTTCTGTAGCCGCTAGGGAACCGTCTCACCACCCCTCCATCTCTTGTGCCACCGTAGTTTCATGCATTTCCCTTGTGC
>21nt_Phas-192
GCCTTAGGAAAATGGACACTACATACATAGCATGTGGACCGGGTGAAGCGCTCATCACGACTACCATCTGGGTCTTCTGTTGGAAACCAACTATGGGCAAGGAATGTAGTGACATTGCCCTTCAGCTGAATCCTTGTTTCTTCCCCATCCTCTACAATATTATAGTGGTTTTCACCAATGGGAAGTGTGTGTGGCAATTAGGGAGCAACATATACAGCTATTGGTGGAGAACAAAGCTGGATAAGTGATTACAGGGAACAGAGAAGCAATTGGAAGAATTGGAAAGTGGGTTGCTAAGCTTAATGAGTTTGTCATTGACTTCGTGCATCGATCGTCAATCCAGTCTCAAGCATTAGGAGACTTCATCGCTGACTGGAGTCTAGAGACTCAAGACGAAGTATCTGTTCTAGATGAAGCAGTTTTATTGTGATGGATCCTTGGGCTCCTTTAGAGCAGGAGCAGCTGCAATTCCCATCTCTCCTTTGAAGATGAAGACCTCCTATGTAGCTTCATGGATCATGCCTAGACCATCATGGAATGAAACTCAATATCATGTTACAACCCTTGATTGAAGAGTTGAAGGAGCTTTGGAAAGGAATCGAAGCATATGATGTTTTCAAAAGGCAGAAATTTAACCTTCGAGTCACAACAACCTGGCTACCGAAAATTCAGGCTTATTTTCAGCCAAGTATTTTTGATGGTCGTGTACCGCCAAAAATTAGCCTATTGTCGC
>21nt_Phas-193
TCTGTGGATGAATGGGAACCTAGAGGGAGACTGCAATTCCTCATCTATAGCTCCCTTTCCAGATTTCAATCAAGCTTCATTCTGGCTAGATATTACCATATAGGTCTCAAAGTTAAATGTTGCTCTTCATCTGGAATAAACGTGTGGATGGAGCTTGGGGGCACGAAGGGCATAGTCTACGTTGTAGATGTACAGACCAATAGTATTGTTGACAGTTTGTCCACAAACTTAGACCTCAACCAACATATAGCGAAAATTGAAGGGGTGAAGAGACACAAATATTACAACGAGCACTGATTATTTGAGTAATGTAAGCCGGGAGCAATATACAAAAATTGAGCCATAGTATTTCTATCTTTACCAATAATAGCAGGGCATTTTACATTTTAAATATGTGGCACAAGACATAAATTAATTGTTGCCTCATTTTCACGATATCAAAGTCACTACAACAAAATTGATTTTCGGAGACTCACATGGTTCATTTACAGAGACGACACCTTAGCTCATGTACAATGTAGATACCACAACACGGTTCTCCAAGTATAAAGCACATCTAAGACAT
>21nt_Phas-194
GCATGTCTCCTAGTCGCAACATGTTCAATAGCCCAAATCAGCCTACTTAGAAAACCCTAGACTATATAAGATAGTCCATCCCTTCTCCATCATTTTCGTCTCCCTCAACTACACACTTAGACAATTCCAGACATATCACACATTAAACACAGATAGTACATTTATTTTATTTTACACATATTTGTTCCTAGACAATGGTGATTTTGATCTTCTTGTTTCTTAGTCTATGTATCAGTGTATTCGATCCATCCACCAAGCAAGAGATTTGTAGTTCCAAGACACGGAACCTGCATTAATACAGTGTAATCACTAATTTTGTTTCAGCAAGCCAAAAATCAATAATTAGTTAACAGACAGTCTAAGCTAGGAAATCATTGATATAGCTTTGTTCTCCACCAATAGTTGTCTATGTTGCTCCCTAACTGCCACATGCACTTCCCCTTGGTGAAAACCACTAGAGGCTTATAGATGATGGGGAATAAACAAGGATTCAGCTGAAGGGCCATGTCACTACGTCACTTGGTCGCAGTTGGTTTCCAATAGGTAGTCGTGATGTGCTCTGCACTTGGACCGTATGGTATGTATGTAGTGTCCATTTTCCTAAGGC
>21nt_Phas-195
TTTGTGGATGAATGGAAACCTGGAGGGAGACTGTTTTTCCTCATCTAGTCATATGTAGGTCAATTTCCAGAATTCAACCAAGGATGTCAGGTACATATTATCATATAGATCACAAAGTTAAACAATGCTCTTCGTCCCAATAATTGTGTAGACGGAGTTGCTAGAACGAATAATTGTGTAGACAGAGTTGAGGGCATGAAGGCCATAGTCTACATTGTAGATGTGCAGGCCAAAACTATTGCTCAACGAACGTCTTGCCAAAACTTAATTAGGGACCAAAGCGTTAAAGACGAGCTAAACGAACGTCTTACCAAAATTGAAGAGGACGAAGCGACACAAATATTACCATGAGCAATAGTAATGTAACAGTAGGATG
>21nt_Phas-196
TCATGTCAATCTATAGAATCAATTTCCATATCTCACCCTATGAATTTGAGATAGGCTTATATGATAACTTTGGAAAGTGGTGGAATGTCACATTCTaaaaaaaTAGTCTATTCCATTAGTAAGATTCTAATTGCTCAAAATGAAAGGAAACAAACGGGACCTAAGCGTTTTCACTTCCTTATTTCCTAGCATGCTCTTCTCATTCTCCAGTTGGGGATAATAGCTTCCAATGCAAGTGGTAGCATAGTATTACAGAAATACCATGTGAGTGGTACCAGTCACTGAAAATACTAAAAAAGGTCCTCACATGAAGCAACTTTCTCAAACTCATCTGCACGTCTATTTATTTTACAGTGTGAAACATGTGGCACAAGGCTAGGTCGATCCGCGTTATTTTCAGGTAACACAACCCACCAGGTAATCATTCATATCTAGCTTAACCTTTTTGGTTCTCATCTACTTATCCATAGGAGAGAGGGAATCATAGCGACTAAACTGAAGATCCATATTGTGAGATCCATCCGGCATAATGATAATTGCCCGTTGTACCTAGGACGTGCGCTTAGTTTCCCCACTTTCCTTTGGC
>21nt_Phas-197
CATTCCTTAGAATCCAATCGTTATTAGAAATAATAGTCATTCAAGCAATCTAGTCTGTTCCTaaaaaaaGTATTGACATTTGCTTTTATGGTAGCATAGCATTATAGAAATACCATGTGAGTGGCAACAGTCACAAGAAATACTAAAAAGGTCCTCACATGGAGCGACTTTCTCAAACTCATCTGCACGTCTATTTTCATTTTGCAGTGTGAAACATGTGGCACAAGGCTAGATCGAGCCACGTTATTTTCAGGTAACACAGCCCACCAGGTATTCATTCATATCTAGCTTAACTTTTTTGGTTCTCATCTACTTATCCATAGGAGAGAGGGAATCATAGCGACTAAATTGAAAATCCATATTGTGACATCCATCCGGCATAAGGATAATTGCCCGTTGTAGCTAGGACGTGCGCTTC
>21nt_Phas-198
GTCTATTTTCATTTTGCGGTGTGAAACATGTGGCACAAGGCTAGATCAAGCCACGTTATTTTCAGGTAACACAGCCCGCCAGGTCATCATTCAAATCTAGCTTAACCTTTTTGGTTCTCATCTACTTACCCACGGGAGAGAGGGAATCATAGCGACTAAACTGAAGATCCATATTGTGACAACCATTCGGCATAAGGATAATTGCCCGATGTAGCTAGGACGTTGGCTT
>21nt_Phas-200
ACATCAGGAGCTTGAGTCTTGCGTGGCGAAAAGCTTACATCATCCATTCATCCATCGGCATACCAATCAATCTATCTTTTGCTTACGCCACCCGGACTTAGATCAATCAACCAAACTCCCACATGTGCTCTCTCTCTTCTACCATCATTCTCTGCTAGATCCTAGACCTCACCCCCCTCAAGGCTCACATGTCCAACCAATCCAAGATGTCGGCCCTACCTTTACTAACCTCATTTTTGAGCTAGCATGTGTTGGTATGGCAAAAGGAAAGATTTTCACAGATAACCAGATAACAGATTCTCAAACTGTACTAGGCAACCGAAACTAAATTAAGACACAAATCTTTACGCACTGTTGTATGACTCGATATAGTTCTTGGCTTGAACCGATATTAAAAATATCTCTTTAAAACTGATTTGTGGCATGAACATGTACTAAAAGATGAACTTTAGTATTGCTTCTTGTTTACAAATTGATATTGGTGGATATTTAATATACATACATACAAATGTATAAGCAAATTCTTTCCAAAGGGACTTATATA
>21nt_Phas-201
ACATCAGGAGTTTTTGATCGAAGGTTCAGATATCAAAAGTCTCAATGACTATTACTGAGAGAATTTAAATATACCACAGTGGTAGTACATCTATTGGATGACGGTTCGCAAGTGGCCGCCATAATTCTTGACGCTTGACTTAGTCATAGAGATAAAAAGAAATCCAACCATCTTCACCACCAACTTATAACACATCACTGTTTAGAAAGCCCATTTTAGAGTCCAATTTGTTGTAAAATGTAGAGTTAATCTAGAGATGCCCCATATTTTATTTAATTAAATTTAATATTTATTGGTCTATATTGAATATGTTGGGGCCTCCTAGGTGTGTCTAGACCATCCAAGGGCGTCAAGACGGCCTAGGGTCTTAGGGCCTTCAGGTTCGTCGTGGCATGTTGTGGTAATGAACATGGTGTGACTATAATGTGTAGGTGAGCTA
>21nt_Phas-202
CAAGCCTGAGCTCCAGGGACAACAGGAGTGACCTACACATCAGGCCAGATTTTAGATCCGCATGCAAGATTGGAAGACTGATCGTTTCTAGCTACCCATTTTCACTAAGCTGTTTGGTGTGATGGCTTACCATGCAACCGGAAGGACTTGAGCCCTGTCGCCTTCATGGCCAAATGAAGCATGTTCTACTCGTTGGAAGTAGCATGATGTGTGCGTCGTGCTGAACTACTGAGCATAATTATTAAGATAAGATGATTTTGTAGTGAACACCGTACGTATATGTACAAGAAAATTATCAGAATACCACTGTAAACATTCTAATCCTTTCTACACC
>21nt_Phas-203
ACATCAGGAGTTTTAGATCTAGTTCAGTCATGTGCCACAAAGCTGTAATTCACCCTTATGCCAACAAACCTTTTGTGATAGTTGGTTCGTTAGGAACACCGTGCGCATTTGTGTTTGGAGGTCTTTAAAGAGTACAAATTTGGCTTCCTCCAATGAACTAAGACTTGGCTTTGTGGAGTGACGTCCAGCACCGCACGAGTCACACACTCATGGTGAAAATAGATCAGAATTAGGTTGGCGATTGACCTATGCTGGATATATATAACAATCAAGAAAGCACCACTAGGGCCTCCTTTGGTAGAGCTCTTACTCTGGCAGCTCCAGCTCTGCTCCAACCCTGGATCTGACTTCTCTAAGAAAACAGTTTCCTCTTCATTTATAGGAAGGGTTTTAGAAAGAGCACCTTGTTTGGTTGAAAATATAGCTTCTCCTGCAGCTTCTCCTACGATGTAGCACCGACGAGaaaaaaaTATGGAAGAGGAGTCGGTAGAAGCTCCTTTTTTCTGGCTCCTATTGATTTTTTGAGAAGCTCCTCCCATTTTTCTAGAAAGAGCATATTAAAGAATCTTTTCTTTTGGTAGATGTTTTTCAAAGAGTTGTTGGAGGAGTCCTTAGAGGAGCCCTTCTAGAGTGTCTAAATGTTGTTCTAACACGACGCCTTCGAATAATAGTCCAAAGTGGTATTATGATGTAAAATGAAAATAAGGATGCT
>21nt_Phas-204
GCCTGAACAAGAAACATAGATATAGTTAAAATGCATCGGCATGACTGCAAGGCCTCCAAGTTACTGAACCCATTTGCCTATCTTGGTTAGAATAAATTTCTAGACTGACTTGATTCTGTTGTTTAGGTTGCCGAGTGACGCTACGTAACAGTAAGGGAGAGTAATTCTATGTAACCGGAAAACCAGTACTTCAGCATGCAATGAATGAACGCTACTTGAGCATGTTTAATCAGAATCCAACCTTAGCATGCTAGCGCATAATTAAAGTAGTATATGTAGACATCTGACTTCGGTAACCAGCAAACCTCGCAGCCACGTACGGTGTATTCATAGATGCACACACGATGAACTTGTTGTACATCTAATGTGTTGGTTATCAAttttttaccattttttCATGGTATGATGATGACAATAGCAATGCTATTATGTTGGaaaa
>21nt_Phas-207
CTACCCCATCTCAAGTGATGCTATTCCACTGGCTTATGTCATCTAGGGAAGATCTTAATGGATAGTGAGCATAGGGTGTACCACACTTCTTACGCCGATTACAGAACAATTCCTATAAGTCCTCATAGCAGTCAAACATTGGCATTATTGATGTTAAGAGTTTGAGTTAGTGGTGTATGTATAACTCTATATCAACCGATAGTTCGATGCCAATATTCACATGCTTTGTTGCAACTCAATAGCCACCAATAGTTTAAAGGTATATACATTTTTTACTGAACGACAATTTATCTTTATGAACCTACAGATTGTATAATTAAATTTACATTAACTATATAATCACATGCTTATTCAACGTCCGTATAAGTTCACACCACACATCATCCATGTAATTGGATAAACATATTTCGAGTTTTCATTAGCATCAACATTTGTACTTGTACATCTTTACAAAAGaaaaaaaCATATGGGTAACCTAGCTAGCTAGCTATGTCCAATAACA
>21nt_Phas-208
GCGTCAGGAAATAGCATAATACCACTTAAAGAATTTCTTGTACTGTTGTTTAGATCGAGCGTGTCCCAACCATTTTGCTTCTAGGGCATGATCGGATACTCGAGCTAGGTGGTAGAGCTTCATGAGTGCCTTTTAATAAAGACTAGAATCAGCAGCGCCCTATCGGACGCTATACAGATTACTCGAGGCAGCACAAGTTTCAGACAGGATGCTTCAAATTTCAGAGAGCAAGATGAAACCATGCATATTGTCTACAATATACATCATAGAGAAGGGTCATTTGTACTCTTTGAGCCAACAAAGGAATGCTTAAAGATCAAAGCATGATGATCCCTCCCTGTAGTCATACCTCTTTACGATTGTATACCAGGTGCTGAGATAAAGAGGTCACTTTTTTGAAAGAGCCATAGCGTTAGAGGACTCAGCGAAGGTCCTAATCTCTATTATTAAAACCCCATGGGGTTTGAGCTCCTCCCCGCGTTTCACAGGGATTTGCCCTTAGCGGGTGCCGACGCGTGGCTATGGGAAAAAGCCAACACTTCCGCTGGCAGTAAAGAGAACAATGTACCATAGCATAGTTCTCCGT
>21nt_Phas-209
ACATCAGGAAAGTAGCATACGCGCATTGGTGGTACCTCTCTCTCTAAATCGTGCGCATCGTAAGCTAGTGTCTGTCCCAGCGATGAAGGTTGCTCACATTTGGTGTCAGATCCATCCGATGTTGATGAATCACAACAAATATCGAGAAATATTACCCATGAAGAAGACACGTATGGAAACAAACTACCAACACTATACAATGCAGTCGCAGCACAGTGAGACCTTTCTGGACGGATTTGCGCGATAGTTGGCCGCCTCCGCACAACCCTCCTATGCCGCTTGGAATGGTCGCCCTCGAAGAGAAAGAGTCAATGGCCGGCTATAATAAAGCGTCAGTGAATGTTTATCGTCTTTTGCCTTGACAAATGTTGATTGAATTATAGTCATATACATGATGAATGTTTCCTAATTTAATGTTATGAGAATGTTTTACCGCCTCAGTGCAAACATTTGAAATGACTTTTGATCCTTTTTGTCTTTTTTAAACACATGAGTATCATAGGATCAAATTCTTTTAGGGCAA
>21nt_Phas-210
TATGAGACATGAGAATTGGAGACGTCGGGAAAGTGGCATATACGCATTGGTGGTACTGTCCACTCCAAGTCATGCACATCCGGAGCTAGTGTCCGCCCCAACTCCGCGGATAGCTTAAGCTCTGTGAGCGGTTTAGCCATCCGTTTCGGAATTTCTGAATCGCATCATTTTTACAtttttttATGAGAAGGTTATGATGGAGATGAGTTTAAtgaagaatttgaagaattttgaagCTTATGTACCATGGGCCATCTTTTTGTGGTAGATCATTGTTTCTGTTGTTTTATGATAAACAATTTTAAGTTATTTATATCCATTCGGAATATAATAGTGCTACTATAATTTTTATTTAAGTTTCTGAACAATGTTTATGATATATTACACTGATGAAGTCAATATATGTGTGGAAACAAGT
>21nt_Phas-211
TATGAGACATGAGAATTGGAGACATCAGGAAAGTGGTATATGCGGATTGGTGGTGCCATCCACTCCAAATCATGCACATCCAGAGCATGCTCCAACACTGCAGATAGCTTACACATGCTGCTAGTGTTTAAACAAGCGCTTGGCTGATCTGTCGGGTGTTTCTGAATCACAACAGGACTCAGAAGATGGTAGTTATAGACGTATGGGAACAACTACCAACATTGTCTATTACTGTTGTTGCAGTGCACTGAGATATTTCCGGCTGGACTTTACCGATAGTTGGCCTGCCTCCAGTTAGCCCTCCCGTGCTGCTCGGCAGCGTCGCCTTCCAAAAGGAAGACCCGTTGCCCCGGCTACCAACAGAGGGTCTATGAACTTTTATCGTCTATTGCCTTGGTAAATGCCGACTAGGAAGTCATATATATGATGATGTTTCCTAATTTGAGATCCTGTTTATGTTTTACCATTTGAGTGCAAACATTTAAAACGACTTCTTTGGCCCTTTTGAGTTTAGAACACGGGAGTATCACAAGATCGAATTTCCTTTTAGAGCAAGAAGTTGCTAGGAGAAAGCAATTGGAGGGAA
>21nt_Phas-212
ACATCGAGACAGATACTACTACAGTAAACCTTTATACAGGCGGTCCAGTTAGTCTCTACACAGGCGGTTCCAGGAACCACTTGTGGTGTACCGCCTGTGATGTAAAACAACATCACATGCGGTCAATCCAAAACCGCTTGTGATAGACACACATCACAGACGATTCTAGCTAAAGGAACTGCCTGTGATAGACACACATCACAGGCGAATTCTAATCCTAGCCGCTTGTGTTAGACACATACCACAGACGGTTTTAAATATATTGTTGGGG
>21nt_Phas-213
CTAGTCGGTTCGTCATTCCAGCAGCTGCTCAGAGCTCTGTCTCCCTTTGGATTATCTTTTGGACTGCTTGTAGTTGCTACTTCTGAATTGCCTGTTCAATCTAGAAACGTCTTGGGTGGCCTTATGATTCTAAGACAACCCTAGAATCTTTCCTCCCTAACTAGGTCGTTCCTGAAATGTGAGATCCAGGTTTGTAGGAGATTTATGAAGCCCTCTACGTCCTCACGGACAGTCCACCGCATCACACGGACGACCTGCACGTTCATAGAGAACAACATATGTCTCTGCATAGACTTGCGAACAATCTGGTGACCTACTACCAACGGTCCACACTCCTGCAAAGAAATCCCCAAGGGCTCATTCCCCGCAAGCGGTATCTAGGGATTATAGGTGTTTGGTCCAAAAAGGCGCTAACACA
>21nt_Phas-214
GTTATATTGGAGAGGTAGTCTCTACTGCTCCGAATGATGCACACATCTACCACGCACGGTGCCAATCTGGATCGCAGTCATCCTAGAAACGTAGATAAGATGAGGAGTCCGATAATGGTTATGCAGTTTATAGAATATAGTAGAACGTGGGTTCAAGTGCACGGTGCTGTCGGCCTTGGCTTCTGTGACGGAATCATTTTGTTATGGCGCATTTTGAAAGGGTAGGATACAAGTACGACTACTATATTAAGTGCTAACTCTAGCAAATTAGGAAGATAGATCATGCATGTTGTGGGGATAGCTTATATTTTTTACTTAGCCAACTCGGCGCCCTAGCGCATCGGACTGTTCGGGTGTGCACCAAACCTCCATATATGACTGAATACAGAGCTCTCGATAATTATTTTTAAAAATTCATCGGACCTTCACTTTTCACGATCCTGTGGAGCACCGGATCGCCTTCAACGGCTACTCTCTAGTGGGCGCACGCTAGACAACGACTAGCTGATGTGCCACCAGGTACAGAGGTGCACTAGACCGTTCTGGTGTCAGCCAGCTAAGGCGCCCAATCAGATCCCAGACTCATTTAAACAATGGGTGCATGTGTTGAATCCCTTGTATTGTCCAA
>21nt_Phas-215
ACATCGAGAAAGAGGCATATACCAATTGTTACATTCTGGATCCATGCGGAAGGATCCATCTGTAATGATACACATCAGAGCGTGCCTATCCTAAGCCGCAACCCCCTCTTTTATTGTCTGATACTGGGTGCaaaaaaaCTTAATTATAAGATCAGAAGTCCGAAAATGCCATCACGTACTCATCACTACACAAATTCTATCATAAATAGTTTCTAGGGAAATATCTATTTCACTAGTGTCAAATGTCAAAACCGTAGGATTTTCATATGGAATTGTTGCATCCCTCAATCAGGATGAACCGATGAACTAGAGACAGGACGGGACTTTAATGGGCCTCTTTGTTTCTTCTACTTTTAGGCATGAAACGCTTGTTTTTTAGTCCGCTTTCGTGAGAATCGTTTCTATAAAAATCTCTCAAATCAACGTGAATGTAGAATTCGTCAAGTTGTCGCTATGGAAGAATCGGTCTATTCCTAAACCATGCAGACTTCTTTATCTTCCTCCTCAAGAAAGGCCTGTAATA
>21nt_Phas-216
GAGCTACAGGTACTGGAGGaaaaaaaGACATGGGAATTGGAGACATCGAGAAAGAGGCATATACCAATTGTTACATTCCGGATCCATTCGGAAGGATCCATCCGGAATGACACACATCAGAGCGTGCCTGTCCTAAGCCGCAGCCCCCTCTTTCATTGTTTGACACTGGCTGCaaaaaaaCTTATATAAGATCAGAAGTCCGAAAATGTCATCACGTACTCATCACTACACAAATTCGATCATAAATAGTTTCTAGGGAAATATCTATTTCACTAGTGTCAAATGTCAAAACCGTAGGATTTTCATATGGAATTGTTGCATCCCTCAATTAGGATGAACCGATGAACTAGAGACGGGACGGGACTTTAATGGGCCTATTTGTTTCTTCTACTTCTAGGCATGAAACGCTTGTTTTTTAGTCAGCTTTCGTGAGAACCGTTTCCATAAAAATCTCTCAAATCAACGTGAATGTAGAATTCGTCAAGTTGTCGCTATGGAAGAATCGGTCTATTCCTAAACCATGCAGACTTCTTTATCTTCCTCCTCAAGAAAGGCCTGTAATATCTAGATTCTTGTGTGTTGGGTACTTGATTTCAATCCTCTGAAG
>21nt_Phas-217
TGTTCTAATTTGTGCGAAAAGCATAAACAAACAAGTTAAGGTTTATAAGAGAAGGAATCGGAGGCATCGAGAAAGAGGCACATGCTCGTTCTAGGTCCTGTTGTATTAGATTTTGTGCCAAAACATGAAGCTAATCTGAGAGAGAGGCAATTCTCACTCTCAATCCGAATGACGCACAGATTTGCCACGCATGGTGCCAATGCTTTGGCTGTCCGATATCTGGATCACAGTCAACCTGGAAACAGAGATGAGATGAGGAGTACGACAATGGATCGGCAATCTGTACAATTTGGCATAACATCGGCTCTAGCGTTGAGTCTACTATGCCTGATCATGAAAGGGTAGAACACAAGTATACATAATATATATCATGATGCATGAGTGCATTGGGAGATTCTTATATTAAGTACTAACCCTAGCAAATTAGGATGTTATGGGGCAAGCTTGTATGTTTACTTTCTAAAAAGATTATGTCATCTAACTAATTTGAGATTAATTATGTACATGTTCTTAGGTTATGCGG
>21nt_Phas-218
ATTGCGTGGGCAGCCATCCATCGTTCGTAAGTAAGCAAGCTACTTCTGAATTGGCAACTTTTACACCATCCATCGACTGACGATGCTGGTGTGGTGGAAAAGGCGCAATCCATGTGAGGGTGAG
>21nt_Phas-219
ACATCGAGAAAGAGGCATATACCAATTGTTACATTCTggatccatgcggaaggatccatccggaatgatACACATCAGAGCGTGCCTGTCCTAAGCCGCAGCCCCCTCTTTTATTGTCTGATATTAGCTGCaaaaaaaCTTAATTATAAGATCAGAAGTCCGAAAATGTCATCACGTACTCATCACTACACAAATTCTATCAGAAATAGTTTCTAGGGAAATATCTATTTCACTAGTGTCAAATGTCAAAACCGTAGGATTTTCATATGAAATTGCTGCATCCCTCAATCAGGATGAACCGATGAACTAGAGACAGGACGGGACTTTAATGGGCCTGTTTGTTTCTTCTACTTCTAGGCATGAAACGCTTGTTTTTTAGTCCGCTTTCGTGAGAATCGTTTCTATAAAAATCTCTCAAATCAACGTGAATGTAGAATTTGTCAAGTTGTCGCTATGGAAGAATCGGTCTATTCCTAAACCATGCAGACTTCTTTATCTTCCTCCTCAAGAAAGGCCTGTAATA
>21nt_Phas-220
ACATCGAGAAAGAGGCATATACCAATTGTTACATTCCAgatccatccggaaggatccatccggaatgatACACATCAGAGCGTGCCTGTCCTAAGCCGCAGCCCCCTCTTTCATCGTCTGACACTGGCTGCaaaaaaaCTTATATAAGATCAGAAGTCCGAAAATGTCATCACGTACTCATCACTACACAAATTCTATCATAAATAGTTTCTAGGGAAATATCTATTTCACTAGTGTCAAATGTCAAAACCGTATGATTTTCATATGGAATTGCTGCATCCCTCAATCAGGATGAACCGATGAACTAGAGACGGGACGGGACTTTAATGGGCCTGTTTATTTCTTCTACTTCTAGGCATGAAACACTTGTTTTTTAGTCCGCTTTCGTGAGAATAGTTTCTATAAAAATCTCTCAAATCAACGTGAATGTAGAATTCGTCAAGTTGTCGCTATGGAAGAATCGGTCTATTCCTAAACCATGCAGACTT
>21nt_Phas-221
TGTTCTAATTTGTGCGAAAAGCATAAACAAACAAGTTAAGGTTTATAAGAGAAGGAATCGGAGGCATCGAGAAAGAGGCACATGCTCGTTCTAGGTCCTGTTGTATTAGATTTTGTGCCAAAACATGAAGCTAATCTGAGAGAGAGGCAATTCTCACTCTCAATCCGAATGACGCACAGATTTGCCACGCATGGTGCCAATGCTTTGGCTGTCCGATATCTGGATCACAGTCAACCTGGAAACAGAGATGAGATGAGGAGTACGACAATGGATCGGCAATCTGTACAATTTGGCATAACATCGGCTCTAGCGTTGAGTCTACTATGCCTGATCATGAAAGGGTAGAACACAAGTATACATAATATATATCATGATGCATGAGTGCATTGGGAGATTCTTATATTAAGTACTAACCCTAGCAAATTAGGATGTTATGGGGCAAGCTTGTATGTTTACTTTCTAAAAAGATTATGTCATCTAACTAATTTGAGATTAATTATGTACATGTTCTTAGGTTATGCGG
>21nt_Phas-222
CTGCTGCGGTTCGGTCCTGTACACCTTAGCGTCTTTCCAGCTGCATGGAACTACAGCTTACCACCATTTGTAGTCTTCTTGTACAATGCGCACTAGACAAAGCATTGAAACCAGCTGAAACCAATAGTTGCATGAAATTGTAGAAGCAATGGTACGTGTCTCATGCACATCCAATGCTTTGGCGAGGTTTTAGTTGGCTACAATGCACATCGCTAAAATACATAGCATTTTCCTCTCTTCCTAGACTCCAAACGACCAAGATTACCAAATAGTCGAATCCACCTACGGTCTTGTTCGATTATTCTCTATCCCATGTGGATTTGATGAGATTAGAAAAACTTATAAAGGATTTTGACTTGTTTGCGATTTAAACACATCCAATCCACATGGATTTAGAGCAAAACAAACCAAGCCTAGC
>21nt_Phas-223
CTCCTTGAATCCTTGGTGACCGTAGAGGGGAGAGGAGGAGGAGGCTAGAACCATGGACAGATCTGAGAGGGTAGGAACTTTGGCTAGGTGAGCGGACGTTGTCATCGCGGCTGGCAGCTTGCCGAGCCACGATGACCGAGACAGTCTCACCCAACTGCAGAGAGACTTTATTCCTCGATGATCCTTAATACAAACTACGGTCTGCCTTTATAGTATGAGGCGACCTCTTTAAAAGGAACTAAATAACTGATTCTGGAAGTAAACTAATGCATATCTTTTATTCTGAAAATAAACTAATGCATATCTTCCTGCAATAAAAGCTTTCCTACTAACCCAATTGCTAGCCATTTTTCTGATCACTTTCTTTGTTTGCTTCTGCTGCGCCTTGGACTGGATCCTGGCGCCGTCGCCTCCGGTACTGGCAGCCTACAAATGCGGCACCTCCAGGAGGTATGCATAATTGGCATaaaaaaaTTGTGCGTGTGTACACTTTTCACTTTGAAAGGAACTACCTTGATTGTCTCACATATGTTTTGTGAAATGCCAGGTCCACTCGTCCAGATGT
>21nt_Phas-224
CATAAAGCCATTGCTCGTCTTCAAAACTATAAAACCGCAACATCTTCTACTAGAACAACAACAATAACAACACTGTTTTTGTCTGAACCAAACAAATACTTGCATTACTATGGGCTCAGCCCGATCAATTGCTCATAGGTTTCGGAGGCATTGGGAACTTTGAACTTTCACTTTGTTGGTGCGCTGTTGACCATTTCAAGTACCCCACGTGTCATAGCTAGCTTTTGCACCTAGGGACGACAATGTAGTTAACTTGTAGAAGTGAACTGCTATGTGAGCCATGATCAAAGGCAGACAATGGCAGGTAGCCCTAGACTCCATATCTTGCTTGAGCGTCCAAAACAACCAAACCATTGGTTATGTGGGGGCATTTTTTCTCTGCTTTGTCCACCAACACTATGGTTCTGCACTCCCCTAACAAATATGAAGGTATATACAAAAGTGGATTTTAATATATCAACACATCTTGTCAAGTTGGCGTCTGAATGCCTAGCTATCTCAAGGGAACTAGATCTTCTATATGTAAGCATTATGCCTTTTTTCTTTTAAATATTCGAGAGCCTTCATAACTATTTTTAGTGCTCTGCGCCTAAATTAACTTGATATA
>21nt_Phas-225
TGTGACTGTGTTTCAGGGTAGTGACAGCATCATTTTCATAGTGACATGGAACACACTACATAGCAGGGATCCATGTCCTATGGCCGACTATCTCGGATCGGTTTTgggttttgatgcaggatgtaggccgggtggatgcttgatacaccaattgggggtttgatgcaggatgtaggtcgggtggatgcttgatacgccagttgggACACCATCCTTGATGGCTACTGGGTTGGTGTGAAGCATGAGAGATCGATCGAATATTGCACTACACTTCACTGAAGCAATGGATCGATGTCATTAGCAGCACATTTCTACACTAGCGCCTCTCACTCACTCAGACTTGACACAAAATATAATGATGCATTAGACAGTCGATTTATGGAGTAATAGAATGAAGAATGATGTAGCAGAGCAAACCTAGAATTAAAGAAAGAAAGGCTCTATGAGTTGTTCGAGAGGCAAGAAATCATGGCTTGACAACAACCAAGAGTGGAGTGGCTCCCGAGGGGTGAATAGGACACTTTATTTTCATGCAAGAGCTTGAGCCCATTTAAGAAACAATAAATTAAGATGTTTAGGAAACGAAGATTGTACAAAATGTAAGGATCCAGAAGCTATTAAAGGTACCGCTAAGGACTGGTAGACCAACATGTTCTCTCCTGAACCAAATGCTATTGGACCCATTATATTCTTGAAGATTCCTACTAAAGTGAATCATTCAAACATTAATTAATGTAGAATCATCCAAACCATA
>21nt_Phas-226
CCATTGGGAACTTTGAATTTTCACTTTATGGTGCACTATTGGCCGTTTCAAGTACCCCGTGTGTCATAGCTAGCTTTTGTACCTAGGGACGAGTGAACTGTTATGTGAACCAAGATATAATAGCAGGTAACCCTAGACTCCATATCTTGCTTGAGCATCCaaaaaaaCCTAACCAGTGGTTATGTGGGGCGTTTCTTCTCTGGTTTGTCCACCAACACTATGGTTCTACACTCCCCTCTCAAGTATAAAGATATATAAAGAAGTGGATTTTAATGAATCAACACATCTTCCCAGTTGACATCTGAATACCTGACTATATCAAGGGAACTAGATCTTGTATATGTAAGCATGATGTTTTTTGCTTCTAAATATTTGAGATCCTTCATAACTATTTTTAGTTCTTTGCTCCTAAATTAACTTGATATCCTTTGAACATCCGGTTGTAAATGCCAAGTCTAGATGACATACATAGTGCTCCTGA
>21nt_Phas-228
TGTGAGTGTAGTTGGTGGTAGTGACAGCATATTGGTGTCACAGTGACATGGGACACGATACATAGGGGGGTCCATATCCCACGATCGATTGTCCCGGATCAGGTTCGGGTGATGCAAGCCGAGTGGATGCTTGATACGCCATTTGGGATGTCATCCCTGATGGCTGCTGCGTTGGTGTGAATTAGTAGTGCGCTGCACTTCGTTGAAGTGATGGGTCGGTGTCATCTACAGCACGTTCCAACACCAGCGGATCTCACTCAGATTTGATATATGGTGCTGAACATGTGTCAATTTAGAAATGTTTCTTTACCTAGGAAGAGAAAACAGTTTGAAAGAAGGGaaaaaaagaaaaagaaaCAACTGATGAGGCTACCTAACTTTCAACCCCATATGTCGTACTCGGGAAGGTTGGGATGAA
>21nt_Phas-229
ATTGAGACCTCCCATAACAGAGCTGACATCTCACATCATCACGTTGCTAGTTAGGATTGGGATGCAACAGGAAGTTTTACAACACTTTCTATGTCTTCTTTGTAAGAAATATCACTATACCATGACTCACCTTTGCCAAAACTTTAAGTGGGCAAATGGTGAAGAAAGTAAGGGGCAAAAGAAAGGATATTTGTTTACTTCACCAAGAACCACAGTTTGGTAGAACTTTGTGGAGATTTGGTAAACGGTAGAGAAACGGAGTGAGAGCGACACACATGACGGAGGAGAAGTAGATGTGGCGACTTGGGGGGCGAGGCAACGATCAACAAATGCGTGCGGTTAGGCATGCTGCATGCGCAAGAGATGCAAGAGTAGAGGCAGCAGCCGCGAAGGAAGTTGATAGAGGGAGCACTAGATATAGTTCCTTTCATTAGAAATTGTGTCTCACTTTGATGATCACCAATATTATACAGGTTGACAACACAAATGTAGAAGTGCATAGTTGGAATATGAAAAGTGGGTTTTTATAATGTATGTTTGTTTATTTAAATTTTGAACAACATATTTTATGGGTACTGCTAGTGCTCAAACTGAGTTATGGACATGG
>21nt_Phas-232
CTCAACCATTTTCCTTTCTTATTACATATCTAATTGTGTCATTGAAAAACATAGTACTTCAGCCCCTCACACTGAGTTCGTGTTCAGCTATATGAATGGAAATAATGCAAATAAGAACCGGTCAGTCCAACGTTCAAAGGCTAGTTTTGGCGCCCCGTGATGTGAGAAAACATTTTACCCATGGTGTGCCCATGTTGACGGATTTTCCAAGAGCTACAATCATCACTAATTGTTTCATCAATTGGCCCTAAGAGGTTTTAGAGCAAAATACTCCTATGGGGCTAGAACACTGTCCAAAGAAATTTCTCGATCCATCCCAATCCTATGATCCTAT
>21nt_Phas-233
aGCACAGTCGGTGGTGAAGCGAAACCGCCTGTAAAAATATATCGTCCCCGCAGGCTTTGAGCCTTTTTTACTAGTGTTTAGGGTAGATGAGGCTTTAGGAGTCCTTGCTAGAGCCAGCCTCATTCCTTATGGATTGTCTGCTATGACTTAATATCAGCGCTTGTTGTGGATCttttttttCTTCGTAGTGGAGGAGTAGTCACGTACTCTGAAAGACCCGCTAGCTCCATAATAGAAAGAATCCTGATGCTTGCCAACCCTACCACACACTCCGAGTGTAGTGACATGTAATATAATACAGTTATTTACTAGCATGTCTGCATGGGATCTTGGG
>21nt_Phas-234
GCATCTGGATTATTCATATCTCATGATAGATATTATATGCTTATGAGACAGTTGGTACTTGGAGAAACCAAACTCAGTAGCCAAAAGTCATAATCTGGAACTCTCAAGGATGCAGCCATTGAGAGCCTTAAAATACTATATGGATTTAAAAGCACAATAGCTGAGATATCTCGGCTCCGTTTAGCCTCATAGAATATAAAAAAGTTAGCCTGGTCATATTTTCTCCCATGTGCTCGTGGGAAGAAGATGTCAGCAATGTTGTACACGAGGGTCTTTCGCTAGCCAGTCGACATCCATGCTATGTTCATCTCTCCATCTATCAGCAAGACAGAATGGCAGAAATTACTGCATTTAGGACTTAGGAGGGAGACAGATGAGACTGACTTCTCAGCTCTGGCAGCAATGCTTTAGAAATCAGGATGTCAGCTAATTTAGAATAACATATCAACCAACAGCAAAGAAAAAGCGAGATGAAAAAAGTATTTACTGATCAATGTACCAACTATGACATGAGAGTCAATTATGATGGAACAACAGAACCCTCAAGATGCTCACATTTGGCAACGGAAAGAAAACTAGTTTGGTTTGGCTAGGAGTTACATATGTTGCGCAAATTGCTAACTATTTT
>21nt_Phas-235
CCATATATACAGTAGTTTCTTTTTTCTTCTTAAAGTCGAGACACTTTATTAAATCCAAAAGGAGTAGTGCATATTTTTTAGTACAATAGTCAAAAAAGtttttttCGTCTTCGCTCttttttttGTCTCCATTCCTTCTTCATCCCACTTTCTTTTTCGACTTAGTTCCTTCTTTGCCTATGGCCGAGGGTGAAGATGCTTTTCGCCACCAACTAGCCCTTAGCGTACATTTTGTACTTAATTATGTCACAGGCTACATATTGTACTTGCATCGGTCAAAGGCTCTAAACTCATTGAGCTTTAATTATGTCACAGGCTACATAAAGAAGTATTGTGAATAGAAAATTATCCAAGTAGCATCAATGGTCAAGGTAGTTTCTATGTCACTAGTTGCACCTGAGCTCCCATCAAGTTAATA
>21nt_Phas-237
GCAATTTTCTTGACCTCACATGAATTCTCATCCTACGTCGGTCACTGGTCGAGGTCTCAAGGGTACTTACCATATGCATAACAACTCATACGAGATGGGGTACACCAAGTTAACACATTGGCTAATCGACTAGGGAGAGTTTTTGTTTCTAAAACTTAAACACGTGGGCTAACCAAAACAAATATGGAATCAAACTAAACAGTCTAGCTATAGCCTCAACTATAGCCCTCTATCTAAGTTAACAAACACCTAAAAACATCCTAGTTAAGCAATTAAGGTGTCAAGTTAGAGAGAGATCACCAAGACAAGTCTAGTAAGCAAGGTCACACAGACCTATGCAAATAGGTGTCATTTACACAGCAACCATGATGATGGTTCCTCTAACTAGGTGTCGTTTTACCAGAGTGCACTAGGATCGAGATCATTGAGTTGATGCCTACACCTCATTTCCTTCCTTGGTAACCATGGACCATGGTGAGCATGGTGATTAAGCTCGTTAGTATTCCCATCGTTGCATGATAAGCAAATAGGTATGAAGGCCAAAAACAAGATAGCATGGTCCTTGTTCATATACTCTAGGATCCACATGGGAGAACAGTTTGAAGCCCAAAAATGTGTCATCGACAGCCAGTCATGAACCATCATCTTTTTCAAGAAAACCATCATCTTA
>21nt_Phas-239
CACAAGCAGAGGGAAATGGTAGTGTAGGTAGCGCTCGATGCATACTGCTTGTAGGCTTCGGAGGCATCATGAAACTAAGGTTGATCATTAGATCATCTCTTCACTACTAGTCACATTTTGCGTACAATTGGTGTTGTCCTCAAACATCTGCCGTTAGGTAGGATGCAGACGAGACCTTCACTTGTGGACCGATGATGTCATTAAAAAATCACGCGTTTTTAAAGTTTGAATTCCCATCAAGCATTGCTAATTCAGTGTTGGTGACTTGGAGCTAGAGGCTTATGGGTCTGTTAGGTTCAGCTTTTTTCTGACGAGCTTTTCCGAGAATATTGCTGTGAGGAGAATCTAAAAAGTGGCAGATTTGTACTATCGCAATGACTCGGCGGATTATGTGCTT
>21nt_Phas-240
AACTGAAACATCTGTCGTCGTCATCCATTAAACATCAGGTCATGGCGAGCATGCCAGGATGTAGGCTTCGAGTGCGCAGTGGCACAACGTGAGAATGGGGCATTGGGCAGCGCCTGATTGAAAGGACGAGTTGCTTAGGCTGATCAACTGTCCGTTGATCTCAGCCTCCTAGGTGGAATATTGCAGGAGGCATACGAAATGACATCAGGTGAAACTGATGTATGTCTGCTAGTGAAATCGTCACAGGCACTAAGAGCATTTATAATTCCGTTTTAGAGGCTTAGAAGATAAAAACTATCAAGTTAGCTAACGGAATTGGAGTGTGGCCTGTGTTAATCTCTACTGAAGTCTCGTAATCCTCTCTCTAAGTTCCCTTACTATTTCCACATTTGTGACATGGTAATTGGTGAAGCTTCCCATATTGGCATTGGAGAGTCGCGTCCGGTGTCACTGTAAACCTACGGCAACGGACGAACCAAACACCTCAAACTATACACCCTCTTGCACATGGCCAGTTACCCACTTGGGATTTGGGAACGCACAAGCCGGCCGCAGTTCAACAGCACCCCATAATGCAAGATCACCCTCATCATTATCACCGGACAGATGATTGGGCCCGCTGGCTAGCGCTCTTCGTCGGTCCAAACCTATCAGCAGGTCTCAGGCCACTAGCTAGTCCACATTCCAGAACCACTCGTCGCCGTCGTCACACAGTTCCATTATTGGTTTTGATTTTAGGCTGACTGATCTTCGAGAAAGCAAGCAATAAGAGATG
>21nt_Phas-241
GCATCATGAAATTGAGATTGACCATCATAGCATCTTTTACTTCTCCTCTACTAGTCACATTTTGCGTACAATTGGTGTTGTCCTCAGACATCTGTAGTTAGGTAGGACGCAGACGGTACCTTCGCTTGTGGATTGGTGATGTCATTAAGAAATCACACGTTTTGAAAGTTTGAATTCCTATCAAGCATTGCTAATTCAGTGTTGGAGACTTGGAGCTAGAGGATTAAAGGCCCTAGTGATAACGCCACAGTACATGAGAAGTGCAAATGATTTTCACGCCTTTCATTTCTGCGATAGCATCCATTTTTACAGTGCAATAAATAGAAATTTCCTTTTTCCCTTTTGAGAACAGAAGGAAATGAGATGGtttttttGTGTACCAAAGCTCGATCCAAGA
>21nt_Phas-242
GACCTCGAGTGTGTAGTAGCATGACATGAGGATGGGGCACTCGACAGTGCCAAATTGAAAGGATGAGTTGCTCATGCTGATCAACTGTAGATCTCAGTCTCCCAGCCAGAACACTGGAGGCACACGAAATGTGACACATGGCAGGGCCACGGTAGCGACAGATGAGGTGGAAGCATTCAAAGGCAAGGCGGGGGAGGACGAGGTCCTGCGCCTAAACCTGAGCATTTGTCGCTACGTTTGCGACGGCGCTGCGATGGGATGAGATAGGCATGATGAGAAGCTTGGACCCCGGGTTGATTTAAAAAACACAAGGGAATTTTTGCAAAAGTGACGATGATGGAACCTTCGGGACTATGAAAACTAATGATTTATATAGTAGATAAAGATGTAGAACAGAAGACTGGACATACTTCTATTTTTTAACGATATTCATTGACCTCGTTTCTCATCACAGTGCTGCAAATTTCATAATAAACAAGTAAATATCTGTCCTGAATTCTATAAGGCCAAAACAGGTCAGCCTAGTTGTGTGACTCGTGAAATC
>21nt_Phas-244
ACGTTGGTGGGAGTGAGGGCACAGGCCCTCGCTCATTTTTCTCCCGTAAGTAGTATAGCACATTTTTTCACCATTAGGTCCTCTGCTCAACCTAACTTAGATGCCCTCACTCTATTATTTTGGTACTCGTCCTCACAAGTGTGCCCTCACTCCCGTTTTATCCTGG
>21nt_Phas-248
AGGGATGCCGAGAAAGGAGTACTTTACAAAAATGAGCTAAGCATTTGTCTTATAACACGGATCGGAGTGTATGTTCATTCTCGTGCCTCTCAGCAATTCAAAGTGTAGAAAGCCTTAATAATTTTAGCTGTAGTTATTTATTGATTTGCAATATGTTTAACTCTTAGCTAGCGCAATTCAGTTTGTTTGTTAACCACAATACAACAACCCCACCGACAATCTATGGCAGGCAGATCAACCCACAAACAATGTCCTAGGATATCCAAGCACGGTAGCAGCATCGGATTAAGTGATGTCGGAACTTCCAAGCCGTGATAGGGTGTGGCTGTCAtaccttgtgctacccgtgtgttttggccacggcttaactcaagggacaggtaattcagccctcctgatgtttcttactcttatacaaaacttgcaaatcaacctcacttgagcaagcttgagtaccctgtgctactcttgtgttttggccactactgaactcaaaggactggtaattcagccctcctgatgc
>21nt_Phas-249
ACTTGTAAGATGTGGAAGCTTCATACATACAGAAAAGTTTGGCCAAAACTTAAGAtttttttAGACTGGACtttttttGTTTAGTCGCGTCCATACCTTACATAACAAAAATGACCATTCCTTGTTACATGATCGAATCTTTCAGAGGTTTAGAAAGTTCGATTCTAATGGTAGGAATTACTTGTTAAAAAGTTTGACAAGTTCTTCTGCGTCAAGGATGATTTCTTCCTTATAAAAAACAAATCCTACAACGGAAGCTAGATGAAATACAAGGACTGAACCAAGGATGTTTCTCTTCCTCATCAGtcagagtgcacatgtgtccttccttatcgtagcaaagtttgtactcgttagagatcagagtgcacatgtgtccttccttatcgtagcaaagtttgtacccataagagatcTAGTCTAGTGGATGAATCTGAGCTTTTGCTCCATGTGTACAACATGGAAAGAAAACCAGTAGTAGTCTGTAGTTTATGAACCGAGAGACCATAACGAAAGTTTCATGGATGGGTCTCCAACAGCTAAA
>21nt_Phas-251
GGATCTGGAATTCATTGCGCTCAGCGAAATGGGTGCCCTGAAACACCGTCTCTGCTGGCGTCGTGTGCTATACTAGAACTTGAAGATAACCGTGTTCCTTTGCCTCCAAATGCACCAGAGGATCAGCATCACCGGGGTGGATACCGTGTTTCTCTTCGCAGTGGTCTGCTAAATTTGGCAACCATTTCCAAGACGCTACTTGTTCCCATACGACGCAAAGACCAATCCTCTATATTTACTTTTAGTCGTCGACAAATAGGATGTCACGTTCAGATTTAAGGAACAAACCCGGGTGCATCTTATATGTGCGCCAAAGAATACCAACACATACAATGATTCAATGTATAGAGATAAATGTCACAAACTTTATTACATAACGAAAATGTCTTACAAAATAACTGAGAATAAATGAAGCGAACTAATATTATTTCCTTGACGCCATCAAGTCGACTGGGACACGACACCTAGACCTCGTCGAACTTCTCGTAGTAATCTTCCTCCGGGGCCACCTGCTCTTTACCTA
>21nt_Phas-252
GCATCTGGAATTTGGTATGGCCACTGCAAATTAGAGCTCGTCGTCATGTTTCATGCCATTAAACCATTGCCACAAATGATTCTACATGGACATCCTCTGTGACCACGGAAGGTTAGTGTCTGTATGGACAAGCTATCCTTGCTAGCTAGGTAGGCGGGCCATGATCAAATTTACAGGTGTCAAGCCTCTATGTTTTAGTTTGGTAGGCCAAAACCCCAGAGAGCGGACTTAGCGTGTAGAGATTTTCCACGTCCGTGAGTCCAACTCAGATCTAAGATCACATAGTGTAAACTTATCTGAACCATGTAAGCTACTTTTTCACTAGCTTGTCTGTAATACTTACATTTCATGTGATACAACCTTGTTAAGATCGAGTAATAAAAAAGGTGACCGACAAAGTGGCGATACCCACCCCGGTCGGTCATCAGGTGGACAACCAAAACATGCAAAATGCAAGTGAAAACCCATGTCTTAAACAACTATTGCTATGTTATAGGGAATAAACCAACAAACTAAAGTTACAACTAGCATCTGTCTAAATGTACAAATTTCATTTTGTACTATTGCAACGCAAACAATTGAGAGCGAGTAGAATTTTTAGTTCCTTACCATCAGCAAGGTGTAGTCTCTGATCCTAGAATGTATGGGTGCCATGTGTCATGTAATTTTGAAATGCGAGATGGTACCTAtt
>21nt_Phas-253
AGGGGTgacggccgatgtggggggaggcgacggccgacgcgagggaggcggcggcGCGAAGGGAGGCAACGCGAGGAAATCGTCGGCATCGCGAAGGGAGAGGAAAGCGTCGCGGACCGAGTGGTATTGATTTACCGGGGAATTGAATAAAGGAGGTATTTGATTACAGGTATCTATTACAGATTATATCTAACCAAACAGTTGTATGGGTATCTCTTTACGGACGTAATTAGATCACATTACATTTGTTGTAACCAAACGTCTCCATAGATACAAGCGTAGAACTTCACCGTCTTTATCCAATTCCAGATGC
>21nt_Phas-254
TGCTTCTTAGAATCGATGACACAAAGTTCTCTAAAATTGATAAGGTGGTGTTTGGTTCCAGAGTATGGTGAGACAGAGCCGCTCCGCATCTAATTTATTGTTGTTTACATTGGTTCCATGTAAAACATAGTGGCTCTaaaaaaaGAAAATTGTGCTAAAATATTGAACCATCCGATTTCTCAAAATCTTTGGACGGAGCCGCTCTCTAGCATGGAGCCATTCCATCGCAACTAGCTCGAAAATCAAACACTACCTAAGAGAACCTTAATCCGGACATGGTTGAGATTGAGCTCGCTTTCCTAATCTGGTGATGAGCACCGACTTATATCATGGCCAATTTTAGCATGCACGAATGTGCAATTCTATTTTGACAAGCTAAGACAGACATGTACTAAAACTGGTATGCTCTTTCCAATGGTCGCAAACTCATTAGAGACCATAAAGTTTTTGCTAGTCCTTGCCACCTCTATGGTTACGTCGCTTCGTTGTACTAACTGAGTCGCTTCCTTATACTAACTAAGATACATATTATCTTCTCAATAAGTTCATTTTAAGACAATAACTGTATCCTACGATCACACAAGGTCGCTGACGCATTTGGTTAATAAAGCAGTGAGGCAGAGTCTACCAATTAGTAGCACATATCTATTAGGGTGTAACTATTTCATCATCTAGATATGATTCCTGATGACTACTATTCTTATTACCTAGCTACTACATGGCCCAATCGACAAGCGCTGGCGAGTACTGTAGT
>21nt_Phas-255
CCATCAGGATCACACATGCGACCTAGGAAGAAAAGACTGGGTGTACGAGGTGATCGCTTGGCATGGCATACTGGCACAATTGCATCTTTCATCTGTTGCACACCATGCATGTTTCTCTTGCATTGCATGGTAGGTCCATAGGTCGGCCGAACGTATCATCTCAGTCCACTAATCATCAATCTCGTAAACTCTAAATCAAAGTGTACGACAAACATTATAACTAAGGTCTTTTGTTAAGAATCTGTTTTTTATAATCTTTTCACATTTTATTTTGTAGTCACGTTCCATTATGTAGATCTATTTGCATCTTGCTTGCCCTAAACCTAGCTAGTAGCCTAGTACCGATGAGTTTTGTTGTCTTTGAGATCTGTCTATG
>21nt_Phas-256
CCTAGGAAGAAAAGATCGGATGTAAGCAGGGGCGGATATTGGGTCTGGGTCACCTAGACCGTAGCTTAGATCGTAGTCCAAAAAAGTAGTAGAGATTTTAGCCCAAATTAAAGCCTAATGTCTAGGTCTACAGCGGCTGTCGGCGTGCCGCTGCCTGGCTGCCTCCCTGCTATGCTGGATGCTCGTGCCGTCCGCCGTCGTGCGTCCTGCGTGCGTCCCTGCTCTGGTGGAATGCTGGACGCTGTGGAGTGCGGAGAGGCGGAGAGCGGACGCCGGCAGAGGGCAGACCGTCGTCCACGTCCTCTCCACTGTCCAGTCTCCTCCGCAGCCGCGGGGCATGGAGCCGGTTAGCCGGCCGCGAGCCCGCGAGGACAAAGGAGGTCGGACCAGAGCCTGGAGAGCTAGCCGCCAGAGCCCAGAGTATCCCGTTGCCGGCTTGCCGCTGTTGGATCTAGGCGGGCGATTTGGTGCCGTTGCTGTACTACCGTGACTGTTGTCCGCCCGTCCGCTGTTGGCGCTCGGCGACTGGGCCGCATACACTGTAAGCAGTAAACACTTCTCATTTTCTCAGtttttttttATCACTAGTGACCAACGAGCTAAATACTAGATTGTTAAATATTTATGTGAATATGTGATGGTAGATTGA
>21nt_Phas-257
GAATCAGCAAGTCAATCGACACATGAGCGTTGTTAGCATGTTTATCAGGCATCTACTGTGCATGATTTGTGGATATAATTAGGGCGACACATGGAGAAACATAAACGACACTCCATGGTTTTTTGTACGCCGCATTCGAGCACCCTAACTACATAACACAGGAGTCGGAGGCACAGGAAGTATTCTGGGCTAGGACAATAATGTACATATCCATAGGGGTGGGCGTGTGGTACCATTTACGGACTCCATACAGGTCTCTTGTGCATACATGACTCAATAGTGTTGCTGTAGATGGGGTAATGAATAACATTCCAatatatatatatatatatatatatatatatatatatatatatatatatatGTCGCCATCAGGTTCTCATTTGATTTGCATCTTCATTTAATCAATGGGTCCGAA
>21nt_Phas-258
ATTCGATTGAATGCCGAAGGATAACAGCTATGGTGCTCTTCAATGACTAAAGAACATTAAGACGACGGGAGCAATGTGACTATTTATCGCAGTTGTTCCTCATATCGTGCATACAAGAATAAGTCTATGTACGAGTTATATATAG
>21nt_Phas-259
TTCTACCTAGTTATCAATTCATGCACGTTCTGTGCTTTGGACATATGCTGAAATTTACTTCACAACAATAGGCTTATAGAGAACAGAACACAACATGTCAACCTTTGCACTGTAGTTTATGTGTAGCTCATACACTCGCTCATTTTCTATGGTGGTTCATAACATACAACATATGTTGTTTCTATGTTGGAACTGGAAACTCATCGTCTGATTGTCCTTATCCGTATCTGCTTGTATGACTCATGCTAGTGGTTACTATCAGAAAATATGTGTAGGTAGAGGAGATAAATGTTGTTGTCCACAAATAAACAAATGCAAGTTTTCAAGCAGCTGAAGAAGAACATGTTACATTTGGGTGTAAACAAGTGAAATTTAATCCTGACAACTCTCATGCCCATTTGGTTAAAAGTTGGTACTTTGGAGTGCTTGGTCGATCCTTCTTTGGTCTCCTACTGCACAACAATGAACA
>21nt_Phas-260
TAATATGAGGGAGACGCATAAATGTCAGATCGAACAAATGTGAGAAGCTATGAAGGCAGTACGAAGCCACCAGTGCACATAGAACTTTAGATCCTATACAACTTTCTAAAGCACCTTGATGCTTTCGACATTGTGGACCTAATAT
>21nt_Phas-261
GGCTTTTGTTCACAGTTCATTCATTCTGGCACCACCATACAGCACATGTAAAACAACCTCATGATTAATTAGCGTTTCAGCGTACTTGGTGAGGAAGAAGACGAACAGGGTAGAAACATACAAGATCTGAAAGAACTTGATAGGCAGTAGCATGATTGATTAGTGTTTCATATATTCGATAATTCAGCTGCACAGACATCCTGAACCGCTGGCTGACTGCTGTACTGAGTTATGAGCCGCACGTCTAATTGCCTCTATTGCTGCAGCCACTAAAGCAAAAGTTACCGAATGACATTACCCCCGAGCTAATTCAAAGCTATAACTTGAATCTCGGCATATGGATTGCAAGGAAGCT
>21nt_Phas-262
CAAAATCAAAATACTCCATAAATATTAGAAACTATTGGAGAGCAAAGTAttttttttGTTCCCGATAGCTATTTAGCAACTTGCTAAGCATAAGTTTCAGAGAGTATTTTTTAGAAAACTATTGCAGATACTCTTAATGTTGCTCTTTAGATGAGCCCTATAATTGATAAATAGTTGTAAAAATTCTCAAAACATAGGGTATGGCACACCCTAATCAATTATACTGGTTTACTTTGCGTGGAGCCGAAATTTGGCAGATCACGTTATATTGATTGCTCGAGATGTCTATTTACCTCAGTGGTACCTCTACACGGCTTCATTGCTCAACAGAGGGCGCAACCTTGGAACCCGGTGGAACCTGAATTCCCAAAATATGCTAGTTCCTATCATGCCCATCAGGTGGCATATTGTCTTCCTGTGGAACCTGAATTCCCAATGT
>21nt_Phas-263
TCCTCTTTAGCCaaaaaaaaaaCGTCACGGTTGCAAGTACTGCACAAGAACTAGTATACACCTCGTAGAGCATTGCTGTCAACATCATACACCTCTAGCGGATGCTGGTACTTCATAATCCCAGGGACCACCGATGACGGATCAGCAGTAGGGCAGGTTGGGCTCTAGCCCCCTATCGCTCCCGAATCTATAGAGCTCTACTGAAATCCTTCCTAAATTTTAAATATACAAATTATTCTATATGTTTATTATGAGTGATTTAGTGAGATTATATCGTTGTAGCTCTTTAAATAAGCCTCAACTAtttttttCG
>21nt_Phas-264
GCAAAGCCTCGATAACACTCGGCAAAGCTGTTGCCGAGTGTGACACTCGGTAAAAGGACTCGGTGAACTATACATCGACAATGGTCTCTTCGTCGAGTATTTTATGTCGGACACTCGATAAAGTCTTTAGCACAACTTCAATGTCGTTAGCACAACTTTAGTGGTGGAATGGTGTACCACAGACAGCTTCCAGCCAACTCAGATTCTAATCTAGTTTATTTTTGAGGTACTAAATAAATCTAAACCCTGATATTTCCATATCAGCAATATAGCCTATGCATTGCTTATTACTTTTCGCTAGCTAGTACATTATTTTCAAACACATTATTGGCACGCGCTCGACCGGCTTCTTCCGTTTGTCCACAAGATCAGCTGGCGGACGAGCTGAGGCGGATGCAAGTATGTTACTTTTAGGGGTATCCGACGCAAATATATATATTAAATTAGCTACCTGAGCCATGGCTGTTCGGAACCCAAATCCGTCCCTCATCCCTGCACACGACCACAAGTATGTTCCTAATGT
>21nt_Phas-266
CTTCTGATTCAATTTGTTTGTCACTAATCACTAATGAAACGCAACAACACAAAGTAATATGTTCTACCTTGAGGGTAGAATTATGCCATAATTTTGCTAGTGCCACTGAAGTGGCCTTTGCCTCAGAGATTTCTCCACATGGCTTTTCCCGTATATGGGATGCACTAAGGACCAACAAACTACATATATAATATGAGGGAGATACATAAATGTTAGATTGAACAAATGCTAGATGCTTGGAAGACAGCAGGAAGTCACCAGACCATATGGAACTTTGAGTGTTGTACAAAGTTCAAGAGCACCTTGATGCTTTTTGGCATTGTGAACCTCATACTCCATTGGTAGCTCCTGGTACCTCTCATACCTAATGGTTGCTCATCATCCACTCATGTGCATCCATTTCTCTGTTAGCTCCGATCGAACATGGGGAAAAAGAAGCTATATTAGGGCCTTTTTGGATCCTAGAGCTAAAGCAAACTAACTAAATTTTAGCTCCTCCTTATGAGCTAAAAGTAAAAAGATCTATGTTTACCATTTTGTCATTTTTAACTTTTCCCGTTTGGATCTTTAGCTCATCAAGTGACTAAACTTTAGTCACTTTTACTTTAGCTCCTGGGATCCAAACAAGAAAGCTATAATAATTGAAGTCATGTCCCTGGTAAAGTAAGATACCTTATTCGAGCCTTGGTACATCACTTTCCCTTGTGCTATATTCCAATGTGAGAATAAAATGAGACCAATTGTATATAAGGAACTAGATGGATATACACAGGTCTACACATGGTGATTTATATAGCACCAACGAGGGGACATACACTAATAAGTTGATATAGATTTGAATTGTTCCCATATGGAACAATAAAATAGAAATTGACATTTCCTGATGTGATCAAATTAGGTATCATTCTCACAATAGGATTTTGAGTGCCTTGTTGTGAGTGGTATCCATAGATCGTCCCTTGCCATGATTTCGAGTGCGGCATTGAAAGTCGCAACATATTTGCAGCCAAGCTGCCACCAGCAATGAGTATGGTGCTACCAATATGGAATACAAAACTTTGGGTATCAATTAGGGTTCCAGAGGATGTTGGGTAGTCCTGGTGC
>21nt_Phas-267
CAAATGTATACCGCACCTAGTAACTAATTCATACACGTTCTGTGCATTGGACGTATGGTGAAATTTACTAGACAACAATGGGCTTAGAGAGAACAGAACACAATAGGTTAATCTTTGCACTACACTATTCTTTTCTATGGAAGTTCATAACATATAACATATGTTGTTTCTATGTTGGAACTGGACACTCACCGTCTAACTGTTTTTATCCGTATCAACAGTAGTGTGACTTATGCTAGTGGTTACTAGCAGATAACATGTGTAGGTAGAGAAGATAAACATTGTAGTCCATGAACGAACAGATGCAAGTGTTTAAGCAGCTGAAGAAGGAAACGTTACATTTGGGTGCAAACAAGTGAAAATGTAATCCTGACAA
>21nt_Phas-268
AGAGTCTTTTTGTCTCAGATATGTCTCCACATGGCTCTTACATATATGCGATGCACTAAGAATCAATAAACTACATATTATATATAATATAAGAGAGATGCATAAATGTCAGATCGAACAAATGCTAGAAGCTAAGAAGGCAGCAGGAAGCCACCAAACCACATGGAACTTTGAATGTCATACAACG
>21nt_Phas-269
TCAGTTGCACACACATACAGTACCGGATTGTTGGCTGGATGCTGAACTGAGTTCTGCCTCTGCTGCTACAGTCGCCGAAGCCAAAGCACTAAGACTGTCCGCAACGGTTACCTCTAAATTTTTCGTCCTAAATCACTTTTTTGCGTCACATCATCAATATTTCATCCCCTACTTTTTCATATCTCGCAGCGGTTCTCCTTATATTCTCTCATATACACCACTACAACTATAAAATATCATTATTCAACCATATTCATCATCTATTACTATTTTTTCTTCGCCTATTAAAAACATAAAGTACATGTGAACGGTAATAAAGGCTCCGGTGAACTCACGCTACCGGTGGCGGTTTCCTGTTCAACTCCGCCTGAATGAGGGCCTGGCAGGGGGCTCCGCTGCGAGCACAGAGTTCCTCCATGCAAGGGGAGGGGTGTCCGAGTGGCCAGCGCTGCAGACAGCCTAAGTGACACTACCTCTGAGCTAATCCAAAGCCATCACTTGAATCTCGGTACACGAATCGTACGGAGGCTCTACAACGCTACCAAAACTTGCCTCCCGTAAGTTTTCCTGTTGC
>21nt_Phas-270
ACAAAACCGATAGTCGAATTCAAATTCTTATTCGGATATTTACTCAATTCAACTCAAACAACATACCCTAAAATTTAACATATGTATTGTGGATTAAAATTAATCTCCATGGGTATAGATTTGAGAGAAATTCTTTCCCCATCCGGTCCTCCGCTTGCGACTCCGGCATCTGCCCTGCAGCCCCTGCTGCACATACCACCGACAGCCGACCTCCCGCGTGGAGCCCTAGACCTCAGTCTTCGTCGGGTACTCCATCCTTCCAGCACCTATTCGTCCACACAACCACGCTGGAGATGGCATCTTCATTGACACATGATGTGATGATCAAGAAAGGAATATCCCTTAACATGTTCAAATTTTGCTCTCTATGCCAATTGCTAATTGTCACTAGTTCTGTGCGTGTGATGGTTCGGCTATGGTGCCCCACGGGTATTTGGTACACGGTCGAGGATGGGTATGGGAGGATTTTTGTACTCGAAGTCGGGTTCGGGTATTGAGATGTGGGGATGTGTTTATGTTCATGGGGATGGGTCTGGGAAGTCAATATATAGCAGATGGGGATTTCCACGACATCTCATGCAGCTGCACTTCTCCACGTTATCGGACCAATTAGTAGAATATAGTATCGAGGCTATCAGCATGcggtccacacacgcttcaaatcacggtccacacacacttcaagtaacgg
>21nt_Phas-271
TGATCGGGAATAAACTCCTCTCCCATCAGCCTATACGGGGCCGGGGGTAGGTAGTCTGATCCGTGCACAACTGCCGCTGCAAGGTGGTGGTCACCACcatgggcatgggcatgggcaCGACGTGTTTCTATACCCGATTGTAGGCTCAAATGTTCGATCTGCAGATCCCTAGATGCAAATTTTCAAATTCATGGATGATGGACGGTAGGTGTGTCGACATCAttttttttGTATGCTTCTGTATGAAATGGTCAAGTTCATCCCTGTTGGATTGGATGTGCCAACGGTAGAAAAGCATGGCTAGCTATTGATGAGGAGATGGGCTTTTGCGTCACCATGTTTAAATGCTAACATTTTTTATTTCTAGGTGAAAGAAAAGGTAAGTGATTGGGCATGGTCTGCAGGCCATACTGAAAATTCCAAACATGTACACAAAATCACAAACCTTAGTGCTATGTAT
>21nt_Phas-273
CATTTCAAATCATTTATGTGCCAGAATTTTAATACAAGATTCATGAAAGTTAAGAGAAAAGGATGGCACATACAATACACTAGGAAACAGGTCACCACCGTAAGATAGCTATTCCTGTTTGTAATGAAGAACGTATCAGGGAGATAGCTATACAACCGGCTTGTATTATGAAAGGACTAGAGAAGTCACaaaaaaaGGTTGTCGTTTGACtttttttAGACAAAGTTTGACTGATTTATCTTATTCAAAATATTTATGAAAATATAGAAAGTTTTATTTTATAGTTAAAGTAAGTGGTATGATAAACTAAATCAGAATGAAAATAAACAATAATTATGAtttttttAATAAAACGAGCCAATCGAGCACACTATAGAAAAGTCAAACGACATTCTTTCTGGGACAGAGGTAGTATTATTGAAATTGTAATTATAATTAATGGGGCAATCGACTCAGCGGGTACTTGGACCATCGAATGACGATAAAATTTTGTTCCTGATGA
>21nt_Phas-275
TGTTATATGTCACAACTTTGTGTCAGTTTTCTTTTGTTTTAGGATATTTAAAGCGTGAGAGTACATATGTTGGTCTGTGCGTGTGGGTGGGGGTGGGCATGCTTTGATCTGGCATATATATTGATCTTCATAAGTCATGTCGTCACAGCTACACAATAGTGGGTGTAAGTCAGTAAATGACTTTCGTGAGATCCTTAGTTCCTTCATTAATTTTGGATAATTTGGATGAACTTCAACTTTACACAATTAGGTATAAATATATCTCAATGGTTATTGTGCGTACTTTTGGAATTTGGGTTGGTGAACTGCTATGGAGAGCTACCAATGCTTCCACAATATATAAAGTGATTACTAGATACTAACATCGAAACAAAGAAAATTTAACTTCATGAGTACAAGCAACCTTTAGTTGTCATCATTTGGCCATCTATTTTGTTTTCCTAGATGAAAATTTACGGGTGAAATCTGTCTTGAATCTTAAAAGGGTTACCGTGGACTCATGAGAATTAGAAGGTTGTGGAGGGCAGACGAACAATGCAGCTGAGCGGATGGGACAATTTGCTGGGTGATGTGCGTAAAACTATCATTAGCTGAGTAAACAAAACATAGTAAAGTTTATTCCTAATGA
>21nt_Phas-276
GTATCTTAGCTAGCAGGAGCCAGTTTGTAGATAGGAGTGTGGATGCATGCACTCATTTGTTCATTTCTTCTGTGAGTCCACGGTCCAGGAGGCTTGAGTCGTCACACCAATTGTTAAAACTAGAATAAACTGGTCATTTGTCTAAGGGATTGCTTGCTTATAGCTAGAACATAGGGTGATGATGAAATTTTGTTCCCATTGACTCTCATGCCCAATTGATTATTCACCATTGGATGTGTTATACTTGCATATCCTCATATTGTGGAACAAGAACCAAGAACGTTGGACACAACAAAGCACAATCTGCTCCTATGACCTAAGTGCCTATTATATGTCATCTGTCTTTATGTTAGGGTTCTTTGTTTTGTTTGTTTTGGGATACCAAGAGCGCTTTTCCAAGGCACAACTAATTGTATAACATCAAATCATACACATCAATGGAGCCATTCTTTGGGACAAATCTTAGAGTTTAGTCCTGATGA
>21nt_Phas-277
AGTCATGGCTTTAGTCGCGCTTGCAGTGTTGTTGTGTACGGAGTATGAGATAATAGAACTTATGGTAACTCCTCCACATAATAGAGTTAGGCCTCCTTTGGATTGAAATTTCCGTTTCTTATATTTTCTGTGAAAATGAACTGATTTCTGCGAAATTCATATATGATTCCTGTGAAATTCCTGCATTCTAAAGTAGATCTTAGATTCTTGTATGAGTTGATTGTATTGTATATGATATAGGAAACAAATTGTAGAATACTGTAATAAATAAATCGTACAATATCATGTGCCATGTAATAAACCAtttttttgttttttCAATTCATAAATATAGATGTGCCTGGACCAACGATTTCAAGTAGACCAATTAATCGGTCTAGTCGGTCAGGAAGCCACGATTAGGCTTAACGACTCGATTAGGTCTCCTGGTCATCCGATCGTCTCACTAATCGTTACCTAGACGTGAACTTGAACTTCACAGAGCTGGGTATAAAATATATCTCAATAGTTATTGTGCGTACTTTTGGAATTCGGGTTGGTCAGCTACTACACAGAGCGACGAATGCTTTCACAACAAAGTGATTACTAGATACTAATATTGAAACAAAGAAAATTAACTTCGAGAGTACAAGCAACCTTTCATTGTGACCATACCATCTAATATGTTTTCCACGATGAAACTTTATGAGTGGAACCGATCTTAAGCAGTCAATGAAATCTTAGAACATCCATGGTGAACTCATGAGGACAGATGAAAAGAGAAGCCGAGCGGATGAGACATTATGCTAGGGGATTACATGCAGATGGGAACCAAATGAAGAAAAGTCTGTTCCTAATGA
>21nt_Phas-278
AAACTTTGTAACTCAAACTTTTCCATTTCAAATCATTTAGGTGCCATAATTTTAATACAAGATTCATGAAACTTAAGAGAAAAGGATGGCACATACAATACCCTAGGAAATAGGTCACCGCCGTAAGATAGCTATTCCTGTTTGTACTTTAGAACGTATCAGGGAGATAGCTATACAACCAGCTTGTATTATGAAAGGACTAGAGAAGTCCCAGAAAGGTTGTCGTTTGACTTTTTTAGACAAAATTTGACTGATTTGCCTTATTCAAAATATTTGTGAAAATATAGAAAGTTTTAGTTTATAGTTAAAGTAAATGGTATGATAAACTAAATTAGAATGAAAATAAACAATAATTATGAtttttttGAATAAAACGAGCCAGTCAAGCTGATCTGAGAAAAGTCAAACGACATTCTTTCTCGGACACAGATAGTATTATTGAAATTGTAATTATAATTAATGGGGCAATCGACTCAGCGGGTACTTGGACCATCGAATGACGATAAAGTTTTGTTCTTGATGA
>21nt_Phas-279
GAATTAGAAGGTTGTGGAGGGCAGACGAACAGAGCAGCTGAGCGGATGGGACAATTTGCTGGTGATGTGCGTAAAACTATCACTAGCTGAGTAAACAAAACATAGGAAAGCTTGTTCCTAATGA
>21nt_Phas-280
AAACTTTGTAACTCAAACTTTTCCATTTCAAATCATTTAGGTGCCAGAATTTTAATACAAGATTCATGAAACTTAAGAGAAAAGGATGGCACATACAATACCCTAGGAAATAGGTCACCGCCGTAAGATAGCTATTTCTGTTTGTACTTTAGAACGTATCAGGGAGATAGCTATACAACCAGCTTGTATTATGAAAGGACTAGAGAAGTCCCAGAAAGGTTGTCGTTTGACTTTTTTAGACAAAATTTGACTGATTTGCCTTATTCAAAATATTTGTGAAAATATAGAAAGTTTTAGTTTATAGTTAAAGTAAATGGTATGATAAACTAAATTAGAATGAAAATAAACAATAATTATGAtttttttGAATAAAACGAGCCAGTCAAGCTGATCTGAGAAAAGTCAAACGACATTCTTTCTCGGACACAGATAGTATTATTGAAATTGTAATTATAATTAATGGGGCAATCGACTCAGCGGGTACTTGGACCATCGAATGACGATAAAGTTTTGTTCTTGATGA
>21nt_Phas-281
AAATGACTTCCGTGAAATCCTTAGTTCCTTCCTTAATTTTGGATAATTTGGATGAACTTCACACAATTAGGTATAAATACATCTCAATGGTTATTGTGCGTACTTTTGGAATTTGGGTTGGTGAACTGCTATGGAGAGCTACCAATGATTCCACAATATATAAAGTGATTACTAGATACTAATATCAAAACAAAGAAAAATTTAACTTCAAGAGTACAAGCAGCCTTTAGTTGTTACCATTTGGCCATCTATTTTGTTTTCCTGGATGAAACTTTACGGGTGAAACCTATCTTGAGGTTATCGTGAACTCATGAGAATTAGAAGGTTGTGGAGGGCAGACGAACAGAGCAGCTGAGCGGATGGGACAATTTGCTGGATGATGTGCGTAAAACTATCACTAGCTGAGTAAACAAAACATAGGAAAGCTTGTTCCTAATGA
>21nt_Phas-282
GTATCTTAGCTAGCAGGAGCCAGTTTGTAGATAGGAGTGTGGATGCATGCACTCATTTGTTCATTTCTTCTGTGAGTCCACGGTCCAGGAGGCTTGAGTCGTCACACCAATTGTTAAAACTAGAATAAACTGTTCATTTGTCTAAGGGATTGCTTGCTTACAGCCAGAACATAGGGTGATGATGAAATTTTGTTCCTGTTGACTCTAATGCCCAATTGATTATTCACCCTTGGATGTGTTATACTTGCATATCCTCATATTGTGGAACAAGAACCAAGAACGTTGGACACAACAAAGCACAATCTGCTCCTATGACCTAAGTGCCTGTTATATGTCATCTGTCTTTATGTTAGGGTTCTTTGTTTGTTTGTTTTGGGATACCAAGAGCGCTTTTCTAGGGCACAACTAATTGTGTAACATCAAATCATACACATCAATGGAGCCATTCTTTGGGACAAATCTCAGAGTTTAGTCCTGATGA
>21nt_Phas-283
TGATGAGATAGAAAGGATCCATGGCCCAGCCCAAACTCAATTTAGGGGAAAAATCTGACTCTGTCATATATAGGTCATGTACATTTATATACTTTTTATTTCATTGTGAAATCCTTAGTTCCTTCATTATTTTTGGGTAATCTGGATGAACTTGAACTTCACAGAGCTGGGTATAAAATATATCTCAACAGTTATGGTGCGTACTTTTGGAATTCGTGTTGGTCAGCTACTATACAGAGCGACGAATGCTTTCACAACAAAGTGATTACTAGATACTAATATCGAAACAAAGAAAATTAACTATGAGAATACAAGCAACCTTTCGTTGTGAACATACCATCCACTATGTTTTTCACGATGAAACTTTACGGGTGGAACCGATCTTAAACGGTCAATGAAATCTTAGAATATCCATGGTGAACTCATGAGGGCAGATGAAAAGAGAAGCCGAGCGGATGCCACAATTTGCTAGGTGATGTACATAGAACTTGGAAACAAGTGGAGAAAAGTCTGTTCCTAATGA
>21nt_Phas-284
AGGCCAATGGATCGAAAGATGGTGTACTAAACCCGCTGACACAACGCTTCCATTTTCTTTGTTTGCATTGGGTGAATAAATAGTACACATGTGATCTTTAGTTCTAGCATAGCACATGATTCTCGTTGTATATCGAGTTTGTCTCCCCTTAAAACATTCGCTTAGCAAGCACATTAGAGTCAATCTAAAGCTACAACAATACACATAAAGGTTGCTGACTTATCCTTATCTCCCAGCACCACTAAGATCGTTCAGACATATATGTATCCACTAAACAAGGTCTAGGTGTGGCAGCACCATACAGTGACAAAGATCAGTCTTGAAATCGGTTTAAAGACGTGAAGAGATAGAATTGGGCAGAGTTGTGCCACAAACATTCTTTACTATCCTCTACAGTAAAATGCTCTTCTCCTGATACCACTCATTCCCACTGTGAAGCGGTAGCTACCTGGGACTAGGAGGCTTGAATACATAGCTGAGAGACAAGGGGTCTTCATGAGCT
>21nt_Phas-285
AAAATACGTTCTCGACGGGAGGATACCACACGTGGATGCACTAGACCAATAATGATCCAATCACCTTAGCCTTAGAGCATAGCATTGTACGTGGCCTCAGAACATAGCGTTGGCGATGGATCCAAACACAAATGTTCTTGTCACCATCTTGCATTGACAAAGCATGTGGTGGCATGGATATATATAGCACTGAGTTAGAGCCATCATATCACCGATGGGTGTGTAAAAGCAACTTCCCTGCTAAAGAGTGCATGATCCACATGAGGCGCAAGATACCACCAAATAGCGCTAGAGaaaaaacaaaaaaaaaaGATAATGAAAAAACCTGCCAACTTGTCCCTCTCAGCTTACTGATATGTAAACAAAATGAGTAGCTCTTTATCTTGGAAATATACTGATAATAAAGAATATCCATTGTATATCATACAATATCTTTTACACAGAAATAATACTCCCGCTACTTAACGaaaaaaaGCTGAGGTGTTGTGGTTATTGTCGTACAGTTGCCTTTTTCACGTGTTTATGTGAGTTTTGTAGTTGTGTTGTTTTCTATATTTTACCTTCTAATATTAATACATTGACTCACAGATTTCCTGCCGGATTCTCTTCAACCTATTATGTTGTATATAACACATGAACACAAGAAATAATAGATATAGATGTGCGGGAAAAATAAGGGAAAAAGAGTAAATCGCATCAGAAGGAGGAGTACAAGAATTAGCAACGCTGGATTTCATATATTCCATGTTATCAAATGGTCAAATGGCCTAGCTATGCATGCTAGTCGCACATGACCTTTTGATTACCCTACACAGTGTAGCATCTCAATGGTTCGCATCCACATAAAAGAATAGTGTCAAGTCGAGAAAAATAATTGAAAAAGAAAATCAATGAACTGGTAGTACAACTTGACATTATTTTCCTTATAATCAACACGAAAACAAGAGTGATTATTAAATATTATATTGCACGTGAATAAATTGGTCACCAATCATAGCTTGTGTGAGTGCCATCATCCCTTAGTGACCTGAGCCATGGAGCTGACTTTCCTGCTTTCACAAGCTAGAGCAGCATTTGACGAGTACTGAGGTACTGATATTGTGTGGATTTCGAGACTGGACTATTGAAACAAATAGAAAATTACCAAACAGTCATACCGAAATCCAGCATCCAAGTGATGGAGACTGAGTAAGGCACCAGTGCAGTCCATAATGTTCAACCAAGACATTGCGAACAAATACAAAGATAGTTTCCTTGATGC
>21nt_Phas-286
GCACCAGAGAAATATGCGCGACGGATGAAGCTAGGAATGATGTTCTATCCTAGTTTCATTAGTACGCTGCAGGTAGGGGTCATTGCGATGGCGAGAAGATGAGATTATTACAAGAACAGTCGTCATACTGTCGACACGTACTAACATCTTGAGTGTTTACGGTGCAGATGACTTCTGAGCCATCAGAGTTCAACCGTGTTGGGTGGCCAAGGACCAAGGGAAGTCACAAGAGACAAACCGAGCTCCTCCATCTTCTGACACAAACATGAATACCTGATTTCCGGCTGACGATGCTCCAACTGGAGCAGTCTATGCAAGACGGAGACATAAGAGGTGTACGTGGTCACAAGTGTAAAAAATAAATAAATAGTTTTTGTATAGACAAAATTAAATGGGTTGTTGCTACTA
>21nt_Phas-288
ATATATTCAGTGTTGGGATACAATCAACCTAAGCTTCAAGTTAACATATGAAAATCAATGCTACTAAGATCTAAACTCTTTCTAATAACAAAATATATTTTGAATAAAAGATTAAAAAACAGCAAAGCCTTGTCTTGTTCCGCACAAAGATAGCCGCAATGGGTACACAACCATGGCTCTCCTTTGTGGCTGACGCATTGCCTGACGCAAGAAAGCAGCACGAGCCCATTGGATGGAGTGTTGCGAAGGAAGGATTACCGGGTCCTGCATGAGTGATGAGTGAAGATTATAGTAGTACGATTTTCCCTGATGC
>21nt_Phas-289
CTTCTCTCCACCGATGCAACCATCATGTGTATAGTAAATAATACTCTATATATCAAAATAGAATTTGTTTTGCTTCTTTAGTTGAATATAAACATAAAAATGAAGAGATAAAACAAATAATATTTTAGAACGGATGGAGTATTCGATAAGTAATTGAGACATTAGTTTAACAATTTAAACGAGACTGGTCGATAGCGCATCACTCTTTGCGTATTTGTGTCTAGGATAGATAGGTTTAACAGAAAGAAGTACTAGCGTCCATGGCTAGGGGACCCTATATTTTTAGAGACCCGGTGCGGCCGCACCCTCCACATCCCCCTCAGGTATGACCCTGGCCTCTCAGCAAGAAATTCTAATACACCTTGAGTCTAAGAACGTCGGCAGGAATACATGTCTTGCCATAGAACATGAGGTGAGGCTCTACTTTACCGCTTCCCTCTACCGCCTTCTTTGTTTCCATTGGTAGGATGGATGGTTCCGGCGCCTCTAAAGCCTTGGTTACCCCTACATAACTTGCACTAATGTATGGTGCTCGATCTTCTTTTCCACACGAATGACTAATTGATAGGATAGACGGTCCTGACGCCTCTCAAGCCCTGGTTCCTTA
>21nt_Phas-290
TGTGGTCAGTGGTCTAGGTTTGAAGTAAAGCACCACCATAAGAATGTCTCCGAAACAAATCTATAAACAAATAATCGCTCAGATTTCCATCATCAGTAATCGAAATCCTTCCCGTACAATAATCATCAAACTGTGCCTTATTGTAATCTGTTTGTATGAACCAAAGATTTGCTCTAGGAAACTTCCTGCAGCTGCACTCATCTTGGATATACTGGCTCCTATATATCAGCCATTTCTCCTCATCGGTGCTGTGTCTAGTTTGCCAACCTTTCCTTCAAAAACTAAACTATACATGGGGATACCGCTGTGGTCGTGGATCGAGTTATGTGTGTCAATAGCGTTCGTCGGTCTTGCAGATTACAGTCCTTCGCGGTTCTGTTGACGATGCTAGTGGAAACTGTCACTGAATACATGCAGGCGCAGTGGCACTCCCTGTCCCTGGAGGAACGAGAGCTGACGCGTGGAAATTAACTGAGTATCCGGTACCCCCAATTCTCTAAAGTAGATCACAGTGCCCACAGTTCTGCTACGTGTATCCTGATGC
>21nt_Phas-291
GGCCTCCTTTAGTCTCAGTTGCCTTCGATGCGACTAAAGGGCTACTGACTATAAAAGACGTCTATGAGGACTTCAAGTCATCTTGAATGTAACTACATATTCCACCACCGTTGCAGCGCAACCCTTGAATCTATGGTTTCCATCGTTACAGTAACCTTCGGTCAGGAGGTGGACACGATGTGGGATTGCATGATGGAGAGACACCCTTAGTTAACATGGACTCACTTTGGTCAAATGAACAATTAATAATCAACCATCTATCACACACTACTATGGTGTATCTTAGTACCAGTACAATCAAGCACTATAATACAGAGAAATATCTTTTGTAACATATAATCTCTGAAGCCATAACATTTTATTTTTGTCCTCGACTATCACAATTCTATTACCAAGATTCCAATTTATAAACCGGTTGCCAAGCCAACTTTTTTAGGGACTTGATCATGGCGAAGAGTGATTTCTAGTTTATATGTTATGTTTATGTCTGTCGATTCAACCGACCACTGCAGTGCGGAAAACTCAAATGAAGACTAATTAAGAGTAGGCACAAGGAGGGAGGGCACCATTCCACAACGATATGTAGTTTGTGCATGGATAGTGGTGCATGGTGCAGAATCGAATGATATTCTCATCATGAAATGGCCTGCACTCCACCCTTCCTTGATCCATCCACAAGTGTTCCTGATGC
>21nt_Phas-292
TTAATCCTTATGGCCGCACACATGAGCTCTTTTCACGTGACAAATTACATGACTTGCCACACATGGTATTGGTTATTGTGATTCTCCTTGGTTAAAAAGTAGAACGGTGTACATTGCGCATGTGGTTCTCTAGCTAGTCTTACCAAGTGaaaaaaaCCATCATTGTCCAAAACCATGACTTATCCTAGCTCCATTAAATTATTCAAAGGAATAGCAGTGATATTGAGCTCAACGGCACTGACAACTGGCAAGAGAATTATATTCATTAATGGTATTCAGCTAGCAGAGACAATTTTTAGGGGCACTTCATATGGAGTAGATGGCAGCGTATCATACTGCTGTATATAACAATCATTCAATCCTTAAAAAGCTTTGGAGCGAGTCCCCAATCTCCAACATCATTTGTATCTAGTTAGTGTACCTTTTACACAGATGATAGCCACCAATTGCAACCTACGATGCGCCAGCTTTCTGCACCTGAACCCTTGAGTCCAAGAACCAGTGCAGTGAACGGCTTGGTCAAGGCAAGGCTAACAGTTGTGTTGACGGCGGAAATGCATGTCTTGCCATAGAACATGAGCTTAGCATCTACATTACTGCTCCCCTCTACTTTGACTGGCTTAGATTGTAGGATGGATGGTCCTGACGC
>21nt_Phas-293
TTGATGGCCACGCACAAGAGCTTATCATGCGAAAAATTACATGACTTGTCACACGTACAGGGTATTAATTGGTTACTACTGGAATTCTCCTTGGCTTAAAAAAGTAGAACTGCTTACATCGCACATGTGATTCATTAGCTAGTGACACCCAGTGAAAATCCATCATTTGTCCAAAACCATGACTTGTCCTAGCTCCATTAAAATATTCAAAGGACCAGCAATGATATTGAGCTCAATGGCATTGACAACTGGCAAGAAATTCATCAGTGGTATTCAGCTAGGAGAGACAATTTCCAGGGGCACTTCAGATGAAGTAGATGGTGGCATATCAGACCGGTGTATACAACAAGCGATCGACCCTTGGAAAGCTTTTTAGCACATGCCTTTGTCTTGATGTGCTAGAGGCTGGGTCTCTATGTTAACGCTAGCTCTTCTCTTTGTTGAAAGCACTACTAGCGAC
>21nt_Phas-294
TTTGGCCTTTGCTCCATGTCCTTCAATTGTGACACAACAAAATTTGCCTTCAGTGGCTAGAAGCTTGCGATGGATGGAGGTCTGGTAGCCCGGTGCGCAGCTTGCAGGTGGAGGATGCCAGTACATTTGGATTGGAGAGGAAAGGGAGAAGAAAGAAGGATGTAGCAGATTTGGTTTTCTTCACTCCTCCTCGCATCTCGGATGGAGACGACATCGCTGGCGACGACGACAGTAGAGACAAGATTGGTCCGTGAATAAGGAATGGTTTGGCGAGGGGAAAGGAAGGTCCCAGATATGGaaaaaaaaTTGAGCGCGTAACGGGGCTAGACGCGCGGGCCGAGCGCTCCATTCCATTGAGTTCATGCAGGCGTTGGGGTAATATGAGAAGTTGCATAGGGAGTACTAGAGAGAACGTGATCTAACCCATCAAAATTCATTCAGCATCCCCAATTGTCCAAAATGGACCATAGTAGTCACCATTCTCCTACATGTATCCTGATGC
>21nt_Phas-295
CGACAATGCGATTTCATTTCGCATGAGGACCCACCTTTGCTTATTGACTATAAGATGGTTAAGGACATCCAAGTCATTGGATGCCACTGCAAATGCCACCACCGATGCAGTTCAACCCTTGAATTCATGGTGATCTCCATCGCTCCAGTAACTTCATCGGCAAGGAGGTCGATATGATATGAGAGAGAGGCACCCTTAGTTATCTTGGACTCGCTTTGATTAAATGAAACGATTAATAATCAACCATCTATCACACACTACTATGGTGTGTCAACAATGGTATAAACACTAACATGCATAAAAATATCTTTTGTAACATATAATTTTGAAGTCAGAGCATCTTTTTCATCCTCGTCAATCACAATGCTATATATCAACAAGATCCCAATTTATAAATCGGTTACTATCTTTTGTTGGAAACTTGATCATGATGAAGAGTGACTTACTAACAATACTTTATGCATTGTGTGTTATGTGTGTCAGTTCAACCAATAAATGCAATGTCGAGACATGAAATGGAGCCTAATTAACAGTAGGCACAAGGAAAAAGAGCACCAGTGGAAGAACATTCCACTAGCCTATGTTGTTTGCGTGTGGACAATACGACATGATGCCTAATTGAATAATATTCTCAGCATGAACTGGCATACACTCGGTCAGCTATTGGTTC
>21nt_Phas-296
ATTAGATTAGAGGTACAAGTGTTGACCATATTTTTGATATTTTTAGTCAAGCTAAACAGGTTTGGTTTTAGGATAAGTGGATGTATAATTATTTTGGGATGTGAGGAGATGAGGAGTGTCATTTTTATTGCATTGGCTCATAACTTATAGTAACTATTTTTTAGGACAAATGTACTTCAACAATTACATGTCAATGCAGAAAATACagttgccagtttggacctctaagtttcgagttcgaacctctaagttccgaCAAGTCGACATTTGGCTCCTATAGTCCTGCCTACCACCCAACCATGTTTTTGCACATTAGTTAATCAGCACACGATGGTTGCATGTGTGATCCCGATGC
>21nt_Phas-297
TAACTCTTCAAGACCTACAACTTTTATTTTGATGGTTTTTCCATCCGAGGTAGTTTGAAAAATTAAAATTTTAAAATTCAAACATTGTTATGCATGACAAGATGATTTATGATGTATATTAAGTCTGATTAGATTAGAGGTACAAGTGTTGACCATATTTTTGATATTTTTAGTCAAGCTAAACAGGTTTAGTTTTAGGATAAGTGGATGTATAATTATTTTGGGATGGGAGGAAACGAGGAGTGCCATTTTATTGCATTGGCCCATAACTTATAGTAACTATTTTTTAGGACAAATGTACTTCAACAATTACAAGTCAATGTAGAAAATACagttgccagtttggacctctaagttccgagttcggacctctaagttccgaCAAGTCGACATTTGGCTCCTATAGTCCTGCCTACCACCCTACCATGTTTTTGCACATTAGTTAATCAGCACACGATGGTTGCATGTGTGATCCCGATGC
>21nt_Phas-298
GGAAGAGCGTTTGAGCATGAACGAGCTGAACTCGTATGTAAACTCACAACATCGTTGGATCCATTTCAGTCCTGAGTTGGCTACACTGGTCCGAGACCTGGACATGTGCCTGACCCGAACACAACCATTGCACTATCGGGCAAATGAACATTAGGCTATCTTAGCAGTTTATCTATTTTCATATCTATATTTAAATTTCACTCTGCGAATAGTGCAGTCTACAATGTAGAACAATGAAAAACAGTGTTTTTGAGTAAACTTTAGATTGACGGCTGCAGACAGAGTTTAAATATGTCGTTGCACGGgctaaattcgataggtaatgcatagctaaattcggtaggtaatgcatGGGCAAACCAGCTGCATCGGAGTTGTGTTGCACAGAGCAGTGTTAACCTCAAAACTCGATAGGAGATCCTTTCCTTTTAGAGTTTAGGGTTTATGGTGTTCCTGATGC
>21nt_Phas-299
CACGATCTCGAACGAaatttcaatgattatacaatttcaacgattatgacaaGCCAAGAGCCCGAATTGATAAAGTTACTCTTTGGTAAAGGTTCTTAGCTAGAACGAGTACTAAAGAGAAACCTTTTATTACCGGTGCATGCCAATAACTAGTACTAAAGATTAAGTTTTAGTACCGGTTCTTATAATCAGACTAAAGATTAGCGAATATAGTACTATATAGCCAGTTTCCAACCAGTAGCGATAGCACTTTGTCTAGTAGAGGGCATCCAAGGATCATTTGCACCAATATCTCGGCCGATTCTTAGAAAAAACCAATTTTATTGCATGTTATTCGAGATCCAACGATGTGGTGTTCCGTGACGAGGAAGATGTGCTCGTTCATTTGCATAGTACTTACTCACTATATGGTGTAACAACAAGAGTTATTTGCATATGAACGATACACATCAGCTAGCTCCTTGTAAACAAACAAGGTTGAACGGTGTACAAAGGTGCATGGTATTTAATCAAGTTTTATTCTCAGCATCAAATGTGTGGCGGTAGCAACACACAAGGTCTAAACAGCTATGTCGGTAATTGGTTCATCCGCAAGTATTGCTGATGC
>21nt_Phas-300
AATAGATATTATATGTCTCTTAATTCATCTTCCATCCATAGTGAATTACATCTCTTTTGCGTCCCTTTTGCATGAATGGAACCAGATCCAATACCTATTTTAGGCATCCAAACACAGTGAATTGCATCTGTCGGATCTGCTTTACGTCTCGTGCAACCAACCAATCGCGCCCTTAGTTGCCCAGTCTTCGGTTCTCCTCGCCACCGGACCTTGTTTTTCTCTCAACCACTTCACTATCAGGCAGATGAACATATAATGCAGTGGTGGGAAGCAGAGCAAATTAGCAATGCATATAGACAACCAGCAGCCGAGTTGCATGTACTCATCAATTAACCTATAACAGGTCATTTATACTAACGTGAGAGAACTCTGTCACAAAGCTGAGGTTGAGCTGAGGCTGCTTATTACCGTTTGCTTTTCCATGCTATCAGATTTCTCGAGAAGGCGTTATTTTTCATGCTAGTCACTATTACCCATTTGCCAGCATGTGCGATCCTGATGC
>21nt_Phas-302
CAAATGTGGCAGTATTGTCCTCATGTATACATGGAAAGGAGTAGCAATCAGCACCGACAAGCTAGCTAAGGCCTTGTTCGGTTACATGGGATGAAATCCCACCATGGATTTAATCCGGGTATGGATTGGGTGAATCCATATCTCATACCCAATCTCATGGTGAGATTAAATCCATCAACTAATTCATGTGTCTTTCAAAACTAGTTATTCTTTTGATCCATGGATTCTAATGTAAACTTGTGCAATATCTCATGGATTTGTTCCATACCTAATGAGCTATGGATAGAATCCATGTCTTACATAGTTTAAAGAA
>21nt_Phas-303
CCAATGTAGTAGTGTCGTCGTCATGTATACGTGGAAAGTAATAGTCTTGCAGTATTTGCGAGCACACATGCTAGGATGTAATGTGATTTCTATGAGATTTAAGTCAGTGCAGGAAAAATATATGATGTAAGAAATTTTCAAAACCCTAGATTTTCTAGCTCGGTGGACACACAAGTTGTGGTACATGGACACCTCAAAGATGTCAAGGTTGTGTAATAAATCCATACATTGGTCAGAGCCGCACCGAGTCAGGTAGTGATTAAGTCCATCATCCTCTTTGAACTAATTAACCCCAAATGAATTCAATCAATCGTAAAAAGAATTGATGTTCTATAAAAGAATAAGAGGATTTACATACAGATATCATATTGAGCTTTAGCTTCATTGTATCCATTGGCATTTGTATCAGTTTTAAATGGCACCATACAACTACATGCTG
>21nt_Phas-304
TTTTATTGGGAAAAAGAAAGCTTTATTAAACTCAGTAAATTTCAATCCGAGGATACCATAGACTAAGAAGACCTATGGCCTCTACACAGCTAGGGTGTAAACAACCACACTCACACACATACAGAAAAGACCAGTCAAACCTAGCTAAACATGGCGAACTACGTCATACTCCATTGTCTTCACAACAGACCACCAACATAGCAAAACTTAGGTCCCGGCTAAGACTCTCCGAAGACAATGCCACTCCAAGGAGAACATGATACGCACACGCACCATCGTTGTCGTGGTCGAACCACCGAAGACCAGACCAAAGACTTTCACCACAGAGAGTCGATCATTTTCCATCAATCAGTGCCTCCATCAAAACCACAGACTCGCCTTGCTCATATGATCCAAATCACTTTCGCATGCAGTTTGTTACTTAGGCTCACTTTGTAGCCATCTTACCATAGAGATGCGCTTCAATTAATCTTCTCTTTATGCTATTACTGTTATTTAGCGGGCTATAAATATTTTGGCACAATTGTCGTTCTGTTGCATATAGAAAGAGGGAACATGCCGATATACCTTCCGGAATCCACATAGAAATATGTGCAGGAATAGCCGTTAAATTCTTAGAAAGCACCCTAGTTTTCTCGAGAAACCGTTA
>21nt_Phas-305
ACATGAGGAATGTAACGTTTGCAGCCTGTCGGCAAGAACTAGTTGTGCCTATTCACATAAGGATACGAACGACGTATAAAATTTATGGATGAGAGGGATTCACTGCTCAAAGCATCAGATTTTGCTATTCCGTAACGTGGTAATGAACTCTCAATGGACCCAATTGTCCAGGAAATGGACTTGGCAGTCAAGAGAAAATTCCATTTAGATAAGGAAAAACAGAGCTCGGTGTTTATTGCAGATTGCGGGTTGGATTCACATCATAACCATGTTATTATCCCATATGACATAACACCCTGGTTTTGATTTCGCATAATAATTCTAGATCAATCACCAATAAGGGCTAGCATATATCCACAGTCAACACACAACCTTGAAAACTATCATATCTTCATCGATAGACTATCACCTTGTAATGTCTCCAGCATATATGAATTTTCAAATATGACTTTGGTCACTTTATAAGGTTCTTTCTAACTTGATTACCATTTGACAAACCTATTGCTCTTTGATCCAATTAGTAGTATAGTTTTCCACACTATGTCTGTAACTAGAAACGACTTGCTTTTAATTTTCTTATTATATGCTCTGGCAACCCGAACCTTGTCCTTCTTCATATATCCTTGAGAGCCTTTAATATATTGTTTGTTACCTCATTAATATTTTCCATCATCAAATCATGTGGTTTAGCAAGTCTATGCACATCCAAATTAATATCGACCTGTAGCACAAC
>21nt_Phas-306
GAATAGCCATGATGAGAAAAATCGCTCATATTTACCCCAACACATGTCTGAGCTATTAATGGCTATCAATTGCCACCTTCATGACATATCAGTGAGGATTTTGCACTCGCTCGGCCTTTGACAAGCATATGTAGAAACaaaaaaagatactaaaaaaaTACAGGCTTCTGATTTCAAGATCAGCATGCTGCTAAGGGGTAAATATGGTTGTTGTAGAACTGGGCGTAATTAAGAAGCATAGGGAACTCGTGGCAGAAATACAGCCATGTCATCTATATAAGAGACTGAAATGATTTTCTGCAATTATTCCTTTTATGTGTTGCTGGTAAATAAACTACCTTGCACCTCTAGCTAGGAGTATATAATAAGAGACCGAAAGCAGCTCGTTCCACAGGTGACCACACAAATGTTCTGCATCCCTGTAGTTTGATAAGGTTGAAAGACAGAAAGAGTGTCTTAGTTACTTTCAGTTAGTCAGTTACCTTTGTTTCATGCAGCTGAAATGGTGTAGACCTTTGGAGAAGACCCATGAGGAATTTTGTTGAACAAGTTCAGCTTGACCGTTGCGTTTAAACACACATGCTAGGAACAGtatatatatatataGTGGTCTTATTGCAAAAACATTTGTTAAAACGAGGGAGAAAAACCAATGACAAGCCTACAGGCTGTATAGGGAAGGATAGGCATGGGAGGTATAGGGAATTCAGTTTGTGCAACTGGGAGAGGTTGTGCATGACAAAGGGCACCAGGGAGATATGGCCGGAGAGTTCCCTACTCATTGTATGGCTCTACGACTATAAATATACTTGTAAATCTTAGTAGATAATCATCTCTAAGTAAATTTATAGTAATATGTAAACACCCAAAAATAGTGAGATTGTTTGCTGGCCAAAGCCCATGGTTTTTTCCCTTTTGTGTTGGAGTGTTTTCCACGTTAAATCTGTGTCTTCACTGTGTTTGATCTACTTTGTGTCGTACTGATTCATAACAAGTGGTACCGAAGCAAGTTCTTGTGATCTGTGTGCTAAGGCTTCCTGTCTCGGCACACGTGTGTCGACGATAATGAAGTACGATCTTCCGCTACTGGATCTCGACACTCGTTTCTCACTGCGTCAAGTGAAGATGCAGACGATTCTCTTGAAGTCTGATCGCGACCTAGATGATGCCCTAGACGGGTTTGGCAAGAAAAACATCAGGACATGGACTGATGAGAAGAGGTGCAAGGATCGTAAGGCGCTGGCACATATTCACCTTCATTTGTCTAACAATATCTGCAAGAGGTTTTGACAGAGAACCACCGATGCGTTGTGGTTGAAGCTGTTGGCGCCGGCTGCCGAAATGGCTACGCCGACGGCGATTAGCACCTATCGGCGATCTTACAAACTCGCTCTCGCTGTCATCACT
>21nt_Phas-307
GTATCAGGAAATTTGTCTGGTAAGTATTATACATGTCCTCTCTAAACTTCCGTCATCAAATGGTTTAGTTAGTATAACTATTTCTCAATGAACTTGCCAACAATTTTAGCTGCAGAAGGTTCTGTCCGAGGAGTGCCTACTCCAGTGCATTCCACACGCCGAAGTTCCACACTTGTGTAGCAGGCTGCCCCGAAGACTGATCCCCAAACCTAGAGACACAAATCAGTCTTGAAGCCTCGGGCATGTTGGCACCGGCTGCATGAATTCACAACTCAAGTCAATCGGAAAAACACTCGGAACACGGATTCACGACGCCGCTCGCCACGAACGGAATACTTGCGAGCTCACGAGCGCTAACCTGTAGCTTTTCTGTTGTGACAGGTTTGATTATTTCGATGTTGCACATTGTGTAAGACCCCACGATCCCCACTATTTCTCTTCAAGATGCATCGTGCTCGCCTAAAGCGCGAGAACAGTTTTGTGCACGACATGGCGGTGACTACACACACCTGGCGCAACGACTTGTTTGCTGAGTATGGGGTGGAAGCCCCACCTATCCCACGTAGCTTTTATTTTAAGTTTTGATCCGATGATAGATCTATGCTCTTGTTGGTTTTGCTACCTGTACTTCTTGGTTTTGCTCTGAGTCTTGGTTTTCTTGAGGAACTCTCCAGGTTTTGCTAAGATCTTTCTCACCCTCCTTATCATTGCTGAATAATGAAACTGTACTCAGCCACCGA
>21nt_Phas-309
GCATTAGGAAATTTAACAGTTCACGAAACAGGTGTCCGACTCCAAGCAAAACAGATGCTGCTATGTGATACATGGCAACAAGGAGGACGACAGACGTGCCTTGTGTCATAAGCAAGAAGAGGACCGGTTGCCGCTGGTTTTGCCCTTGGCGTCAACCAGCAGGTATGCTGACCTAGTGGTACCCGTGGGCTGGGATATTGACAGCAACCTTGCAAGACTTTACAGATGTGGGTATGCTAACATAGCCTGCAAACCAAAGAACATGCACAAGTGTGGCTATCAAATGTAAAAAATGTTGAGATCTGGATTGCACATTCGATTATTTTGTGCATTAATCCCTTTGGAATAAACCAATGGTGGAGAATTTTCGTCTCATTTTTTATCCCTGCTCTTGCATACAAGATGATATAAGAGTTTGTACAAAATGTAACTCGAGTTC
>21nt_Phas-310
GGGGCTAGGGGTGGTAATGGATCAGAATCCAAATGCCCCTTCACAAAAAGTTAAGGCCCTTAAATAACATTAGTTCAAAAATGAATAGGAATATGGCTTGATCCTAATCGGATTCGATCCTTAAAGTTTGTTGTGTAAAATTTAGAGCCCATTACCACCCCTAGTTGAGGCAAGACTCAGTGGTCTCGCATAGAGGAGGGTAGCGATGCTGCATTTTGGCATGGAAACTATAGGGATCCATAGAGATTAGAGCAGATAGATTAGAGAAGAGGAGGTAGTGGCTATGTTTATGATAAATAGAGGAGATAAAACGTGGTGGTGGGACATGGCGGTAGAGTTGAGGTCACCGTAAATTGGTTGAGCTTCTTCGTAACAGTGGGTCTTATAATTTCATCTG
>21nt_Phas-311
TTTTATATTAGGGACTGGAGATAAAAATTGGTTACAACCATTTCCATCCATAATGGACTTCAAAAACAAGATACATTGGAGACTATATTCAAACTAATTGAACTAACTTAAACATAACAAAAGCAAACTAAATCTAAGAATCATCCTTCATCCACCGCATGTCGGGAGGctcctcattatcgtcgttctcctcctcatcatccttgtcttcctcctTAGCCTCGACATCTACGTCATCGACGATGATGACAACGATGTCATCGTCAGTGTCATTCATGGCGCCGCAGTTGTCATCCCTCGTGGCAAGCTGCAACGAGGAGACAAGGAATAACACTTAAGTTTTGAACCATGACCATCGATGATTAATTTGTTATACCTTGCTTTGAGGACCATCTTCCATGGGACCCTATGCGGAATGACTTGCGGCTTGCCGCCAACAGTAATGAGGCAGTCTGCTAAATTACATCCTAGAGTCTTTAGAACTCCGATGCGTTTGATAAGTATGGTGAATCCAAAACATTCAGAGCGAATGTGAATTTTATATAGAACAAAAGTTGTCTATGTGAGGGACGTCCATCTTAGTTATATGCTAACCTGCAGAACTTCCTCATAC
>21nt_Phas-312
GGTAGAATCCAAATCGCTGAAGCCTGTCCACTTGTCGAGATGGCTTGGGAACATATCAACGCCTTCCAGCTTTGGATGTGCTATGGGCTTTAGAGTTTGGATTGGTTGTCGAGGATGAGATTGTAACAGTTGTTGTATAAGATGTTTCTGTAATTTGATGAGTAGTCTGAGTACCTCTGTCATCTCATGTGCAAATCTTTTAATTTATTTCTTGATACAACTGCATATTTCTATCaaaaaaaaGTGCTACGCTGTCTCACTTCCTGCTCAGAGCAATGTTTTCTAGTTTATTGAAGCCAGTATGAGAAGATGAAATGTCATGACTTATACATTTGAGATACACATCACACAAGGCTAGATGAGAGTTCAGTATGCCGGAAATGCTAGTTGATAATTTGATGCATAGATGGCTACATGAGGTTTCAAGCAGTTGTATACTATGTGTTGTAGTGTTGCATTTGTGGTTTACACAATAGCTCCAACACAGAGGTCTACATGTCGTGCTATTTTTCTCATGTTCGGACAGTCACCTCACTTTCCCTTGCAACTCCAAGATCATGTGTTACTGGCACTCGTTTTATGGATGCCATTGTCGTAGGCTAGACCACCACCAAGCAAACATTGCACACACAGATCCTGACATGCGAGTGTTGCTAAGCATATTTCTGCGAGTCTTACAATACTCACTGTAGTTTTCACATAATTATTTAAAAAATGGGTTGTGTATTTCCTAATGCCTTTCAAGCCTATGCTATAATAGTAGTATATTGAGGCATAGGAACAACATGCAACATGTTTGTGAACAAGGATGGTGGACTGTG
>21nt_Phas-313
AGTGAAGCCACTATGGGAAGATGAAATGCCATGAGTTCTTTTGCATCTATATTAGATCGGCAAAACACACAAGGTCACAAGTGATTTCAATTTTCCTAAAATGCTAGTATACAAACTGATGCATAAATGACTTCGATCAGTTTGAAGCAGTTGCATTCATGCTATATGTTGTACCGATTATCCTTGAAAGCAAAACATGCACATATCAAATTATTCACGTGTGTTCATTACAGCATAGTTGTGCTTGCATAACGTGAGGTGTGTGTGACATATCTCACATTCCAATAGTCACCTCATTATTCCTCATTGCATCGTCCAAATCTTTGAGAGTCACCAATCGTAACACGCAGTATCGCACATACACATCCTGCCATCTACAATTGACAATCAAATTTTGCATGTGCAAGTCCAATGCATAGCCCATCAGCACTCTACCGTGCTACAACACTCAGATCCGATTTCACATTATTACTTGAAATGTCGATAATGAATTTCTCGATGC
>21nt_Phas-314
CACGAAATGGGTGTCCAACTCCAAGCAAAACAGATGCTACCATGTGATACATGACAGCAAGGAGGACGGTAGGCGTTCCTTGTGTCGTAGGCAAGAAGAGGGCGAACTACCTTGCTTTGCTCTTGGCGTCAACCAGTAGGTATGCTGGTTCGACGGTATTCGTGGGCTGGGATATTGACAGCAACCTTGCAAGAGTTTACAGATGTGGGTATGCTAACATAGCCTGCAAACCAAAGAATGAACATACCAAAGAACATGCACAAGTGTGGCTATCAAATATAAAAAACTTTGAGATCTGAATTGTACATTCAATTATTTTGTGCATTAATCCCTTTGGAATAAACCAATGGTGGGAGAATTTTCATCTCGTTTTTTATCCCTGTTCTTGCATACAAGAGGATATAAGAGTCTCTACAAAATGTAACACAGGTTCCTTCATGTCCTATATGCAGACGTGTGGCAGTTATATTTGTTTGAATTAGCAAAGCATTAAATCTACCCTGTGCATTGTAGGAATTCTAGAAACTTTTTCACGGCCTCTAAGGAAGCCGCCGAAATAACCGTGTGTTCAGCGACAATGATGTGG
>21nt_Phas-315
AGAAATAATGATCCTCCGTCACATATAACCTATAGCTTCAAGAGTACTGTGTGGGATTGGGCTGCATTCGGAAATTGACTATGTTACCATTTGTTCCACAGACATCGATTGTGCACTTTATCCTGCCAACATGACGGATGCGTTCTTCTTCAATGTTGTTCTCACATACTCGTCTGTTTTTAGCTGCCACTCTCCTCCAGAACTTTTGTTATATTTTCATGCCCAACAATGATCCAATCCTCATCAACCTATCCAATACTCTACAAAGCAGAGGGAAGAGGTAACCACAGTGTGCTATCCTGGCCAACATTGTGCGGTAGAGGCAAATTAGTTGTAGGAATACATGAGTAAATTTATCTGATCCAACGTAAGCACAAATGTAACAAGTCAACTTTGTGTCCAGCAGGAACAGTAACAGGTGGTCCACTGCAATCGGTCATCTGCAGGCCACAAATATGAG
>21nt_Phas-316
GCATCAGGGCATTGAATTTTCTTACCATTTGATCCACCAGTTGGGCATAGGGGTGGTAATGGATCAGGATCCAAATGCCCCTTCACAAAAAGTTAGGGCTCTTAAATAATGTTAGTTCAAAAATGAATAGGAATATGACTTGATCCTAATCGGATTCAGAAGAGGAGGTAGTGGCTATATTTATGATAAATAGAGAAGATAAAACGTGGTGGTGGGACATGGTGGTAGAGTTGAGGTCACCGTAAATTGGCTGAGCTTGTTCGTAACAGTGGGCCTTATAATTCATCTGCCTCTAGAACTGACTAGTACCTTATTAGCTCGCGCTTCGCGTGATTGTTTTGACGATGTGTTTAACAGTTGATTCAAAGTGTGCATATGGTAAAGAGAGTTTTGTTTTAAATATATAGATTCAACATGTATGAACATAAATATATGTAGAAGTATTACATAGCAGTGATAA
>21nt_Phas-317
GCATCGGGACACTGAATATCTTGCCATTGGTAACACGGATAGCAACAACCTTTTTCTTCCACCCCATTTTTAGCTACTCAGCAGGCGCTGCTCTGCTTCCATGTTCCAAGCCCTCTAGGATCCACGAATAGTGTGATCCAGATGCTATCATCGGCATCTCAAACTAGACACTAATGGTGTACTACAAGATGCAGTAGTTCACCAAGGCACCAACCATGAAGAAATGCAAAAATGCATACCTGAGAGCCGTGCATTTGTTATGGATGGTACTCTGTGATAGGATGGTGTGGGGTTCAGTTGAAGAAATGGAATTTGAAAAATTCAGTTAAATAATGTAGTTGTGGACAATGAAACAACTAACCATATTCTTTTCGATTGTACCTTGGCTTCCTCTTCC
>21nt_Phas-318
GATACATTGGAGACTATATTCaaactaattaaactaacttaaacataacAAAAGCCAACTAAATCTAAGAATCATCCTTCATCCGCCGCATGTTGGGAGGCTCCTCATTATTGTTGTTCTCCTCCTCGTCATCCTTGTCTTCCTCCTTAGCCTCGACATCTATGTCATTGACGATGATGACAACGGCGTCATTGTCAGTGTCGTTCATGGCGCCGCAGGTGTCGTCCCTCGTGGCAAGCTGCAACGAGGAGATGAGAAATAACACTTAAGTTTTGAACCATGACCACCGATGATTAATTTGTTATACCTTGCTTTGGGGACCATCTTCCATGGGACCCTATGCAGAATGACTTGCGGCTTGCCATCAATAGTAATGAGGCAGTCTGCTAAACTACATCCTAGGGTCTTTAGAACTCCGATGCGTTCGATAAGTATGGTGAATCCAAAACATTCAGAGCAAATGTGAATTTCATATAGACCAAAAGTTGTTTATGTGAGAGACGTCCATCTTAGTTATATGCTA
>21nt_Phas-319
CATGATGGAGTTGTACTCAGTATAATTGCTAAATAACAACTTCCAAATGGTACAATCCAAATCGCTGAAGCATGTCCACTAATCTGAATGGCTTGGGAATAGATCGATGCCTTCTAGCTTCATATGTGATGTGGGCTTTCAAGTTTGGACTGGTTGTCGAGGAGACGAGGACTGAGATTGTCACAATCCTACACCACATTGCTAAACCTGCTCTTCACCAACTTTATCATCCCAAAACATGTATAGTACTAACTGAACCTATTTACTAGTAACACAAtttttttCAAAATAACGTATTGGTATCTCTTCTTTCCTAGGTTGTAAAAGTTGTTGTATAAGATGTTTTTGTAACTGATGAGTACTTTGAGTACCTATGTAATCTCTTGTGCATACTCTTTTATTTATTTTCTTGATACAGCTGCATATTTCCAACAAAAGATGAGTGCTACGTTGTCTCCCTTCCTGCTCATAGAAATGTTTTTAGTTTATTGAAACCAATATGGGAAGATGAAATGTTATGACTTATTTTGCATAAATATATTCGAGATACACAACACACAAGGACAAAAGCGAGTTCAGTATGCCAGAAATACTAGTTGATAATTTGATGCATAAATGGATACAAGAAGTTTTGTGTGATTTTTGTCAGATTCTAGCAATCTCCTCTAGGGCTAGTCTGAAGGGAATCCAAACCCAGGGAGAAGAAAAGTCCCATAAATATCTAAATGTCTTATTTAAATAATAATCTATGTTATTGCTCATCCTAAAAAAGACATATACTAAGTGGATTTGAGTTTCCAAAATAGCCCCGAGTCTTGCCACTCATAATCGGGAAGCCATTTCTACAGGTCAGACCACCACGTGCAGATCCTAACATGCAAGTGTTGCCAAACATATTTCACTTTATTGTTCTAAAAATGGATAATTAATTTCCCAATGC
>21nt_Phas-320
AGATGGTCTCAATGCTAAGTCGCCTTCCTGAACCTCTGAACCAATTGAATCTTTGCCACATACGAATAATAGCAACTGAACATGTGCACTAACAATGTAGATTTTGCTAAACAATGCATCGGTGGCTCATATTTCTTTGGTTGTCACAGTGATGTATGAGGTGATTCTGTAAACTGGGTAGTGAGTACCTATTTCATGTGGTAAACTCTTTCGAATTTTCTTCTTAATACAATTACATATTTTAAGCAAGAAAGTGAGTGCTACAATTTCTTCCTGCTCATAGAAACGTCTTCTAGTCTAGTTCAATTAATTCACTACTACATAAATATATTAGGTCTACAAAACGCACAAGGCCATAAGGGAGTTCAATATTCCTGAAACGATAGTTGACAAAATGATGCATAAATGGCTTCAATCAGTTTGAAGCAGTTGCCTTCGAGCTATGTGTAGTGATTATCAACGTGCATTTAGTTGCATATCAAATTCTATGGGTACGCTTCCAGGACGTTCATTACAGGCTCGCTTAACATGAGGTGTGTGTGACATATCTCACATTCTGGTAGTCACCTCGTGTTTCATCCCTGCACCTTCTAAATCCTAGAGAGCTGCCAATCATCGCCCACAACTCATACCACCACCAAGAAAACACTCCACATGCACATCCTGGCATCTAGATCTACCAAGAAAACTTTGCCCATGCAAGTCCAATGAACGGCCCATCAACACTACCATGCTACAACGCTTACAATAGGTTTCACATTATTACTTGAAACATCGATAATGAATTTCTCGATGC
>21nt_Phas-321
GCATCAGGAAATTTAACAGTTCACGAAACGGGCATCCAACCCCAAGCTAAACAGATGTTGCCATGCGATACATGACAGCAAGGAGGATGACAAGTGTGCCTTGTGCCATAGGCAAGAAGAGGGGAGCTGCCGGCTACCGCGGGCTTTGCCCTTGCCGTCAAAGCACATAGACTGGTTCGGTGGAACTCGTGTGCTGAGACATTGATAACAACCTTGCAAGAGTTTACCAGTGTGGATATGCTAATATAGTCTGCAAACCAAAAAACAGGCACACATGTGGCTATCACGTGTGATACTTGGTGGATCTTGTTCAATGGCTATGACTTTAGGAAACTTTCCTGGTCCAtttttttGCCACCCATTGTGTAAGGGCTTGTTCGGCACCTTGGGAAATTTT
>21nt_Phas-323
GACTTTGGAATTGGGCTGCATTCGAAAATTGACTATGTTGCCATTTGTACCACGGACAGCGATAGTGCATATTCTCCTGTTCACATGACGGATGTGTTCATCTTCACTGTTGTTTTCAGCTACTCTTCTGTTTTTAGTTGCTACTCTCCTCAACAACTTTTGTGATGTTTCCATGCCCAACAGCGATTTGATCCTCAACAACCTATCCAATCtactttcttaaaactttactttcttaaaacttGACCCCTTTTGAAGCTCTGTCCGCATTCCGCGGGCTTACAGCCACCAG
>21nt_Phas-324
GCATCAGGGCATTGAATTTTCTTGCCATTTGATCCACCGGTTGGGGCAGGAGTCAGGATTGACCTCATAGAAAGGAGGACGACGATGTTACATTTTGGCATCGAAATGATAGGAATCCagagagattagagcagagagattagaaaagagGAGGTGGTGGCTATGTTTCTAATAAGTAGAGAAGATAAGACGTGGTCGTTGGACATGGCGGTAGGGTTGGGGCCACCGTATTTTGACTGAGCTTCTTCATAATAGTGGGCCTTGTAATTCATCTACCTCTAGAAATGATTTTTGTTTTCAGATACAGTGTTTGTATAGTTGTCTCAAGAATGCACCAACTAACTTTGAAATTTAATAACTATTTGAGGAGATGGATATATTTTAAGCCGCTTGTATTAATAAAATGGGTTGGTTCCTAAAATTGGTTTTTTAGCGGTGCCAAGTATATTGTGTTGATGGT
>21nt_Phas-325
CAGCCAACTCATCTCCAAATATGAGAAATAATGATAATCCGTTACATATAACCTGTAGCTTCGAGAGGAATGTGGGATTGGGCTGCATTTGGAAATTGACTATGTTGCCATTTGTTCCACGGACATCGATTGTGCACTTTCTCCTGCCAACATGACGGATGTGTTTTTCTTCAGTGTTGTTCTCAGCTACTCGTCTGTTTTCAGTTGCCACTCTCCTCCACAACTTTAATTATGTTTCCATGCCCAACAATGATCCAATCCTCAGCAACCTATCCAATACTCTACAAAGCAGAGGGAAGAGGTAACCACAGTGTGCTATCCTAGCCAACATTGTCCGCTAGATGCAATTTGGTTGTAGAAATACATGAGTAAATTTATCTGATCCAATGTAATCATAAATGTAACAAGTCAACCTTGTGTCCCGTAGGAACAGTAACAGGTGGTCCACTGCAATTAATCATCAGACCACAAATATGAGAAATTGAtttttttttCATGCTGTCAAAGCTATGTGTTTGGTTTG
>21nt_Phas-326
TTACCATTTGATCCACCAGTTAGGGTTAGGGATGATAATGGATCAGGATCCAAATGCTCCTTCACaaaaaaaTTAGAGCTCTAATCTGATTCAATCCTTAAAGTTTTTATTGTAAAATCTAGAGCCTATTACCACCCCTAGTTGGGGCAGGACTCAGGATTGGTCTTGCAGAAAGGAGGGTAGTGACGCTGCATTTTGGCATGGAAACTATAGGGATGCATAGAGATTAGAGCAGAGAGATTACAGAAGAGGAGGTGGTGGATATGTTTATGATAAATAGAGAAGATAAAACGTGGTGATGAGACATGGCGGTAGAGTTGAGACCACCGTAAATTGGCTGAGCTTCTTGGTAATAGTGGGCCTTATGATTCATCTGCCTCTAGAAATGACTAGTACCTTATTAGCTCACGCTTCGCGCGAGCGTTTTGACGATGTGTTTAAGAGCTGATTCAAAGTGTTCATATGGTAAAGAGAGTGTTGTTTTAAATATATAGATTCAGCA
>21nt_Phas-327
GAGAACCTATTGGACTGGGATGCATCGGGACACCAAATATCTTGCCATTGGTAACACGGATAGTGACAACCTTTTTCTTCCACCCCATTTTCAGCTACTCAGCTGGCGCTGCTCTGCTTCCATGTTCCAAGCCCTTTAGGATCCATAGATAGTGTGATCCATATGCTATCATCGGCATCTCAAACTCGATAGGAATGGTGTACTACAAGATGCAGTAGTTCACCAAGGCTCCGACCATGAAGAAATGCAGAAATGCATATCTGAGAGCCGTGCATTTGTTATGGATAGTACTCTGTGATAGGATCGTGTGGGGTTTAGTTGAAGAAATGGAATTGGAAGGATTTAGTCAACTACTGTAGTTGTGGACAATGAAACGACTAACCATATTCTTTTCGATTGTACCTTGGCTTCCTCTTCCTTATCCCTCATCATTCTTTGT
>21nt_Phas-328
GCTGACCAAGTTACCGGACCTGttttttttGTTTTCTAATTTCAAGGACCCAAATGACACGACATGCAAGTTCGAGGACCACTGTTGTATTTTACTCTTTTGTTTTCTATAAAGAATTCAAGATAATGGTTCAAGTAGTGTGAAATTAACTGTGAAGACATATTTGATCATTTGATTGTGGGACGCTCCTTATTTAGTATATTTTGTATACCGTAAGATGTTCTATTTTTTCTAGGCACTTTGATTCAATACCATCCATGGGAGCCCTGGAGTACATGCATTGATGCACAGGTATCGATGGTGATACATAGGAACATGGAAGGAGGTGATGTCATAGAAATGCTTTTATGATAtttttttATATTGCAAAATTATCTAACGTTGATAGAGCATGAACTATGTACTTCCTATGCAGCATGGTTCCATCAGTTTTCTACACCATATAAGCCCATCAATCAATACATAGTGGCATAGGTGACGTACCTCCACATGGTATTTTTTATGCTTACTGTCATGAGGCATCGCTGCAGGATACTAGACATGTTCCACGGGACACACTCAAACTGAACAATGAAAATATGAAACAAATCCACGTGTGTGTGTGATATTGTAAGTGATGCCACAGTCGCACCACAAATAATGAGGCATGTGCATGGTAACATGAGCAAGGAGCAATATCCTTAAGAATCACACAACACAACGTGCGCTCACAGCCAATCTCTATCTTGCGGCCAAACCGCAGACGCCATCACACATGCGAGTTAGCTTCTAACTAGTGGTCTGCACAGAGAACAAAACTACACCCCCATAGATGCTGCCATATATGTGGAACAGTGGGGATATATGTGGTTCCTGATGC
>21nt_Phas-330
AAGCATGGGAGGAAGGATTTGCATTTGTTGTGGGTTTGAGAGGCGTTGGGAACAAAAACATGCCGTGATTAAGCAAGAGCTGGGCTAGAGATTGCTATGGTCACTCAGATGAGGGCAGCGCTGCACACATTACCTGAGATGCCGTCTGCTCCTCCTTAGTCAGTATAACGTGGCCCAAGCCTGACACCAACAAACAACCCGTTTCTTTCAATACATTATTTTTAACATTATATATTCAATAGATTAATATAGTTATTATCAGATCTCATTTTTCATGCTACTGGAAAAATACTCCCTATGCTCCCGAGATACCTTGAGGATAGTTAGCATTCAGTCGTCTATCCATGATGCTGCTGAGATCAATGTGTTCTTCAGATTTTGCTTTCATAGTCAATTAAAAATATAGGTTCACCTTCCCGTTCAAAAGGGTaaaaaaaaaTCCCAAGACTGTAAATGGAGAAAACAAATACATTATAAGTAGTTTTGTCCGTGTACTaaaaaaaTTTCCCATAAAAAAGAAAGCATTTCTATCCGACACATGTAATAACTTATTTTCTAAGAAGAAAAGAGAGTAACAAATGGACGAACCAAAATTGTGTTGAGAAAACAGAACCTTGTATTTTTCAGGCAGTTCAGTCAGAGTATTTCGCTTCGAAGTTCTGCAAAGCTGAAAATTCCACCGTGCTGAATACTCAAACAATTCTTCAACACTTCTGCCAGGACTCGAGAGAAGGAAACCCCTGATTGCCCACGCAAACTTCGGCAGCCATCATGTTCTTTTTCCAGTTTATTATGAGCATTTAGAGCACCTAAAAAACTCGGCTGTCGAATTTTCTGTGGAGCTCCTGGAAACAAATTTTTGAGTGGAATAATAACCCTTGTTCTGTGGAGGACTTCTTTTATAACCATTCTTCTACTAAGATTCAGGGATCTAGTAGAATGC
>21nt_Phas-331
GCGTTGGGAACAAAAACATGCCGTGATTAAGCAAGAGCTACGCTTGAGAATGCTATGATCACTCAAATGAGGGCAGCGACGTTACTTATCCATGGAGCTGCTGCACACATTACCTGAGATGTCGCCTGCTCCTCCTTAGTCAAGTATAACGTGGAAAAAACATCCTAGGAATGTAAATGGAGAAAACAAATACATTATGAATAGTTTTGTCCGTACACCAAAAAAGTCCCATGAAAAATAAAGCATTTCTATCCGACAAATGTAATAACTTATTTTCTAAGAATAAAATAGAGTAACAATTGGACGAACTAAAATTGTGTGATTATTTTTAACACTTCTATCCGAGCTTGTTCTC
>21nt_Phas-332
CTATATATAACTCGTACATAGACTTATTCTTGTATGCACGATATGAGGAACAACTACGATAAATAGTCACATTGCTCCCGTCGTCTTAATGTTCTTTAGTCATTGAAGAGCACCATAGCTGTTATCCTTCGGCATTCAATCGAAT
>21nt_Phas-334
GCTTCAGGATGACTGGACTATAAGTTTTATAGTATTATATGCGGGTTGGTTAGCAATTTGCCACGGACGTCTTTGATAGCTACAGCCGTAGTCCTGTAGTGATTTGACTAAAACGCGCATAGAACACGCTAGTACTGTGCAGACTTGGTGTCAACACAAGGAAACAGAGATTGAATGAAGATGGGGGCTTACCCTTTCTTCGAATGAAAAGGATGTTACAGAGCTGCGGCAGTAGGCCGAGTCGTATGATATGATTGAGAGCCAGTTGGAGACAATCCATTCACCATTAGAAGGCGAGGCAGACGATTCTACAGTCTAAATAGAGATAAACCTCAAGGTTGTAATTCATGAACACATAGTGGAATGAGAGGTGTTGAGCTCGTAAAGGGGAAAGATGCAAGACGACATTGACTTTGGTTCACAACTGTCAAAACTAAAGGAGAACAGGATGCAGTGAAGACCTGACCGAGATGCAGTGAAGACCTGGCAAAGGCCAGCATATGGTATTTTGAAACTGAGCTATGACGTATAAGTGCACATCCAACTTATGTAAATATGAGAATATGTCTATTCTGAACTCGTAGTGTTTTAAAAGTTTTTTACCCCAAATATAAAGTGTTAGATGACT
>21nt_Phas-335
TCTCCTGACCGGTTCGAGCTTGACAATATCATGTTCCATCCAATGAAGATGCACTTCATTTTGGGAGAGATGTGATGAATGGTAAGTAAACTAAACAACTTGACACCGATGAGAAAACTTCTTGAAATATTGACATACTACATTTGTTAGTTGCCATCATCTGTTACCAACAAATAACCAAACATATGAAGCTTACACTAGTGAGACATTTAAGTCATGTGAAACACGTTACAAAACTAAGAACTGCTGAGGTTAAAAGAAACACTAGCATATGACGTCATTGTGGAGATTGTGGTCTAATGCAACTTATTGCATGCGTCTATGCAAAGATCGGCGCTTCGACAGGTTCTCATAC
>21nt_Phas-336
AGCTTCTTCTTCACCGTCGTCGTTGTGTTTAATTAATTACATATATATATCTCTTCACTCTTCTTCTTGATCTTGCAAGACTTTTTAGTTTAAGATAAATCTGCACCCATTATCTTCCTTTTCCATATGGCTATACCTCTTCCTCCCACGTCCATCAGTTCTCGTATCTCTCCCGTCCCCGTCTATC
>21nt_Phas-339
ACTGAAACAACGGGACTATACCCCTAAAAGTATCTCCACCcttttgctttcatttttttcccttacatttttccttctctcgtttttcatctctttttacttctgccttctctcttGTCGCAAGAAAGCACAGGCTGCGTTGCAGTGGTGGTGCTTAATGGCAACTAGAGAAAAGGGAAGGaaaaaaaaaaCAGGATGTACATCATGG
>21nt_Phas-341
GTGCTCCAAAATTTTCCTTGCCCATTCTGGAGGTTTTCTCTCCAAAGCTTCATAAACACACTTCCTTATTCTTGTTCCCACATTAGTTGGCAATTTTCTCACAGGCTCCAATGATTTCACCCAATCTGGCAACGTAGTGTCACTAGCAGGCTCCTCAGGAGAATCTACAATATCAGTATCCTTGTAATCCATCATAAAGACGGTATTCCCTTCATTTGCTGAAGAATTGCATATCAATGTTTCAGCCTCT
>21nt_Phas-342
CATGCCAACAACCCCGGGTAGAGCTCCACACAGGATACCTCCATCACCTTGTAGGCAGCGGAACAATTTCACTCCTTCTCGACTAGAAATATCAGATAAATCCATGCAGCCACTCATGGAAGAAACAGCTAAAATATATCTTCTAGCCAACTCCGGCCAAGTCAAATTGTTAGCAGTCAGCATATCAATCTTTAACTCTCTTGTTAGA
>21nt_Phas-344
GCTTCAGGAGAGTACGCACAGGAAAAGTGACTTGTTTCACTGCCTAGTCTTTTGTCTCGTCTGATAATTACCACGCCATTGGACCTTGAAACCATTGTTCCATAGGCCACAACATGCAGCGTGGATGCGGGTAGTGATGAGTTTGCACAATTATGGAGTGCCCGATCGATGTTGTATGGGAGAGACAGAAGCAAAATCCGGCGAAACTAGCCCAGAGGTGTTTTACTCGTCAAGGCAAAACAAACATTGAACATGGTAACGTTTGACAGCATAATCGTTTCACAGTTAGGCCATGCTTGTTTATATAGGAATGTAGTCGAAATCGTTCCAACCAATCAAATCTTGTATAAATTATACAAACAATTTGGCTAGAAATAATTTCATATCACCGTTAGGTCACTGTTATGAGAAAAAACGAACATGCCCTTTAGGTGTTTGGTGTCGTTTCTACTTATTCCAGTAAGAATCGGAACAGATTATTGCTTCAAAATGTTCCATAAGATATCATTTTGTTCCAATGGGATGTTTGGAATCTGGATaaaaaaaTCTCAAGTGAATTTTAACATACAGACATATAATCCAATAAAAACATATCAGAtttttttATCTTAAAATCCAATCCACTGGAATCCAAACGGGCCTGAGTATC
>21nt_Phas-346
AGGGTGGACGATGTTGTGGCACAATCTATATCTATACTAACCTCATTCCGCAAATTTGCGTGAGCACCCCAACCCGAATCCTTATCTTGCAACTGTTCTCGCGCAAGGATTTCTTCCCAGCGGTTCTAAAGTGACGTGCTCCTCTCGAATTAACTAGTGGTTGCATGCCCTCTAGAAAGTCCTAAGAACACAAGTACACAACGAAACACTCACTAGTACTACATCAGAAATCCAAGAGGTAGAGCGAAACACTCCAAAAAGCAAAACAGTGGTTCCCGAGCCCCAACCAAGCAAAATAATTGATCACCATAAATGCCTTCGCATGGAGACATGTTAGAAAAAATATGGTAACCATATATTATGTATTTTTTAGTTGAGATGAATAATTCTATGCATG
>21nt_Phas-347
ATGGTTGACAATTATAGAGAAGTCATTGGACACATGCATGAGGCAGATTCAAGATGGGTGGATGATGTTGCATGCTAGTGCGTGCTGATGATCTGCGTGAGGCAAATTTAAGTACGTCCTTGTTTTTAGGTGTTTTGTTTTGAGCTGTCACACTTGACACTCCACGTCATCGCCACATATCGAACCTTTTCAGTAGGGGATGTGTTACACTATGTATGTTTTCTTGTTTGCATTTCACGATCATCCTTTTCACCGACTACAACTAGCTACTATTATATGAAGTTTTAATGTTTTCCTGTCTTTGCTTCCTCTAGCAACCAGTATGTTCCCTGCT
>21nt_Phas-348
TTTATCTCAAAATTGTGCCTTCAATGTTCTTCTTCGCTTCTCCGGTCATCCGAAATAACATTCGGTACAATGTTGTACGTTCTCCAAGCTGTGTAAGTGAAACCATTATTCATGTCAATAGGACTCCATGCTTAGGATTTCAACTTTTACACCCCTAGATCATATAGCAGCTGAATGATCTACAAATGTGGTGACTACAAGGAAAGATAAACATTGTCGGGttttttttctctctctctcCTATACCTCGTTCTCGTTTGTTCATCAACACAAGGTAAAACCGGCAAGCCCGGCCATCTGGCTAGACTGGAAATGTCCCGGACAAACCAAACATGTTGTTCCTATATGTCTGATCCGATTACAACCCAGTAAAAATGATCGCCGGCCACATATGTAA
>21nt_Phas-350
GTTTATTGTTTATTGCACTGTGTGGTTATTATCGAATTTTAAAACTGATTTGAAATTGGTTTGAAAAGGCTTTaaaataaaataaaaaaTGTTTATTTCAAAACCTTTCATCCTAGCTGTCCAACCCCTTCTTTCTTATGGAATGCTTCCTCTCTCACTCTCTCTTTTGCTTTTCCGTGTTCGCAACCCATCATCGCTATCAAGTTCAGCTCTTCTTTTGGTTTCTTTCCTCTGTGTTTGGGTTGTGATGTTTGGATTGTTGGTACTTCCTCCGTTTTGTTTTAGTTGTCGCTGGATAGTGCAAAATTGAACTATCCAGCGACAACTAAAAAGAAACGGAGGGAGTATATATCATGAtttttttCCAGATATACCCGGTTCCCACCCCTAACTTGGCTGCCTTCTTTGGAATTTGGATCACAAACTCAACACTAAGTACATTTGAGATAACAAACGTTGTGACCGACAAATAGCATGGTACATAATCCCATGTTCGACACTCAAGCAGTCGTCACACAGGGAGTCGGAACATTGTCAACTACTGGTTGAGATTTCAGACTGAACC
>21nt_Phas-351
TTGAAACAAGTCTGAGGGTGGAACCTCGTGGAACAGGAGGCTAGAGCGGCCGCCCCACTCCCCTCCTCTAGGGCCACCACTGATGGTGACTTGGTGAGCATGGTTATTTGAGCTGTGTTTTGTCCCGAAGACCAACTATCTTAGCGACGAACTTTCCTTGTGTATTGGGTGGAGTATCTGGTCATAGTTTAGTTTGAAAGTCCCCAAGAGGTAGTATAACAACATCTTGTTTGGTGTTATACTTATTCATCTCAATTAACAACACTTGTGAAACATGGTAGGTACAAATTCAACCAAATAACGATCTAAATGATTACACATCATGAGAGATTACTTCTCCATCTACAAACAGTGGTGCCAGCTTCACGGCAAGGCGAGCCCCATATGAATGAAAACAAAACCGTATACTCATGGCTGAAATCGGCTGTTTCGTTGGAATTGGCATGAGAGCCAAAATCCTCTCATTTTCCACGCTTTCTTCGTGAACTGCACTACCATGTTACTAAATTGCTAACATAAATACAATGGGAAAGTTCAATCTGTT
>21nt_Phas-352
TGCTTTACTGCCAAAAGAACACACAGTTATATTCACAATGTTTTGTTACACCTTGTGTTTTTTCCACATGTAACAGGGGTACAGTGAGTTCTACAGTGGACTGGTAGATTCCGTGAGCTCTGAACTGAAGGGATCCAAGGATTTTACAAAGTTATGTGCAGGTCTCTCGATCCTTGGGTACATTTCTTCCGAGTCAGATGGAACTTGC
>21nt_Phas-353
CTTGATAATTACGCATGGCAGGTATCAGGAGATCCAATTAAATCCTCGGTCATGAATCCTTGCAGATCATCTCATCACGTAGAAAGAGAAGCAGTCATGTGACATGTTCTTTTTTCGTGAATGCACTTTGCTGGCAAAGTTGCCCTACATATTTTCTGCTCCTAACGGGTTGTAATTATCGAGGTGATAGTGACTGGGTTTTGAGCCATGCTCATTGTATATGTTGTACTGCCGTAGCATTGTTCCAACCAAACTAATATTAATTAGGTTGATAAAACAACTAAGTACTATACTTAAATATATACTTGGGTGAGGTCCCAATATTTTGTAGACCCTGGGCGGCCGTCCTGCTGGCGCCCCCTCAGGTCCGGCCCTG
>21nt_Phas-354
AGGCAGACATTGCACCAACCAGACTTATGTCTTTACATCAGCAGCTAGTTGCTTCCTAACGAAGGCTAGACTACTCGTGGGCGTTCGCCAACCGTTGTGCGTGTCTCCGACGGCCACGCCCGCCTTTCTCTTCCTCGCTGACAAACCGGCAGACACACCTGCAATCGAAACCTCTTATTCCTTTCTCAAGTGTGAGACCAAGGGTCTGTTTGGTTCACTACTCCACTTCCACAGTTTGTCACGTTTAAGTTTATATAGATTTGACCGGGTTAGTCATGTGTTTGATTTATACCCATAGTTGAGGAAAGATTTTTATATTTATGCGTAGGTTCTACTCGTCAATGACTTTTATGCCAAGATTCCCTTAGTGACGCCAAGGTGTGGCGCAGAATTTAATCGTTTAACCTTAGTCAAGTGTGGCATATAATGTGTGATAAAT
>21nt_Phas-355
TCTAATAGCAGTATCATGACGGTGATCGCCCTAGTATAGTACAATCTACAACTCTTTTAAAATCATACAACACAGACAGAACACATAGCTCTCGCCACAAAAGCAACGAAACTATTTCTAAACAAATGTGCATCCTCTTCAAAACAGACGTTCAAGATGATCTCTAAGTCTAGATGGTTAGGATACAGTAGATGATCTCCTCTCATAA
>21nt_Phas-356
CACTTCTCACGTTAACTACTCTGATCCAAAGCCAACAATTTTGGACTCGCGCGTGTAAACAATATTATCTCTTGCATCGGGTCGTTGTCGTATAAGCTAATACGACGACTATTTAGGAGCACTCGAGCTTGCACGCCAACGGAAGCAGCCATCATCTAGGCTCTAACTTCTAGCTAGTAGTCATATAGGAATATAAGCTCATTTGGTT
>21nt_Phas-357
TGAGTGCACCGATCTCCATATGAAACACACGCTGCATGTGCACACACACATAAACAAATTAAGGTTGAAACCATTCCAGTTTCCTAAGGAAAGTAATGGTGGGAACAAGACCGGAAGATCCTGGATCAAGAACGGAAGCAGAATCACGACATCCGGGTTCGGAGAAATGCAAACCTCCATTTCAATTAAGTAGCCATGGCGCCGCAGTGGTGATCGATCTCTGATATGT
>21nt_Phas-358
TGTTCTGTGATACGGCGCTATCCTCGCCGAGCTTATTCCTCGACTTCCAACCTATTCACCACCGCTGTCAGAACCCTTCTTGTGACAAAAAGTTAAGCGAGCGTCTTCTTGACCTTGCAAGACTTTTTGTCCGGAGATAATCTCCTACGAATTACCCTCTTGCATCTTGCGACTACCTCTCCTCGTCTCGCGCCTGTCGATCCTTCCATCCCTCTCGTCCCCGTCTATC
>21nt_Phas-359
GAGCGCTGCTGCCGTGCGGCTGCTATGTGACGGCGCTATCCTTACCGAGCTTTCATGCATGTACCACGCCCTCTTTCCTCTTCGCAGTCTTTGTTTCATCACTCAGCAGAATTCACGATGTATGTCTTCTTGACCTTGCAAGACTTTTCGCTAGAGGATGAATCCCAACTTCTTGTGCCTTTCCATCTCGCACCTATCAATCCTCCCATCTTCTTCGTCTCCGTCTATC
>21nt_Phas-362
ACACGTCATAGAGGAATATGTACACATATATGGGAATAGGAAACATGAGGAAAGCAGCAACAATGAAGAAGTCCTAGCGTGGACCTTGATCAGGTTCCAAGTCTACCCTGGGATGGTGGAGTTAGATTAGATAGCTAGTGGGCGTGGCTTCAATCATTCTTAGCTGGCAACTTTAATTTGTTATGCAGCTAGCTAGTTATTCCCCATTAGCCCTTCTCAGCTTCAATCGGTTATGCCATGTGAGCACAATCACCATGATAGCCCACATCCTACATTATCTCTATATTATCATAGATGTGTAATTAGGTTAGGGCAAGACAGATCTAATGCTTGAGAATCAGTAACTAACATAAACATATCATAATATTTGAGGTAAATCTTTATTTAGATCCATGTATGTTGGGTGAGACCAGATAAAAATGAACTTGGGTACGTATGT
>21nt_Phas-363
ACATGAGGAAAGCAGCAGGAATCAACAGGTCTTAGGCCCTATTTAGTATGGCTCCGGCTCCATATAATTTTGCTCCACTCTAGAACTTTAGGTGAAGCAGACTTTATGTGGAGTTGGAGGCTTGGAGCTACTTGGGAACAAGTGTTTGACTATCAGAGGATGAAAAAACTGAAAAGAAATTGTACACCAGTAAAGCACGACACCTATAGAGGAGAGGCGATGACTGCTAGCCTGCTACGCTATTCTGCTCATGCACGCAAAGCAACTAGAGGAGACGCGATTGGTTGCTAGTCTGGTCACGCACGCAAGCAAGTTCTAGGCGGGGCCACAAGATCGCAAGCAGGTGACCGCCACGGCGGGGGCCGCGCTCGCCCATGCGCTGGAATCTGCGGTGCATACGCCTTAGCGTGGGGCGTAGGACGCCAGCGTCAGGCCTCACGGTCCCGCGTGCTGCGCAGCGGGACGACGGTGCATGCCTGAGTAGTGGAATTCGAGGGAGTAGCGCACTGGGGAATCGGCGTTTGCGGGAAGAAAGAAAAGAATAGGGTTGAATCATAAAGAAATAAAACAATTTTTGTGTAATCCATTGCATTGGTGGGTAAATAAT
>21nt_Phas-364
GAATCAGGAAAGAAGCCAGGATATTAAAGCCTTGGTTGATCTCTTGATCTGACTTAGCATGGAACATACTGATAAACTTTAGCTCCAACTATACAACACAAGGGTGATTAGTTGTGCAGTCTATACCTGTTCCTGCTActggtgccgagttaaccaagacatgtggatcagagatttaaaatttgtactagtgtgtgcataactactaaacatgtttgtttctggtgccgagttaaccaagacatgtggatcagagatttagaatttgtactagtgtgtgcataactactgaacatgtttgtCAGTGGGATTAGAGACTCAAATGTTGGTTTGAAATAGTCCTTATTGGCATAGATCTACAGATCTTAGCTTTTCAACTCTATGCTGCTAACTAGTTTGCCATCACAAAAATAAAACCAACAATTTCCGACAACTTAAG
>21nt_Phas-365
ACATCAGCACAGCCGCCGAAAGCCGCGGACTTCGAGGTGGGTAATAGCTACCATCGTAGGCATGTATCGGTGTTGAATAGACATTGAGTTAGGCAGGGAAAAATCGTGCGTGCAACTTGTTAACATATTACAAAGTAGATGGTGCATCCGTCTGCAACACAAGCTAGCGTATCCACCTAGAAGACTTCATGTCAGCGTTACATGGAGCTTTGCTTGCTAACAAAAACGAGCCACTGTGATAGGACATAGAACTAGCATCACACCATCTTTTCAATAGAGCAAAGCAAACGACTTATGCCCTCAATTTTGCTTCACGGAGCCTGAATTTAtttttttACCACCAACAAGTATAAAAGGCTCTTCGGACTTTAGTACAAGTTGGTGTTACCTGATGATA
>21nt_Phas-366
GAATCAGGAAAGAAGTCGGGACATTAAAGCCCTAGTTGATACCTGTTGTTGCTTCTGGTGCCGAGTTAACCAAGACATGTGGATGAGAGATTTAGGTGTTGTACTAGTGTGTGTATAACTACTGGACATGTTTGCTAGTTGGATTAGAGACTCAAAACCGGGTTTCAAGTAGTCCTCGTTGGCATAGAGATAGAGATCTCAACTTTTCAACTCTAGACTGCTAACTAGTTTGCCATCACAACAGTAAAACAAAAAATTTCCGATGGCCTAAGCCATAAACCATCGAACATTACATATATCCGATGGCTTAGGGCTTATGCCCGATGGCAAGGGTCCATCATTTCTAGAAGGTCGAAAATATGGTTATGTCCGACGGCGGCTATCAGACATAATATATCTCTATTGGCCTCTAGGGACCATCGGTAGTTAAATCGGGTAATGGTTGTGACGGTGTCCAGTGAGCCCCCACAGACATTGTCTCCGATGGTCCACATGCAGGCATTTTAAATATCAATGTAGTGGG
>21nt_Phas-367
ACATGAGGAAAGCCGCAGGAATCAAGAAGTCCTAACAAGGAGCTTGATCGGATTCCAAGCCTACATGTGGTGATGAGATTAGATTAGATAACTAGCACGTGGCTTCAATCATTTTAGGTAGCAACTTTAATTTTGTGCAGCTAGCTATAGTTATTCCCATGGCCATAGGCTATGTGGCCAAGCGTAACCACCATGTTAGCCCACATCTATTTGATTATAGATGTGTAATTAGCTCAAGGCAAGAAAGATCTGATGAATGAGAATCAATAACTAACATAATGATTTTTGGGACAAATCTTTATTTAGATCCACGTATGATGGGTGAGGCCTAATA
>21nt_Phas-368
CTTTCTCGCGGCTTGACGAGACGTGTATGATGAAATCTCTTCTTATTTAAAACATCTCCTCTTTACTCACACACCTGAATTTTGGCCGACGTGAGGCCACGTCGCCCGCGTCTATGTTAAAATCTAGATGGGAATAGGACATCCTTGATGACTCGACAACGCTCGGAGCTCTTCACACAGAGACATCGACACCTGAATTGAAGCAACCAAGTGAACAGGTGATCTGACGGCCAACGCAAAAGGAAACAAATTGTATTTCATGCATGTTTAGTGTACTCTATAAAGAATGTCCCACTGCTGTAACATATGGTTACTAAATTTTCTTTTGCGGACTTATTAGCGGCCATGAGTATTAGGTCTGTTGtttttttATTTGTTTTACCCATGTTTATGCCAA
>21nt_Phas-369
GGATCGGGACAAAGACATGCAAGATTACTGCAAACATTGTACCAACCAAATTTAGCTTTTCCATCAGCACCTTTCATCTCTAATCAATGCGGGAGTGATGCTCGTGATTGATACAATTCCAAACTAGCAACATGACTGAGACGTGGTTATGTCGTCGACCATGCCTAGGCGAGATGTTGTCCCTCGCACGCTTGCTCTCGGTCTCCTAGCTCACATCTGCCTTGACAGTTGCTGGGAAATAAAATAAtttttttAGAAAATTAGTGATATCTGATATAGGAGTGGATATGTAGTCTTGCTTTGTATTATGTTTGCTTCCAAGTCACAACCACCACCTATTCTCACAATTCCCAGTTTATCATTATATTTAACTCTGGACTTTATGAGAAACAAAATTCAGGTTAATCGTACCTTAGCTTGTTACATGAGGAAAAAATAATTCTCTGCTTTTGTTCATAAG
>21nt_Phas-370
CTACAAACATCGAATCAACCATACTTGGTCTTCCCTTCAGTAGCTAGTTCATCTCTGATGAAGGATGGAGTCATCCCTGATGGAATCTGCAGCCAGCAGCGAGATTGCACCATGGTAGTGCCCAGGGGCGGAACCAAGATTACAGTATAAAGGGGGCCGACCAATTCATCAATAATATATGGTGAAAAAACATTGTATAATGTTATTAAACTTAAACACTTGCATGGAATAAGAATTCTAGTTCTTTATAAATTATCTTAGTACATGAATCTATTTTCTAGCTAATTAATATATTGAACTAAAGTAGTGTTACAGTAACAATAACAAAATAATAAAGTTAGTCATATTTGGATCTAATTTTGTAGTCTATGCGGACGTTGTGGCTGTGACATGTGATTCTGATAATCGATGTTGTTGGGCTGTTGGGACTCATTCTGTTGCTTCGCATGATCACCTTCTCTCGACTTTGGTTGTTGGGCTATGGCAGAGACAAGTAAAGTGG
>21nt_Phas-372
TACAAAACCAGCAAAATAATGATGGCGGCGAAGATGAAAACTGCGACAATTGACATTATTGATCAGCTACCCTGGTTTGCCAGATTCAGGGTAGTGGACGTCAACTGGTGCAGCCACCACAACCATTTCAGCCATGACTACTTCATCGTTGAAGGAAGATGATGAGCCAGCCGAGCTGAAGGACACA
>21nt_Phas-373
AGACGACGTCGCACATCGCGAAGGAGGCGGTGGTGAGCGACATCGGGGCGTCTGGTTGGGGCGACGTCAAATAGAATAGGGCCAAACAAATAGATGCAAGGACTGGACCAAGAAAAATGGAGAATGACTGAAGTAGGGAGGACTAGGCCGATCCAACGAGAAGATCCAAGACACGACTGCTTTACTCCACCTAAAACTTGATTATGTTCTATACTTAACTTGAAAGGGACATTAGGTATAGAAGGTTTTACAAAATTGAGGGGGCATGGTCTACTTTGCCTCCCTATGGATCCGCCCCTGTTCAACATCTATCCAATTGATAGTACACAATGGTGCGTGCACCGGGGAGACATGACTTTAGGTTTTGTATTTAGTTTCGATTGTCTTTGGGAGAAACAACTTTCAATTACTGTGACTAGACGACGACTGCTTCAAGGTCCTCGGGTTCATGAGCGACTATGACTAGATCTCCCTCTCATTG
>21nt_Phas-374
GGTGTAGAATCTGCTGCTGCAAAAGACCGACCAGTGCGGTTCACTTCAAATTAAATCGACACATTTTTATAAAGCCAGTCACATACAAATGTTGGTATATGGTCTGTTTGGTTTAGACCAGGCTTTGCGTGGACATGCTAGTCTAATGCAGGACATAGGGCTCGGCGGCGGCATGGGCAAGGCAGGGAGCGCGCGAGGCTGGGAGCGGCGGCGCATGGCTCAGCGAGCAGCGTGGATACAATGAATCAAAGTTCAGTGCCCCATGCCGCTACCTAAAAAGCCTAATTTCCATCGGCTTGGTCCGCTGGCTGATAGGAATTACGTAATCCCCGTTGGCCACCTGACAAAGTCGACGAGGATTACGTAATTCCCGTACGTCAGTAGACCAAGCTGACGGAAATTAAAAAACCTGCCTCGGGGCGTGTTGCCTAAGATAATAACTCCCGTCGGCTTGGTCAGGTGGCCAACGAGGATTACCTTATCCCTGTTGGCTACTGTGTAGCCGACATGAATTACTTTATTTCCGTCGGTTTGCACTCAAGCTAACGAGAATTAATTTCGCTGACGGGAATTTTCAGTATTCTTGTTGTGAGAGTTCTATTGATCA
>21nt_Phas-375
GCATCATGAATGAGAGTAAGCGAAGCCAATATGGAAGGCTTGTTTGGTGCGATCTACGAGCCTCCTACTCTTGTTCATACTCAAGGAGTTGATGAAGCCCGTATAAGTGAATCCCATAGAACCACTAGTGGCACTAAAATTGAGTAAGATGTGAAGCCGACTCCAGTTCTCTCTTGTATTTGAAGTTACCGGATTTCTTCTTTCTCCCTTTTCTTTTAAAAAATTTATTTAGAGGTCAATACCAAGATCTATACCACTTTTATTTGCTACTTATGCATTAGGGTGACAACTGAGCTTTGTCTAGCATGATAAGACAACTGTGTAAGACAACTATCCATCATCGTTACTAGTCATTATCACTATTCACTGACACTAT
>21nt_Phas-376
GCATCCGAAATTAGAGTTAATAAAGCAAACGTTTAAGTCTTTTTTGTTAGGTTTAAGAGGGTTCTCTTTTAGGTTGTTCATGGAGCGTGAAATATGACTTCACGGACTCCACCTGCTGCAATTCAATATTGTCCTTCACAGTGAAATTGCATGTGAAACCATAACaaaaaaaaaaaaaCTCCGGTCCGGCCAAAGAGGCCCTTAGCTGTAAAACTTTATCTAGGGAATAGTATATGGAAGTCAAAATTATTGAGGAAGAACATATATGATGTATCTTTGCAGTGGTTAAATTTGTAAGTGTTACCGCTCAATC
>21nt_Phas-377
AATAGCTTGCTGTATAGATTGAGGTGCTATTTGGTTGGGGCTTTTCAGCCTGTAATCAATTTACAATGCAAACTGATCTCACTGCTTTCTGTTTGGTTGCGTCTGATTGTCAAGGATCACATAGTTGGCATAGTACAATGCCCATACCGCTCGCCGTCTAGCGCATCCACTTGCACAGTCAGAAGAAAAATTCCCTATACAAACAATCACAGGCTTCGGTTACAATTTTTCAGATCACGGCGGTAACTATTCCATTGTCGCTTACTGTTGGAAGTCAAATTGAGCAGCGCGGACAGTCCGGCGCTGAGGCAGGACGGTCCGCGGTCCGGACAGTCCGCGGTGGTGGCGCGGACGGTCCGCGCGCGTGCAGAATCAG
>21nt_Phas-378
GCGTTTGGAACTCTCGTGTTGCACGTTCAGGGTGACGAGTTGTTCATACCGGTCATCTGAACTCACATGCATCATCAAATCTTGTTATCGATCAACCTAACACCCTTGCATTGGTACCCAAGAACACGATGAGCATATTGAACACAACGAGGTACCGGTACCACGTCCATGTTTGTTTTTAAGAATAATGAGATCGTCTGAGGAGAAAATGAAGTTGGAAATTCATTAAGCTGCCTGTTTTCGTTGCCCTCTATCTCTTTAAGAATATGTCTCTTTAAGAATAATAGATAAAAAATAGCTAATTTAAATTTTACTAGATCAGGCGGCGCCCCTTCGGGCGCCCTATCCAGCACAAGGTAAACATCGTACATACATGGATCAAAATGATTGTATCCCAAGGAACCTGCGGATTACTGCTAGCAAATACAACCGCTATGTG
>21nt_Phas-379
GCATGGGAAAGCAAGCTGCACCGGCATATATGGCAGTTGAGGCGGCTAATGTCTACTGCACCCGTGTTTTTCGGCTTTTTGCAGCTTCTGTTCACTAAAAGCTGTTGTGGACTGTCAAACGTTTAGCTTTTCAGTCAGCTTCTGTAAAATTTGTTTGGATAAAAACCACTAAATATCAACATAAACATATAATCGGTTGAGTCGTTGTAATAACAGGAATCCGTCACTTTCTAAATTATGAGTCATATGGACAACTTTATCTTACTCTACACGTAATTCTACTGATACTCAGATTCTCCTCACAGCCAGATCCTCAGAAAAGCTAGTTaaaaaaaaCTGAACCAAACAGTCCATGTCTGTCCAATCAATCCTAGTGGCTTTGCACAGAAGACCTAACTTTTTATTTTTGTCTGGCTCCCCGTGCTCCGCTGCGCCGTTGCCCAATGCAGACGCGACTTCTATGTATCTGTTGGAGCCTCGCTATATACCTGGCCAGTCCACATGGAACCGCCATGGATGCAAGTCACACCAGGGAACAAAAAGA
>21nt_Phas-380
GCACGGGGAATAGGAGAATAGAGCTATCGAGTTCAACTTGGTTTTACCGGTTGGGACACCCAAGCAAGTCGTGAGTGATCACAACACAACAGCATGCTCAAAAGAGGCTCTCGTATAGAACCAGCAACCAGAAACAACACTATAAGCAATAATGATAAACACGACCTACCAGCAGCCACCAAGTATTGCTTGTTGCTAGCCTAACTACTAGTCTGGGTTAAAGTGGGTTTTATAGTTTGGCCTTTACTTTGTTAGGGGATAGCACGAAAGACGACAAGGGTCTCTCACAGAAAACGGGTAAGAGATGAAGGTAATACAACAATAAATTCATAACTAAAATAATATTAATTCATCTTTTAATAATGTTCATCGGGTATTAATTCATCTCGTCAGTCAGGAGGACCTAGACAAGTTTGGCAAGTGGAAGGAGTTTTTTAGGTGCAATGCAAGGTTATAGGGGGAGATCAAGCCAAAGCCGCATTGCGACAAGGTTGTTGTATGTCTTTCAAAAGTTTTTTCTGTGTTATGTTGTCATTTCTGGTGATTTAGTTTGTGCTTGAGGTGCTCAAGAAGTTCAAGTTCGGGTTTCATCGTCATTTGACACCTTCGTGCTTCATGAGGTTATCGTTGGTTTATGTGTGGGCTTGCAAGGCACAAGGGGGTGAGGTTTACCTTGACGCACTTCTGTAGACTCGCCGTATTCTGTACCAGAAGGTGACTGACGAGAGTTTGCCTATCCTGTGCCAGTTTGTGATGTACACGCTCTGCTACACAAGGCTGTTAAATTTAATAGGAA
>21nt_Phas-381
GCAATGGGAATTTTAGGTGAAGATCCAGTATGCAAGAGAGAGCGAAGCAGAATTTGCCAACGAGAATGAAGTGAGCTAGTTGTAAAACCATCTATGATCTCAGTTGTTCGCCATGCAGTTGTCGACCAACAAGTCCACTGACTCCATCTTAGTTCCTTGGCAACCCACCATCGAGACCAGCATCGAGACTGCACATCAGTAGCATGGTATAGGATGATGGTACCACTTGCAGTGTGCTCCTTGTATTCCATCAATATTGTTGTAAAATGCGTTTCATTCAATGTATGAGCTTGTGTTTAAATGTGACAAGCTTGTGCTCTTTAACATATGAGCTATATTTTTCTTTCTTGAACACGTCATTGCACGCTTTCGTTAA
>21nt_Phas-382
GTCCAACTTGGTTTCACCGGCTAGGACACCAAAGCAAGTCACGCGTGACCACAACACCGTGCTCAAAAGCATTGTGTGTGGCACGACTTCAAAAGAGGCTCTCATACAAACACAACAACTAGCATTCTAGAAACAACACTGGACATAATAGTGATAAACACGACCTAGCAGTAACCTCCAAGTATTGCTTGTTGGTAGCCTAGCTACTGGTCCGGGTTTAAGTGCTTTA
>21nt_Phas-383
ATACGTGTAGAAGATAGTTGAGTGCTTTCAGAGATGGCAAAACCTGTTACCTAGGAGTGGGATACACGGGGAATAGGAGCTGGATTGCTAGAACAGAGGTGCCGAATTCAACTTGGTTTCACCGGCTGGGACACCAAAGCAAGTTGTGAGTGACCAAAGCACCATGCGTGACACGGCTTGAAAATAGACTCTCATACATACCCAGCAACCAGCATTCGAGAAAACAAAATTGAACGCAATACTGATAAACACAAACTCCGAGCAAACACCAAGTATTGTTTGTTGATAGCACACCTACGGGTCTGGATTCAAGTGGTTTTCGCAGCTTGGCATTTGCTTAATTGTGGCTGTCTATAGATTTGCTTCTACCTTTTTGTACCTTTGCCGGTGGATAGCGCGTAAGGGTGTGTTTGGTTGGATGTACACGGTGGGTTGGAGGGGGCGGCCACAGTTTCTATCGTGTTTGGATGAGAGTCACGTAGGGCTAACTTTTTGTGAAGGGACATTTGGATCGTGATCCATTACCATCTTTAGTTGTGGTTTTCTAGTGATTTAGTTTGTGGTTGAGGTGCTCAAGAAGTTTAGGTCATGTTTCATCATTTGACGCCTTTGTTGTTGGTTTATGTGTGTGCCTGCAAGACACAAGGGGATCAGAGGTTTACCTTAACGCTTTTATGTAGACTCACCGTGCTCGTTACCAGCCTAGGAAGGTGCTTGACGAGGGGTTGACCATCGTGTGCGAGTTTGTCGTGTA
>21nt_Phas-384
TATAGGAGATAGCAAGCGGTTAAGAAGTTGTGGGGATGGGATGCAATGGGAAATTTATTTGAAGATCCGGTTTGCAAGAGAAATCAAATCAGATTTTTCTAGCGAGAAGGATCTGAGCTAGTTGGAAAATTGACTTTGTTCTCGGTTCTTAGTTCTTTGTTGTACAGTTATCAATCAAGAAGTCTATTGACTCCATATCATCGCCTAGAGTCACAGACAGGGGCAGAGCCACCTCCAGGTAGTGTGGGCATGCGCATGATGAGCTGGTTGGGCGGGTTGGCTGGGTAACGTCTCGCATGTGAAATGATCGAAGAACACTCGGAATCTCCAATACAATACCTCATGATGCCGTACACTTTTTAAATACCATCACGTGTTGTTGTGTGTCGAGGCCCATCATGCTTCAGTCAGCACTCATCATAGTTTGGCCCAATCACGACACAGAGTAAAAAATTATATATATCTAAAAAATACATCTTGAAATTAATTTAAATTTTCACAAGGGAAATAGAGAGCCTTTAAAAATAGATTGCTATTACTAGCAACGTGACTCAAAATTGCTACA
>21nt_Phas-387
TCAGAGGGCTCCAGATCACCCGCAGCAGCTGAGGCTGATGAGCTCTGCAGATGCGCTTGGTGCAGCTGCAGAGCGGTCTCGAGGTGCCACAGGACCTGACCGATGGAAGGCCGGTCCCGTCCCTCATCCGCGACGCACTTCTCGG
>21nt_Phas-389
AGGGGTTCAAGAGCTTCACAAGGTTTCTGTGGCCATCTTCTAGCGCGACCTAGAATAAGTGACCCGGTTTCGTGGAATAGCACACGGTGATGCAGTCACTTTCTTAGAATGCAATGATTTTGTCCTCACATGCTTATTCACACACGCATCTCTCTTCACTTGACATTGTTGCCTTGCAATTTTCAACGTTGTAAAGAAACTTCCATCTTGAATTTATAAATAACTTAACACAAGGTCATTCATAACATTGAATTTATAAGTAACTTAACATAAGGTCATTTTATTTTATTCTTATGAGAGAACCATTGGTATTTATTTAACTTATATGTAAGATCATTTTGTGTTTAGTTCTTAGTTTTACCTATACAACTCATTTTTCTTTGTGGCGTCCTGTTATAACACTTGGCGATGAAAAGATCCTTAAATTTCAGTGTTGATGGTTTTTCTTTAACTTCTAGAGAGGAGGTACCACATGGTAGATGCTCAACAAACCATAATCTTTCCATTAGTTGTTCGGGTACATGATTTCCTACCTGTCAAAATGTTTGTGGTACGTTGGTCTAAAATTGCACAAGTGCCTAAGGTA
>21nt_Phas-390
AGGGATTCAAGAGCTTTACATGGTTTCTGTGGCCATCGGCGCGACCTAGAATAAGTGAACTGGCGGCAAATTTCTTAGAATGTAATGATTCTGTCCTCACACGCTTATTCACACACACATTTCTCTTCACTTGACATTGTTGCCTCACAAATTTTAACGTTGTAAATATAGAAGAGAACATAAAGAGATAAATATAGGTCTTGAGTTGCATCGAATCTCCAAGAATGCAGGCCATGATCACGTATACATAGAGTTCATTCACGCGATCGATACTGCCCAACCGTGGTGCGTACATGAAGGTTCAACTGGCTTGAATGAATGAATGAGACAATTTGAACCGAGCAATGGCGAAAGATAAAATTGAATAAGCGCAAGGTTAATAATATAGTTGTTTGTTAGTGGTAAGCATCTTTGCCGTCAACATCCTAACCTACTTGTATAATAGTTAGCACTTTATATTACTACTAACTGAATGCCCGTG
>21nt_Phas-392
TCCTACAAACCACTTAAAAGACTTCATATTTAATGAGGTTGTACATGCCCTAAAGCCTTGAGACGCTAGCTAGCGCCCTCGCTCAGTTGGaaaaaaaTTCCTTCCCCAACGTTGGCGCCTATTGTGGGGACCACACATTTATCAAATCAAGACTAGTGCCCAACATAAGCGTGTGGTTGATCTATCAGATCGTGACTCGTTGCCATTTGAGTAAAAATATCTAATGCAGCGTAATTAGATGCGCGAGCAGTTTGGTACTGGAAAGCTTATATAGTAGGAAATGTTTTGTTCCGGTGGTTATTCTGAAGCTACACACGAACATCGCCTCTCTCGAAGTCGACCCAGACATGACATTTTTGCTGTTGTGTGTGGCCTGCTACCCAACCAGCAGAGCACTCATCCTCATGGCTCACGCTCACTGAGATCGTCTGGCAGCAAATGCATATAGACGCGATAGACAAGGTTCCCTTCACCGTGATGGAGCCCTGCCTCCAGCGTCCAACCACGAGCATCGCGGCATGCTGAGTATTGCTCCTCGACGCAGTGTACAGTTGCAACCCCATGGCAGATTGTTCCAACAACCAAG
>21nt_Phas-393
CTAGTAACACCAAACGCTCCTTCACTTCTTGGCACCAGACCATCGTAGTGTGAGGAGAAGTGTTGTGTTGTGATAATAGGAGACATAAGTCAAAATTTTATTGATGCATGGTTGCACCACATGTAAAGGCTCGATTGGCCTAGCCTACTAGCGTCCACGTGACATATACCTTGGTTTGCACACAGTGCTCATAGTTGTATGCTGCTACATAGGAAGAAGGTTTGCTTGATCATATATTTTGTGCTATCAAAGATCAAGATTATTAGAAGGCTACTTGATGATAAATTGTGAAAGACCAAGCAAGACATGTATTATGAACAATCTCCTTGCCTAAACAATGTTGGCATGCGgctggtgttcctcgagaagagattgcccgatgtcatgacgagtgctggtgttccccgagaagagatcgtccaatgtcatgacgtgtgGCATCATTCAGACTGTGTATATTATATTGTCTTAGTTGCAGCCA
>21nt_Phas-394
CCTATAGATTAGGACGAAGTGCACCTTGTTTGCATGGTCTACCGACAGACTGCAAAGCAACATCGAGTGGGAAGAGAGATGTGCATTTTAATAATGGGAGACAGGGTAATAGACGAATGATGTGAAGACATATGTATAGATGAGGATGGCATACATCAAGTTTTGTTTGGTGGCTTGGGCGACAAAGATGACTGGTTCTCACCAGTAATGCGCTTATCTGGTGATTTCACCCGCATCGACTTCACTTCTTTAGAGGCATCATGTCTTGTGGAACACAGGTTATCATCACCAGGCCAAAATAGAAACAAGGAAATCAGGGCTGGAAGGTAAGGTTAGTTGAGACTTGAGAGTTTAATTAAGAGACAGATAAGGGATAAGAGATAGGATTAGTTGAGAGAAGGTAGAAGATGTGATTAGTTCCTAGCCTAAGAGGTCTATTGAGGCCCCGTTGGCAGGGCTTTGGCTTCTCTAAAAACGGCTCCGCCTCTGGCTCCTTAGCTTCTCTGGAGGAGTCAGAGCCATT
>21nt_Phas-395
tgAGAGAGGGTATATTGTGTTTGTCTACCACAACACAACTGTGTGCGTGCTTAGGCATGGAAAGCACCAGGAAGATGCGCCGAATCTATAGATTAGGATGAAGTGCAACTTTTTTGCATGCCACAGAATTGTTAGTTTTGTCTGCCGGCTTATTCGGTAGAAGCAGCTTGCAAGAAGAGAAAGTCGTGAATGTTAATAATAGGAGATGTAGCACAATGATTTCACAAAGACTTGGGCATGGGATGAGGATGACATGCATCAAGTTCTATTTGGTGCCGAATGGCGAGCCACAGACGTGAATGCTCGTCAAATGGACCAGCACTACATGGCGTTTTGTACAACCAAAACAAACTGTGGCCAGTTTATTTAGTTTGTTCCACAACGACATACACATGTTGATTAAGGACTAATGATAGTATCATGGAACAGATCTGCACAGTAGCATCACTTAAGTGGTTAGACTCCATCAGGCTGGCTGAGAATTAGCTTATTGTTTTCACCGCTCTCTTATTCATGCATGCACTCCACAAGCTGGCTTGGTCGTAACTTCCATGTGGGCTGAATCAGTGCAAAAAGGCAAGAAGATATACTTCTTAGCATGGCCTTATTTGGTCAATGACTTTGTTGAACCCTCCCAAATCTGAAGCCTCTTGCAGTGTGATCTCATCAACCGTCGCTTGGAACTGTACCAAAGGATAGCAACGGGCATATTGTAGCAGTGTGCGTCGAATACGTACGCGCAAGTTTAGTTAAGATATGATTTAGTAAATTGTATTAGGTGTTATAATAGAGTTTGAGTCGAACTCTTTATACAATATACATAGGGGCGTAAATTGATACGATCGAACAGTCGTCGTTT
>21nt_Phas-397
GCAACATGGAGAGATTTTGTTATGCCATGTTTTGGAAAAGGCTAGCCTTTAACATGTAGTTGCTCTTGATCTTAAGAGCACGCTCCAGGAAACGATAGCCACTGGTCTGTCCCATCAACTTCTGTTGTAGCATTATCTCGATTGCATTCATATGCTAGTTTAGTTTGGACATAAGTTATCGCCCACTGAATATACTGGTTAGCATGTTTCAATATCATGCTCAATACATTCAAGTGAAGGGTACGGGCAGCTAACATGCATGTTCTATACCAAGATCATTGTACAATGAGGTTGCTAGAGTATATCCGTTTTGTCGTATCCCGAATTCACTTTCTTTGAAACCAGGATTTCATGTATAATTCTATCTATTTTCTCT
>21nt_Phas-398
GCAGCAGGAGATCACATCGCTGGGAAACATGTGCTAAGGGTAGGCATTAGGGACAGAGATGGACACAGGATAAAATATGACTGGGGACATACTAATAGCGACGAGTAACGAAATAATAGAGTATGGACATCTAAATTAGACTGAGTAGAGGATCTTATGGTAAAATTCTACACTCTAGTACTTAGAACAAAGAAAAGAAATTAGTGGGGGCATGTGCCATCGCTAGGCTCTACTTGGGTCCGTCCCTGATTAGGAATGTTCGGTCATTCTCCATGTCAATGAGAGAGCTGGGGGTGGAACTCCACAGAAAACGTTCCCACACTTTCTTTTTTCAGTTTTATTGGTATGCTAGCTTCTGCATTAGACTAATTACGCCAAGTGTATCCGGGCATGTTGCCAGTGCGCGAGTGACATATTCCTACAAATTGAAGGCACACTA
>21nt_Phas-399
ACGCGCAGCGCGTCGGCACGGGCGCCCCCGTCTACCTGGCCGCCGTCCTCGAGTACCTGGCCGCCGAGGTGCTGGAGCTGGCCGGCAACGCTGCCAAGGACAACAAGAAGACCCGCATCATCCCGCGCCACGTGCTCCTTGCCATCCGCAACGACGAGGAGCTCGGCAAGCTGCTGTCCGGCGTCACCATCGCCCACGGCGGCGTCCTCCCCAACATCAACCCGGTGCTCCTGCCCAAGAAGACCGCTGAGAAGGCGGCGGCCaaggaggccaagtcgcccaagaaggccgccaagtcccccaagaaggcATA
>21nt_Phas-400
CCAAGGTGGTACATTCCAGTGGTGAACCTAGGAATTAAAGACACTGAGACAAAATTATCAAGTACTAATAATCATAGCTAATTTCATATAAAAACATGTACATTTGGACTTAGAGATTCACTTTTAGCATGCAAGGCAGAACACGCTGTGGCCTATGATGTTCTCGAGTCCGCCACTGGTACATTCTGATACTTGTTTCTGTCTATTCGTTTGTATTTTTTCATCTATG
>21nt_Phas-401
ATGCCTCTTCTAACTTTAATTTTTCAGTGTATCACAACCTAACGAGAAACATAGCCCTCGAGCATAGttttttttATTTAAATGGGGGATGAAAGGTCCCCACCTGATTCATTGGCCCCAAAAATTTAGTACGAGTACAAGGACCTAGGAGACCCAAGTTCAGACAGAGATACATCGTAGTTGTTCGAGCATgaaagcaaagaaaaagaagaggaaaaggagaaaaaagagggaaaggGGTTGTGCTACATTTGTGCAGAGACGGAGCACCAGGAAATATCCGCGCTAGATTCCTAGGCATGCATCCTGCATC
>21nt_Phas-402
TAAATGGATTTAGACTAGCTAGGCAAGAGAAGAGCTTAGGCTATTCCCAATCATAGCATCATACACATTTAATTTAAGCTATATAAGCAtttttttATGATGCTGACAAGTGAAGAAAACTGCATTTTGAGGGATATACTATTCGGGCATGGGACCATACACATTGAAATTTTAACCATCCAACTGGCCCACTTCTCATAATCTCACATATATATACTAGCATTCAATATTTTGCAGAGGATCAAAAAGTAATATATGGTATCATATGTGTTAGCATAGTTACACCTTATGCAATTTCATATATGACATGACAACTTTGGATAATATGACAAGATACAATAATCTGGGAATAACCTTAAATCTATGACCAATAAATAACTCTTTGTCCCTACCAGACTACTAACCTATCCCTCACATACAATCGAGGTTATATTGATTGATCATCTAAATTTCCCAATGC
>21nt_Phas-403
TATCACATTTAAGGGCTTGTTCGGTTATTGATATTACATGTGTATTGGAGTGTATTGAGTGGGATTGGGGTGGATTTTGACTTGTTATGGATTTAAACCAGCTCAATCCCACCCAATACATGTGGATTATCACCAAAACGAACAAGCCCTAAGAGATATATACATACacacactacaagatccatacacactataagatccatGTGATTTTTTCTCGCTCCTTTTGCAATTGGAGGTTGAGAGAGTAAATATGTAGTTACCATCTGTAGAGCTCtttttttCTAGGTATGACGACCAATTTGATGAAGAAGTAGCATTTTTAAGCAGAATTGTCTCCATGTAACAGCGTTTTCAGCTGTCTCCGAATCCGTTGACATCTTCTCTGAGTCCATCGACGGTGCATAGGTCTGCCAGCATACACGAGACAACCTCTGTGATGCACAGTGCTGTTGTGTTCCCTAGCAACTTGCAGGCTTCGGCATCGTGCTAGTGTGTTTTAGCTCTATCTTTCTTTCTGGTTGTGTCTCACTAAAACTCCTGATGC
>21nt_Phas-404
TAAGAAACACTACAAGCACACTATCCAATACACATAGGAAAAAATCAATTTTCATATTTAGGGGAAGCGGGTAGTTTCTTCCCCGttttttttttttttGTCGGGTCCCTAATCGGATCATTCGCACCTGTATGCCCTAGCACTGCTAGATGTGCCGCTGCTGCAGTCTCTGCTGACCCATCAGTGTCAGGTTTGCTTAAGACGGGTAGTGGCCGGTCTTCACTGCAATGTCGTACATGACTACATGAGCAGCCTCAGCCTCGCTCAACCAGTTGAAATTGCTAATGAATCTAGAAGAATACCACAACAGGAGATCTATACAATCCCATATTATCATCATCAGACTCATCTAGGTGAAGACCAAAGAGTAGTTATTGAGAAAGTAGACGATTCAATGTCTTTAATGAGACAATAGCTAGCGGATGACAATTCAGATATGTGGATTTTGACTATGCAAGGAGACCTTAAACCTATGAGTAATAACTAAGATTCGCTTCCAGACTAAAAACCTATCTCTCAAGTACAATTAGCGTTATATTGGTTGATCATCTAAATTTCCCGCTGC
>21nt_Phas-405
CCAATTTGCTGATGAAATGGCATTTAATTTTTCAGCTAGAATTTTCTGGGTGTAGCAACATTTTCTGCTGTCTCATAGAGCAAGATACCCAGTCCCAGTCGCTAAAATGGACAAAGATGTAGACCACTCCTGGACTCCTCCATCACCCACACTCGACGCCATCCGAGCTTGCGTCTTCTTCAAACTTCATAGCACGACTCGAGCGGCCACCTGCTTTCCTCGCCATGACCCGCACAACCCACTCGACGCCGGCTCGATCGTGGCTGCCTCGCTCGCTCCTCCGTGCGTGCGTCGAGGCTCCTGCGCAGACTGGTGCAGCAACTCCTTCCATGGCAAGTGTTGCCCGTGACTCATACTCACACAGCGACGGCATCGCTCCATCGCACGCGCCAGCATCAATGGCACGACGAGCCCACGGCACACACACGCCTCGAACACATACGCGCGTAAACTTACAACACATATATACGGGGAAAATCAACtttttttGTCATTACGAGGGAGAGTAGCATACAAAATGCTATATGAGTGACTCAGCTAACCAGTGATTAAAGACCATCAGTAAAGATGGCaaaaaaaTTAAATACCCCATCCATCAGTGACTTAGCAAAGGGACAATCTAGTCTTTTGTCATCTTACGGGGTGATTGACAGACTTGATGCATGTTAATGACTCAACTGGTTGGTGAGTGACCAGTGGTAAAAGAAATTTAAATGCCCACAGCTGAGCGATCAAGATCTGAACAGAGAAATGGTGGTAGTCATACCAGTGGCAGTGGTGGTCCATAATAGTGGGTGACATGCTGTTTCATTACCGCTAAGACTCAGTCTCCTGATGT
>21nt_Phas-407
ACCAAGATGTTTTGTGATTCACATTCAGAAAAATACAATGAAACAATCACATATACACTACCATATCTAGGCCCTAACTATGTCTCACACTTATGCACATACTATAATGTTTGTCTAATTTGTATAATATCTGATGAGCTAGAATAGTTCCTGGATACATTCTTAGCTAATAGAACAAGCATTACAGTTGCTTTCACTTTCCACATTTGAAAGAAAGATGTTCAAACTCTGGTCTTGAGCTTGTGACCACCTGTCTATGGAGGAAGAATAGGGCCTCTTTACCACCTGTTTTAGAAGCTACTCCCTTTCTTGCCATCCACTTTTGTCCAACCCGATGTTAGGGTTCATCAATTACTAGAATTATGGCCGCAAGAAGCACTACAAACCACCAGATAGGCGCCAAATTGGCTCTTGCTGG
>21nt_Phas-408
GGATCGATGGCAAGCTTAGCCAACATAGATTGAGCTGTTGGGTCGTGGTTGTAGCTGTTTTGGATGTCCAACAACCATTGTGGGAGGGAGATAGGAACAATAGGAGCGACGGGGAGGAAGCTGGGAGGGGTTCTATTAGAGTTTTTCTCAGTTTTTGCTTAACCCTGATACAAAGACACCCACTACCACTTATACAACACACACCTTACACCCACTCTGGACCGTGAACCCGAGTATTGGCGTGGCGTTGGCGTCGTGGACGAGTCAGACGCTGGGCTTCCTCTTGTGCAGGCTGAGCCATCTCCTCTTCAGCTGTATGCGGCACATCTGGCATAGGAGCAGAGCTCACATCCTGGCACACCACAACCAACCCACAATTCCATGCACACAAATGTTTACCGATCACAACAAATAGGCCTAGAACAAACAATAGATAGGAGACAGAAGTGGTATCTGAGGC
>21nt_Phas-409
CATCCCAAACCCTCTCAAGAACTACCAACGACAAATCCACTCCTCTGTGTGTAATCCGCTGCTAATCTTCCACTCATCACAACAGTTGGACAGTGCGTTGTTGTGTGCGCATCATGTTCATCCCCACGAGTGTGTGTGCATCATGTTCATCCTCACAAAGTTCGTGTTTGGTGGTGGTGTATGCTTATTTCTATGGAGGATTTTCTTGTTTTATTGAGAAGGAGGCACTTTATTCTTGTTTGCATTTCTCATCAGGTGCTGGGTGAACAGATTTCCGCCATTCTCTATAGACACACATTCTTTCCTATGTGCGCCTATTGTGGCCAGAGTGGGTGAAGCCTATTATCAAATTGCCTCCCTGCAGTTGGTTGTAGAGAAATGAAAACCTTGAGGTAAAATAGTTTATAACCATTGATTGCAGAACATTATGTTGTCTAATGAGAAGGATGAAGGAAATCAG
>21nt_Phas-410
ACCCTCCATGGTTCCGTGACTCCGCGAAGCTCAAGGAGAGTAATCGGCTACCAAATAAATTAATTTCGAGTCATGAGCTCATATACTCTTACACACAACACTGATCAACTCGAGCAATATAGCTTCCTGGTTTGGATGAATTAAGAACTCCAGTGTACGATATATCATGGCTATCTGCTTCTTGCTTTGTGAACAATCTAGTCTTATTGTGTGTATATGGTCCTGGTTTGAGAGAGGGCGTGCGTATATTGCTTTTGAATTTGACTTGCAAATTAACTCAtttttttAATTTTGTTAGTTCACTCTGCCCTGTATATGGCTACTGCTTCCTTTTTGACAAAATACATGCAACGCCACGTTCGTGACaaaaaaaaaaCACCACGAGATTTAGACTAGAACTAGAATGTAGAGTCTACTCAGACAGTGGTCAAAGAAAGTTGTTGAAGCGATGAAGTTGTGGTGCATCAGAGAATGGAGAGGGAACTGAATTTGTTTGCATTTCAGAAGAAGTGATCAAGAATTGAGAAACCGATTGTCCTAAAGTTCTGCACGGCGGACATAtttttttATCGGAATAGGACGGACGAGCCCCTACTACAAGAGTACATGAACTAAAACACCATCAAACCAAGAAGGTTaaaaaaaTTAACACAATTACAGATAGGTTTGTAACCATTATTGACTAGAACAACAGAAAACGGAACAAAATCCAACGGCCTCGACGTCGTCGGaa
>21nt_Phas-411
GTATGAGGAATGAGATCAGTATTTTGTACCAAATTGGATGTTCCTTTTCACAATAGAATTGCCCAACTACAACAATAAGCTGATCGAGCAGCAATTTGAGGTGGTTGTAGTCCAATAATGTCAATTCATCGTCTTGTTGTATGAGCAAGACGGGAAATTTAGAATTAATGTAGACAACTCTGGTCAAACGGGTGTCACAGAAGGGGCCTTCAATAATGTGGGCCTTCAATAACGCCATATGGAGGCCGCAGCGCCGTAATGATCCAAACTGCAGTTGGTGATGCAGGCAGGAGGGACAGTGGTATAAAACTAGTTACCAATGGTGGCAATGTGGGCATGAATGTGAACAATTTCGAAGGCGCACGTCGCATATTTGGAGTCCATGTCTAACAGGTCAGGGGACATCATTAAACATACACATGTAAATCCAGACTTTGTACAATAACCCTATTAGGAAGAATAGGTCCTAAACCGGTCGTTC
>21nt_Phas-412
TGTGCCAACCCCTCTCTGAAACCTCCAACGACAAATCCACTCCTCTACATGCAATTTGTCGTCAATCTTTGAGTCATCACACTAATTGGATTGTGTGTTGGTGTCTGCATCATGTTCATCCTCACGAAGGTCCTATTTTGTGGTAGTGTCTTCTTCTTCCTCTAAGAATTTTCTTATTTTATCAAGCAGGAGGCACTTGATCCTTGCTAGCATTTCTCATCAGGTGTTGGGTGAACAGATCCTGCCATTCTCTATAGACACGTGTTCTTTCTTGTGTGAGGTTATGTGCACCTATTGTGGCCAGCGCTGGTGAATCCTATTATCAAGTTGCCTCTCTATCTTTGCAGTTGATTGCAGAGTGTCTATGTTTTTAGTGAAACACATCAAGATAAAATAGTATATAACCATTGGTTGTCAAAATATCGTTCTCACCAAGTTATAAACAGAATGATAGATGGGTCACTGATTAGATTTTGGGAACTTCAATAATTTAGGATAGGTCACATATTATACTTTAGGAGGATAAATCAGCGGGAGACTTAACTTTGCGAGATGAGTGTTGTTGTTTGCATATTATTCCTCTACACAAAACAGGTTACTATAACTGAGGTGTTTTGCAGTACACCTCTTAGTCTATGGTGCCATAGGGGACCTCATGGGAAACAAGATAGTGCTAGCATGGAATCAATTGCTTACATGAATTGATAACATTATATTGTCTAATGAGAAGGTT
>21nt_Phas-413
CGTACCAAATCCTTTCTTGAACCTTCAACAACAAATCCACTCCTCTGCATTCAATCTATTGCTAATCTTTTAGTCATCACACTGGTTGGACAGTGTGTTGGTGTGTGTGCATCATGTTCCTTCTCACGAAGGTCCTGTTTAGTGGTAGTGCCTGCATGTTCCACTGGATGATTTTCTTGTTTTATCGAGCAGGAGGCACTTGATCTTTGCTTGCATTTCTCATCAGGTGCTGGGTGAATAGATCCCTGTCGTTCTCTATGCACTAGTACAA
>21nt_Phas-414
GTATGAGAAATGAGGTCAGTATTTTGTACCAAACATGGTGTTCTTTTTCACGATAGAATTGCCCAACTGCAACAAGCTGATCCAACAACAATTTGTAGTGGTTGTAGTTCAATACTTTCAATTCATCGTCTTGCAGTATGAGCAAGACACAAAATTCAGAATCAATGTAGACAACTCTGGTCAAACGATTGACATGGAAGGGGCCTTCAATAATGTGGGCTTTCAATAACGCCACATGGAGGCCACATCGTCGTCCTGCTCCTGAATATAGATGATGAGGCAGGCAGGAGGG
>21nt_Phas-415
GTGGCGTATATTTTATTTTTTAGTGTCACCAACAATATATTACACCTTTAAACTATATTCCACAATAAAACTTTTCTATGCCTAATTTGAGCATGAAGTTGCGTATAGACTCTCAGATGGCAAACATGGCATGCTGGTAGTATCGATGAACATTGATAGCTCGATACCACGCCAAAGATGAATCAAGAGGAACTGCCGCTAGTCTGAAGAAGAGAATGAAGCTGCTAGCATTTTACATATGTGTCTCAACAAGAGGTTGAAGTTGCCAGCATTTTGCACGAGTTAGGCACTATGGACTTTATACTCGGTGACCACATCCTCTGTGTAGTATAATAACACATATTATTCATATTAAACCTATTGACTTGGCTTGATGCCCACTTTGTATTCTTCGGGGCACATTCATCTTCCTCCTAGGCCTCGGATCGGATCAACCTTGTGCGGCAAGCGGTTTGGGTGCTCACTTCAATTGAAGAACCAAGCACACCACAACCAACTCACAATCCCATGCACGCAAATGTCTACCGATCACAACAAATAGGCCTAGAACAAGCACTAGATGGGAGGCAGAAGTGGTATCTGAGGC
>21nt_Phas-416
GCATTAGGAAAGAAAATAGCACATTCCAAACCCTCCATAGAACCACCAAAAACAAATCCACTCATCTTCCTACAATCCGCTACCAATTCTCCTGTCATCACACCAATTGGACAGTGTGTTGGTGTGTGTGCGTCATGTTCATTACCATGAGGTTCTTGTTTGATGGCGGTGTCTGCTACTTCCTTTGGAAGTTTTTCTTATTTTATCGAGCAGGAGGCACTTGATCCTTGTCTGCATTTCTCATCAGGTCCTGGGTGAACAGATCCCCACCATTCTCGATAGACACGTGTTCTTTCCTGTGTGCAGTTTATGAGCGCCTATTGTGCCCAGTGCGGGTGAAGCCTATTATCAAATTGCATCTCTACAGTTGGTTGCAGAGCAGTTATGTTTTAAGTACATAAATTGAAACGTTGAAATAAAATAGTTTATAACCATTTGATGCCAAAATGTTCTCTCAAACAGATGCAGATAAATAGATCGATCACTGATTAGATTTGAGAACCTTAATAATTCATGATAGGTCACATATTGTGCTTTGGTGGGAAGACAAATCGATGGGAGGCTTAACTTTGCTAGATGAGTGTTCTTGTTTATATACTATTGCTCGACACAAAAAATAGGTTACCATATATAACTAAAGTGTTTTGTAATACACCTGTTAATCTATGGTGCCATAGGGGCCTCATGGGAAACAAAATAGTACTAGCATGGAATCAACTGTTTTCACAAAACATCATGTTGTCTAATGAGAAGG
>21nt_Phas-417
GACATTCATACTTGCAACAATAAGAAGATATTGATATAACATTACAATAAAACTACTACAACATAACTAAATCTTAGTTACCAAAGGGTTGTTGCACAATGATGTGGCTGTTACGACTCGAGATGACTAGGTGGATGGAAAATATGTCATAAGGCGTGACCGCATATAGTAATAAGTGAGAAAGAAATACACTAATTCACCTATGTCCGACGGATACCAATCTATCCTAACCATTTGGTCTAGTAAATCTTTTATAAATTATTGTAGAGGTTCATGAATTTTTTCTCTCTATCACCACCGCCTGGTTTTTGCCACTGTACGGAATTTTGGCGACGCCTATATATAACTCGTACATAGACTTATTCTTGTATGCACGATATGAGGAATAACTGCGATAAATAGTGACATTGCTCCAGTCATCTTAATGTCCCTTAGTCATTGAAGAGCATCATGGTTGTTATCCTTCGGCATTCAATCGAATCGTCGTACAACCTCAGAGACCGAGACATACAGTGGATGTGGGTGCTTATCAGTTTCCTGGTGT
>21nt_Phas-418
GGAGGTTATCGAAGGGTTGTTACTGGTAGTGCAAAGTGATGTAGCTGTCACGACCCGAGATGAATAGGTGAAAATTGTGTCATAATGTGTGACCCCATAAAGTAATAGATGAGAAAGAAATACATTAATTCACGTATGTTCGACACATATCAATTTTTTGGGCATTCTAGCATAAGCATAGTATAGTGGGTCATGTTTTCCCCTCCTCGCCCCCTTGTTTTTCCATCACGGGACGTGTGGAGATAGCTAGACATGCTAATATGAAGACCACCTGCTACAGATTGTGACGCCACTCCAGTCGCTGCTCCGCCATTTACGAGCACCATGGTCGTCGTCTTTCCGCATTCACTAACATCGTCACACAATCTTAAAGTCCAAGACATACCGTGGATGCGGG
>21nt_Phas-421
AGTAAAAAGTAAGAGAATAAAAAACTAAATCTTGAGTTGAACTACTAAGAGCTTTTTCAACCATAACTATCGCCCTTCTCACTGTTGTTGGTGCGAGGCTTGAGGGGGCATTAGATCTAGATGGGTGAGCCACCCTGTTACGATATACTTGAGGGCGATCCAAAAATTATGCTCACACCGGCATACACACCTTCCACTCTTCCGGCGCAGCCGAGTCGCTTCATGTTAGTCGTTTGAGTGAGAGCAGTTGGATCAGGTCATCCTGATCAACCGTGCAAGGAGTGTCGGCTGGACGCTTGCAGACCAAATAAAGAGAGGGCAGTATTCCAAAGGC
>21nt_Phas-422
TAGTCATGATTGGTAATTTAGATCATGTCCAGAAAATCACTCATATGGTCACCAAAACAATTTTGCATTGTAGTCTGCACTGTTTGTGGAGTGTAGTTTGAATATAGGTATAAAAATGGGTAAGCTACTGGAGATAGCCGTATGGAATAAGAACATTTAATTTCGCTAATATATTAGCAACCAAAACTAAAAATATTAGACTTAATCCTTGACGCAAGACTAAAAAGTAAGAGACTAAAGAACTAGATCGTTAGTTAAACTTCCATAGTCTCGATTAAAAACCAAGGACTAAAGAGCTTTTTCGACCATGACTAGCATTTCTCACTGCTGTTGCTGTCAGGCAGGAGCCATTAGATGGGTGATCCACAAGATGCTTGAGAACAGTGAAGCAATAGTGTTCACAGTGACATACATGCCTGCCAGTTTCCATGTCTGGAACAGCTGAGTCATTTGATGCTGGTCGTTTGAGTGAGACCAGTGTGGTCATGTCATCTTGATCAACTGTGCAAAGAATGTAGGCTGGAGGCTAGTAGGCCAAGAGACAAGAAGACAGTATTCGAGATGC
>21nt_Phas-423
TGAATCAATAATTATAAGGTCAGAGCGAACAAATGCATTCGAGAACACCGAATTACAACTCGAGTAGTCATACTCGCATGATGCTTGTTTTGTGAAACTGGCTCAATAAGATGAGTTTAGAACTGGAGCGGAGCTTAAGCCGATATAGTTCAAGGTGAAGGAAAACCTCACATTTTGGTTGAAGCTACACAATGACTAAACTAAAAGCAGCCACTAAACTAAAAGCAGTCATACTAGCAAAGGAAGACACTCTCGTCCTCTTGTTCTGTCGAGACGTTAAGTGCGATGACTGCTACCTATGGTTCAGAGCGCGCGGTCACCTGGAATGCAACTCAACCAGATGTGTAGCGTTGCATCTCTTCCCTCGTGATTCGTGATCTAGTACACTACTACACTGCCCTAGTAGAATTAGTGGACTCTGTGATCAGTGGGTGCCTATCCAGGCCTTAGGGCCCGCTATTTCGACCTTGGAAGCATGAGCCACGATGTTTCATAGCTGCCTAAGAACCATCTTGGAGTTGTGTCCACCCAGGCATCCATGCCTATGAGTTGCCAGGTCCGAAGCAGCTGAGCCTCTAGGCGCTACTCCTTTGAAAGGAACAACCGGCGCAGGTCATCCAGGTCAATCATGCAAGTGGTGTCATTTGGA
>21nt_Phas-425
TGTACAAATAATCCACGAAACAGGTTTGTAGAGTACCTCTTGTTCTTAGCACAAATAAGTATGTATTCAATTGTTCATCAACTCCTGATACATCTGTTTCAAATATGTATAATGGAATCAAAAAAGGTTCTGCATCAATCATTCTGAGGTGCTGCTTGTTTTTCGTTGTTTTGTGAAAGTGGCTCAGTAAAATAAAATGAGTTCAGAACTGGAGCTTAAGCCGATATAGTTCAAGGCGAAGAAAAACCTCACATTTTGGTTGAAGCTACATAGTAACTAAACTAAAAGCAGCCACTAAACCAAAAGTAGTCATACCAGCAAAGGAAGACGCTCTCGTCCTCGCCTTATTGTGCATAGACGTTAAGTGTGATTACTGCTACCTATGATTCAGAGCGCGCGGTCTCCTGGAATGTAACTCAGCCGGTTATTTTGTGTTGCGTCTCTTCCCTCACGGTTCGTGATCTACTACACTACTACAGTGCACTGGTAGAATGGATGGACTCTCTGATCAGTGGGTGCATATCTAGGCCTTAGGGCCCGCTAGTTGGACCATGGAAGTGTGAGCCACGATGTTTCATGACTACCTAAGAACAATTTAGGAGTTGTGTCCTCCCAGGCATCCATGCCTACGAGTTGCCAGGTACGAAGCAGCTTAGCCTCTAGACGCTACTCCTTAGAATCAAACAGCCATCGCCAGTCATCCATGCCAATCATGCAAGTGGTGCCATTTGGAGGCTTATATGCCAAGATTGTG
>21nt_Phas-426
ATCAATCATTCTGAGGCCAGAGCGAACAAATGCAATCGAGAACACCGAATTACAACTCGAGTAGCCATAATGCTGTGCTGCTTGTTTTGTGAAACTGGCTCAGTAAGATAAGATAGTTCAGAACTGGAGCTTAAGCTGGTATAGTTCAAGGTGAAAGAAAACCTCACATTCTGGTTGAAGCTACAGAGTGACTAAACTAAAAGCAACCGGTAACTAAAAGTAGTCATATTGGCAATTGAATACCATCTTGTCTCCCCGCCTCATTCTATCGAGATGTTAATCGCGACGACTGCTACCTATGATTTAGAGCGCGAGATCGCCTAGAATGCAACTCAACCAAATATGTTATGTTGTGTCTCTTCATTCACGATTCCTGTTATAGTACATTACTACACTGTTCTGGTAGAACCCGTTGACTCAGTGATCATTAGGTGCCTATCTAGGTCTTAGGGCTCGCTAGATGGACCTTGGAAGCATGAGCCACTTTGTTTCACGGCTACCTGAGAACCATCCAGGAGCTGTGTCCACACAGGCATCCATGGCTACGAGTTTCCGAGTCCGGAGTAGCTGAGCCTCTAGACGCTAATCCTTTGAAAGGAACAACGGGCGCACGTCATCCAGGTCCATCATGCAAGTGGTGTCGTTTCGAGGCTTCCGGGCCAATATTGTG
>21nt_Phas-427
GCTCAAATATCTTATCAAGCATGTCCCATCCGTGGATGGGACGAATGTATTTATAGGGTAACCAAGGTCCTTGGAGCTAAAGTACGTTTATGCCCTTAGTTACCTACTATATTCTTCGAATATATTATACAACGACGTAATTACGCAACAGTAACATCCTAGGTCTAATTGTATAGTGTTCTATGCACACCACGGAGATTGGTAGGTGAGCCTGCCTTGCTTCAAGTGGGGCACCGATCGTCGGGGTCAGCCACGCTTGACCCCCAGACTTTGGGTCTCCGATGCCTTTGTGTTTCCCTGCGGACGCAGCGGATGAGGCCCTTCGGCCTTGCCATGCAttttttttGGCCTGGACCCATCGCTCAGGTGCTGGAGTAGAGGGTGCGTGAGCTAGGGGGCCTTTGACCCCTTTCAATTCGTCTTCGTCGGGAGAGGTCGAGCCCCCGTTGTTCACTGGGGGGCGATCGAGTCCGTGGGGTGCCCTCGTTGGACGAAGGGGGCCCTCATCCTTTTGCTGTTGTTTTTGCCCCTAGGGCTTATTTGCACAACGATGGTGCCCTACAACCAAAGACGAAGTTAGTAATACATATGATTGAGGTTAGATTCGGTCTTCGCCCTAACAATGATGTGACATTCTAAACACATTCAGCAACCAAATCGCTAGCTCAAATCGACTTATTATTGACGAGTTAAGTCTTAAACAGTGCTCCCACCCTCCTGTGGCAGTATCTTTGTTTGTAGTAGCAGTAGACACTGCACCGGATCCATGCCCTATAGAATCATCACCGCCCCATTTCCTAGTGC
>21nt_Phas-428
GTGAAAATGCTCCGAGAGTACAGTCAATTTCTTGTCTATTTTCTTTGATATGAGCTTCTGCTGCTACCTTGATCACTCTTACATGGCCAATTAAAACTTCATCTACTAATTGTTATTTGGTTGTATTCAAAAGCAACCCAACCAATCTTGAATGCTTAAATTTCACACTGATCTGACTTAATCCGGCATGACACATTGATGTAGCTGTATGCAGTTTCCTTGAGCTTGGCTCCATACAATTTCAATGGTCTAGCCATTGCGTGGAGCAGGGCCGTTAGATTTCCCCATCTTGGGCTGGCACACATTATGTGGCGTTGTACAAACTTGAAGTTACTTCAAAATAATGCATTCTCTTATGTCAAGGGATAGTGGTGGTGAGTAAATATCTTGGTCAAACTGATCCCTCATCATGCATCCTAAGAAAATCACCACGACATGGTATTAGCCTAATTCCTGGAGC
>21nt_Phas-429
TCTACTGATCTATTGTTGATAGTTACTCACTACTTAGCAATAATTATAGTGTGCAATCTTGTAATTGCATTCCTCTTACACCAAAACATGTTGAGACGCGCGCGAGCACACAATACACATAATCTCACCTATTCTCTTTCGTTCCAGCGGTTCATCATCATCCTGGATCATAATTGACGATATAACTTGTTTTGTCCTGTGATCAACTCCTATACCCGTCCAATGCCGTTGCACCCTACATGTATTATACAGTCCATGTCACATCACGCATGTGCCACATTTGGGTGATGAATTCCATATCTCTTTGAAGATGATGAACATGAAAACTTTTGTGGCCCTTAATTATTGGTTAATACGTAATGAGATGAGCCACTCATGAGGTATTTGAAGAACAAATAGGCGACGGATCATTGGCAGTGTGCAATTTTCATCCTGTTGT
>21nt_Phas-430
AAAAGATTCGAAAAGTGGTCCTTAGGCAGTCTATCTAGAATCCATCTGCCGTCCTAAAATCTAGTTGCTCGCCCATCACCTGCTCGAAACCTCCCCATGTCAAGAATTCTTCTTTAATATGATGAGGCCAATAACATCGGGCTGGTTAACAAAGCAGCATGCTCTTATCTCATCCAAGCATCGGGCTGGTTAACAAGCAAAGCACAGCTACTGGCAGGCTTAAGATGTGAAAAATAGAAAGATGAAATAAATAAAGTAGATGTGTTTTGTGGATTGTGTGGTTAGATCAATTAGACTTAGTCCCGCTCTCAAAGGATGGTCTGATCTATGGCTAATATGGATACATATTTTTGTACGGCTAACTGTATGTAGACTTGATGAAGGTGTCACCGGACATGCGTTGAACCACATAGCTGCCACAGTGTTTATTTATTTACACTGATCCTAACCACCATTATTTATTTACACTGATCATGTGTTTATTTACAAGTAACCGGTGATTCAGTGTGTTCTTGTGTAGTTCTTTCATGTCCTGGTTATTTACACTGATCATGTGTTTATTTATTTACACGgatcacaacaactgttatgataggatactacaagcaactggtgactcggtgtgttcttgtgtgatcacaacacccgttatgatcagatactacaaacaaccggtgactcaatgtgttctcgtgCGGTTCTTTCATGTCCTGGTGTTTACTAGCTCCTTGTTGCGGTCCACTCTCCTAACCGGTGACTCGATGTGTTCTCATGTGGTTCTTTCATGTCCTGGTGT
>21nt_Phas-431
TATAGCGATTGGTCTACATTCAAACAACACTTAATAAAAATATGCAATTGAATCATATGTATAGAATAAAGTCACCAAAACTATATCTTCTAACTCTTATGATTCCAAAGGGATTAAGTATTCAAGAGGACAAACCAAAGAAAAGTTAGTGGTTTCTAGCCATCGTAGTTGAGCCAAAGCCCCCATAGGCTACTCCTCAGGGGCGGACCTACGTTGGTGGGAGTGAGGGCACAGACCCTCGCTCATTTTTCTCCCGTAAGTAGTATAGCACATTTTTTCATCATTAGATCCTCTGCTCAACCTAACTTAGATGTCCTCACTCTATTATTTTGGTACTCGTCCTCACAAGTGTGCCCTCACTCCCGTTTTATCCTGGGTCCGCCCCTGTCTAGAGGTTGCCCACCACCTATATGTGCACTATGTAGAAGACCGCAGTGAAGGAAATATGAAGACTACCAAGGTACATTATGGCATGGTGTAGATAGCACGAAAGGGTTCGCTATCACTAGAGGTCGCTCCAAGGACATTGCTACCCTAAGAGGAGTAGAGGACTGGTGGCAACGGAACAAGAAGCCCAATGGAATCCCAGACATTACTACCCTCAGAGGACCGGTGGTAATGAAACAAGAAACCCAAAGCAAACCCCTTGTAGTAGAATAGTTCCTGGTGC
>21nt_Phas-433
TTCCTCATCTCCCCACCTACTATAGAGTTTAAGTATCTCCCATTACAAGGGTCACACAGGAACCCTACAAAGCCAGTCCAACAGTGGCCCATTCAACGCACTACACCCATTCAGGCCCAGTAATTCTCGCATTTGCCCGACGGACACACCCTCCTCTCCTTGCTGCTTCTTTAGGTTCTTGTAGCTTGTGTGGTGTGGATGAGCTCGCGACATGCAATTTGGGCTTCTCCTCGGCGACGCTGACCCGAGTGTGCACGCTACAGTGCAGTGCGATTGGCTACCGGCCGCTGGCTGCATAACCATTATAAAGCTGCTGATCTCTCTTTTAAGGGCGGCTGTGATCCAGAAAAACCTAACAGTACGCAGTAAAACCATAGCTATCTTGTGTAAAATAGCTGAGGTACATGATCAGAAGTGTTAGCACTCCCTTTTAAATCAG
>21nt_Phas-434
ATGTGTGACAACTGAATAGCCCTGTGATCAGATGGAACTGCTAGAACATCGTTATCGTTAACAACACAACATATTGAACTTGGGAATAATGATAGTATATGTAGCCAATGGATGAACAGTACAATTAAATAGGTATATTAAGTGGTTCGAAACAACCTCAGTACAACACTATGCATGCGtttttttATCACAAAGCAAAATAGTTGGAGTACCTCATGCTGTCAATTTCACCAACAGAGACAATATCTGCTAGTGTGCTGCACCAATGTAGTGCAGCTTGTTTAGTGTCCGCTGCAACCATGGTGTCCACGCTATGTAACATTCATTATTGTCCACCTGATGCCAACTGGATAACCATTCTCAAACTCATAGCATGTCTAGCTATCCTCATGTAAGGCCGACTATGATTCGGAGAGACCAGCCAGTGGCCATGGTGTTGCTAAAGACATGGCATTATAAGTAAAAATATAATATTGTGCCAGATGTACATGGTGCGAAGTGGCAGACGCAGAATGGATCGAGGAGTGTGCCTCTTTCTCGATGTCTCAAATTCCCATGATTCATGTACCTCTCATCATATTATTTGTTGATACTAACACACTAATAATGTGTTCACTAAAAGGAGTGGTGCTATCATGTCATGTGTGGA
>21nt_Phas-435
ATAACTCTATGACTGAATGGAAATGCTACAACATCGTTATCATTAACAGCACGACATACAGAACTTGGGAAGAATGGTCATATAGACAGGGCCAAAGGATGAACAATACAAGTACATAAATATATCATATGGTTCTATTGTTAATTCTGAAATAACCTCAATATCGCACTATGCACGCAATTTTAATCATGCCGAGTGTCGCTACAACCATGGTGTCCACACTATGCCATATAATACCGATTGGATAACCACTCTCAAACTTATATTGTCTCTAGCTATCCTCTTGTAAGGCCAACTATGATTCGGAGAGATCAGTCGATAGGTACATAGTTGCTAATTCAGTGGCATTATAGATAAAAATATAATGTTGTGCGAAATATACATGACTCGCAGTAGGAGATGAAGAATGAGATTGCAGCATGTGCCTCTTTCCTGATGT
>21nt_Phas-437
GATATGTATACGACATGGTATTGTTGCCAATTCATAAACAAGCAAGAGTAGCGTAGCTCTATGCAGTTTTGATCACGAAGATGGTGGATCACTCTACGTTGTCACTTTCAACATTTGATATACAATGACGCTTGTCGTGGGACACTCAACAAAACAGTGTAGACCAGAGTGTGCACGATAGACAATGGTCCAGTTAGCTACCGATCGCTGGCCCTATAATTATTTCTCAAGCTCTTGATCTCTCCAACTAGCTCTTATAGTGTCGACCATGATCCGAAAAGACCTGGCGGTGGACAGGGAAACCATTTGCAACTTGAGTAAAATAGTTGTGTCCGATGTACATCATCAGAAGTGGCAGCGCTCGCTTTTGGATCAGTAGGTGCCTCATTCCCAATGT
>21nt_Phas-438
TCTTGTAGACCAAAGGCAACTTTTGGCCCTGCTTATCTTGTTTTAGCTACTTTTTGCATGTGGTTTATGAGCTGAAAGTTGTCCCATGCAGCATCAGATGATGCTCGAGGAATCTTTGGTGGTAATAAGTATCGTTGTTATATGACGGTATCATATCCCGAGAGATCAAACATGGTCCCATTCAGCGAACATTCCATCTTGGCACTCTACTAGGTGAAGAGGCTATCAAGTTTGTTGAGGATGAGTTTGATGTTGAGAGGGTTGTCATTTGGCAATGGGTAGCACAGTTTGGGCTCTAAATCCAGAGTTGTTTTTGGAAAGGAAGGTCCAAGCTGTTTGGTATCTTCTCTTTTGTTTGTTGGCAACTACATATGAACTCAAATAATATGCGTTATTGTTACTAATTCATAAATAACTGTAGTATAGCACTACACATAGAACCACCTTTTTGAGCATCAAAGCTAGAGAGCAAACGAAGCCGACCGAAGTACTTTGTGTCGGATTGACTAGCGGCCAACTGCATAGCCATTCTCATGCTCCTGGTCTCTCTTTTTTCTGAACTGTGATCCAAATAGACCTAGAAGTACGTAGGTAAACCATCAACATCTTGCCTAAACTAGATGTGGCAGATGTAGATGATCATGAGTGGCAGCGCTCCCTTTTAAATCAGCAGGTGCCTCATTCCTAATGTCTCAAATTCCTATGTCTCATGtttttcttctttcctcttctttttctttcttttGTAGTTCTGTCTCATCAATTTATTTGTTTATACTAACACATTCACCAAAAG
>21nt_Phas-439
AATTTTGATCATCAAGGTGGTGGTTCACTCTAGATTGTCACTTTCAACATCTGGTATACAATGCGTCTTGTCATGGGACACTCAACAAAATAGTGCAGACCAGAGTGTGCACGCTAGACAATGGTTCGGTTGGCTACCGATCGCTGGCTCTATAACTATTTTCTCAAGCTCCTGATCTCACCAACTAGCTCTTATAGTGTCGACTGTGATCCGAAAAGACCTAGCGGTGGACAGGGAAACCATTTGCAAC
>21nt_Phas-440
AAAATAAATATGAGACATTTTGTACACAATATACATCACTCTTGATTTAAGTACACAACAGAGCACCTTCTGCTCTTGCTAATGGTCACCTTCTTATGATCATCCCAGATGGTGCATGATAACTAAATCTTAGTtatgagctaacaattagatatggtattagctaattattagttatgAGCTAACAAAAATTCTTTATAATTAAAAACTCTGCTTTTGAGGCCGATTATGCTTCGCCAGTCCTTCACTGGCCAATAAGTAGATCAGCCACTGACACCAGGCGTAAGGTAGATGCGACATTTGGGCAACCACCTGGAGTGGATGTACTAGTGAGCATATGCCACTTCCTCGATGT
>21nt_Phas-441
ATTATTTTAGGGATTAGATTGAGGACGAGTACTCGAGTGGCTCCAGCAGACGCTGAGTAAAATCCTAATATGCTTCAACAGTTGCCTGATCGTAAATTGCATCTAGCTAGTTACATGCCTACAAAATAAATATGAGACATTTTGTACACTATATACATCACTCTTGATCTAAGTACACAACATAGCACCTTGTGCTCTTGCTAATAATGATCACCTTCTTATGACTCCATCCCAGATGGCGCATGATAACTAATTATTAGTTATGAGCTTACAATTAGATATAGTATTAGCTAATTATTAGTTATAGGCTAACAAAAAATCTTTATAATTAAAACTCTGCTTTTGAGACCAATTATGCTTCGTTAGTCCTTCACTGGCCAATAAGTAGATCATCTACTGACACCAGGCGTAAGGTAGATGCGACAATTTGTCAACCACCTCGAGTGGAAGTACTAGTGAGCATATGCCACTTCCTCGATGT
>21nt_Phas-442
ACCTCATCATTTCAATGTTTGCTTAGTCAAGATCGTTTCTCCTCGTATATGGTAATGTTCTAATGAATAATGATACACATGGCAGCATGTTGTAATGGTTGCTAAGCCAATTTCACTGCAATGTATCGTCAGAGAGATCACAAGGAGAAAAGACATGACTATATATCATGTCTCCTTTTCAAATGAGTGATGTTCTAGTTTAAGAAAACTAGTGCTTTTGCTACGAGTAATATTAGACATGTTGTGCTACTGATGTAGAATTAGCTACTGACTGACCAATGGCCAAAATCTACTCAGCAACATTATTCAGCAATGCAATCAATCTTTTGTGATCCAAGTCTGAGTACATCGATCTTGCTCCACCTTTCTCTTTGTCCAAGCTTCTGTGATCTTGTCCTTGGCAAGGCAACTAATCTTCCATTGATTCAACGCCATTTGCTCACTGTACAGTACATAAGACACGCCCATGATGAGTGGAATGACGATAGAGGAGTCTTCTCAGTGGTAGGCTATTTCCTAACAT
>21nt_Phas-443
ATTTATGAAAGTGGATGCTTGCAAATATATAAAACaaaaaaaTAATTGACACAACCATATAATTAAGGACTCTTTATTTGTCTAGATTTTTCGGTGTTACACAAGGACATCATTCCATCGATCCAACACCCTTTGCTCACTGTACAGTAAGACACGCGCGCCCAAGATGAGATGTGCTAGTGGAATAACGGCAGAGGAGTCTTTTCAACCATAGACTGTTTCCTAACAC
>21nt_Phas-444
tttgccgagtgcgtcctgtgccgagtgttcagcactcggtaaaggggctctttgccgagagcctaaatttaccgagtgcggcactcggcaaagtcttctttgccgagtgccCGATAAAAAGTACTTGGCAAAGCCGCCGGCACTCGGCAAAGCCTGCGATTCTGGTAGTGATGTATATATGGAGATATACAAGAGGATGATTTACATGATAGGTAGAAGCACTATTGAGATTAGGATACATATCCACATACCTTTGTCTAACGTGCCATGATTTACATGATAGGTAGAAGCACTATTGAGATATACAAGAGGATGATTTACATGGTAGGTAACAGCCGTGCCAAGATTAGGTCGCGCACCCTAAGCCTAGAAGAAGCAAGGGACATGGCTCTTTCTTACTATACATAATTTTCTATCTTTAATAATATAGCATTTTATCTTTAACATTCGTAGCCTCAATGACCATGCATTCTTCCATCCCATCAAGGAGACTCGTGCAATCTTGTCCCATACATGGTTAACATGTTTCCATCTACCCAAGACCCTCTTCTCATAGTTCATTAAGACCTGTCAATGATGAAGCCAGTGGTAGGCTTTTTCTCGACAC
>21nt_Phas-445
CAGACAACCTTTTAAAGAAGAGGGGGAAGAATGTGATCCCTAAATCAGTCTTCGTGGCTGCAGCACCATTTGCACAGAACAAGATCAATATCCAAGGAGAGGATTTGATCCGCTAGGTGGAGAACAAGGCCTTGGAAGAAGTTAAAAACAGTGTCTCACATCAAGAACATGTCTATTTTGACTCTCATCTGATGTATGGCTCCGTCGAGGGGACACTGCCACTAGCACCCGGACCTGCCCGCGCCACGCGGATCCACCTCCAACTCGTGGCTCTAGCGCCACGCCACCGTCCATCTCTAGGGGCTAGTTTGGGAGCCAAAAAACTAGAGTGGAATGGAGGGGCTAAAATCCCCTTCTTATTCATTTTGAATAAGAAGGGGATTTTAGCCCCTCCAATCCACTCCGGTTTTGAGGCTCCCAAACTATAGCCCTAGAGCTACGTCGCTGCCAGCACCTCGCGTCGTCGATCTCTCGCAACTCTTGCTGCGTTGTTGTTTTTCTCATCATCCTCGAGTCGTAAACCTAGCAAAAGCAAGGGACATGGATCCTTCTTATTGTATATAACTTTCTATTTTAAAGATATATAACATTATATCTTTAACACTCATGGCCTCGATGACTATGCATGCTCCAACCCCATCAAGGAGACTCGTGCGATCTTGTCCCACACAAGGTCGACATGCTTTCATCTACCTAACACCCTCTGCAAACAGTTCATTAAGACCTACCTATGATAAAAATAAGCCAATGGAACAAGAGCGCCTGAGATGAGACA
>21nt_Phas-446
GTTATTAGAATGTAATTTGATTCCAATGAAATGGAATCTGATTCATGGATTCCAATCCAAAGAGTGAGGTCTAGACGATATTGACAAATGGAGCCATATTCCAGACTTAAAAAATCATGTAGCCATCTCACATCTATACAAAAAGaaatcaaacaaaaactctctgatttcctagatcatagtacaaatcaaacagaaccttactgattttcttgatcacagtaATTAGAGTTGTAAAGAAATATTGTCAGTCATGCACAACGCAATGATGATCCATGCTAACCCAAGGAAA
>21nt_Phas-447
cgtgcccgccgtggccgtggccgtcgccgtCTGCTCCGTCGTCGACGTGCGGCGCCGACGCCGCCTGCTGCTGCTGTTGCTCCTCGTcgccgacggcggcggcgcccacggcggcggcggcgCTGTCCTTGAAGTGGACGCGCGTGAAGTAGCCCGTGGCGACGGTGTCGACGACGAGCGTGCCGATGGCGCCCACCATGGCGCCGAGCCCCGCGAAGGGGAAGTCCTGCCACGGCCCGCCGGAGAGGCAGTCGGACGTGAGCTTCTCGAACGCGTCGGGGAGGATGTGGATGAACCCCGTGGCCAGCCCAGGATGACCCCCGCCGCGAACGCCTTGATGAGGAAGAACACGTCC
>21nt_Phas-448
GTCGTCGACGTGCGGCGCCGACGCCGCCTGCTGCTGCTGCTTCTCCTCGTcgccgacggcggcggcgcccacggcggcggcggcgCTGTCCTTGAAGTGGACGCGCGTGAAGTAGCCCGTGGCGACGGTGTCGACGACGAGCGTGCCGATGGCGCCGACCATGGCGCCGAGCCCCGCGAAGGGGAAGTCCTGCCACGGCCCGCCGGAGAGGCAATCGGACGTGAGCTTCTCGAACGCGTCGGGGAGGATGTGGATGAACCCCGTGGCCAGGATGACCCCCGCCGCGAACGCCTTGATGAGGAAGAACACGTCC
>21nt_Phas-449
GAAATTTTATTGGTGGATAGTTTACGTGGGTATTGTTGTAAGCCGTCGCAACGCACGAGCAACCGACTAGTAAAACTTAATAACTCTGCCCAATTCATTTAAAAAAGAtttttttCCTAGATATTCACAAGCCTAATCCATAGGTGATAATGTTCATCTTTTAGTCCCTGTTCGTTTTTATCAAACTCATGGAGATTGAGAGGGATTGAATCTTCTATAAGTCAAAATCCTCCTCAATCCACTCTAATCCCCTCAATTCCCATGGGTTTGATAAAAACGAACAAAGCATTAAGATGGAGCTAGTGCATACTGGTGCATCGTGGGTTCCCGAGTCTTCTCAATCCCAACCAACAAAAAGATGATCTTGCTGCATTTTGCTTCGTCATGTCCACCTCGGTCCTATACTAGACGTGCCTTGAGGCAACCTAACGATCCTGAA
>21nt_Phas-450
TGATCAGTCaaaaaaaGCACCAAATCTACACTAATGCTTCAAGCAGTTCAAAAGTCTTCAGACAACCACTCCAGCTTCTTGTATCCTCCTGTTTTAAGGTACAAGCTTTCTTTGTCCAGAACACCCTAGAAAAAAGTACATCAAATTAGTATATTGTTGCTACATTTGCAAATAAAAATACAGTTTTGATGCCTTATAGCACAAAAATCACGTACCCCTATAGCAACCCACCATCAGTCACGCACTTACCTCTATAGCGACCGACCATAAGTCGTCAAATTTCTAGACTTTTATCGACCCACAGACCGTCGCTATAAGCGCATTTAGCGACTAACCATCGGTCCATAACTTTTAGCGACCAACCGTCGATCTCTAATAAGGGTCGCTAAAGATCAACCGTCGTGTAGTGGTTTGGCTAATAAGGCACTTTTTGGATAGACGAAAGATATCAATTCCGCTTGTGTACACTACACATGCCGATACCATAGTTTCCATTGTGGACCGTGAGCAATCACCAATCGAAGTCGCAAACTCgcaagtcatgcaagtcatgcGTAATATAAACTTGGTGCTGTCCTCCACATCTTTGAATCAAGATGCATAACGTTAACCCCCGACGCATGGTGCCTTTTACAACAACGCGCAACCTACCTAGCTGCAGGCATCTCAAGTCCATCTTTTCAGAGTAGAACCGGTGCATTCCTAAGCTACAGTGCCTTGAGTATCGTGGCGCCTGGAAGCGAAATGAAAATTGGGGCGTGCAGGGTTCCTGAAGC
>21nt_Phas-451
ATGTCTCCAACAGCTCTCATATCTCATTCTCTATCCTATATCTTATTTCAAACTCCACTTTATAAACAGTGTTGTCTATAGTGCAAAATATTGTTTTGTGCGGCCATATACATGATCTGCAGGACACGGCTCGGACAGCTCAGTACAACTTAAAAAGATAACATAAAGAAAATGATTTATGTAAAATGTTCTTAGTTCATTTTAtttttttGGGTGGACGTGTTCTTAATGTTGGAAACAACATTTCATACCTGGAAAAACCAGTTTTAAGATTAATCCATGTCAACACTAGCTGATGACAGAGAAGAAAATAGACTTGCCCATAACCTATAAATAATGTTAATTTTTTCGTGTTTCGACACACAAGTGTTTCTAGTTTTTGCTCATGCTTGCTGCTGATGATGATGGAACAGAGAAGCCGACATCCACATCAGTTCACAACAATCGTCTTCATCCTTCCTGTCACCTCAACTCACATGCCTTGTTGCAAAACACCTAGATGTCGTGCCTACCAAAGCTGGACTGTGCTGTGCTGGCGAAGCTGTGCAAGTTGAAGGGGAACTCT
>21nt_Phas-452
GCCTTAGGAATTCCACCGTCCGTTTCTTCTGTGTTTCTTGTGGATTCCGTTTGTGGCTCACATCCATCACTCCACCAAGTCCCTGGTGTATACTCCTGTGGTTCACTTCACATCCATCACTCATGTGCATAAATATGTGACAACCATTATTTTCATAtttttttAGTAATTTAAATGTAGCTTCTCCTTTACTCGAAGTGGTTAACATGTCCCTACAAAATCAAAGAACTAAAATGATGTGTTCTCGTCCTTTTGGGGGTGTGCGTAGGGAAGAATAGAGCAATAAAAAGGATTGTGGGGGAGAACACAATAAAGGTTCGGATCCCTTTGTTGGTTGCACTAATGTGAGACTCACCGAGGGTGCTGAAGGAATTGCTCCTATAGAAAATTCTTATTTCTTTGTTGTTCTCTGTATCACATTTTATGGTGCTTATATAGAGATATATGCCACTGACTTTATTGAAAAGCCAACTAATCAATCTAAACAAATTAGGGAACAACAAACTGACTTACAATGGGAAGCAACAAACTAACTCCTAAATAAACTAGTTGAGAATATCTCTATTTATAAACTTACCTGATTGTCAAATCTTAGTCACTTTTGTTGCTTTTTCATTCTTGGTTTGGCTATGCTTCCTAGTTGCATCTTGTTTGGTATTGGCGGCAATAGAAAAAGAATAACATTCCCCCTCACCAACAATCAACTTGTCCACAAGCTGTACCTCTAGAAATATTTGTTTAAATTCTTTCAATTATTCATATGAGAAGTCTATAGCTAGCCTAACTACCCAATGCACCAAAATTTCACACACTCCATGATTTAGTCAAGCTTTGATCATTTTTTAGCAGCAGGGATGACACACCCATGTAATATCTCAAG
>21nt_Phas-455
AGCAGGGGATACTCTACTCTTAATTAAGGGATCACGGTGATAGTGATACCAATAATACACCCTTTAAAAAAGGGTGTACAAAATAACTAATAGAAAGTAACAACAAGGCTCATGGAAGCAAAACCAGGAACAAATCAATTTCATTGATATCATACATGCTTGTTAGAAGCAAACAAAAGGTTTATATGATATGTGACTGGTTTTTACCTGCAAATATACATGGACAAGGCATAGCATTACCACTAGATATAGAATGAAGTCATGTTTAGTTCCTCACAGATTACTGCAGTTTCGACTAGACTTTTTTCTATGTTAATGGAGGCTCACACCTTAAACCAGTTCTTCATCTTCTAAGGAAGGAATTCCATGTTTAAGATACAAATGTGGTCATAGAAAATAAAGCAACAGGGTTTCTGAGTCTATGTATGCCTCCAATTAATTGACCAACCTTTACTAATAC
>21nt_Phas-458
GACGGTGAGAGGTAAGAAGAAGAGCTCGTGGGGGTTCGATGGCATCAAGAAGTGGACGAAAGCCGGTGCCTGTAACAGTGGCGAGGCGGCAGCCACCGGTGAGCAGCCGCAGCATGTTCCTCCGCGCTCATCTTACAGCGAGTGCCAGCTGGAGGCGAGCCCCATGGCTGCTTCTGGACCGGATGCCAAGAGGGCCAAGACGAGGCTGCACTCGGACACGGACAATGAC
>21nt_Phas-459
TTAAAAATAGATTCTAAGTTGATTAATTTACGCCTCTTAGATGTCCTGGTCCTCTCAGACTATATATACATGCCTAATTCTGACGGTAACATGTCTAACAATAATATATTTGGGGATGATGTATTTGTGTTCGCCGATTTTTTAGAACAGTGATTGACTCTGATTTATATTGCAAGCGAGTAACAAAATGCATGGTCTAGAGACAGTGAAACCATCCTAAGGTCACATTTTGACAAGATGtttttttGTTGGCATAAAGTCATACATCCAGCGCAGAAGCTTCTTGATGAACTGGTCATGGTTCTCACTTTGGTCATTGGAGCTTTCGGTACTAGCCCCCTTAATCGTGTTGCGAGGACGGACATAGGAACAACCAAACTAGTAGATCATCAGCTTCAGACCTAGATGGTGACCACAAAACGTGCAAGGGACTTCTGTG
>21nt_Phas-460
ACATCCTCACCATAAAATTAATGCTCGTGTCTAATTTTTGCAACGAACATGCTCTGACCTTCTTTTATCACTTCTATGTACCATTTGTGCAAACAATACATTTGTGTTTGCTGCTGCTTGACAAAGTCATGTGTGACAAGAGGCTCGTTGACCTTAAATATCCTGACTTGAACTCCTGGTTGTATTGGCATGAGTTGAGTAGGAGTGAGACCCGTGTCCATAACCATCCACACATTATGTTGACTGTTTTTGAAAGCACGACGAGCGGGAACAAATActtctcgaatatacttttcttctcgaataacttttGGATAGTGCGTCGACCTTAAATATCCTGACTTGAACTCTTGGTTGTATTGGCATGAGCTGAACTGTCCATAACCAACCACACAATATACTTTTCTTCCCTTTCTTCTCGAATAACTTTTGGATAGTGCGTTCATATACTCTATTGGCCTCTTAGTTTTATATATAATATAATGCTTCTTAACTAGCCATGCCGACAAAGTGATAAGCAACATTTTGGTCAACCTTTTTCGTTACCCTACAGATTTCTCAACTTTGGCTTCTTCTAAGTCAAGCCTACCACCATGCCTCCTTACGAGGGAGGCAGCTATCCCAACTTCACTGTTGTGCCGTCTTGGACTTTATGCATCTCGCTGTTGAAGGATCCACGAGTTCCTACTGC
>21nt_Phas-461
CAGGGTAGATGAATGGCGTCAATCATCTGGTGTTTTATATGACAAGAGGGTATCACATAAGCTAAAAGACAAGTTTTATAGAACGACAATTAGACCTACTATATTGTAAGAGACAAAATGAATCTATAAAACGGCGACATGTTTAACATATAACTGTTGCAAAAATATGAATGTTGCGTTGGATTTATGGCCATAAAAAGGGATCGAGTCTAGAGCGATGATATACGTGATAGTCTCAGGGTAACACTAATTGAAGAAAATCTTCTCTAACATCGGTTAAGATAGTTTGGACATGTCCAACACAGACCTCCAGAGGCACCAATGTGTAGTGGGGGTCCTAAATCACAATAGCAATAAGAAGAGAGGAAAAATGAAGACCGAAGTTGTTATGAGAAGAGATAGTAAAATGTGACATGAAAAATAGAATATACCTAAAGATTTAGCCTTGAATATGAACACATGAAAAACAACTATCTATATGTCCGAACTTTGACTTATGTGTTCTATTGGGTTTTAACTCTAGCCTACCTCAACTTACTTAGAACTaaaaaaaaCTTCATGGTTGTCTTGTTGGATTTCTTAGGGCCTGTTTGTTTCTGATTTACTCCGACGAGCTTTTTGAGAATCTAGCTTTGGGGAGAATATTAGTATCATGAGGATTACACGTGGAGTAAGATGGATGGGTCTATAGGATTTAGGATCTAGAAAATGATGGATTCTAATTTTCGTGACGATTCGACCTATTCTGTGTTTACATTGGTTTAGGATGATTTTTTACCAAAACGATTCTTACGAAACAAACTCAAAAGTTAGGCGTTTGTCGGTCGCAACAGCATGTGACAACTAGAATCTGGAAATAAGCCGAAATAAAGACCCATAAATCAAGCCTATTGCCATGGTTTCGTACCATGTTGGCAGGTTTCCGAACATCACCAGATGTCTGTAGGGCTGTAACACTATCTTCGGCGGTATACGTCTCGCTATAGAAGGATTAAAGAGTTCCTAGTGC
>21nt_Phas-463
TTCTAACTGCTACCCAATGAGCATTACTTGAGTTTGATTAATACCTGCTTATAACACTTAGAGAACATGAAATATCAGGCACGTGTAGAGCATGACATACATGATAGAGTCAATAGCTAGGACTGAAGAGGTTTCCAACCCGAACTGTAGTCCATGTAGTGGTGGTGTCAAGTAGGCCACCATATGCCTCTTTTGCTTGGTGCATGTTTGATAATTTTACTAGGTGGAGCTATGTGAGCATGACTGGCTTTGACCCAAGATTATGTTGCATCTCAGTTTCAGAAAAAATGTTCCATGGAACACCACTCTATGTGTTCTAACCATCTCCACTTCAATCTCTCAAAATTTCCTTGCATTGGCAGCCAAAATGATGCGCCACAACTTTTCTGCAttttttttGCCATGGGTCATGACACAATGATAATTTAAGTATGAAAGATGTCCACTATTATCACTCAAGATCAGTTATATTGATGTAGACCAGATTGGGTAGGTGAAGGACTAAAAATTGGTGTATTACAGGATGGAGGGAGTATTGAAGCTGTTCGACTGCTCTTAAAAGCATAACTGCAATAACTATAATCTTCTCACATTTGTTTAAACAACAACAACTAGCTACAAAGTAGCTTGAACGAACAACTTCATTAGGCAATGGACTTGCCGCGTCATGCTCCTAATGACACTGACTTGCAACAGAGCTTTTAGGATGACAAAGCAGTGATTAACTGTCAAGATGACAAGCACTGCAGAGATTTCCAAAATAGTCACATCCTTCACACAGCAAACAGCAAACGTGTACGATTTTGTAGCTTAATGTATATTCCATTTAAGCAAGCGGAGCTATGCGAGTAGCACTCTTTTTGAACCCAATTCCTGTTGC
>21nt_Phas-464
CATGACTTCTCAACATCACTCGGCATTTTCTTGATCACCTTTGTCGTGTTCTGCCATACTTGTCTTATTAGGCAAACACTTTGCACATATTTGTAATTTTTAGGTGTTTTTCATGTCACAAGGAGAACCTAGCACTTTATAGCGAGGATGTACTGACACGGTACAATATCGCATGCATTACTGTTGTCCTTTTGAGCGTTGGGCAATTGACACAGGAGATACATTCATTTAGTAAGTCTAAGCTGCTAATTGTTAGGTGATGGTAAGAGAAAGCTATCTAATAACTTGTTTGAGGCTATTAGCTAGTCTTATTTGGAATAATTTTAGCTATTAGTTACTATTGGATTCTCTAGCCATTAGTCGAACTACTGAGGCCATGCATGCAAACACCGTCTGGGCCTGACCTACACAACCATGGATGTCCATTATCAGCAAGCGAAGCTGCATCAGCACATGTCCCTTCCATCTGAATTCCTGTTGC
>21nt_Phas-465
ATTTTCTTTTTCTTCCCAGCCTGATCTAATACATGCACAATCATTGTGTGGAGCTCATGTGGGCTGCAATCAATACATGCATATACGGGACTAGGCTCAGTCGGCCATTGATGTGGCGGCAATAAGGGTGGTAATGGATTGTGATCCAAATAGTTCTTCACAAAATGTCAAGGCCCTAAATAAATTATAGCTCTAAAATGACTAGAAATAGAGCCCGATCTTAACCCGCTTTGATCCTTAAATCTTATAGTGCAAAATTTATAGCTCATTGTCAGCCCTAGGCGGCAATAATCGCCGGACTTCTACTTTGCCTTCCGAAGCACAATCATTGTGTGGAGCTCATTGAACAACATCAGCGTCAAGAAGGCAGCCGGAGTTCTTGTAGCTAAGCCACGCTGGTTCCACTGTACAACCAACGAAGTGGTTGCAGCAGCGCCGTAGCCAATGCGAGTAACCAATGTGATCACCAGCCTGATCTAAACAACTCTATCGCAACATGTAATGGCACCATGCACATTTTCTTTCACCAAGTAGTGTTATACGAGTACGAATCTCCTCGACCTCG
>21nt_Phas-466
GAGAGTACCACTTACTTGGCCCTACGCGGTGCAAGCAAGCATGCAACATGGACATACAAAACTACAAAATGGATCTCTATGACAGCCTCACCATTACAACAGTTTGGAACGACAGAATTAGTTGTGTCGTATCTTTCTGAGCTCCATATGAAGGAGCTCAGCATTGGTCATTATGCTTCAAAGGGTGTTGTAGTATCAAGAGATACTATGTTGACATGATTCACAACTCTGTGTGGTGTTTGTTTTGGTTAAGTTCTAGCCTCAGCTTGTGTTAAGCCATAGATAGATCACGAAGGCCATGAGCTGAGTTTGATCTGATCTGCTGTTCTAGTGAAGGCATAAAAATAATTGTATGTAGAATTGTTCTATTACCCAACAAAAACAGTTCTAGTACCTGGTAGTATTGAAGAACAATTTAAAGAGAACCTATCTATAATCAGACTGCACCACAACACACATGCACTAAAAATAAATAAATTGTGGTTAGCAGGCTCAATTAGGTGTGGGAAAAAGATTCAAATTTGTGAGCTACATGTGTATTCCT
>21nt_Phas-467
GAGATTACCAGTGACTTAGCTCTATGCAAGCTCTATGCAGTTCAAGCAAGTATGTAGCATGCACGTCGATAGCTCTGTGCAGCCAGGCGATGTAGGTGATGCCAAACAAACAACTGCACAATGTTAGGGTATGTACAGTGGTGTTTAATATGGGATGGTTGTTTCAGCCATCTCTTTGGCTTACACATTAGTCTCTTGTTTAGAAAATCCTAACTTTCATTTCCTAGTTGAGCCCGAGGTCCACATATGCTTTGAACCTACGCGTCTTTGTTTTGTAATCTTCATCGATTAATCTGAGGAATGGTGATCAGTACCACCCACGACTTTGGTTGGCTCCCAATATCAGTTTTCATTCTTGCTGAAATTTGGAGTCTCTTTGCTTTTGTGTTCTTCCCTCTCCTCTCTTGTGAATTTGTGAAGAACTTTCAAATTCTTGTTGTTTGGGTGCTGTTGCGGATTAATTTGTGGGGAGATAAACTCTTTGAATCACTGCATACCCTAGTTAGTGCAGTTCTTGGTCGTG
>21nt_Phas-468
ATCCTTTCACGTGCTATGACCATAAAAAGCTTATTACTTGTCCTGAGGCTAATTATATATAGAATTGTCTACATCTTCTTCAATAATATAAATTCAATGATGAATACAATCattttatcatttatatattttttataatttaaaattttaCGAAAAAGAACCTACAATAAGGAACAAGATAAGGATACTTATGTTGCACCTCACCATGGCAAtggtattccttttgtgttcctcgtgacaatagtagtggtattccttttgtgctcctcgtgacactagtggtgACATACAAAGCTAGCTTAATGGTTATGCTTCATAGCAGCGTTTATTTTGGTTCCATTTTATGAGCTCATGCTCCCACTTGATGAGCTCCCATAGGAAAACGCACACCTGATGTGATCATTGCACTGATCTACACAGAACTTCTATAGCTCCGTGCATGTTTGGCTTGGACCGGTGGATCTATATGAGCACAAGCTCGCATGACTCGAGTTCCTGTTGC
>21nt_Phas-469
AGAACCACAGTTGTTTTGGAGGCACGCCAACAAAGTTTAATTTGTACACGATACGTGACGTATGAACAGCTAGCACCATATCAGCATGTATAGTACGAGCGGGAAAAAATAAGACTATAACCACTCGTCGTGAAACCAAATCAGAAACGATGGTATAGCTACCTTTTCGATAGTTACAGTCAGAAACAAGAGTTTGGACCCGTCGCCTGCTGTCGGCCGTTAGTCGTCTTAGCACATCACTCAAGGGTAAGTGAAGGTTAACTATTGCAAACAATTATTGATTTACGGTGAGATCATTACTACTCGTTTACCACTTACACATTCTGAGTACGGCATCACTATGTCGCTACGGTTAACCTTCACTTACCCTTGATTAGTATGTCACAAAATTACTACTCGTACGACATTACTACTTGCACATTCTTAGTAAGATCGGAGCCCTGCTCTGTTAAACGCTCACAAGTTGTGAAAGCACAAGAATTCTGGCTGC
>21nt_Phas-470
GTCTTGGTTACAGAATGCATTCGATAAAACTGTCCATGGATTAACCAGCTTGTTGAGATGGATACGCTTAAGTAGAGTATGCTTCATTCAGAATCTAGATGTGTTTGATTTGTTTTACACAACTATCTCATAGCATAATAGGAGATACTCTAACTCTCTTGAAGGAACAAAGGAGCCTACAAACTAAGAACCATACGAGTATTATTACCTATGAGTGCTCGGCATCGACTCCTGACTACAAAATAAGAGACATACGAGTATTATGTCAAAGCAAGCTGATCCTTCAGCAAAGTCATTGTTTCTCTCCCGGTGC
>21nt_Phas-475
AAGCAAGGTGGAGATTTGGCTGCTGATGTATACTATACTGTGGTCCACGGTGTAGCTGAGTATGAACCATGTCATCCTTGTGTCCATGAGTAACACCTTATATTCAAGAGTCAAGAGCAATGAGCATATGCCTTACTCTAGGGTAGGAAGAAATTTTGTGGGAGCTGGTCTCCATTCCTACCTCCATGCACCATATCATTGCAGATTGGGGACACCTAGCTCGTCACATAAAACTTGGTTGGGCCACGAATGTGAGGACGGATAAACGACACTGTTCCATGGAAGGATGCTGTTACCATAGACCCTATCGAAATTTTCATCCATGGTAAGATCCTCATGGGTATTATGGTTATGAAGCCAGAAAATGGTATGTACTACACGTACTCAGAGCTAACTTTGGTTTTGTACTGGAGTTAGTCTTGTCATACTACCCACGCTAATTTTCTCTAATCCCATCGATATGTTAGTGGAGTTTTTATGTATATTTATTACTCACTCTGTT
>21nt_Phas-477
GTATCCGGAAGAACGTCGTCTACGACGCAGAATGTTGGTGGAGAAAAATAATCAACCTATTGGGAGCACATAGGTGGAGCCGTGAAGTTAGTAATTGTGCGGTGTCATGTCCCGCAACCGCGCTCTGCCTTCTTGCCTTGTCCCACACCGTCTTGATGGATACGTGAACCAGTACCATGCTGACACGCGCGTGAGCAGCAATGGGAGCACCGTGTCACCCATCTATCCGGCGGGCTGTCCGTGATAATGAGCACCAGAAAGCCTAAATACTGCTTGCGCACATATTCTTTCTTTCCGTTTTTTGGGGCAGTGGAGCCAAAGTGAAAGTGAAGTCAGTACTCCATGTCTCTATTGTCTGCATCACCACCCAGTTCATCCACACAAGGTCGATGCTAGTGTCGGCAATGGCAAACATCTGTGCTACGTCGACGGTATTGAC
>21nt_Phas-478
GTATCCAGAAGAACGTTGCCTACGACGAAAGAAGTTGACGGAGAAAAATAATCAAGCTGCTGGGAGTTCATAGCTTGAGCCCTAGAGCTGGTAACTACGTGGTTCTATGTCCCACAACCACACTGGGTTCCTTGCCTTGTTCCGTGCCATTGGGACAGATATGTGAAGCCGCATCATGGTGACACGTGCGTGGAATGTGAGTACAGTGCCACTGATCTCTCCAACAGACCGTCCGTGACAATGAGAATGAGGAAGCCTAAATACTGCTTGTGCATGTATTCTTTCTTTTCGTTTTGCACAGTAGCACAGCCAGCATGCGCTACACCGATGGCATACCGATATTCACATACATTAGATGACTACTAAAATAGCCAAGCATAGAATAAACTAGTGATATGCCCGTGCATTGCTACGATTTCTATATTTCACATAAGTAGACTTTGTTTAAATTGATAGTTCTTTAAGCATGTTCCAATCCAAGAGGTCTATAGCCAACATATCA
>21nt_Phas-480
GCATGGGGAACAAGAAGTCTTGATAAAACAGTAGATTAAGAGCCATCATCTGGTGTGCAgttctttgtgttgcttcttgtttgtgtgctgttcttgtaggttgaaactaggttgtgtgtgtCTCAACCAGCTCTTCATCATCTCGATCATGCAAGAGTCGCATCTTTTGAAACAATCGCTATACAATTAAATCAATAAGTTTTCCATATTAAGTCTGATGGAGACAAACAACCTTTATATCAGAATTCTAGAGCTCGACTGAGAACTACAATTTTGTGGTTAATATTTTTCTTATTTATAAATGTTTACAGGATCAGACATTCATCATAAGATCACAGAACCATTTAAAAATCAATTTCTGAtttttttttAAAATTTCCAAAGATGAGTAGTTGTTAAGAAGCCTATCTATGGAAAACTCTCTCTTCAAAGCCACTAAATAAAAGGATTCTCTCACATTCAACATCAACCAACCCATGTCATTTATAATGGGTGCACGTGGACTTGCATTTAACCGTTTGTAGACCACACTGCTCTACTTTCCATGTATATATATGAACTTGAGTACCCAAATTCAGTAGTAGTGAGAGAGTAAGAGTGTGTGTGTCAAGGAATAGGCGAATCTGAGAAACCCATGCTGCTAGTGCAGGTGCTTTGAGATAGGAAAAGGAGGCATTTGGAACATTATCCCATGGCATGTCGATGATGTGGATACAAAGCTATACACATCGTCGATGCATTAACTTGATGTGGCAATCAGACAAGTTGTGCTCGCAAACGTCCTCAAGAGCACCAGTGGGCACATCGAATATAGGCGTGGCACCGACAATCGCTGAGAAGATCCAGCAACTGAAGATGATGCGGAACACGTCGATCCGGCTACTAACCTCGTTGATCACATAACTGCAGGCCATGGTACACTATTaaaaaaaTAAAAGATTTGTAAACATTTATGGTGTGTATACACACACACATTTAATTAGCTAGCTTTCTTTTTGTAATATCAGTTTATTGGTTTCGATGCTTTCAAAATTCATTTTTGTGGTTACTATGGACAATATATATTAATTAGGGACAATCAGAAATATGTCAATCAAATTTTGCAAAATTAGATATGGCATCAAAATAAACTACCTATCTAATTTTGTAAAATTTGAGTGGCACGTTTGAAGAA
>21nt_Phas-481
GCATTAGGAGCTACATCCGTTAGGTCAGCAACAAATCTAGCGTTCCAAGACATTCTGACATGTCTCTAGCCACTTGTACCGAAATCAATCGACTGCAACTCTCCTCTAGTTATCTATCTGATACTTACAGTTGTTGAGAGTCCTATGAGCCAAGAATTGAACAAGGTGACTAGATGTCCAATTCAATTTTCTTTCAGTTTCGGCAGTTATCCGTTCATTTCCTGACGAGGTTGATAAAATATAATCAAGATTACACCAAATAATATAGCAGAAGAGACACGGAAGCAAAGGAGCGAAGGGAGCACCGAAGTGCAAGAAACTGCAACATGGAGATGATGAAACAAACAAAGAATGTCACAAGTTGATCAAACTACCTCCAAAAATCATGATATTTTGTGTAGGGTTTTAAAACATAACGATAAACACTTCTACCAAAAAACAGCTTAATCGGAGAAGGTTGGAAAACCAATCTACGTTGGTTTATAAAACCGGTCTAGGTTGATTTTTATATTGTAGTCCATAGAGAAAAATGTTTAAAGTCGAT
>21nt_Phas-482
ATTGGAAATGTGAAATGCTTCATATTGTTGACCGTAAACATTTTGGTAATAGGTCATGGAGTCATGTCATAGCACATATTACGAAGTTCATATATAAACAGACCTCATGATTGTATGTACAACCCCATTTAATACCCTGCCTCTTGAGGGATCTCTAGGAGGTTAAATGGAAAAAATACAAAAGATATAGACTCTTCACGAAGAACCGGTCTCTATACGTCTCTCCATGCATATAGTCTCTTAACTATATTTATAATGTGACTGATTTTAAAGACACTCCATTGTATCATGGTATTTCTTAGGTGTCACTTGTATTTAGAAAACCGATCAAGAGGCTCTACGTTGTACATGTACTAACTCATAATCACGTACAAACAGGTAATGAACCAATCATGCATCTTTCTTGATGGTTGCATGTTCGATGCAAGAAATGGTCTTGCCATGTCTAATTCCTGAGTGC
>21nt_Phas-483
GGTCATTATTTTGTCATATATACATGGAGGAAATAGTTTTATTCCAGTAGAAGTTGTGACATTTCAAGCACGAATAGAGAAGTTAATGTAACATATTGGCAACCAGAATGGATCTTGTAGAACAGAAGTGAACATAGTGTCCTTTATAGACCTTGCAGCACAAACCAATTGTTTCTCTCTTCTGTTTTCCTGCTCGCCTCTTCCAATCTTTCGTTTGTCTCACAAAGCAATTCTTTTTCTCATTTCTCCACAGACTTTCTGACCGTCCACGTGCTAATCCCTCGATTTCTCTCAACAAAGTTCTAGACACTTGTAGCTGGTGCCCCTCGGTCGGTTGTGCAAGGTTTTTGGCTCGTTATGTCTTGTTCCTGAGTACCACACATTCCAAGCAGTTCATAACTTGTCATGTTGATCACACGGGGGAGGTCATGATGCTTTACTGTGCTAGCTCATACGTGTG
>21nt_Phas-484
CTCCAGCAGCTTCCTTATCTCATTCTCTTTCACTCCCCATTTCAAACTCTGCTCTGCAATCAGTGTATTTATAGTGCAAAACAGTGTTTTGGACGACTATATAGACGTCCTTACTGGAGTTGGCCTCAGAGAACCATATTTAAAAGTTCTTTGGCGAGGAAGAAACTTGTGCCTTCCGAACAGGACGTCGTGTGAGTCATTCTAGtttttttGTCAGATTTGACTAAGCACAAATAAAGTGAGTTACTAGTAGAATAACCAAACATGACAATATGTGATGTTTCAAGGATGAACAAAGCTTGGCAACTAGAAGGGATCGAGCATGGCGGAAGCGGACCGGGTGTCCTTTAGTTACCGCCGTTGTAGGAGAAGATTGGACACAAGCAACAACATGCATCCAGTGAAGCACAACTGAGCAGACCCGTCTCCGTTTTCTTGCTCTGCTCCTCCGTATCTCTCACAAACCAACGGTGTGTTGTCTTCCTCTCTTTTCTCTTTTGTCTTCCTGGGCGGCGTCCACATGCCGACTCCAGACATCCACATGCCGAGTCCCCCGTTGCTGTGAAGGAAGAGCACCTGATGTTCGCGGCTGGTGCCCCACGATCGATAGAGTGAGGTTTTTGTCTCGCCATGTCTTATTCCTGAGTGCCGCACATTCCGAGCAATTCATAACTTATACGTTGATCACACACGGGAGAGGCCATGATGCTTTATCGTGCTAGCTCGATCGTGT
>21nt_Phas-485
GTTCATAAATCCTATGGACACTTCATCTTCCTCCACGTAAGCCCCCATAATATTCAGATTCTCGTGATAGCTAGTTTATGCATGAATCCATATTATCAGAAAAGTTCTTCaaaaaaaGCTCTACCAAACAGACCATCGAGTGAGTTATTACTAGCACATGAATGTAAATGAAGAGAAACTATGATGTTTCAAGCATAGACACAGAAGTTAGGGCCCCTCAATCCACTCCAATCATCTTGCTCCCATAGATACCATTAATATATCAGCTTTGCAATGGGAAGGGATCGAGTATGACAGAGGGTGTCCAACCACGACTCTATTTTCATTACTTCTTCTACATTGCCTCTATTACAAGTTGCAACATAGCATGCAGACTCGCTGAACCATCCGTTGCTGTGAACGAAGCACCATACCTTTGTGGCTGGCGCCTCACGATCGATAGTGCAAAGTTTTTGGTTCGCTATGTCTTATTCCAGAGTGCCACTCATTCCAAGCAGTTAATATTAACTTGATATGTTGATCACACTGAGGGAAGCCCATGATGGTTTAATGTGCTTGTGTGAGG
>21nt_Phas-486
TGTAAAGAGTTTTTCGGTGAAGACAGCAGGGCGTAGTCATAAGTCACTCTAATCAAGGATAGATAGAGTGAGTTAATAACATAGGGTCAGCCGTTGCAGTTCGTTGATTATAACCTACAAAATCAGACACaaaaaaaTAGACACGATCTGCAAGCCTGACAGCAACGAGTGAAATACAAGCGAGCAGTCATCTCGTCTCCGTTTTAATGCTCTCCTTTTCTGTTTCTTTCATAGATTTCTCCTTTCTGCGTTGTCTTGCTCACCGTTCACGCACCGAGCCACCCGTTGGTGTCAAAGAAATTCTAGATCAAGGCAACTAGCGTGACGCGGCCGGCTATGCAAAGTTTTTGGTTTGCTATGGGTTATTCCTGGATGC
>21nt_Phas-487
TACATACATAGCATTTATATATTAAGCTCAATAATGTGACGTTTTATTTCGGTTTCTCTTGAAATCAAACGGAACTTGGCAAGAACCATTGCGACCTTTGTGCCCAACTTTACCGCATCTGCTGCTGTTGCGACGTCCAAACACCATCTGAATCTGACTAGTTGTTTGGCTGATTCGTAGtttttttttttGGGTTTGATTGTGACCCGATCGCAGTGCTACCAGATTACCTTAGTTTTTGTTTGTTAGCAGTAGGATGCAGACGATTGCTCCGGGAACAGGCCGGAGCCTTCAGCCATCCGGCGGGAACATGCGACGGCCAACCAAACAGAGAGTTGCCTACTAGCCTCGTGGTATCCCCCCGTTCCATTGGCGTTATCGTTACGGTGCTGGAACCAGACGTCACCTGAACTGAATGTAATGCCGCTGTCGTCGAGGAACAAGTGAAGAAAACACCAATGCTGTTGCTTCAGCATGGCTTTCTCTGCTGGCTGGTTGCCACCAAGACTCGTTCAGCTGAAGCTCTTGTCTGAATGTTGCTTGGCTGTGGCTTGGGTTGACATCAGGAGTTCAGGACACGCGAAGCTCAGGCTCAGCTGTCACTTCTGGTGGCAGTTTTGTGTGGCCAGGACGCTCTCGCTGGCTGAGTGGAGGCGAGTGTGCACGGCCCCTGCCCTACCCAGTATGGCTAAGATGAGCTCTTCCCACTCCACTCCACTGCACTGTTTGTGTGTCCTGCTTTTTGTTTTTGGCTCTGGAGTTGGAGGTGATGCTGAAAACGAAGTTTGTGAATGAAAACAAAGATGGGGCTATCCATATTGTCATCTTCTTTAAGGTGTTTGGAGCCTCACGAATCGTGACGACAGGATGTGAGTGAGACCTCACTCTGTTCGCTATCGTCCTTGCCTTGTCCTTCCTTTTCGATCTCTTTGGCTGCCCTGCCCACTGCGTTTGGCTGACCATCAACAGCAGCATGACGCCAATGCTGTGTATGGCTGCCACAAAGAATGAGGGTGATTCCTGACGC
>21nt_Phas-488
TAAGATAGAACACCGGACAACATTTATTCTAATGGAGGCCAAAGGCTTTGAGCAAAAATGGTTAGATTGGATGAAGATTTTATGTTCTTTAGGAACCTCATTAGTGCTACTGAATGGTGTTCCTTGAAAGACCATCCATTTCATAAGGGGAGCTAGTCAAGGAGACCCTCTCAGACCTTCTTTTTGTACATGCAGCTGATTTTCTTTAATCCTTGATAAATAAAGACAAATATTTGGGTTTGCCGAACCTTCCAATTCCTTTGGATACAAACACTAACTTTCCTGTGGTCCACTATGCAAATGACACCTTAATTATTCATTTATTATTGAAGAGACCTGACAAATTTTCTTTGCTTTTTCCGTAAGAAATCTGAGTGGTGTTTGGTTCGTTTGTTCAGTCATCCTGATGAATGTGTGTAGCTAAAGCAGTGCTGTGCTGGTCATTGTTTTCGTGTCATTTTCCGCTTTCGGATGTACATGCCTAAACTGAATAGGACAACTAAAGCCTAAATGTAATCAAAACTTAAAACTAGGGACTAACTCGAAGAGGTCGAACACGTTGAATTACTTTTGGGTAAAGTAGTTTGCATCGACACATAATGTGATTCGGACAACAATTGAAATAAACTACTAAATAGGAGAGTAGAACTAATTCTAATGCAACATTTCTCTCTGCAGCTTGGCGACAGTGTACCCGCTTATCCTCAGCAGCTGGATGATACTGTAACCATATTGTATCGCTGCCATAGACAATGACAGTAATAATTCCTGACGCCTTCTAAACCGAGGGACTGAA
>21nt_Phas-489
GACGTTAGGGTTCTCAGCGTCCCCACCACGCTGTAGTTCGCCGACATCTTCACCAAGGGGTTACCGTCGAGTGTATTTTTAGACTTTCGCTCCAGTCTCAACATCTGTACAGGATAGAGTTGCGACTGCGGGAGGTGTTAGAACTGTATTAGGGTTTATGGGGTCTCCCTTGTACATTACCATTTCACCCCTCTGTTTGTAATGGGCCAGATCCAACTCAGTCTATTAATATAGAGGCCCACCCTAGTGTAGGGCTAGGATTTCCAATAAGCTCTATTATATTCAAACACCCCTCTAAAAAGGGGAGCAGAACTAGTTCTAATGCAACATTTCAGAATGCAGCTTGTCTACAGTGTGCCTGCTTATCCTCGGCACCAGGAAGACACGGTAATCATACTGCATCCCTGCCATGGATAATGACGATAATAATTCCTGACGCCTTCTAAACCGAGCGACTGAA
>21nt_Phas-490
GCTTTTGCAGTTTCTCTAACCATCATAACTTTTCTCCATGTGACTTTGACCTAGATACGATGGCTTCAAATAAGCCCTTTGTGGTTCTAAAAAACTGCAATTCTTAATAGGTGTCCACATATGTCGTGTGTGTTGGTCAAACATAGAGCCATTCTCAATTATTAACGAGACACGTCTGAGATATATATCAGTCACAGTAACATAAATATGAGATATTTTAGTAGTACCGGTTAACCAGATGGCGCAACAAAGGCATTGAGACAAAAGACTCGTAATATCCTTATAGATCTAACAAAAGTGGAAGACCTATAACATGATGCGGTCATCGACACTGACCTCACCTAGCGACCGGCCAGGCGTGACAACAATAGATTATGGAGATTACGACTGATCAATTGTGGAAGAACAAAAACTGTTGGCTGCATTTGCTCCTGGAGCCACCTTGCAATAATCTTGATGC
>21nt_Phas-492
TGTATCGGGACATAAGTTGGTTTTAGAAACATAGAAAATTTTGTGAATTTAGACAATCCCAAACACTGCCAAAACAACCAATATAATGGGACAAAGAGAGTAATTATTAAATGCCACTATAACTAAATCTTGTATGTTGGTTTGTATAGGACATCCATTAACAAAGACTATAAAGAAGATaaaaaaaaTTAAAATTAGAACCTTTCTATGTAGCCATAACAATCAATACGTGTGGTTGAGATAATCTAGAAGCCGTCTCAATCAATGAGTGAAAATCTCTATAGTCAAAGTGATTCTTTTCTTCAAGTGACTTTGACCTACATAGGGGGGCTTCAAATCCACCCTTCATGGaaaaaaaTTGCAGCTCTTAATAGGCGGACACAGGCCAGGCGTGTTTGTAAATCGTAGAACTATTTTTTAATAGAACATGTTCAGGTTCGAATCATACTTATATATCATAGTAATATGATTATATAtttttttAATAGTACTAGTGAACTTGATGGCTGAGACGGTGGAGGAGAAGAACTCGTAATATCTCTAAGAAAAGCAAAGGACTCCTGTATTCCACATATGATATTTGAGCCACCTTACAATATTGCTTAAGATGCTAAATAAAACCAAATCA
>21nt_Phas-493
TACTCTCCAACCAGCCCATTCAATACACAAGAGTTGAGCATTCAAGTCCTTACACTAGAGCAATACCTCCATTGTTCCAAAGTCTCCCAAGTGTCACATTCTAGTGTTTGAGCAAGAGATAGTGATAGTGCCTTGTGTGAGTAATAGAGGATAGTGCGTTGTTGCGTTCTTGTGCTTTTGAGCTTAGAGTTTTAACTCCCATTCAATTGTAAAGCTAGTGAGGGACTTCAATTTGTGTGGAGATCCTCGCGGAGTCTCTGTTCTCTCATCTGAGTAAAGAGAGGACTCAAGCTCGATCTGTGGAATTGCTTGAGAGGGTTTAAGGGAATTTGGTCTTTTGGGACACCTCAACGGAGATGTATGTTTCATTTGGAAACCATACTCCAGTAAACAAATCATTGTGTCATTTGTGTTGTTTTGCTTGCGATTTGTTCCCCCTCCCCCTCTCTAAGTTCTCTTTCTTGATCGTCATCCGAATCAATTTGTGTTGCTCCCAAGTTTATTCTGCAATCATAAGAGCAACACTAGCAAGAAGAACTCATCTCCCTTACTTTGATTGCTTCACCTCTTGTTCTAACGCCTAACTGGGGATTAAAGTTTTGTATTAAGTGTTAAATTTCAGGTTTCTCCAAATCACCCCCTCTAGGAAACTTTCAATTTGGACAGGCTAGACATGACAACAATATATTATAGAGATTACACTAGCTTGATCAACTCTAGAAGAAAGATTGTTTGCTGCATATGCTCCTGGAGC
>21nt_Phas-494
GTCTAGGGTTCAAATCTCTACTATATTTAAGTTGCCCAGGGAGAGAGACAACATGCGTTTGTGAATATTTTCTAGAGCAACATGGAGGGGCAACACATGTGGGTGTTTGTGAATATTCCTGGGCCACACATGGGCGGTCGCGCGGTGCATGGAGGAGCAAAGCATGTTTAGGTACAACGCACAAGAAACTCCCACTTAATTATAGTAGAGATATGGTAGACACGTCAACCAAAGTGTCGTCGAATGAGGTTCGATTCACGTTGATACCTCATTCTAGAAAAATGTATGATCCAAACAAAATACGAGCTAGTACACTCTCTACATGTATCTCGATCATTCTGAAATAAAAGAAAGTCAACAAGATTGATAAGATTTCCGGAGAAATATTATAAAACTTTCCTTTCCTGAAGACTTGAAGTAGATCAACAATTTCAAAACTCCGGCAAATCGAGGTCTAATGTCCACAATCAGTTCCTGATGCCCTCTACTCCAATGGACAACGAAGCATTTAGATGCCATGTCCACTTTTCTTGTCCCTTACCACATGAGAATTGGCAATGATTTAGGTGGCTGGATAGAGTGAGAGCTAATG
>21nt_Phas-495
TCATCAACTGGAGCTTGGAAGTGCATTGTGGGCTTGTGGCAAATCTCACAGCTAACTAATTTCAGATGGTGTTGAGTTCGGTGGCAATGCAAAGAAGATGACGCAAGATACCACTACAATTAGGGTTGGTATGGTTGAGTTCAATCTTTATTTGGAAATGGAAATGGGATTCGATTGCAGACGGTGGGAAGCAAACATATGTGTAATGGTAACGTATAATGGGTTGTGTTTCATTTTATCCAACAAATAACGACTCCTCAATCAACAAACATAGCTTGGTTGTTTGGTTCTTCATAACGTCCATGCACACACAAGCTAATTTGTTCAAACTCTTGTTGTGATAATGTTATTTCTTTTCATATGTCATCCATGAGAGCTAGTGCAACAGAGAGACACAAAACGAGAAGAAAACCTTGGCCATATAGTTGTAGGTAGCATGTTCACTTCAGCCATGTTTGCCTCCAACCCTTCCTGACTGCAAAGAAGTAGGCCGAGACAAATGCGCCATGTTTGGAACTTATTTGATCACCTAAACTAAACTGAAGTAAATGTTTATATATGATTGTGCTTGGTTTATTGCTACTACAGAAAAGGAAATGCAAAATCAAACATGAGAGGGTGTGCACTATAGAAAGAAAAGAGTGAAAGATTGAGCAACCACAACAGGCAGCACGAGATCTCATGATCCACGATGATAGCTACTGCTAGGCTGTATGGATGCCTCATGACCTTAAGGAGACCTTAATTAAAGAAATAGGTCATGAACTTGTCCATGCTACCCTTAGAAGATGAAGTGAGTGACGTTAGTTCCTGATGC
>21nt_Phas-496
ATTTTCCATCCGAGATCGTTTCAAAATTTGAGTTTCAGAATGTGAGCACTAAGAACTGATTTTTGGGACCATACAAAATGAAAATAATCAACTGCACGTTTACAAGTTTTCGAGGTCTTTAATCTGGTTGTGGTCATTTGTCCATCGAAAAAATTGAATTTCGAGATGTGAGAAATCCAAACATAATTTGAGGGAGTTAGATTATTTTAAGTAAAATTGTCAAATACAAAGTTGTACACCCTTTTGATATATACAATTTGGATGCAAAGTTTGTCTTTATCTAACTTGGTTTGAGAAAAAGAAGAAATTTATAGTGCTTCACCTATCTCTAGAGACGACACTCTGAACGATCATGCCCCGCCTGCATACTGATTTGTAGGGACAACATTGGACTCAGGCCCTTTATACATGTCTCAATCTCATCTGATTGTTACTGACAGGCTGCTTACTGACTGATGACCTCAAGGAAATCCTAAGGAATTAGGTGATGAACTTGGTGTCGTTGGCTCCAGGAGATTTGTTG
>21nt_Phas-497
GGGGATCGTATCCTGTGATTTGTGGCGATGCCCTACGTGAACCCGACCGACCGATGGATAGAACCTGGCACTTGAACTCTGCTCCCAAATCAATCGATGGCGTGGTTCTGCCCATCGGTTCCGTTTGCTGCCTCTGTCACCGGCCTCCTCCTATGCATCGTCAtccttctgcgtcctgcacgccgccgccgtcctcctgtgtcctgcacgctgcgccgccgCAGTCATGAGAAAGGGACTCAGGTACCTAAGCTTGCAGCCATGAGATGGAAAATTGTAGGTATGGTAACTAGAGTGCGGTGGAAGACCCTGAGCTCAGGTATGGCACAATTGCCGCTAAGACACAATTGCAGCATGTCATGAGAAATTGTAGCTATGGCAAACGAAATTGTTAATTTCATTCTTTCCCCAAAATTTCTAAAACTTTAGGTGGACGATTCAATATTCGAAATTTATAAAATCCCTGTGTTGCGTGCGATCAGCGCAGGGCGACCAAATTTGTCAGGTCCTCCAGGCCATCGGGGGCAAATCACGACGAACCAAATGGGGTTTCTGTAGAATTGCCGCCAGACGTTTGATGATGAAGGGATGCCTTAGATTAAAAGTGCTCACATGTGCACGCGAGCAAGATGAGCACACTGTATGATCCTTTAGTAATGTTCCTTTTGATGCACTATATCGAAGGCTTCTGGCCAATATGATAGCACCACTCATACATGAAGTTTTGGCTAATTTCCTCATGTCTCTCATTCCTATATGATACTATAATGCATCTCGGATTGATGTTCGGGTTATTTTCTCATATGTAATCTTCTAGCATACGGGGC
>21nt_Phas-498
CATCAGAGCAAAGATTTTCTCTTTGTTATTTTTACAAATAGAAATAGGTATCAAATTTCTAGATTATGGAACAAAACCGCATTATAACAATAAGAATTCCACGGGCCCTTTCCGCTCTAATTAGATAAAGGGGAGTAAGGACCTGCTAAGTTCCTACTTTTTCATGTTTACAATCTGGATCCTCTAATTACTATAGAGATGAACCCAATCCAGAATACTAACCGTAAAAGAAAACACCTATTAAACCAATCACAAGAATACCAGTTACAGTACCTATCAGCCCAAGAGGAAGTCTTCGAGTAGTATCGGCCATTTCCCCTACTTTCCACATTTTCTCAAGTGGTCATCCTAGAGACAAAAACAGAAAGATTTAATAAATATTTACCCTAATCCATCTCGAAATATTTGTAATGCATGGTGACATTTCTTGCACAGAACCATGCGGCAGATCATCGCAACCTTAGAGTTTTGGCTGTTCTCCTAATGC
>21nt_Phas-499
GATAGTCGATACAGGAGATGAGCCTATCACCGTGGATCAGCAGCCCTGCCTGCAGTGCACTAAGCCAGAACCTCGCCCTTGCAAGGCCAAGAGCCTGGCAGTCACTAACATAAGGGTTTCCCCATCCTCCATCAAGAAGACAAAGAAATTAAACACCCATTGTGTACGGCAGGAAAGCATTATAGGC
>21nt_Phas-501
GATAGACATAGAACAGAAGTAAGAACAGATAGAAAGGTGTGAGGTAGAGAAGATTAGGTCAAAGAAAAGATGTATCGTAGAGTTGGGTCTTACAAGGTCAAGAAAAGGTCTTGCAAGGTCAAGAAGACCTGATCTTGCGAAACCACAAGCATCACGATATGGAGAATATGAGGAAGGATAAAGATGGTGGCTGAAAAGCTCAATTAGGATAACGCCGTGCTGATGCTAGGCATGAAGCATCAGCTGAACTGCTGCTCTCGGCGTCCAAACC
>21nt_Phas-502
ACTCGTTCACAGCAAACAGCGGCTGGAAGCATTTCACGTCGAGAAGTCACCAAAACTCTGCTTCCCGGCTGTTTAGAGACTAATGGAGCAAGGAGTAGGTCCCACTCTGTCTCACTATCAGATTTTTCAAACCAAACATCATCCAAGACAAGCAGGAAtttttttGACTGTTGTAGTATGTCTCGTAGTTTGCACTGGAGAGTATCGAGATTATCGACACGTGGGCACTCCCCCTTTTTTGCGGACTCAATGATCTCCCTTGTGTGACGATGCACATCAAGTTTGCGCGAGATACAGATCCACATCCTGACATCAAAGCATTCTTCAATCCTCT
>21nt_Phas-503
TTCGTGCGTAACAGTTGGTCTTTGATTTCTGCTCCAGAGAAAGCATGGTGTTTAAAAAGAGCCAAAAACTCAGTATCATCCATGTTTTCCAAATGAATGACATGTTCTTGTTCACAACAAATAGCGGCCGGAAGTGTTCCACTTTGAGAAGTAACCAAAACTTTGCTCCCTGACTGTTTAGAGACTAATGGAGCAAGGAATAACTCCCACTCTGTCTCACTATGAGATTTTTCAAACCAAACATCATCCAAGACAAGCAGGAATTTCTGTGACTCTTGTAGTATATCACGTAATTTGCACTGGAGAGTATCGAGATTATCAACACGTGGGCACTCTCCCTTTTTTGCAGACTCTATAATCTCCCTTGTGTGACGATGCACATCAAGTTTGCGCGAGATACAGATCCACATCCTGACATCAAAGCATTCTTCAATCCTCTTGTCATTATAGACATATTGTGCTAAGGTAGACTTCCCCATTCCTCCCAATCCAACAATGGCCAAACCGGAGTACTTAGTTGAGC
>21nt_Phas-504
ACAAGCAGGAATTTCTGTGACTCTTGTAGTATATCACGTAATTTGCACCGGAGAGTATCGAGATTATCAACACGTGGGCACTCCCCCTTTTTTGCGGACTCAATGATCTCCCTTGTGTGACGATGCACATCAAGTTTGCGCGAGATACAGATCCACATCCTGACATCAAAGCATTCTTTAATCCTCTTGTCATTATAGACATATTGTGCTAAGGTAGACTTCCCCGTTCCTCCCAATCCAACAATGGCCAAACCGGAGTACTTAGTTGAGC
>21nt_Phas-505
ACAAGCAGGAATTTCTGTGACTCTTGTAGTATATCACGTAATTTGCACTGGAGAGTATCGAGATTATCAACACGTGGGCACTCCCCCTTTTTTGCGGACTCAATGATCTCCCTTGTGTGACGATGCACATCAAGTTTGCGCGAGATACAGATCCATATCCTGACATCAAAGCATTCTTCAATCCTCTTGTCATTATAGACATATTGTGCTAAGGTAGACTTACCCATTCCTCCCAATCCAACAATGGCCAAACCGGAGTACTTAGTTGAGC
>21nt_Phas-506
ACAAGCAGGAATTTCTGTGACTCTTGTAGTATATCACGTAATTTGCACTGGAGAGTATCGAGATTATCAACACGTGGGCACTCCCCCTTTTTTGCGGACTCAATGATCTCCCTTGTGTGACGATGCACATCAAGTTTGCGCGAGATACAGATCCATATCCTGACATCAAAGCATTCTTCAATCCTCTTGTCATTATAGACATATTGTGCTAAGGTAGACTTACCCATTCCTCCCAATCCAACAATGGCCAAACCGGAGTACTTAGTTGAGC
>21nt_Phas-507
CAATGGATCGATTTCAGATCCAAAACATTTAATGTCAAAAATTTTGGGATCTAAGAAATCTACTATATAGCAATAAAATGTGCAACCATGCCGCACTATATCTTTGATGCGACATTATTGGCTCGATGATCAGTGGAAAACTGTTGTTGTAGGTGATGACCTTCTTAGGTGGAGCGATTCATTAGTGGTCTGATGGTTGTTAGGCTGAGAATGCGCGTTAGGTTGAAGATACAACACATAGATCATCAACCAGTGTCACATGGAAGCCAGGTGCCACGTGTCGCATATGATTTTCTTTCTATCGCCACACCTAGTACACCTTTCATATAATTGGCTACATGTGGTTATGACAATGAGATTGCTACACGAATCCTACCAGTTCAAGCATACACATTATAGATTTTGCTTGACATATTGTGGCCCCTTTGATTCTTGAGAC
>21nt_Phas-508
CTATAAGAGTGAAGTTGAGATAGAAGCAATTTGTTTTCTTTCTCAAATTTATTTTTCCTGTGCCATATTTTGATAAATAAAAAAGTTATCACACAACATTTGAGCATCAACATAATTCAAGAAACTCAAGACAAAAGTAAAATAACCGACATGAGTGCAACACCTGCCAACTCATTGCACCATCTGGACAATAGAGCACTTGTTAAAGaaaaaaaaTGATGTGTGGCTTCATGATCAGTGGAATGTCATTGTTGCAGGTCACGGCCGACTTGGGGAACAATTCCTAAGTGCTCGATCGGTTGTTGGGCCAAGAATGCGCGTTGGGTTGAAGATGTCACGTGTAGATCATCATAGCGGGGTCGCATGAAAGCAAGGTGACACACCGTTGCATAGGATTTTGTGTCGGTGACCACACATGGTACATCTTTCATATGACTGGCTACATGTGGTTCTATCTCTAAGGTAGCTACACGAATCCTAGTAGTTCAAGCATACACCGTACAACTTTTGCTTGCCACATTGTGCTCCCTTTGATTCTCGAGAC
>21nt_Phas-509
TGCCTAAAAATACGATTCATGTCTTGTCCATTCACATATGCCAAATGTTGGTTGCTTAAAATATTGTTGTACATGCTTTTGGGATTCTTAGAATTATAGTTCAAGTAAGTTGGCTATGCATAAAAGCTGATTTGCTGGCAACCAATTTTTATCCTAGAGGAAGGCTGCCATTGATGATGAAACTTTATAACAACTCAGCATTTCTGGTGAATCACTTATGCTCTATAACAATATAGTGTTACGCCATATGTTTCCGTATGTATCTTTTATGCCTACTGAACTACTATGCATTGCAGTTCATGATCTAAATTTTCTAAAACAAAACAGATACAACATGAGTTGAACCATTTGGTCAGTTACTTTAGGGAGTGTTACAATGGAAACCAACGCCCAAGTATGTGTTTTCTGAATTACAATTACTAGGGAAAGGTAAATTGCAAGAACTACTTTTTCCCTATGTGTTTTACTTTAAAAAGCATTTTTCGTGCCAGCTACAAGGTTTGGCATGCTCTGATGGTGCTTTCTCCTCAGGTGTAATTTGCAATCCAAGGCTTCTTAGTCACAATTCTGTCAACTTCTATCTCTAAGGTAGCTACACGAATCCTAGCAGTCCAAGCATACACCTTAGAGCTTCTGCTTGCCACATTGTGTCTCCTTTGATTCTCGAGAC
>21nt_Phas-510
CTGGACAATAGAGCACTTGCTAAAGaaaaaaaTGATGTGCAATCGTTAGTGGAATGCCATTGTTACAAGTCACCGTCAATTCAGGAGAGCAATTCCTGAGTGCTCAGCTAGTTATAGGCTGAGAATGTGTGTTGGGTTGCAGATGACACATGTAGATCCTTAAATCGAAGTCGCATGGAAGCCGGGTGCCACACTGTCACATAGGATTTTCTTTCGATCACCTCCCCTGGTACACCTTTCATATAACTAGCAACATATGGTTGTATCAATGAGGTTGCTACACCAACCGTACTAGCCCAAGCATACACCTTATAACTTTTGCTTGATACATTGTGGCCCCTTCGATTCTCGAGAC
>21nt_Phas-512
AAAGTAAAATAATCATCACGATTAAAAGTCCTGCCAACTACTGACACTACCTAGATGATGTGCAACTACATCTTTGATGCAGGACATTACTAGCTAGATGATCAGTGGAATACCATTGTTCCAGATCATAGCTGTCCCGGGGGGAAAAAATTCCTGAGCGCTCGACTAGTTGTTGGGCCAAGAATGCGCATTGGGTTGAAAATGCCACGCGTAGATCGTCATACCACTTTCGCGTGGAAGACGGGTGCCACATCGTTGCATAGGATTTTCTTTCGGTACCTATCATGATTAGCTACAGATGGTTCTATCAATGATGTTCCTACATGAATCCTACCAGTCCAAGCATACACCTTAAAACTTTTGCTTGCCACATTGTGGCCCCTTTGTTTCTTGAGAC
>21nt_Phas-513
CATTGCAACACTGATTGACATTTCCACACTTATGGTATTTCCATGGTGAACTACAACATACCATCACAAAAGTAGAGCACAGACATGCTGCAGTGATGACCTGACACTAGGATGCACAAATTAGTAGCAAGATATGCAACATAGAGCACATGGACGACTCGAATCCTAATCGGAATGTTGCCGACACATCAACGCCTTTACAATGTAG
>21nt_Phas-514
GTCGATGTACATCCCGTACTCCTTCCCTACTTTCGTATCAATGTCGAGGTCCGTCCTCATGATCCATGCTTGTGTTGTTAGGATGGTGATCGTGCCATGAGCATCAACCCCATGGTGTATATCACTATGTCTTCTACATGGATCTAGGAAGGTTTGCCTCAtttttttACGAGATATGAAGCATACCGAGTTAGCTACTTTTTCATGGGTAGCCTTGTATTCCTCGAGCCTACCATGCCTAAAGTTTGGCTCTTGTTCCGGACATGAGTCACATGACCAATGGAGCATGTTACTTCTCATCTGAACCATATATAGTGTTCAAAGTTTGGCTTTGAACTACAAGCAAAAAGTAAAACCGAAAACAAGCATGACC
>21nt_Phas-515
CGTGAACCGACTTGTAACGGGTCCAGACCTCCCCTGAAGGGCTACGATCGATTGAACCCCCACAATCGATCAAATCAAATCTACTTATCGTTTTTACCTTATGCATTAGAAGTAGCTCTAGTTTAACCCTAGTTTAGCCTCCCTCTACCTCAAATCTTCACCTCTCTTCAGCTCTAGGTCGACTAGAGGCGTCTTGGGTGGCCTGCCAATTTCAAGACACACCCTAACATTTCTCCTCCCTGACGGGGTCCCTCCCGAGAGGCGAGATCTAGGTCTGCTGCGAAGGAGAAGACCATATGCGTCATCACGGACCGCCCAAGCCCCAGACGCGGACCGTCCACACGTACGCAGAGGAAGAGACGCTCCTGCGCCAGATCGCGGACCGTCCGGCCCTGTGCCGTGGACCGTCCACGCCTCCGCAGACAACACCACCAGACGGTCCGTTACAGTGTTTGGCGTCTAGATCGGTGCCAACAGCATAGACATTTTTGTTGATCTTCATAGACCAAATCTTCTTCATGCCGAGACACAACTCGTGCCCACCGTAGCCTGGTATTCCTCATGC
>21nt_Phas-516
CTGGTAGGATTTTTATTCTATGCCATAACAGTTTTCGTTTCATTACTATTAAGTATGGTTTCACAAGATATCGAGGACAGATTTTCTTCCCTCAGATCAAGAAAGGGTTGCCACTTTTCTGTGACAAAAGATGGAAATCATGCAGAGGAAGCATGTCCTCCTGTTA
>21nt_Phas-517
TTTGGGATCTAAGAAATCTACTATATAGCAATAAAATGTGCAACCATGCCACACTATATCTTTGATGCGACATTATTGGCTCGATGATCAGTGGAAAACTGTTGTTGTAGGTGATGACCTTCTCAAGGGGAGCAATTCCTGAGTGGTTTGATGGTTGTTAGACTGAGAATGTGTGTTAGGTTGAAGATACAACACATAGATCATCAACCAGTGTCGCATGGAAGCCAGGTGCCACGTGTCGCATAGGATTTTCTTTCTATCGCCACACCTAGTACAACTTTCATATGACTGGCTACATGTGGTTATGTCAATGAGATTGCTACACAAATCCTACCAGTTCAACCATACACATTATAGATTTTGCTTGACATATTGTGGCCCCTTTGATTCTTGAGAC
>21nt_Phas-518
TGTGCCATATTTTGATAAATAAAAAAGTTATCACACAACATTTGAGCATCAACATAATTCAAGAAACTCGAGACAAAAGTAAAATAACCGACACGAGTGCAACACCTACCAACTCATTGCACCATCTAGACAATAGAGCACTTGTTAAAAAATGAAGTGTGGCTTCATGATCAGTGGAATGCCATTGTTGCAGGTCACAGCCGTCTTGGGGAACAATTCCTAAGTGCTCGATCGGTTATTGGGCCAAGAATGCGCGTTGGATTGAAGATGTCACGTGTAGATCATCATAGCGGTGTCGCATGAAAGCCAGGTGACACACTGTTGCATAGGTTTTAGTGTCGGTGACCACACATGGTACATCTTTCATATGTCTGGCTACATGTGGTTCTATCTCTAAGGTAGCTACACGAATCCTAGCAGTTCAAGCATACACCTTAGAGCTTCTTACTTGCCACATTGTGTCCCCTTTGATTCTCGAGAC
>21nt_Phas-519
TGCCTAAAAATACGATTCATGTCTTGTCCATTCACATATGCCAAATGTTGGTTGCTTAAAATATTGTTGTACATGCTTTTGGGATTCTTAAACTTGTAGTTCCAGTAAGTTGGCTATGCATAAAAGCTGATTTGCTGGCAACCAATTTTTATCCTAGAGGAAGGCTGCCATTGATGATGAAACTTTATAACAACTCAGCATTTCTAGTGAATCACTTATGCTCTATAACAATATAGTGTTACGCCATATGTTTCCGTATGTAGCTTTTATGCCTACTGAACTACTATGCATTGCAGTTCATGATCTAAATTTTCTAAAACAAAACAGATACAACATGAGTTGAACCATTTGGAAAGTTACTTTAGGGAGTGTTACAACGGAAACCAACGCCCAAGTATGTGTTTTCTGAATTACAATTACTAGGGAAAGGTAAATTGCAAGAACTACTTTTCCCTACGTGTTTTACTTTAAAAAACATTTTTTCGTGCTGGCTACAAGGTTTGGCATGCTCTGATGGTGCTTTCTACTCAGGTGTAATTTGCAATCCAAGGCTTCTTAGTCACAATTCTGTCAACTTCTATCTCTAAGGTAGCTACACGAATCCTAGCAGTCCAAGCATACACCTTAGAGCTTCTGCTTGCCACATTGTGTCCCCTTTGATTCTCGAGAC
>21nt_Phas-520
TATTTTTCCTGTGCCATATATTTTGATGGATTAAAAATTTATTGCACAACATTTGGGCATCAACATAATTCTAGAAACTTGAGACAAAAATAAAAGAATCAACGCGAGTACAACACCTGCCAACCGCCGGAACCAGTTGCACAATAGATCACTTGCTAAAGAAAAAATGATGTGCAACAATGCCGCACTACATCTTTGATGTGACACTAGCTCAATGATTAGTGGAATGCCATTGTTACCAGTCACGACTGTCTCGGAAGAGCATTTCCTGAGTGCTTGGCCTGTTGTTAGGCCGAGAATGTACGTTGGGTTGAAGATGCCACGCGTAGACAATCAAGTGTTGCATGGAAGTCGGGTGCCACATCGTCACATAGGATTTTCTTTTAGTCACCACACCTGGTACATGATTCTATCAATGAGATTGCTACATAAATTCTACCAGTCTAAGCATACACCTTAGAACTTTTGCTTGCCACATGGTGGCACCTTTAATTCTCGAGAC
>21nt_Phas-521
ACACAACATTTGGGCATCGACATAATTCAGAAAACTAGAGAAAAAAGTAAAATAATCATCACGATTAAAAGTCCTGCCAACTACTGACAATACCTAGATGATGTGCAACTACATCTTTGATGCGGGACATTACTAGCTAGATGATCAGTGGAATACCATTGTTCCAGATCACAGCTGTCCTGGGGGAAAAAATTCCTGAGCGCTTGACTAGTTGTTGGGTCTAGAATGCGCGTTGGGTTGAAAATGCCACGCGTAGATCGTCATACCATTTTCGCGTGGAAGCTGGGTGCCACATCGTTGCATAGGATTTTCTTTCAGTACCTATCATGATTAGCTACAGATGGTTCTATCAATGATGTTGCTACATGAATCCTACCATTCCAAGCATACACCTTAAAGCTTTTTCTTGCCACATTGT
>21nt_Phas-522
AGCCAACCAAACAGCGTGTAGATATGTGGTATCGATAGCAGGGTGAAGAGTAATATAGGAGACGCAGCACGATAGCATGGTGTGTGATCAACAATGGTATGGCAACCGACTATTGAAAACAGGTTCATTGCAACACTGATGGACATTTTCCGCACTTATGGTATTTCCATGGTGAACTACAACAGACCATTAGAAAAGTAGAGCGCAGACATGCTGAACTTATGGCCTGGCACTAGCACGCACAAACAGTAGCAAGATGTGCAACATATTATGCATGGACGACTCGAATCCTAATTAGAATGTTGCACGACGCATCAACGCCTTTACAATGTAGGATATGCATGATTCATTCTGCCTCCTATTCCTAACCACTATATAtttttttGTTATCGTCTTTGTTCCGGCTGAAAATCATCAC
>21nt_Phas-523
TTAGTCAACGTACATCCCGTACTCCTTGCCTAATTTCGTGTCAACGTCGAGGTCCCCATGATCCGCGCTTGTGTTGTTAGTATGGTGATCGTGCCATGAGCATCAACCCCATGGTGTATGTCACTATGTATTCTACTGGGAACTAGGAAGGTTTGCCTCAtttttttAATGAGATATGAAGCATACCAAGTCAGCTACTTTTTCATGGGTAGCCTTGTATTCCTCGAGC
>21nt_Phas-524
AGCCTCTGTCTACCTCAAATCTTCACCTCTAGGTCAACTAGAGGCGTATTGGGTGGCCTGCCAATATCAAGACACACCCTAGGATCTCTCCTCCCTGACGGGGTCCCTCCCGAGAGTCGAGATCTAGGTCTGCTGCGAAGGAGAAGACCATCTACGTCATCACGGACCGTCCGAGCCCGAGACGCGGACCGTCCACACGTACGCAGAGGAAGAGACGCTTCTGCGCCAGATCGTGGACCGTCCGACCCTGTGCCGTGGACCGTCCGCGCCTCCGCAGACAACAACGCCAGACGGTTCGTTACAGTGTTTGGTGCCTAGATCGGTGCGAACAGCAtggacatttttgttggacatttttgttgATCTTCGTAGACCAAAGGGCTGTTTGGTTTGTGGCTAAACGTGCCACACTTTGCCTAAGGTTAGTCGTTCGAATTGAAGAACTAACCTTAGGCAGTAAAAGTGTGGCAAAGTGGGGCAAGTTAGTCATCAAACCAAACAGGCCCCAAATCTTCTTCATGCCGAGACACAACTCGTGCCCACCGTAGCCTGGTATTCCTCATGC
>21nt_Phas-525
CCTAAATACAGCAGAGGAGGCCCTCACTTTAAGCTTTTATTAAAATAAGAAACAATGAAACAACTGAAGAACTGTACAAAGAGAGGAAAACTGGTCGTATTTTCAAGCATATATGCCGTAGCTATATATATGTAAGTCACCGGCCATGAACTTTATACTTCAATCATTTTCTGGTTTCTGTCCTTTGAACATTTACTTTCCTTAGGGACAAGTAGTTCTAGAGGTAATTGAACTGGATCTCTAGCATCACTGAAGATTCTGTTTAGCACATGGCTCTGAAAGATAATGAATTGCAACATAAAACTGTATGAACCATTACCTACCGGGGACACTAGTATTAGCATATTCATTTCTTAGATTAGTATGTACAGCCTCCTGCAATTTCTTGATTCTACAATATATGTTGCAATCTAATAATTGTCATACTTTTATCAAAAATACAAAAACATTGTTACTACTACTCTGGTAGGATTTTTATTCTATGCCATAACATTTTTCGTTTCATTACTATTAAGTATGATTTCACAAGATATCGAGCACAAATTTTCTTCCCTCAGATCAAGAAAGGTTTGCCCCTTTTCTGTGATAAAAGATGGAAATCATGCAGAGGAAGCATGTCCTCCTGTTA
>21nt_Phas-526
CGGTTCTGAGATCGACTATAATCTAATTTAAATGTATATTGTATTTATATGACTCTCAGAATCGACTCCAATATATGTAATGCACCGTGAGGAGTTGTTCCTCGTCCAATACATCAATGCAAAATGTTCGGTTCGGCTGTAGTTTTTTAGGAAGAAGCCGTCGAACGAACGACAATGGCTGCTTCTTCCCCAACTCTGTCGCCACTGCTGCCTCTTCGTCCGCACCAACACCAACTGCAATGAAAAAGAAGCATGTCGCCACCAGACAGGGGCATTCGCGAGTGGGAGCTACTTTTAGCTCCACCCATCGTCATGCCCTGTGAGAACATGTTTTATGACGAGCGTGGAGCATGATGGAGCGGCACCAATTTGGTTGAAAATATGCTAAAGTTGATATAGTACTTAGAACAAAAGCTTTATTAAACACATCTTTGGCCCTAATTATTTGTCTATGGATCCTCACATATATAGTGGATGACAATGCGTTGAAGAACCCATCTGGGTGCCCTTAGTTGCTTCTAAAAACCATGCAAATGACAATACGGTGGATATGCTATTCCTGATGC
>21nt_Phas-527
CGGTCCAACTGTAGTTTTATAGGAAGAAGCCGTCGAACGAACGACAATGGCTACTTCTTCCCCAACTCTGTCGCTGCCACTGCCTCTTTGTCCGCACTAGGTGCGAGGGAAAAGAAGCATGTCATCAATGGACCAATGGTGTTCGCCTCCAATTAGTGTGTGCCTCGTTAGGGAGCGAGTGGGAGCTAtttttttAGCTCCACCCATCGTCGCCCTGCGAGAACGTGTTTTATGACGAGCGTGGAGCTTGATGGAGTGGCACCAATTTGGTTGAAAATATGCTAAGGTTGGTATAGTACTTAGAACAAAAGCTTTATTAAACACACCTTAGGCCCTATTTTGTCTATGGAACCTCACATACATAGTGGATGACAATGCGTTGAAGAGCCCATCTTGGTGCCCTTAGTTGCTTCTAAAAACCATGCAAATGACAATGCGATGGAGATGCTATTCCTGATGC
>21nt_Phas-528
TTGTAAAATATTGGGAGGAGAATACATCAACACAAAACGTATTGTCCGACTGTAGTTTACAGGAGAAGCCGTAAAACGAATGACAATGGCTGTTTCTTCCCCAACTCTACCTCATTTCTCCTTCATCATCAACACCAACTGCAAGGAAGAAGAAGCCAATGGCTAGGGCATTCACATCCAATTAGACATAGGTAGTGTGTGCCTCGTCAGGGAGCAGGTGGGAGCTAGTTGTTTAGCTCCACCCATCGTCATGCTCAACGAAAGCGTGTTTTATGACAAGCTTGGAGCATGATGGCGCGACACGAATTTGGTTGAAAATATGCTGAAGCTGGTATAGTACTTAGAACAAAAGCTTTATTAAACACAATTTAGGCCCTATTTATGTCTATAGATTCTCACATGGATAGCGAATGACAATGCGGTGGAGAGCCCATCTTAGTGGCCTTAGTTGCTTCTAAGAACCATGCAAATGACAATGCGG
>21nt_Phas-529
CAACActtttctagatagctctttcttctcctcctttctttcttcgctctatgtacaatttctttttttATTTCTATTTAATAATAAATTTTTCTATTGTAGGGGCTTCCCCTATATTTTTCTCGATaaaaaaaCAATCAGATACAGATACTAAAGATCTTGGAGCCATAGTCCACCTTGACAGATAGTAGTTCCGCCTATGAGATCAGAGCTACCAAGATATATGTTTAAACAAAAATGAAAACTTCTAGAAAACCTTATCAATTTCTATATAGATTGTTGGTTGAAATGTGGCTGACACAACTGGAACCTGTGCAGTAACTTCTAGAGAAGTAGCTATCGACCGGTCACTGACGTGCGAGACCAGCTGTTGCTTCGCCCCGTACCTCAGTGGCTGTAAGTTACTGTAGAGGAATGACTTCTGTGGCTAGCTACCAAAAGCTGTAAGCCATATTTCCATTGGGTCATAAATTCGTAGAAGAGTGTCTTGTGAGGCATATCAAGCCTGGTGCAATACTTGGTCAAATATCATGCAAGTCAAAATGAGTTGGTAAGGGGTGAAAAGAGCGCAAATGATACTAACAAC
>21nt_Phas-533
CAGTGGCGAAAGACACAGTAGGGCTAAGTATTGCGGCTTTGGTAGTTGTCATATCTAAACTTTTGATAGTCTTATATGTTAGAGTACTCGTTAGGGTTTTGATTGTCTCCTGTGTATTTACCCTCTCGCACTTATTGTAATGGGCCTGGCCCAACTATCGAGTGTATCAATACAACGCCGCCCAACCCCACTCAAGGGTTAGGGTTTC
>21nt_Phas-534
GCATCTGGACCGGACTGAGACTGTTATGGGAGTCCTTGAGAATCTGCAACAATATTATTGCTAAAAAAGGACTAAGGCATATAGTGGTTTATAATATTGTCTATCAGTTAGATTTTTCGGCATTGAGAGAGAGGGAGAGATTAATTTGTACTAAGTATGAACTGAGTCCCCATTGTGCTACTGTTCACAGTCGACCACAGGTTCCTCTTACCTTGAGTGTTTTCTCAGATGAAAGAAAATGGTCTATTCTTTTATTTCTTAGTTGAATCTGGTTTCCTGGGTTTTGAGTCTCTGCTATCCTGTCTCTGTTTAATATTCAGTTCTGGTGTACGTG
>21nt_Phas-535
TTGACAGACACTTCGTGTCACACACCATGCGGTGTTTCCATTCCTAATATTGTTACACTAGAGAATTTGGAGATACCATCCATTCATAGAACTTAAGGAGTGGTGCAGCGACAGAGGACACAAGTATAGGATGCATGAATTTAAAAAGAATTCTGGTACTGCAAAAAACACCATAACAACTTGCTTGATGCATATATATAGACGTAGTGTTGAGGTCAATATATAGTGTTTGTTGCTAGTTTTTGTCTAATAAGTTGTTTTGAGCTGTCCTTCTCAACAACCCCTTATTATTCATGCTATGGCCTTGTGGATTCATCTTCAATGAATGAAGAACCTAAGAATGAAGCTATTTTTGTATTTGATGGTCAACAAGAAGTTAGTAAAGGTATTTCTCGACATTGGTTCAAGTCATCCATATATGGGACGACTACTAATATCAGAGGTCGCCAGAGTTTCGGCCAGGCAGAACTCGGACGTCGGCAAACTCCTTGTGCTGACTAAT
>21nt_Phas-536
GCGTCGGGAACTCCAACTTCTCCAAAACTGTTGGCCTATCTGCGTTGTGGCATCAGGACATGTCAAGACGCTCTCAAGTACGCGCAGCAGTGAATCCATAGCCAATGGTGCTTGCTTGATTAGTGGAGCGCGGCCTGGATGTAGCCGCTCGGCCTACTCCTCCTGCAGAACCTCTGATCCAGCAACGGCAAAGCTTGTCCTATGGAGCCTCGATAGAGCATGGGTGTGTCATATTCTTTTCCTCCCCTATGTCAAGTTTATTCCATCAAAGAGTATTTGAAACCTGGAGCTCAGTTCGACTTTTTGAAGATCCATGCCAAAACTTTAGAGAAAACCATGCATTTTACTCTCGTTATCAAACATTTTACAGTGGGGAGTAATCTCGACACGCGCGAGTGGCAGCTGCCGGCCTGCTAGCCTACAGAACTTATAATCAGTTACGGATGCTTTAACATGGATGGACAATAATCGTCAGTGGTGCGAGCATCCAGATTACCTGATGCATATTTTTGACTAGTCTTCATTGGCCACATGCTTTGCTTCTCTATCCTGAACTCCATTGTACCTGATATTCAGAACCTGTTTCGTGCTTGTATGAGTTGTGGTCCTTGACTGTTGTATTGATTTGGGTTCCATTAGATGATTGCTAGCATGCATTATTGACTTTAAATGCCGAGCGTGAAATGTGAATGGTGGGGCATCCCTTATAATCTACTCTATTGTTGAACGATGC
>21nt_Phas-537
ACATCAGGAACAGAAATACATCAACGTGAGATTAGGAAGCCAAATAGCGGCACATACCGGGAACTGATTTGAAGCTCTGAGCGCACCAAGTTGAGGAAGCACCACAAATCAACTCATTTACATTATTTTACTTTTTGGTATTCTCGACATCGGTACATATGGAAGTGGTAGCAAACATCCAAGTAACCACTCTGGTCTTAGATGGCTTTGGAGACAATGGACAAAGATGGAGTCATTTGTCACCCTTTATACTCAGTCCAGATATACTACTAGCATGGATATATTGCTAGGATTAATTTTGATGGTGTTTATGTGTGCATGCGTGAGTTAATTAGTTAGCCATGTTGTTTGCTCGTTGTGTACGTGAGTGCGTACATGACGAGCGAGTCCAGGGAGAGAGGGAGCCAGCGTTGTGTTGTCGGCCATGGCGTTCGACGCCAGTCGAGTCATGTGCTAGATCTCTGCCAAGGTACAGTAAAAATAGTCTCCACGATGTTCGTCGCCGCCTATCTATGTCCAATATTCATCTTCCACCTCTAGCTAGCCGATGTGTTTCTGTTTCTGttttttttGTGAGGCCTGTGTT
>21nt_Phas-538
TCGATTTGAAGCTCTGAGCGTACCAAGTTGGGGAAGCACCACAAATCAACTAATTTACATTATTTTATATTTGGGTATTCTCAACATCGGTACATGTGGAAGTGGCAGCAAACATCCAAGTAACAACTCTGATCTTCCTTCACACTCAGCTGAGACATACTATTAGCCTGCATCAAATGTACTACTAGCCTACTAGATTAtttttttCGTTAATGTTATTAAATATGTTACATAATGTGAGGAACTGAAACATAGCAATCCTAACGATGTAAGAGATTTTAATCtttttttGAGaaaaaaaTAATCGGCAAAAGATTCATACATAGAACAGGGA
>21nt_Phas-540
CTACACAAGAGTACACTGCTACCACATTTGTACCACTACCCACTTAAGATTAGGCTGGATCCAATGGAGATGGCACGGGCTGTAGAGGGCCGGTCGCTACCAATCGATCCGGTTTCAGTAAGGGCCAGTTTAGCGAGTCTATTAATGGGTCTACTGATCGGTCGGCTCGATCGATATCGATCATGTTAAAAACAAACCAATCGATATCGACCACTGCATTAGAGAAACTGGTCGGTACCAAGCTAACTCGGTTGGTAACACTAGTCAGTAATGACAATTTTTAGTGATATGTTATGTTCTGATTGGTCTACCCGTGCGCCACATTAGCTAGCTGTTTTTATTAACTATTTGAAGT
>21nt_Phas-542
ACACCAGGAGCACAAAATCAAGTAGCAGTTGTGTGTAATGTACAGCAAAGCGAGACAAATTGTCTACACTCAATAGTAGATTAATTGGGACGTTGTTATGCTTTGCACTATGGTATTGTCATCTGATTAGTAAAGGAAGATTGGGTTCCTAGTAGCCATTGCAAAAGAAACAATATGTACATTCAGGTGTTAGAAAATCAAGGGATACACAACATGTGCAATGGTAAGTTCTTTCAAGAACAAAGCTACTGACTAGTAACTAATTGTAACAAGTGCCAACTACAAAGAATTCAACAAAATTATGTGCAGAAAGAAAGCGAGGAAATGATACACGATTGATAATGTTGGGGGTAGATGAAAACCGGAGCAAATTGATGAGAACAGAAGGCAAAACAAATAATAATTGATAACTTTAAGG
>21nt_Phas-543
CTACCGATCGGCTTCGGAGGCAAGGGGGAAGCAGGCACACCACCGTTTGCATTCGAGTCGCCCTTCAGGCTCAATTCAGACATGTTGTAAAGGTCTTTGGCATTCAGTGGAGGCGTTGAATGAACAGCCACTGGCTTGACAACCTCATGCGGAGCCTGTGCAGCACCTTGTGGCTCACAGTAAAAAGGAACATAACCGTAGCAGGGCATTGGTACAAAAGCAGTATGGTAGTATGGAGGAGGAATCATCATTGGATAAAGATAGGGGGGCATGGCTCCTGGCATCACCGTTCCTGCCTCTCCAGCAATTGAACTTGTGGTATCTGAGTCCTGTTCCATAGGCTGAGATGTCATCACTGGGGCTGAAACTGGAACTGGGACCTGAACTGGCGATGGAACTGAAGCAGACACTTCCACAGGCACAGGAGGTACCACAGTAGCTGGAGAGACCACAGGTGCAGGCAGGGCTGCAACAGGCTGTGGATCATCTAAATGTTGCTGCT
>21nt_Phas-544
CTCTTCTACGCAAACAAAACTATCATCAAAGCTTCGCACACAAGCTTGCAGGGGTCACAGTATCATCCTAGCCTATGAACCGGTGTTATCCTAATTGAGCTTTTCTTTTCGTCAAAACATCCTTGACCCCTCTTCCCTAGAGGTTGGCTCTTACCTCCGTTTTTCTGGTTTCTCGTGCCAGAATTAACGTTCTTGACCTTGTAAGGCCCTCCTTCTATGTCTACATCCTCCTCGCACCTGATGTTTCTTTCTTTCTTGTTACATGCGGGATCAGTCTCATCATTGCCATGTTTGCCAGACTCCCGCGTCTACCTACTTTCTGCTCCATTCTATC
>21nt_Phas-547
GCATCGGAATTCCAGAATAAATGGCTTGCCCTGAAGTGACTGCATGTCTCACTTCCCATTCTAATGTGAAGTGTATCATAGAAGAAGACACATCACAAAGGTAAACTATGCCACTAAGGTCAGGGCGGTATTTGCTAGATAGTTGTGTGTTCGATCACTGTCGGCTATGTTGTACAAAGTTCATATTGCTAGCAATTCTTTTGTTTTTTCCATTGTAAAAGTAATAGTCGTGGCAGATTCCCTAGCAGAATAACAATATATCAGGGTTTATTTCGTTACACCCAGCAACCCATGAATAGAAGAATGTTGATGGCTCTAATAACAACAAATGAATCTAGGATCTAGAAGATTAAAAAATATTTACTCGTGCCAAATATTTTGTTGAGGTACCTCGAATTGCTCTGCAACATCTATGCAAAATATTTAATATAAAGGCCAATATGAAAAATACTAAGATGGCGCAGGCGCTCAAACGTTGGCCCAGACGGACAGTCATGTCTCGACTGCTCTACAGGAATTGTAT
>21nt_Phas-548
GCAACAGGATTCCAGAATAAATGGTTTGACTTGAAGTGACTACATGCCTTGCTTACCATTCTAATTTGGAGCTTTTCATGGGATCAAAAGGCACTTTTACCATATGTTATGTGTGGCTTAAGAGCCCTCTCAAGATCATCATAGGGTATCTGTAGCTTATCTTTCCTACTTATTATTAACAATAGACCAAAAACAAGAAAACATTGTATTAACAAATTCTCTAGACAAATAAACAATGTTTTTGTACTCACCCTAATGTGTCTCAAAGAATTTGATTTTGACATGAGATGAGCCCTCATGGTATTTCTTGAGAGTCAACATAACCTCACAAGCCATATCGAGGTGAGACACCTTCTCAAACTTAGAAATCGAGAGACTACACAAAAGAGCATCTCGGTCCTTGCTATTAGACTCATGATGGTTAATCTGATCTTGATCGACTTGAACAACAAGCACCATGTAGGTAGCATACAAGCAAATCTCTCAAACCCATGTATTGATGCTCTAGAGGTACCCGTACATG
>21nt_Phas-549
CAGGCGATATGACCTTGGCGCATAGAACAAAGAGTTTgtgaatcatgggatttagaggcataaggtgtatcatgggattgagaggcataaggAATCCTGAGCTTGCTGAAAAGCTCGTCCATGGTGAGAGTTTCGTAATTGGATGACTCGATGACCATCGAGACCTTCACTTCCCAAACCTTTCAATCTAGAGCATGTAATAACTTCAGCGCTCTCTCATGATTATCATAGGGAAGTTGTGTCTTGTTGGCACACATCTTGATGACAATCGAATAGAACCGAGAAAACATTGTATCAATGGTCTCTCCAGCCAGCTGCACAAAATTCTCGTACTCTCGTCGATACGTCACAAAGAGTCTGTTCTTTACAAGATCATTGCCCTCATGGAATCTCTTAAGGGTGGACTAGATCTCGTGAGTCGTAGCAAAGTGTCCAACTCGCTTAAACTCAGCCAGGGAGAGGCACGAGAACAATGCGTTTTGAGCTTTGTTATTCGAATCATAGAACTCCAACTGAGTGATCTGAGCACTCGCGACATCGAACGCAGTGTCAAGACAGATTTACCAGACGCTGTATCCAATACTCCAAAGATATGCCGACATGCAGATCTTTCAGTACAGGTAGTTTGTCCCATCGAAGAATAGTGGCTTGCCAACACCATGTTCCATGTGGCCTTCGTGGATTTCGAACCGATTAGGGGAATTTCTTAACTGTCTTCGATACCAATTGAAGG
>21nt_Phas-550
GCACCAGGAATCTTTGCTACACAACGCAGTAGGATTGAGGTGCAGCCATCAAACCAACGCCGCACAACTTTGGGACTTGTTTAGTAGGACTCATATCGTGGATTGAGTTCTTGGACTATATACGTATATACGGTTGTAGGTTTCAAGAATCTAGAACCTGACTTTGCCTACTCCTTCTGCATGGCGGTTCCATTTGGTTGAACTTGACTTCGCCTACTCCTAATTTGTTTAATGATGTTATTGAGCATCTCAAATTGAAAGAGATAGAGATGTTGGGTCGACAATTTACATGGACAAATAATTTAGACGCACCAACATTTGAGAAGTTAGATAGAGTTCTTATGAGCCTAGAATGGGAATTAAAATTCCCTAAATTTATAGTGGAGGCCCTCAACATATTTTGTTCGAACCATACACCGTTGTTACTTAATAGGAGGGTGGCTTCACAGTTTAGGAATCACTCGTCGTTTAAGTTTGAACTAGGATGGCTCATTAGAGATGGATTTCATGATATGATCTCTTCTATTTGGCAACAAGAAACGAGGGGTGACACTACCATGGGAAAATGGTAGAATCAAATTAGATCTCTCCATATATGACTACGGTCTTAAGAGGGGAGATTGAAGACATTATTTGTGCTAGATTTCTAAACAAGTAGATGCATTATGTTGAGTGTATCATGGGATTGGAAGGCATCAAAATTCTAGAATAAATGGCTTGCCCTGAAGTGACTGCATGTCTTACTTCCCATTCTAATGTGAAGTGTATCATAGAAGAAGACACATCACAAAGGTAAACTATGCCACTAAGATCAGGGCGGTATTTGCTAGATAATTGTGTGTTCGATCACTACTGGCTATGTTGTACAAAGTTCATATTGCTAGCAATTCTTTTGTTTTCTCCATTGTAAAAGTAATAGTTGTGGCAGATTCCCTAGCAGAATAACAATATATCAGGGTTTATTTCGTTACACCTAGCAACCCATGAATAGATTGTAACACCCCT
>21nt_Phas-551
TTTCAGTACAGGTAGTTTGTCCCATCGAAGAACAGTGGCTTGCCAACACCATGTTCCATGTGGCCTTCGTGGATTTCGAACCGATTAGGGGAATTTCTTAACCGGCTTCGATACCAATTGAAGGACCGGTGAGGCGACCAGAGGGGGTGAATGAGAGTCAATCAAA
>21nt_Phas-552
GCACCAGGAATCTTTGCTACACAACTCAGTAGGATTGAGGTGCAGCCATCAAACCAATGCCACACAGCTTTGGGACTTGTTTGGTAGGACTAATATCGTGGATTGAGTTCTTGGACTATATACGTATATAGGGTTGTAGGTGCCAAGAATCTAGAACTTGACTTTGCCTACTCCTTCTGCATGGCGGTTCCATTTGGTTGAACCTGACTTCGCCTACTCCTAATTTGTTTAATGATGTTATTGAGCATCTCAAATTGAAAGAGATAGAGATGTTGGGTTGACAATTTACTTGGACAAATAATTTAGACGCACCAACATTTGAGAAGTTAGATAGAGTTCTTATGAGCCTAGAATGGGAATTAAAATTCCCTAAATTTATAGTGGAGGCCCTCAACAGATTTTGTTCGAACCATATACCGCTGTTACTTAATAGGAGGGTGGCTTCACAGTTTAGGAATCACACGTCGTTTAAGTTTGAACTAGGATGGCTCATTAGAGATGGATTTCATGATATGATCTCTTCGATTTGGCAACAAGAAACGAGAGGTGACACTACCATGGGAAAATGGTAGAATCAAATTAGATCTCTTCGCCAACACCTACGAGGTTGGGAAAAGAACACTGCTGAAACAATTAAAAAGGAAAAATCTCGACTTACTCAAATGCTTGATGAGTTGGACAAAAAGGCGAAAACTAGTTTATTGCCTAATGAGTTAGCTATGAAACTTTACCTTAATGAAAGACTTGTGACCATCTTGAGAGAAGAGGAAATCTG
>21nt_Phas-553
GCACCAGGATTCCAGAATAAATGGTTCGACTTGAAGTGACTACATGCCTCGCTTACCATTCTAATTTGGAGCTTTTCATGGGATCGGAAGGCACTTTTACCATATGTTATGTGTGGCTTAAGAGCCCTCTCAAGATCATCATAGGGTACTTGTAGCTTATTTTTCCTACTTATTATTAACAATAGACCAAAAACAAGAAAACATTGTATCAACAAATTCTCTAGCCAATTAAACAATGTTTTTGTACTCACCCTAATGTGTCTCAAAGAATTTGATTTTGACATGAGATGAGCCCTCATGGTATTTCTTGAGAGGCAACCTAACCTCACAAGCCATATCGAGGTGAGACACCTTCTCAAACTTAGAAATCGAGAGA
>21nt_Phas-554
gcattaggAATCTTGAGCTTGCTGAAAAGCTCGTCCACGGTAAGAGTTTCGTAATTGGACGACTCGATAATCATCAGAACCTTCACTTCCCAAACCTTTCCATCTAGAGCATGTAACAACTTCAGCGCTCTCTCATGATTATCATAGGGAAGTTGTGTCTTGTTGGCACACATCCTGATGACAATCGACTAAAACCGAGAAAACATCGTATCAATGGTCTCTCCAGCCAGCTGCACAAAATTCTCGTACCCTCGCCGGTACGTCACAAAGAGTCTGGTCTTTACAAGATCGTTGCCTTCATGGAATCTCTTAAGGGTGGACCAGATCTCGTGAGTCGTAGCAAAGTGTCCAACTCGCTTAAACTCAACCAGCGAGAGGCACGAGAACAATGCGTTTTGAGTTTTGTTATTCGAATAATAGAACTCCAACTGAGTGACCTAAGCACTCACGACATCGAACGAAGTGTCAAGACAGATTTACCAGACGCGGTATCTAATACTCCGAAGATATGCTGACATGCAGATCTTCCAGTACAGGTAGTTTGTCCCATCGAAGAACGGTGGCTTGCCAACACCATGTTCCATGCGGCCTTCGTGGATTTCGAACCGATTAGGGGAAATTCTTAACCGGCTTCGATACCAATTGAAGGACCGGTGAGGCGACCAGAGGAGGTGAATGAGAGTCAATCAAA
>21nt_Phas-555
GCACCAGGAATCTTTGCTACACAACGCAGTAGGATTGAGGTGCAGCCATCAAACCAACGCCACACAGCTTTGGGACTTGTTTGGTAGGACTCATATCGTGGATTGAGTTCTTGGACTATATACGTATATACGGATGTAGGCTCCAAGAATCTAGAACTTGACTTCGCCTACTCCTTCTGCATGGCGGTTCCATTTGGGTGGATCTCTAGACATTGGTGTAGTTTGGTCCATGTCTGAGATGCATGTTGTTGTGTTCTCTCCAGGGACCGAGGGCCCATTATGGCCAAGTATGGCCCACGCCATACCTCAACTCAGCCCAGCCACAACCTCCTTGCTAGTGCTTCCCATCTGTGGCCGCGCAACAGATATACATGTCCAAATGGGTGTGCCGGGCCAGCCCTGCACGGGCACGCCTGGGCACAACACGCCATTTTCACAAGCCAGGCCGGGCTCGCACGTGGGCCAGTATTGCTGCCTAGGCACGACACGCCCATTATTATGCGGGCCGGGTCGGGGGCACGGTCAGCCCGTTAGTGTCGTACTGGGCTCGGGCCCAGTAACCAAATACACAGAATACATCAAATTTAACaaaaaaaCCTTACATTCACATCAAAACTGAACATAAATTCAATCCATTAACCAACTAGACATTCAAACCAACATATGACAAGGCGAATAGGCTACAAAATAGTCTTTAAATGTTTTGGAGCCTTAGTGCAATGCTGCCTCATTAAAAACCTTCCTAGGTTAAAACTCACACTTGGTGAGAAAACCCTAGGAAGGAAAAGAATACGGCTAGCTCCTTAAATTATTTATAAGTTCATAGTTCAGTCCACATTCCATATGAGCATATTACAGATAAGAGAACATAAATAGGTAGAAAGAGAAAGAGAAAATAAGT
>21nt_Phas-556
ACACCGGAATTCTGGGACCTACAACTGCTGTGGAAATGGCTGTCCATTCTAATCCGGAGTTCTGTTTGGCGAGATTGGGGTGGTCATAGTGGTGAAAAGTTCCTCTATCATTCGTGCTAGATAGCTGTGTCTCGGATTACTGTGTCGTCCGAAGTAGTCCGTATTGCACATTATGCTTCTTCTCGTTTTCGTTCAACTTCGCTAGCCGGTGACTATTTGATAGGTAGTATAGAGTCCCGACGAGCTGGACGAACTGATTAATAATGTGCATGGTCGGCCAGATATCTCCAGTAACTATCCAACAGAGGAATCTGTATGATaaaaaaaTCCAAAAGAAATGGATTAAATTCCATGCTACGCTGCTTGCTTCTAACTACCAACCATGTATTCCTTTGTG
>21nt_Phas-558
CGTGTGCAAATGTTTATGGTTCGATCCATATAGGATTGGTAGGCATTAGGAACTCAGATATGTCTGGGCTTCTACATCACAGGGAATGGGTGGAATCAATTCGTGGGTCACGCCAGAAAAGAGTTGTGGACATAATTTATATATGTTTGTGAGCTAAAAATAAGTGTTGGCTACCATTGAAGTATAGATTGGTCATACACTAGATAGGGCTAGATCACTCGGGTCGCCACAAGTTGAAGAATGCAAAGAGTGTCCACATGATTTCATGGTGATGAACAGTGATTTTATGAGCAAACTAGCAAAGGATAATCAGTTGCATATATGTGATGAAGACCGATCAGTTTCCGAGCAAAGTAGCAAATGAGTCATCGAAGCTGTCATCTAGGACAAACTCGTTGTTATCGTAGATTAGACAACAAGGCTAGGACATCATCCTTAGTCGTCAGATCAAGCGATGAACAACAACATGGAATTGGAAGATTAAGATAAAAGGAATAGTAGATATATAATGGTTTGGTTTGATATTGGATTACTCAATTGATTGTGGTCCTCTAATATATAAAGAGTGGATAGTATTATCCTAGTAGAAAACTTTTTCAAAATGTATTTTTCATGTTTTCCATGAGTTTGAGTTCATATCGGAATCTAAAAGGCCATATCTGAATATGGTCTTTTTAAGGTTTGTCAGAATGTCCGATATGTCATAACTTTTGACATTTGTTGGAAATCTGACATAGGGATGACCTCAGGCACCCAAGCAAGTTATTTAGGTTTCTCAGAAGTTCCGACATCTCTA
>21nt_Phas-559
CGATGCATATAGGATTGGTAAGCATTAGAAACTCAATTATATCTAGGCTTCTACATCACACAGGAAGGATTGAACCAATTCATGGATCACACTAGAAAAGAGTTGTGGACAAAATTTATATATTCTTGTGAGCTAAACATAATCATTGGCTACCATTGATGTAGAGATAGGTCATACAATAGATAGGGCAAGATCACTTGAGTCGCCATGGCCTGATTAAACAACACAAATAGGACCCCACATGATTTAATGGTGAAGAACATGTAATTTTATAAGCAAACCAGTCATGATTATGTGATAAAGAATGACCTGTTTCTAAGAAAGCTAGCCAAGGAGACATCAGAGCTCTTGCTTAAGATAGACCCCATCGGGACAAGGACGCTGTCAGATTATCCTAGGTTGGATGGCAAGCCTAGGGCATCATCCTTAGCTGTCAGATCAAGCGATAAACAATAGCATGGGGTTAGAAGAGATTAATACAAAGGAGAAGTAGATGTAAAAAAGTTTGGTTGGATGTTGGATTTCTCAATCGATCATGGTCCTCTAAAATACATAGAATGGATGGTCTTATCCTGGTAGGAAGTTTTGTTAAAACATATTTTCCAAGGTTTCAATGGGTCTGAAATAGTTCATATCGGAATCCAAATGG
>21nt_Phas-560
GCATTAGGAACTCCATTGTATCTGCGTTGTCGCTTCATACCAATTAATTCACCAAGATAGCGTTGGTGAAGGGTCCAAAAATTCCTTGTTCATTTGGACACGGAATACAATATCATCCAACACAGATAATATTTATCCTACCTAATGTAATGTCAGATGTGACTAACGCCGTGTTACCGCAAGTTAATTACCTAATTTAATGATAATTATTCCTTCCTATTTCCGTTCC
>21nt_Phas-561
GCATAGGGAATTCATGTGTGCCAACAATGCACTTCATTGCTCCACATAACTTTGGTTCTAGGCACTCCACCATAGGGATTTTATCTTCATTGCTATCCATAGGGTACTAGTATGGACATGAAGCCACAAATAGGGTGGATGCCACTTGTCACCATGCATACACATGTGTATCGTCTTGGGTTAATTCCTGTTCTACGTGCATGAGTGTTTACTTTGGCAAATTAACTTAATTTTGTTTTTTGCACTACTTTACAACTTTGTTTCTATTAACAACACAATTTCTAGAGCGGTTCAACTTAGGCATGATAATTGG
>21nt_Phas-562
CTGGACTTCTACATCATAGGGGAAGGGTTGAATCAATTTGTGGGTCATGCTAGAAAAGAGTTGTGGATAGAATTTATATACGTTTGTGAGCTAAAAATAAGTGTTGGCTACCATTGATGTATAGATTGGTCATACACTAGATATGGCTAGATCACTCGAGACGCCACAAGCTGAAGAACGCAAAGAGTGTCCACACGATTTCATGGTGAAGAACGATGATTTTATGAGCAAACTAGCAAAGGATAATCAGTCACATATACGTGATGAAGACCGGCCAGTTTTCGAGCAAACTAGCAAATGAGTCATCCAAGCTCTCATGTGAGACAAAGCCATTGTTATCATAGATTAGACAACAAGGTTATGACATCATCATTAATCATCAGATCAAGTGGTGAACAACAACATGGAATTGGAAGAGATTAAGACAAAGGGAATAGTAGATATAAAAAAGGTTTGGTTGGATATCGGATTACTTAATTGATCGCGGTCATTTTATAAATAGAGTGGATAGCTAGTCTTATCATAGTAGAAAACTCTTTTAGAACGTATTTTTCAAGTTTTGCATGAGTCCGAAACAGTTCATATC
>21nt_Phas-563
GCATAGGGAATTCATGTGTGCCAACAATGCACTTCATTGCTCCACATAACTTTGGTTCTAGGCACTCTAACACAGGGTTTTTGTCTTCGTTGCTATCCATAGGGTACTTGTATGGACATGAAGCCACAAATAGGGTGGATACCACTTGTCAACATGCATATACACACGTATCATGTTGGGTTAATTCATGTTCTACGTGCATGAGTGTTTACTTTGGCAAATTAACTTAATTTTGTTTCTTGCGCTACTTTACAACTTTGTTTCTATCAACAACACAATTTCTAGAGCAGTA
>21nt_Phas-564
GCATTAGGAACTCAATTATGTTCGGGCTTCTACATCACAGGGAAAGGGTTGAATCAATTCGTGGGTCAAGCTGGAAAAGAGTTGTGGACAGAATCTATATATGTTTGTGAGCTAAAAATAAGTGTTGGTTACTATTGATGTATAGATTGTTCATACACTGGATAGGGCTAGATCACTTGTATCACCATGGATGAAGAAGCCAAAGAGGACCCACATGCTTTCATGGTGGCTGGTCATTTTAGAAGCAAAACGGCAGAGGATATTGAATTGTAATTACGTGATGAAGAACGGTTAGTTTTTGGTCGAAATAGCAAAAGAGTTATCGAAGCTCTCGCTTGATACAAATCTCGTTGGGTCAAGAATGTCGTTAGATTGCCCTAGGTCCGATGGCAAGCCTAGGATGTCATCCCTGATCATCGGATCAAACGAGCAGCAAGGG
>21nt_Phas-565
GCATTAGGAACTCCATTATACCTGCGTTGTAGCTTCGTACCCGCTTTGTACCCATCAATTCACATACAACGTTGATGAAGGGCCCAAGAATTCACAAGATCAGATCCAAGAATCGGATAGACAAATACACAACTCAGTGCCATAGTGTCATCCAATCCAACTGAAAAACAAACACAAACAATTCTTATTCCATATCTTATTCCAATGTAATGACTAACGTTGTGTTCTCTACAAGAATATTGCTAAATTTAGAGGGTATTTGAATGCACTAAAACTAATAGTTAGTGACTAAAATTAGTTGAGACATCCAAACAATGTAGCTAATAGTTTAGTTATTAGCTATTTTTGATAAATTAGTTAATAGTTATGTAGTTATTTGTTAGCTAGCTAATTCCATTAACAATTTTTAGCCAACTAACTATTAGTTCTAGTGCATTCAAACACCCCCTTAATGACAAATATTCCTTCCTATTTCAGTTCCATACAAGTCATTTGCTTAACCCGTCTTTCAGCGTGAAAACAATACAAGTTACCAAACAGCTTCTACGAACTCCAAAAGACTTCACTTTTCATATGATGGACAACCGTGGGCATGAGCATGACCAACTTGTTAGCATTTTTATGCAATCAAGACTTCCCTGGTTAAGGTCCAGAGTAATGACAAAGTGTGACGCATTTCAATGCGCCTCTGGCACGAAGGGCCACCATACGAACAACCCATAGGCGCAGTAACAGCTAGCACGCTATCAGAAACCACTTACAGAAGCAAATTCAGTACTGAGAGATCACCCCTTTTCAGCCATGGTAAACATGGTTCTTAAAATGTGCAGAGTAGAGAAGTGACGGGGATGCAACACGATTGACACTGAGCATCAGTGCTCAAGGTGGAAAACACACTCAGTCAGGCGCTGCAGTTTGCTCGCATCAAGCTTCTGGTTGATCTGAGCCTTTGGCTTTTTGACAGTAAGCATCTTGGTCGCTGCGCCCAAACTCCAACCGATTTGCACAGCATCTGCAATGGGGGCAATAGAAGTTATTATTATAACCTAATAATTCCGGAGCAGGTAAAGATCAACTGCAACAGCGCTTGGGAAAATTTTGCATGGCTATCAGCACACCAACTACGCAGGCCCATCTGCCAAAGTAATTCGGGAAGTTATCACACATTTAGAAG
>21nt_Phas-566
CTATATTCTCATGACCACTGCTCTTAGACACGTGTTTGAAGACCCCAACTCCTAACTCTCTCCAACAATTTCTCCTATACATCTACCACTATTTCTACTTTCTATTATATTTTACTACACCCCTACaaaaaaaTCCCCCTACACAAAAGTCATCTCCAACCATTTCCTATAGAGCTCCTCATGTATACTCCTGTATATTTTATTCTTTATGAGAACAAGGTTACAAGCCAAGGAAGAGAAAGAAGCACCTAAGAACAATAGAGATGAGAGGCACCATGAAAGAAATGAGATAATCCAATTTTGGAGGTGCAACCAGATAGCTCATGCTTACCTCCAAATTCCTCTTTTTGGCTTGCCTTGTCTAAGGCAACTCGAG
>21nt_Phas-567
ATTTCTACCTTCAATGCTAGAGGAGAAAATGAACGTGCCGCTTTCCTCTACGTTCCTATATTCCCACTGTCTTTAGTGAATCTCTTCCTCTTGCATTGCCTCACGCTCAATCCTGAAGCTGAACAACTTCCACAATCACAAACACTAAGCATGTAGCACTACTCTGACGAGCCTAGACTGTGAAGAACCATATGAGGACACCCAATGTAGGATGGTGGTATCCAAGTCTTTGACCCCATGCCCATATAATTCGCGAAAAGGTAAAGAAAAAGGAGTAGTGTTGTTTGTTCGATCTCTTAATCTAAAAAATAAAATATATGTTTACGATTGTAGGAAAGCAATATCTGAGTAATTAAAGCAACGAGAACATGCCATG
>21nt_Phas-568
CTGCCCTTAGGACCTCTCTTTCTTCCTCTTCCGTGCTCACAAATTCTCAATGGCGAGGAGCTCTTGCCATGGAACCACCCTCATCATCAGGTGTGCATATATATAGCGACCTTTGGAGTGCCTGGCTTTGTGAGTAATGGAAGCACGCCAAACAATAGGGTGGTGTACTGTACGGGCAATGAAGAACATATGCAACGAATCATAGTGGGGCCCTGTAAACTATAGCAATTGGTTAATGTCCTGTATGGACAATGAAGAGTTGATGCACGGAGCCCAGATGCTAAACTTCAGGCTGTGCCATATCTGATGGCACTATGGCAGACATGCATGTTGGCCAATTAAAGTGAGATTTGTTTTTGATAAGTTTTGACCTGAGTTGTTGAATTCACAAAAATGG
>21nt_Phas-569
AGCCTGTACCTCTGTAGCTAGAGGATAAAACAAATAGTTCAGGCTTTCCTCCATGTTCCCATTCTTGCTGTTCTTAGGCCATCTCCATCTTCCTATTCAAGACTTACTCTCAAGTCTTAGGTTCTACTACTCCCTCATACTAAAAACCATATGCCTGGAATTATGAGATATGAAATGTATATAGGCCATTACATCACCATGTAGAAaacctcgtgtggagtaaactaacctcacgtggagtaaactaTGCGCAGACAGACCttttttttCT
>24nt_Phas-3
GTATGGGGCGAAAGATTTCGTGACCAGTCAAGACACAAGTTTGCTATCTGTAGGCACATATTATCTCACGCATGTTGACTCCAAGTACCGAAGGTTCTATGACGTGAAAGGTGACGGTGTCACCACTACTGCAATGTCCAACGGCCACTGATCTGTCTTCTGCCCGGAGCTGCAACAAGTCAAATAACAGAGGCAGGTGTTCCTAAGCATTCTG
>24nt_Phas-4
GAACCAAATCAGAGACTTTACTGACACAGCTACTGGTGTACAAAGCCATGGATGTGCTCCTGTGGTCATTTCACAGGAGTCAGCCACTGTGGATTGTAGACGAGGGAAACCACCTGATTATATTACAAGACTTCATTCTCTGAATCAATATGTTCTTGTTCTTGCGGATCTTGCTCGGGAAAAGGTACCACTACTGCTATGCTGGAAACTTCACAATGTGtttttttGTAATCTCAAAGTTGTGGTCTTCAAAATAGATTGTTTTAATATTCTTTGGCAATAAAGCCATGTTATTTTCAGTCGAACTCTTCTCCTTTAATACATATTAGACATATATTGCTTTTTTAATGTTATTCATTTCCAAACTTCAACACTTACAAGTTACACACCACAAAAGTTCTTTTGAACAATCATAGAAATGGTATTTGTCATTTGATGGATCAGATATGATAACCCCTTTGTCTCTTATGCGTCCTTGATTTTCTGTGTTATTCAGCTATCTAAAGGCCTGTACCTGGAGGCGTTATCAATTGAACTTGTATTATTAACTATCTGGAAAGAGGCACTTGATGCATGTAGCTTGCTCATGGATACATCAGATGGTGAAAAATTCTCTAAATCTTGTCAAGAACATTTCCTTGCTAAGAGTGGCCACTCACCTATGAATGTAGTACAAGGATTGGATTTCACTCGGACGGCTTCTATTTTTTCTTGGCTTGAAAGTGGGTTTATGAAGGCATATGATCGTGCAGAGAAGATATCACATGTATTACGGAAAAGTGATGGTTAGGAACCCTGATCTTCTTAACACTTTTTGTATTGATTCTTGTGTCTAACTAACtttttttCTTCTAGATAACACCGAGATGCCAGATGCAGTGGATGTTACATTCCAAACTGCTTTGTAATATGAGAAGAGTAGAGCTGTAAGTATCACTATATGTGTTTATTTGATGGTTTCTGTGAAAACATTTAGCTCTTCATGCACACCGTGGATGTTTTCTTTGTTTTCCCATATATATGAGCTAGTTTGGAAACTCCAATTTCTCACAGAATTttcattttcctaagggaaattagttcattttctcttgggaaaatagGAATCACTTGGGAAAATGTAGTTTCCAAACTAGCCCT
>24nt_Phas-6
caagtgcatcagacccgaatttacgtttggattcgacgaatagagtgttgcgtccgtgaattacttcttgttaaaagccactaggaattggaggctcctccgcatttggcgggcttccgcccaccgcgtctcgccacgtgtgcccaagtgcatcagacccgaatttacgtttggattcgacgaatagagt
>24nt_Phas-9
TATTGCACGAAAGGGGTTCTCCAATATACTTGATATGAGAGTTGATGCGCTTGGCAGTAGATCACATTCATGTTGGCTGATGGAAAAGCTTGATCATAAGGATATGACAATTCGAGCTGGCCCAGAAAAGGAGCTAAAGATTACAAAGGACACAATGCATCTTATACTGGGGCTACCAAATGGCGGTGGTGGAAAGCCATTAGGCATTGATGAA
>24nt_Phas-10
ATCATTATATGTTGACTCCGTAGCAATGCACGGGCATACACCTAGTATCTATAATAACCACACATGGTGCACCTCCTCTTCTTTCTCTCCTGCGCATGTCTCCTCTTCTTCATCCCGAGCGTGTGTACCGTGGTCGTCGCGC
>24nt_Phas-12
TACTCCCTCAATTCAAAAATATAATTTAATAATCTTGGTGATACTTATCTACTACTACACATTGTGTAAGGGTAGTAGGTGGCCTTCGGGAGAGATGTAGTATATGTTTTTACTATAATAGATGTAGACATGAACACACATATGGTCTAGTGGTAGCTACGAGCAC
>24nt_Phas-18
GCCAATCTGTCATTTCTAAGTGGCGTTTCTAACCTCGGCTCGTTGTATGATTGGTGGAAGAGATTAAGGAACCGTTGCTGCAAGGAGTCAAAGAAGATTTTCGATGGACTCATCATCTCTATTTGGTGGAATATATGGTTGGAAAGAAATAACAGAATCTTTCAGAGACTTCAAAGATCTGCTATCCAGGTTACGCAATTTGTGAAAGATCAAATTGGGAGTTGCAGTGTATGTTAGA
>24nt_Phas-20
ATAAATCCATAGAATTGTTCCTGCACAGAAGGCCGAGGATACCAATAAGGTTGCGTTTGTGATCCCCTACATTCAGTCATACTCTTAATTATAATGTACATATTTTAGTTTTACTAAATCTGTTTTTAAAGTGTTAAAATGGAAAGACGATAAGaaaaaaaGAATATCTATATATAGAGGATCCAACAAC
>24nt_Phas-27
GCGACCCGATGAGGCAGATTGTGGCTACAATCTCCACACTAGTGCCTGCGGATTTGGTGAGCACTGCTACTAAAACCACCCCCACGATTGCGACGATACTGAGGTGAGCGCGGGCGGACGCTTGCCCTCAGTCTCTGTTTGTCTCTCTCTAACTCTTCTCAACATGATCCGTGACCACGTCCTACCTACAGCTACCAATAAATTGTTTCATTTCAGATAGATTCATAGTGTGGTTTTGGGGGTTATGATTTCAACTGTCGTGAGGATTGAACCATAGAAATTATTGATTTTGGTAATGTGGTTCGTTCATAGCAAGTTATGTGACCTCGTGAAATTTTTCGTGGCTTGTTTTCTGATA
>24nt_Phas-28
CAGTCATGTCAGTAGGTCGCGTCTGTAACGCCTTTTGAACAACCAACTGGGTAAGAACAACCTTTATTTAAATCTACCAAATAGCAAAACTAATTTTGAAATCAAACTTCGGAATATCAAATTTAGTCGACATAATGCGAGATAAAAAATTCTGAAGTCAATGACCCGGCGGCGGCGGCCACAATGTGGATAAAACAATGTGTCTAACCTTAGC
>24nt_Phas-31
ACATGTTGATTGTACTAAAAGATTGCTACCATGTATGCTTAGAAGGAGCAAATTTAGCTAAAATTAATGATACAAGAATAGGAAAAGCTAAAATTAATTTTTAGACTCAGCTAGTGCTTTGACAAACCAAACCCCTCAACCAAACAACTGCATGGTCTAGAGGTAGAGGAGTAGATTCCTCATACCGGGTAAGTCTAGCTGAGTATTAGTATACTCAGCTTTGCTTGTGACATAATTTTTGCATGTACGCTTCAGGACATGGTTGATGGTGTGACTTGGCCTACCACCCTGCCACTGGGTTGGACGGTCGAGTGGGATGCTGAGCAGGAGAGGAGCAGGAGGAGTAGTGGGCTAGGCCTTACCCGATTCCTCATCATTCGATGTTATCGACTATCTGCTGCAATGTAAATTTTGAACCCGTTTCAGTTTACTTGAAAAACTCCGATTCATGTAATAACTCCAGTACTTTAATTTGAGGTTTCTTGTTTTACTGTATTTTTTCTGTGACTCACCTTCGAGTGAGCTTGTGGTATTTGATCCTGGATAAGTGGCTTTATCAGACTAGATCTGAGGGACTGACGGGTTATTCCGATTTAAGTGTGTTGCGGCCTCTAAGGCGTGACTTAGGCACTTAAGCTGGAATAATTCGGGCGATTCTGCCACAGTCATGTTACATGTCCTTTGTATCTAGGCGTACACCAGTGGTATTTCGTGACTGTTGTAGGCAAACCGTCGATCTGATCTAAAAATATACAGTGAATCGTCGCCAAATAATTGATAGCCATTTATATGAACCCCATCATTATAGTCTTCCTAGGATCGGGATTAAGGTAGTTGGGGTTTATTTGAGATTGATGGTTAAGGTAGTCAGGGCTATATGTCAATATGATTTTGTGACAATGGATCTCATGGGTCTACCTTGCCAAGATAGGTGGATTGACAAGGTATTTTGGTTTCC
>24nt_Phas-32
ctttacatttCTCTCATGTTTGTGCAGCACCAAGCCAAGCTCCCCTAAGTAAAGTTAATCACTAATACTTGGTCTTCGACTCTACTACACAAAGCATGACTCCTAACTGCATAGAATAGCCCCTAGAAGACCCCAAAGTTGGGCCAACAGAACTAATTCTCAATTTGGATAACTGAACCAGTTTCAGTTACATTAACTAACAATCTTGCTATATGAATTTCAGTCCAAAATCATATATATTAATCACAAAAGAGCTCCAAACTGAGCACGATACTGGAAAATTCAGTTTTCACCTAACTGAACAAAAAATTCAGCTAGTGTCAACCGATAGTCCGTTTTGGGAAGCTTTTACTTCACTTTCCATGCATTATCAAACCTAATCTACTTAAGGAGATTTGTTCACCAGTATATGGACTTCAATTCTTCTATATAAACCACACTCCAAAGCTTAATGGATCAGCCACAAGGAATCGCCAAAGTTAGTTACCAAACACTGAAATTCAGACTTAGGCACTATTCACCATCTGAAAATTCATAAACTTGATAGCCCTTCTTTGCATCACTTGTACTCTTAGTAGCACTTAGTTTTAGGGTTGTGACACATAACAAAGGTTGTTCTTTGATAATCATACTACAAGTTTGTTATAGTGACCATAATCTATAGCTCCATGGATTATAAGTTACAGTGCTCCAAACTTGACAAAATGCACTGAAACTCAGCTTCTGAAATTCCCATATCTGACATCCCATCTTTGGACACAGTTTTCATCTAGTTCCATATGGTTCTTGGGTCAGGTTGCTTAAGTAACTTTGTACACCTAATGCAACACTTCAACTTTGCTACATTAACCATCTCCGAATTGTCTATAGATTAAAAGTTGCAATGGTCCAAAGTTAGCTAGTGGATATTATTTCCAGCAAATCAACCTTGAGTCCAAAACTGAATTCTTGAAATTTACTCCAACTTTTCCTATAGAACATGGAAATCTCTACACATGAAAtttttttAGTTTCTCAAGATCTACAACTTTGGTATTTAGATTTTTAGCAAATTCTTATTGGATGTCGAATTTCGCTTTTAGTGCTAGTTTAGGGTTTTAATTGAAATTTTAGACCAAGTAAAATGCATTCTAGGTGTATCAAGCAAGATGATGCTGATGCATATGATGACATGTCAAGGTTTTAGTTCTCGTAACACCAAGGGTGTTACAGTAAATCCCATTATTACAGTCTCCGTGTATCAGAGTTAAGATAGACTATGTTATATGCCATATGTGGTATTGAGTGTTCAGGTAATTAAGGCTATATGTGTATGTGATCCTTTAGAATGGATGTCATCGGTCAGCCATGACATGACATGATAGGTGGATGGGCAGGTATTTTGGTTTCC
>24nt_Phas-33
GACTAGCTATGTTTTACCATGACTGTGTGATTTAGGAACGGCGGTTGTACCTGCCGAACGAATAAGAATAGCGGCAGTTACACCCAAAAGTCCAAGTCCTGTTTCCACGATTATGTGCCATGCTACGTCCGAAAGCCCCGTTTCCACGTTTGTGTGCTATCACAACACATGAGCATTACCAGTTTAAATATAAATTTGGGATCAACTGCAAATGATAAACATATGCCTGATCCTATAGTTTTTCATAATAAGCCCCCTCTATAGTTGCTTAAACATTTCTACTCCAAGTTGTCAATAGCTCAATTCAATCTCCATGAGGGTAGCAGTATATTGTTGCTTTTGGACTTGAAATAATACTGTGACAGTTGTTGGTATATATAGATGGAAATTTCCACGGATGCCAATTTTACCCAGTTAACGGAGGAGAAATATTGTAGCGGGAGTGTTATAGTTTCCTAAAACCGTCAGGTCAACCGTAGAAACATAATCATTGCATATCAATATATTCATCCCTATAGCTTCTCGACAGATCGACAGTTTGGCAAAATCGAGAAGCTATAAGTAGCTTAGACATGATGTGTTGACAGACCATTACGGCCAACCTGACAATCTAATCTAGAAATATATAGTGAACTATGCCAATATAATCAAGATTCATTGACTGTGAATCCCATTGTTGCAGACATCGTGGTATTGAACTTAAGATAGACTATGTTCCATGTTATATGTGACATTGGGTGTTAAGGTAATTAGGGCTATGTGTGGATGTGATTCTTTAGAATGGATGTCGTCGGTCTGCCATGACAAGATAAGTGGATGGACAGGTGTTTTGTTTTTC
>24nt_Phas-34
GAGCACATGTCGTTGTCGCTACACACGCCCTGACGTTGTGGCACACGCGTCACTCGCCCCTGCGCCCTCGCCCCTGGCCCAGCCTTTATCTTTGACAGCTAGGCCTAGTCGCTGAAAATAACTCTTATATTTTCAACGATCAAGGCTAGCCACCGAAAATAAAGGCTATCAGGAttatttttagcgatggccaccgaaaataatccttatttttagcggtggccatgaaaaataatcAATTTTTTGGCAAGAAACTTCCAATTAGTAGTGCCACCAAAAATAAGTTAATTTTTGTAGAAAATGCTTATTTTTAGCTGGCTCTAGCCACCAAAATTAAATGTTTTTCTGTAGTATCATGTTTGCATTGTCGACTTGTCATGCATAAAGACTACTGCTACCAAAGAACTATTAAATCGTGATGATTAGTCAACTGATTCGGTTGACACTAAGAGTTAGAGGATAGATTAGAGTCCACCAAAAACATGGGTCGATCGAATAGACTTCAAAATTAAAACAAAAAAGTCACAATATGCATATCTTCttaataaaataagtaattaataattatataaaacaattaaatCTTAGACTAATAGCCCAACAAATATTAAACTGTAACTATCTAACTTTCCAAAAAACCTATAACTAAGATCCCCACCACATTTTCTCGTTCTTGTATATGTGAGGCAAAGTGAAGCTTTTGGTCATCTCATCGTGTTTCGCGTCCTTTGCATCTTGGGGTACATCTATGATGTGTTTAACGCTGTAACCGGAGGCCAACTCATTGGACTTCAGATGGAGATCGTGTGGCTAGCAAGGCAAGTGGTGACGTGGATGAACGGGATGCAGGCTTTGCTTCCGCGTTTAATATATAGAAAAGAAGGCTCTAACGCTGTAACTAGAGGCCGACTCATTGGACGTCAGATGAAGATCATGTGGCTCGCAAGGCAAGTGGTGACGTGGACGAACGGGAGCAGGCTTTATTACCGCGTTTAATATATAGTTTAATGTTTGTTGAAGTGATGACTTCGATCTAATCTAGAAATATGTAGTGAATTGTGCTAACATAGTCGAGATTTATTGACGGTGAATCCCATCATCGCAGGctatgtgggattgcggttaagatattatgggctctatgtgggattggatattaaggtagttgggactatatgtggATGTGATCTTTTATAACGGATGCCATAGGTCTATCGTGTCT
>24nt_Phas-36
TTTCGACGGTTCGACAGTTTAGCAAAATCGAGAAGTTATAGTTAGCATAGACATGATGTGTTTACGGACCGTTACAACCAAACTGACGATCTAATCATGAAATATATAGTGAATTATGCCAATATAATTGAGATTCATTGACAGCGAATCCCACCGTTGTAGCCTCCGTGGTATTGGAGTTAAGATAGACTATGTTCCATGTTTTATGTGTCATTAAGTGTTAAGGTAATTGGGGATATATGTAGATGTGATCCTTTAGAATGGATGTCGCCGCTCTTGTCGGTGTTTTGTGTCAAACCGCACACCCGGGGTTACCCTCGTGGTGCTTTTGGGTAGGTCGGTGTCGCAGATCGTAACTCGATGGTTCACGCTCTGGCAAGAGAGAGAGAAGCGGATTTCAGCAGGTTCGGGCCACTTTGAAGAGCGTAATACCCTCCTTCCTAGGATGACTTTGTATATGGATGAGATTACAGTCGGTGATTACTGGACTGAGGGGATGCTAATGAGATAAAAATAGATGGGGTCCCCCTTGGCCTTATATACACAACCATGGGCGTCTTCCCGCACAAGTATCGATCGCAGTCTTCCTACTTATCTTCTAATTAGTAGCAAACATCTTTTACTATCTCGAGGAAAATCCGGCGTTTTCATGCCGAGATATCCCCGTCGTTTTAGTTAGGATGTCGGGCACGGGAACAAACAGACCCGACATATCCACGTCTATGCCGCGACTAGCTTGGACGTGGGCCTCTTTCGCCTCTAGATTGGCCTGCTTTCATTGTCTTTGTTCGTCTGGCCCATGATGGGACGCTTGAGAGGGGCAACTGTCACGTGGCCCCGAGCGAAGTTTTCGCCCTTGTGTGGATCCGAGGATATCCATCTCCCACAGCTCTACCATGACAAGATAGGTGGATTGGCAGGTGTTTTGGTTTCC
>24nt_Phas-37
TAGTAGTCTAAGGTCTTTGAGACAAGGACATGTACGTGTGGGCCTAATAACTTGGGAGGTTCTGCCACAGTGTGACACTGCCTTTTCTATCTTTTCAAATCAAAATTTTGCTCAAAGCTGACTGAAAGGGAGATATACGTGGTGATGTAGCTCATCAAACAAGAAATTTTATTGAACTCTTACTATGACAGTACGCCACGTCTTTCATAGTGAAAAAATGTGGTCAGACAATAAGATCCTAAGGCTGTTGTGGTCAGGCAATAAATATATAGAATAAATCAACTCAGTGCATGGAAGATTTTATTTCTCATGACGCCCTACTTGCTATGTTCGGTGACATCAAGTTTCCACTGCGTGACGCGCTGAATGTCGGTGTAGCCGCCAGTGGAGAAGACACAGAGTAGGTTGAGCGTGGTAGCGGATTGGGCGTACTCCTAAAGCATCCTTTATGGGTCCAAGATATGATTCTTCTCGTCGAACATCTTGTCATTGATGTTTTCACCCTTATAGCTTGGCAGCTTCACGTCATCCCTCACCTCAAACAATCGAACACATGGAAGTCACCATCTGAAAAAATAGATTAGTTCGAAGCGAAGGCAATTTTGTTTAGCTTATTGTCTTAATGAAACATGGTGTTTTGGTTTCC
>24nt_Phas-40
GTAGAGTAGGTTGAGCGTGACAGTGGATTGAGCGTACTCATAAAGCATCTTGTATGGGTCCAAGACATGACTCTTCTCGTCGAATGTCTTGTCATTGATGTTTTCACTCTGATAGCTTGGAAGGTTCACGTCGTCCCTAACCTCAAACAATCGAACACATGGAAGTCACCATTTGAAAAAACAGATCAGTTCGAAGTGAAGGCAATTTTGTTTAGCTTATTGTCTCAATGAAAGGGAAAGAAATATTGTTTTGCATGTTATCTCTGATCATGGTGTAGATGGGGTACGTTGACCACGGTCTACGGGCATTTGGGTGCCGAACGTGAGCATGTATTACATCTGCAGGAGAACACATAAGTTGTCATAGATGTCGTCTCTGTTGATCTCCTTTTAGCATTGAGTTTTCAAAGTAAAAAATAGTGGATTTAGAAATGGTGATAGCTAGTTCTCTTGGTCAATAATCTAAATTAGTGTGAAGAGTATAAATCAATTAGTATGTTAGCGAAAACGAAGAAATCATAGAGTTTGAGTTTTTTGAAGATGATGCAGGGACAATATAGTTGTTTTGCTGTAATAATTTGACATTCATTATCATGTTACTTATCAATTCTACACATGGAAG
>24nt_Phas-41
TTTTCACGTGTAGAATTGAGTGCATCTCAAGTAACATGGTAAGGAATGTCACAATATTAGGACAAAACAAATATATTTGTTTCTCAATTGCCTCCaaaaaaaCTCAAACGTTATGATTTATACCTTTTCTTTAACCTAGTCCTTGATTTATACTCTTCTAGAGGATGTAAAAGGCGCTGCAGTTGCCGGATTACTTTAACCTGGTAGATATGGAGACGACGCTCAAGACGATCGAACGTTCCCGACGAGGAGTCATGGCACCTGGATGAGCGCCTCATCGATGTCGTTGTGGGTCACGCTTTCCTCCCCTAACACAGTGACTGACTGACTGCATAGAGAGCTTTAAGGAGTTTGACAACGACAATATCTGTGGCACTGTCTACGTTGTCATGTAGATGTTCGTCGTGCTCACCTTCGGCATCCAAATGCCCATGGATCGTGGTCAAGTTACCCCATCTACACCATAATCAGAGACAACATGCAAAACAAGATTGTTTTACCTTTCAATTAGACATTACGCTAGATGACATTCAGCGCGTAACGCAATGGAACCTTGATGTCAACGAGCATAGTGAGTAGGGTGACATGTGAAATAAAATCTTCCATGCACTTAGTTGATTTATTTTAGAATTTTATTGTCTGACCACGACAACCATGAGATTTTATTGTCTGGCCACATTTTTTCACTATGAAACATGTGGCACTATCAGTTCAAATCGAATTTCATTTATCGTATTGTTTGATCAAAAGCGAAAGGAATCTCATTTTGCGTGTTGTCTCTGCTCATGGTGTAGATGGGGTATCTTGACCACGGTTCACGGGCATTTGGGTACCGAACGTGAGCACGACAAATATCTGTAGGAGGACGCAGATGGTGCCACATATGTTGTCGATGTTGAACTCTTTGAAGCTTTCAGCTTAGTTGTCACCCTAGAAGAGGAAGGCACGACCCATGACGGTATCGACGAGGCACTCATTCAAGTGTCGTGTCTCCCTAGCAAAGACGATCGGCAGCAAGGCCTCGATCGTCTTGAGCGTCGTCTCCAGCTACGTCAGGTTTGGGTACTCCAGCAACTGCAACACCTACTTCATCCTCAAGAAGACTATAAATCAAGAAGTTGGTTAGTGAAAAGATATCAATCATAGGGTTTGAGTTTTTTGGGGCGATGGAGaaaaaaaTATAGCTGTTTTGTTCTATTATTGTGACATTCCTTACCATGTTACTTATCAATTCTACATGTGGAAG
>24nt_Phas-43
ACTTAAGTATCTATCTGAAGCCTTGATGGCAAGGATTGGGGTACGTGGGTCCGATAACTTGGTTGGGTTGTGACAATATACGTGGGGATGTAGCTCATCAAACAGGAAATTTTATTGAACTCTTACTATGACTATACGCCACGTCTTTCATAGTGAAAAAATATGGTCAGACAATAAATCCTAAGGCTATTGTGGTCAAGCAATAAAATTATAGAATAAATCAACTCGGTGAATGGAAGATTTTATTTCACATGTCACCCTACTTGCTATGTTCGGTGACATCAAGTTTCCACTGCGTGACGCGCTGAATGTTGGAGTAGCCGCCGGTGGAGAAGGCGTAGAGTAGGTTGAGCATGACAGTGAATTGGGTGTACTCCTAAAGCATCTTGTATGGGTCCAAGACATGACTCTTCTCGTCAAATGTCTTGTCGTTGATGTTTTCACCCTGATAGATGGGAAGGTTTACGTCGTCCCTCACCTTAAACAATCGAACACATGGAAGTCACCATTTGAAAAAACAGATCAGTTCTAAGTGAAGGCAATTTCGTTTAGCTTATTGTCTCAATGAAAGGGAAATGAATCTTGTTTTGCATGTTATCTCTGATCATGGTGTAGATGAGTACCTTGACCATGGTCTACGGGCATTTGGGTGCCGAACGTGAGCACGTATTACATCTGCAGGAGAACGCATAAGTTGCCATAGATGTCGTCTCTGTTAATCTCCTTTCAGCATTGAGTTTTAAAAGAAAACAAATAGTGGATTTAGAAATGGTGATAGCTAGTTCTCTTGGTTAATAATCTAAATTAGTGTGAAGAGTATAAATCAATTAGTAGGTTAGCGAAAACGTATAAATCATAGAGTTTGAGTTTTTTGGAGACGATGCAGGAGCAATATAGTTGTTTTGTTGTAATAATTTGACATTCATTATCATGTTACTTATCAATTCTACACGTGGAAGGCGAAACATGGTGTTTTGGTTTCCTCCAATATTTCAGAGTTTCGCTCA
>24nt_Phas-44
CAGTTATATCGTGATCAACATGCCGCGTTAGAATATATACTATTATAATGTGTTATCTAAAATATGAGGTGATCTTCTTTCTATATTGGCATTGTCATGGCATCATCTATTGACTACAATTATTTATATTACAAAACTAGTTGAAAGTGTTGTGAGTCTAATGCTTTTATTAGATGTACATAGATATGACTCTGATGTTTTCTAGATATGACACTACTTTTACTCTAATGTTTTAGTAGATCTACTATTTCTCTATTATATATAGATAGGACTCTATGTTGTACCTGTGTATATATACTGGTCTTAGGGCCTCATTTGTAAATGCTTTTCAGGACACCCATTCAGTTGGCACATTGACGTTGTGTGCATGCACCACAATTGCAACATTGACGATGGAGCTCAATACCACCACACGTGATGTCATGGACGAAGTTGTCGTCCAAGCACATGATGATTATTCTTTCCTCGCTCATCGATCGATTTTTGTATATTGTGTTTTTCTTGGTGGTTCCCTCATTGCTTGGAAGATTAAGAAGCAGTTAGCAGTTTCCCTGTTTGAGTACAGAGGTTGAGTTGTGTGCTATTCCTCTTGCTACGGTAGAGGTGACTTGGGTATGGTGGTTGCTTGTTGATTTTGGTGTTTCTGTGTCTATATTGACACCCCTTTGTCTAGCAGTATTGGTTCTATTAGTACTTCTTGTGATCCAATAATCATTATTGGTTCTATTAGTATTGGTCGTGA
>24nt_Phas-45
GGAACACAAAGGGAGAGAATCGATTCAGTTATATCATGATCAAAATGACACGTTAGAATATCTATTAGTATAATGTTTTATCTAAATACGAGGTGATCTTCTGTCTTTATTGGTATTGTCATGACATCATTTATTGACTACAATGATCTACAAAACTGtttttttGCTGAAAGTGTTGTGGGTCTAATGTTTGTTTTTGTTAGATGTATATAGATAGGACTCTACTGCTTTTTTGCTATTTCTCTATTGTATATAGATAGGATTGTATGTTATACCAGGGTATATCTACTGGTATTATGACCTCATATTGTAATACAAATGCTATTTCAGGAATACCATCCGGTTGGCGCGTCGATGTCGAGCGCTTGTGCCATGTATGCAACATTCTAGTGGCCAATGCCGTGGACACGAGTCACGTCATGACAGAGATGCACTCTCGGCCATAGCTCAAGACGACGGGATGAAGAACCTCATGAGCGAGATGATAGGAGTACTGATTGACAAGCCCAAGAGCATGACGCTCAGTAGGGACATACCTCGGTCACCCCCAACAGGTTCAATACTCTGTTGTTGACGCGTACGTGTCCTAAAACATTGGCCGGCTAGCGTGCGCAAAATACTGTCGGTGCAATGATCTCGCAatatactatgatgcaacatcggccccgtttaaatgctctagagctaatatatactatgacgtgacttaggcatcgtttaaatgcatagagttaataGTTAGTTAGGTACAAAGTTGCTAGTGGAATTAGCTAACTAACAAATAGCTACCTAAGTGTTACACCCGGTTTTAGAAGGTAAACCAAATGCAAACCATGTACATTACAGGATTAGCAATTCATGTACACAACAATTACATAGCTGGACATCATCACACAGTGCTCAAATAATAACATAAAAAAGTATTAATTTGATTACATCATGATGCTCGAGACATCAGAGTCATTAACATAGATCAAAGTGCGATAATGAAACGTAGCAATACCAGCCTTCACAGGTAGCCGACTGGGGGTTTGCCGCTAACCCACACCTAGAACTCATCATAGTCTTGGAAGTCCTAGAAATCCTCCACCACGACTTCATCTTCTACTGAGCAGGGGTTGCAA
>24nt_Phas-46
CAGATGTGTCTTTGAGATGTTGGAGTAACACAAAGCAGAGAACCGCTTCAGTTATATCGTGATCAACATGTCGCGTTAGAATATCTTCTAGATTTGGATGTTTGATGTGTTTTCTAAATACAAGGTGATGACTACAATGTGCTTTTTCTTTTTGATTTATATTACAAAACTAGTTGATGTGAGTTTAATGTTTTTGTTAGATGCATATAGATAGGACTCTAATGCTTTTCGGCTATTTGTTTATTGTATATAGATAGAAGTCTATGTTGTACATGTGTATATATATACTGGATTTAGGGTCTCATATTGTAATACAATTGCTATTCCAGGATGATCATCTGGTTGGCGGGGCGACGTCGAGCACCTACGCCATGACTGCAACATTCTAGTGAACAACGTCATGGACATGAGACACATTGTGGCGAAGGTGCGCTCTCGAGGACAACAGGTCTCAAGACCCTCACGCATGAGGTGATGGGCATGCTGATCGACAAGACCAAACAAATGACGCTCATTTGGTGGGCCAGACCTCTATTGTCCCTAGTAGGTCTAGTACACCATCGTCGATTATGTGTCCTACGCGATTGGTCGGCTGCTGCTCACTAGGGAGCACACGAAATACATAGATATCGTCGTTGCAACAATCTCGTTCTATATTATCTTCGTGTGACTTTCATATCTACTGTGATGCGAATCGAATTAGTGATTTCTCAGATGTTGGTCTATCGGATTTTTATTGGTGGTTTCCTTGTTGCTTGTAAGATTAAGAAGTAGCTAACAGTGTTCCATTCGAGTATAGAGGTTGACTTGTGTGCTATGGCTCTTGCAATGGTAGCTGTGACTTGGCTACAATGTGTGCTGTTTTTTGTGTTTCTATACCGACTCCCCTTTTGTCTGATAGTATTGGTGCTATCAGTATTGCTTGTGATCCGGTAAAGCATGACGTTACCATGCATATTGGTGTTGATGCTTATTATACATGAGCACAAGTTCTGGATGACATTATTCATCTTTGCTAT
>24nt_Phas-47
GGAACACAAAGTAGAGAATCACTTCATTTATATTGCGATCAACATGTCGCACTAGAATATCTTTTAGATTTGGAAGTATGACGCGTTTTCTATATAAGAGGTGATGACTACAATGTGGTCTTTCCTTTTGATTTATATTACAAAACTAGCTGACGTGAGTTTAATGTTTTTGTTAGATGTATATAGATGTGACTCTAATGCTTTGCTACTATTTGTTTATTGTATATAGGTGGAAGTCTATGTGCCAGTTTGGTTTGGCTTTTTCTGAAGAGCTTTTCTAaaaagctggttgtggggaaaagctggctgtggggagaagctggtggttagaatctaggtgtttggttgggctgctgttgagagaagctgatggttagaatctgggtgtttggatacgaagattatgagaTTGTAGATTCTGATTGaaaaaaaTAAAATAGATAAATACACAGAACCAACTAGTGCATTACATTAAAAGAAGTAGAGTCCATTACAACATAACTATCGATAGGTTTACTAATAACCTACGACACTAACGCATTAGCAATTGCATCTCTAAATGCACTCATGTCTAACTCATCAAATGTGCTACTACTACTCTCACCTACAGGTACATCAAGAACATGGATCGTACTAGGTACATATTGGTCGAAGTCTCGATCGTGTATAGCACTGTCTCGAATCAAGTTATGCAATGCCATGCATGCAATAATTATCTTAGATTGTTTCCTAAGTGAAAATGATGGTAGATTGAGAAGGATTCTCCACTTCATTTTGAGCACCCCAAACGATCGCTCTATAACATTACGCAGGGATGAGTGTGCAAAGTTGAAAACTTCTTTTCTATCAACTGGTTACCTCGCATGTTGCCATTCAGAAATGTAGAACTTTTGAC
>24nt_Phas-48
GGAACACAAATGAGAGAATCGCTTCAGTCATATCGTGATCAACATGTCGTGTAAGAATACTTCTAGATTTGAAAGTATAATGTGTTGTCTAAATACGAGGTGATCTTGTGTCCAGTGATAGAGCCAAGAAATTTGGTTAAGGGGTGCCATCCTAGCACATGGTGTCGAATCTAGGAACGGCTCAAGGAGGAGATGCTAGAAATATGCTAAAATTATTTAGACTATACTAAATAAAATATCTATATTTTATATGACAAAGTAATACATATAATTCAAATCTTCAAGAAACATGTAGAGCAAATAAGTATGTACGAAATCTGTAAATACAatatataatatatataACTCATAAGCTACGGTTGCAAGGCAAATTTATCGTCCGAATTCTTATGCCTTGAAAATGCTTCAAAATCTTGTGCTGGTTACAACTTGTGCCTTGCGCTGTCTGCTAGGCGTCTAGGCGCTACTAGCTGTTGTA
>24nt_Phas-49
TAGTTACATCATGATCAACATGTCGCGTTAGGATATCTTTTATCTTTGAAAGTATAATGTGTTACCTAACTACAAGGTGATCTTCGTCTCTATTAGCTTTATGATAAAAAACTAATGTTATAATTAGAGTCAAATGTTATCATTAAATGCATATAGATAGGACTGTACTTGTGTTGGACTCTAGGCTTAACCTATGTATATATATGCTAGCATTAGGATCTCATATTATAATAAGTATTATTTTAGGATGACCATCTGATTGGTGTGGCTACGTCGAGCGCCCGCTACATGACTGCAACATTCTAGTGGCCGATGTTGTTGACTTTAGTCAAATCACGATTGGAGTAGTTTCCCAATCGGAGCTTGGGACGATAGGGCTCAAAACCCTCACGCGCGAGGTGATGGGCATGCTCATCGACACACCCAAGCATGTGACGCTTGGCAGGTGGGCAAGACGTCTGTTAGCCTCCACAAGTCTGGTATGCCGTCGTTGATGTCTATGGGTTATACAAGGTTGGTTGTCTGTTGTTCACGATGGAGCGCACACACCGCCGATAGAAGGATGTTGTCATCTATTTTCCTGCGGTTGTTGTTAGAGCATCTCAAATAGAAGTCCTAAACAGAGTTGTATTTTGAAATATAGTACTTTAACaaaaaaaCTTCTTCAATAGGGATACTATTTTACaaaaaaaTTAAATAATTACAAGACTCGGCCTCTCAGGTCCTAAATATAGGACTTCATATGCTGAAGCCTTACTCTCGCTTTTTACACTATTCCTACTCTTTTATCTCTTAAATAACATGATTTATTTCGGTATACGACTCAACTATTAGAGCTGTCCCTACTTACTTAACATCAAGTTTCGTTTTAATTTTTAGAACTCAAATATAGGACTTCTTGTTGGAGATGCTCTAAGGAGATCGAGGATGATCCCGTCTACGGTGGCAAGCAGTACTACAATTAAGTAATAATGGAGGGCGGCCTGGTGTTGACAGCCAAACAGCGACAGGAATACCCTGGCGGATGGAACCCGTTCGTGTTATGGCGCGGCGTGCCTCGTGGCGCCATAGAGCTTCATTACAATCATCTTCTTCGTGTTCTACGCTATCTTCATGACACTATCTATGGTTGTCTATATTTAGAGAGAGAATATGGATGAAGGAGTATCCTCTATATTTAGAGTGTACTCTAGAGGACATCTTTGAAGTCTATAGAGGAGAGAATCTTTTCTATATTTATAGCTAGTAGATGAACATATAGAGTTAGTCGTTGAAGACAACCTGAGATACTACTTTAGCTTTGCTTTAGTCAAAAACAAATTACATGTCAATTTTACACATCTTTATCATTTCTAGAATTGACTGTTTTTAGAGGCAATCGATAATGGTAGGAACGTCGAGTGTCTTTGGAACGGAAGTTAATTTTTAGAGGTGTTTGAAAACACCAATTGTTTTGaaaaaaaaTCAACTTCGTCAATCACACTTTTCAAGGTAGTGTTTGGTTCCAAAATATGGTGGGATGGAACCGTTGCGTTTTTATTTTGTTGTTGTTTGGATTAATTCTATTTAGAACGGAGCGACT
>24nt_Phas-50
GGAACACAAAGGAGAAAATCGCTTTAGTCACATTATGATCAACATGTCGTGTTAGTATATTTTTTATATTTGAAAGTATAATGTGTTATCTAACTATAAGGTGATCTTCGTCTCTATTGGCATTATGATAAAAAACTAGCAAAAAATGTCGTgagtctaatgttatcattagagtcaaatgttatcattaAATATATATAGATAGGACTGTACTTGCGTTGGACTCTAGGCTTAAGCTATGtatatatatatatatatGCTAGTATTAGGACATCATATTATAATAAGTATTATTTCAAGAAGACCATCCGATTGGTGCGGCTACGTCAAACGTTCGCGCCATGACTGCAACATTCTAGTGGCCAATGTTGTTGACTTCAGGCAAATCACGATGGAGATGCTCTCTCGACTAGAGCTCGGGACGACAGGGCTCAAGACCCTCACGCGCGAGGTGATGGGCTTGCTCATCGACAAGCCCAAGCATGTGACGCTCAGCAGGTGGACAAAACGTTCTTTTGGCCCCCACAGGTCTAGTACGTCGTCGTTGTTGATGTCTATGGGTTCTACAAGGTTGGTTTTCTGTTGTTCACGACGGAGCGCACGCACAACCGATGGAAGGTCGCCGCCGTCTATTTGCATTAAGTTGCTGTTAGAGCATCTCCAATATAAGTTCTAAATGGAGTTGTATTTTGAATTTTAGTACTTTAACAATAATATTTCTTTAATAGTGATGCTATTTTACaaaaaaaTAAATAATTACGAGAATTGGCCTCTCAGGTCCTAAATATAGGACTTCATATGGTGGAGCCTTATC
>24nt_Phas-51
CAGATGTGTCTTTGAGATGTTGGAGGAACACAAAGGAGAGAATCGCTTTAGTCACATCATGATCAACATGTCGCGTTAGTATACTTTTATCTTTGAAAGTATAATGTGTTATCTAACTACAAGGTAATTTTCGTCTCTATTAGCATTATGATAAAAAACTAGCAGAAAATGTTGTgagtctaatgttatcattagagtcaaatattatcattaAATATATACAGATAGGACTGTACTTGTGTTGGACTCTAGGCTTAAGCTATGTATATATATGCTAGCATTAGGACCTCATATTATAATAAGTATTATTTCAAGACGACCATCCGATTAGTGTGGCTACGTCGAACGCCCGCGCCATGATTGCAACATTCTAGTGGCCAATGTTGTTGACTTCAGGCAAATCACGGTGGAGATGCTCTCTCGACTAGAGCTCGGGACGACAGGGCTCAAGACCCTCACGCGCGAGGTGATGGACGTGCTCATCGACAAGCCCAAGCATGTGACACTCGGCAGGTGGAAAAGACGTTCTTTTGGCCCCCACAGGTCTAGTACGTCGTTGTTGATGTCTATGAGTTCTACAAGGTTGGTTGTCTGTTGTTCATGACAGAGCGCACGCACAGCTGATGGAAGGACGCCGCCGTCTATTTGCATGGAGATGCTGTCAGAGCATCTCCAATAGAAGTTCTAAACAGAGTTGTATTTTGAAATATAGTACTTTAACAAAAATATTTCTTTAATAGTGATGCTATTTTACaaaaaaaTTAAATAATTACAAGACTCGGCCTCTCAGGTCCTAAATATGGGACTTCATATG
>24nt_Phas-52
GACAAACAAATAATGATATTATTGTCGCAAAAAATCGACTGATAGTCAAACAACAACGATTAGTCAGAAGGAGTCGGAGGGCTGCTACCGCTCACAAGCTCTATCTTATCCAACTATCTCACGTCGGTGCTCACGTACCGTGATACAACCATCTTCACCTTCGAGTCCGTTGAATAGGGTTATGAGGGCATTAATGTTGTGATTCAGATTAACCTAGCTTTTAATTAGCTTTCGGCCAAGATCTACTAGCTGAATGGTTCACCCCATCGATGACGGTGTCGATCGCTTACAAGGAAGATATAGCGTGTTACGATCGCCCGTTTGTAGGCGAGGTACTATGTGGTTACGATGGTCGTGATGCATCCTACTGCCATGGAGGTCATGGTCAAGCCTAACCATGTCATGGAGATTAGGCCAAGCATACAGCGTTGATTGTCACACCCCATGTGTTCGTCGCGAACTAAGCAGCGAGTGTGGAACTAATCAAGGTATGTCAAGTGAGGATCATGATCTCTATATCACATCCATCTGTGTCCATCTAGACTATTAAAATAGTTTCACGAAGTTTGAAATTAAATAGTCACATGAAATGACAAGTTCTATGCCAGCCTGTTTGAATTACTTGATAAAGTGAATGCAAATTTGGAAATTCAAACAAGTCTTGCAATCTTGCCCAAACAAATTTATATAAACTCTACCACAAAAGTAATTAATGGTAGGACTAGGCAAAATAAACTGAACCGAAATAACTAGAACCAAAACGATCTAACTGAAACCGGATTAATCAATAGCCAATTCGACTTAATCAAACACTGTCTATAATAACATAGCCCAATCGAGATTTAGGCCTGACCCAATTTGATTTTTCTCCAAACTCTAGAACCCTATATAAGCTAACAAATGAAAAAAGAGAGGAGAACCCTTCTCTCCCAAGCCGGTCTCCTCTCCTCCCTCATGCTCGTCTCCCACCTCATCTCTACCGACGCGTGCCTCCACTAGTACCCAACCTCGCATCCTCCAAAACGGCAAACAAAAGAATGATGCATAATCCCATGAACTTCTTGTCTCGTTTGTTTATATATCATCACAATTGTGTGAGGTGGTTCATGCATTTAATTCCCCCACATCATACAACACATTAAATAGCACTCACTACACAATTATACTGAAACCAATTTCATAGTTTCATGAGATTGGCCCCAGCGTGCATCGTCTCTCCCAACCACCTCGCTCACGATCCCCCACGCTCGCGATCTGCCCGCCCCCGCTCGTGTCCCCCTCGCATCTACCCCACTCGTATCAATTGTGTACTTTTCGAGATTGGAACCGTCCTTGATAGATTTCATCTCCATCCTAGTGAAGACCTTGGTAACCTACGACAACGACTCACGCTTAGATGAGAAGAGCAGGCACACCTGTTTTGGGTTCACATAGGTCGCCATGAGAAACTTTCTGATCATGAATAACGACAGTTTTGTTGTACCAAGTGCCTCGATGCGCTCATGCAACACGTCAGTGATGGCAGGGACCAGATGACATGGTTGTTTCCATGACCAGTTAACGACGCTACTATTTTTCTCTT
>24nt_Phas-54
TTCATGTATTCTGTGCATAGATACGTGATTCATAAATGAAAGCATAGATACATGATTCATCATCCCACTTTTGTGATGTGGTTCATGCATTCTGTGCATTATATCCCTACAATATACTACTCTTTAAATATCTCTCACTATTTTATTACAACATTCACTCCCACCGAAATACTCTTATATGCATGATATTATATACATGGTAGTTCATGTTTTTCCCCACCCACTGGAATACTCAGTCTGCACCGAAATACTCTTATATGCAATGTCAATCCATATTGCAACCACCAGTTTTATAGTTTGATAAGATATTGGAGGCAAACAAATCATTTTGTCGTAAAAAATAGGATGTTAATCAATTGTTCATATGTAAGAAATGACAAGATGTCGTTCCTATTATGATCGTTTGTAACCCGGGATCACCCCCTGTGACGAGTAAGCCAACCTCCATATCATCACGGTAGTGTATTGTAACCCACTGGGGATTCCACCTCTGCTTCTTTAACTTCGACGTCGACCGTAATCACCAATTAGTTAAGTCTGAATTTCCTCAGGGTCGCACACGCATGACATCACCTCCGCGGACTTCGTGGTCAAGATCGATCGCTGTCGTGCTGTCATTGATTAGTGATTTGTGAATTCtaaatttaaaatacattatatatacagtgaaataaattttaatttatttttatctttatataCAACATGTTTGGCATTTAGATGTAGAATTTTGAATAATTTAATCACCCCTATTATTGAGAATAAAGTTTTGTTTATATTCTATTTTCTATCATGATACACATGTGAGAAATATTTTTCTCAACCCCGCCAGGTACACTCACGGTGCGCCGCCATAGCCCTAACCGCCTACAATAGAAAAACGTCATCAGGAAAACGCTGCTTGTGCATGGCTGCTTTTTCCACTGCTGCAAGGACGCTCTCGTAGGATTTGATATTAGGGTTTCTGTCATAGGATCTGATAAAATAAATTCACGAGTGTGAAAAGCTTAGATGAAATAGATGGAGATAAAATAAACTCACGAGAGCCTTATGAAATATCTTATGAAACAGATGTTCTAGCCATTCGATGCTCTTTTCACAACGTTCTCAAGATATGGAACCTGAACGAACACTCCAGCGTCGTTGGCGCCTTCAACTGCCAAGGCGCCGGTTGGTGCCGGGTAGCCAAGAAGAACCTCATCCACGACCACCAGCCCAGAACGGTGAGCGGCGTCATCCGGGCGTAAGACGTGGAGCACCTTGCAAAGGTGGCTGGTCACGGCTGGAACGACGATGTGGTCGTGTATTCGCACGTGGGAGGTAAACCATCATCtttttttATGAACAGTCAGATCATTGTTAAGCTAGGGGACATCAGTCTCGTTCTCGTGACCCTTTTTCTGTTTCATCTTTTTAACAACGGACAATGAACCGTACCTGTCAGCAGATTGGTGACAAGCAACCCCCTtgttgtgttgtgtgcgtgtgtgtTTTCAGGGGAGGTGGTGTACCTGCCGAAGAACGCCTTGCTGCCTGTGACGTTGAGATCGCGCGAGTACGAGGTGTTCACCGTCGTCCCTCTCAAGCACCTGCCAAACGGTGTCGCCTTTGTGGTGATCGACCTTCTCAGCATGTTCAACTTTGGTGGCGCGGTGAGAGAGCTGAGATTCGGTGGTGAGGATGCCGACGTCGAGCTCAGAGTGTGGGGCTCGGGCACGGTCGGAGCTTATTCCTCGACCAAGCCAACGTGTGTCGTCGTCGATTCCAAGGCGGTTGGTTTCTCCTACGATGGCACCTATGGCCTCATCACCTTCGAGCTCAACATCCCCGACCAAGAAATGTACTTGTGGACGGTTACAGTAGGGTACTGAAGTTAGAACTGAGAATTGTGATAGATTTTCTAATGCGTCAGAGAACGCCGGTGGTGTAGGTATTCTGGTTTATTCAGTGATGTGCTTTCTACTGTTAGTTATATATATTCTATACACATGGGGAATTTACGACAAATCTAGATAGGGGCCCAGGACGAAATTTTAAAT
>24nt_Phas-57
AAAATATGATGATAGTCAATTGTTCGTATGTAAGAAACGACAAGATGTTGTTTCTACTATGATCGTTTGTAGGTCGGGGTCACCCCCTGTGATGAGTAAGGTAACCTCCACATCATCATGGGTGTCTACTGTCACCCATTCGGTGATTCCACCTCTAACTTTTCTATCTTCGACGTCGGTCGTGATCACCAATTAGTTAAGTCTGAATTTCCTCGGGGTCACGACTTCGACTTCCCCTCCGCGGACTGTGTGGGCAAGATCGGTCGTTGTCGTGCTGGCATTGATTAGTGATTTGTGAATTCTAAATCTAAAATATGTTATATATACAATGAAATAAAGTTTAATTTATTTTAAACTTTATATACAACGTGTTTGGCATTTAGATGTAGACTTTTGAATAATTTAATCATCCTATCATTGAAAATAAAGTTTTGTTTATGTTCTATTTTCTATCATAATACCCATGTGAGAAGTATTTTTTCCCAACCCCGCCAGGTGCACTCACGGTGCGCCGCCGTGGCCCTGGCCGCCTACGGCAGAAAGCCGCCACTAGGAAAACGCTGCATGTGCATGGCTGTTTTTTCCACCGCTGCAAGGATACTCTCATAGGATCTAATATTAGGGTTTCTGTCGTAGGATCTGATAAAATAAATTCACGAGCATGAAAAGCCAATAGAATTAGATGAAGTAGATGGAGATAAAATAAACTCACGAGAGCCTTATGAAATATCTTATGAAACTGATGGAAAATATATCTTATGAAAAATCTCATTGAATGACCAAATATCATAAGGGCTCGTTTGCTTCTTTTGATTTTGAAGAATTGGAATCTAATTAATGGAGTAGTATACTTTTTAGAATA
>24nt_Phas-58
GACAAACAAAACATACCACAGTTGTCTTAGATAATCGGATCAATTGTCCGTACATAAGAAGAGTGGAGATGTAATTAGAGTGGACATGGCGTTGCTAATATGATCGTTTGCAGCTTGCGGTCACTGTGGGGGACAGATATCCCCCGGGTCCACTAGAAGGCAAGAAGGCCTCGCAAAAGGCTTTGGGCCTATTATCTCGCAAAGCCATCCCTTTGTGGGCCAGGGGAGGACTACTGATGGAATGGGCCGATGCGTGATAAGGAAGCAGTCTCAGGCCCAAGCATCTCGACAACTCAAGCGCTATCTGTAGCGTCCGCCCGACTTTCCCGCGCGCAGCGCCTTTGGACGTCGGAATGGATCAGAGATAAATCGACAAGATTATAGGAAGATAAGTTCAGTCAATTCACTATTGTTTAGGTACACATCATCATCATACACGCATGTAGTGCCCCACGGTCGAGTATATAAGGCCTAGGGGGTACCCCGTAATTTCCATCGACCATCTACTCAACTCATTAGCCTTTCTCCATACAGAAGACTTCCCTTGTAACCTACCACATAAAGATCCACACCAGGAAGTAGGGTGTTACGCATCTCAAAGCGGCCCAAACCTGTAGAAAATCGCCTGCCGTCTCTCGTGCATCTCGCACGAACCATTGAGTTACAATCTACAGCACCGTCCTACCCAAAAGCACTGCGAGGGGTAACCCCGGGTGTGCGGTCGGGCTCCAAACACCGACAGCTGGCATGCCAGGTAGGGGGTGTGTCGTTGATCCAAGCTAGCTCAATGGCCGTTACTTCCCAGTGCAAAATCGCTCTTTGCCCTGGATCCGTATTCTGCTTTGGGACCATCTTGTCCATAGCAGATGAAAAGGGAATTCTGCACCAAATAGCGGATCCACCGGAGGAGAAGCTTTCCTTGGAAATACCCAGGAAAGTCGGAGCAAGATAGCAGACAGCGCAACCTCCTGCGCCCCAGACGAAGACTACCTCTTGCAAGTCGAGAGCCAGGAATTCTCTTGCCCGAGGAACTCTGTTGTCCACTTCGTGCACAAAGGAGTGGACACGGATTACAAGAAAGAAAGAAGCAAGCGTTCCCGGAAAAGGGACAGAGGCCCGTCGAGCTATCTTTCCGGCACCTTCGCCCTCAAAGAAGGACGGAAAGGAACTCGCCACCGTAGTAACTCCTTTCTACCCC
>24nt_Phas-61
TACTCTTATATGCATGATATTATATGCACGATAGTTCATGTTTTTCCCCTTCCACTGGAATACGCTATCTGTACCGAAATACTCTCATATGCAATGACAATCCATATTGCAACCACCAGTTTTATAGTTTGATAAGATATTGGAGGaaaaaaaTCATGTTGTCGTAAAAAATATGATGATAGTCAATTGTTTGTATGTAAGAAACGACAAGATGTTGTTTCTACTATGATCGTTTGTAGGTCGGGGTCACCCCCTGTGATGAGTAAGGTAACCTCCACATCATCATGGGTGTCTACTGTCACCCACTCGGTGATTCCACCTCTAACTTTTCTATCTTCGACGTCAGTCGTGATCACCAATTAGTTAAGTCTGAATTTCCTCGGGGTCACGACTTCGACTACCCCTCCGCGGACTGTGTGGACAAGATCGGTCATTGTCGTGCTGGCATTGATTAGTGATTTGTGAATTCTAAATCTAAAATACGTTATATATATAGTAAAATAAAGTTTAATTTATTTTAAACTTTTATATACAATGTGTTTGGCATTTAGATGTAGACTTTTGAATAATTTAATCACCCTATCATTGAAAATAAAGTTTTGTTTATGTTCTATTTTCTATCATGATACCCATGTGAGAAGTATTTTTTCCCAACCCCGCCAGGTGCACTCACGGTGCGCCACCGTGGCCCTGGCTGCCTACGGCGGAAAGCCGCCACCAGGAAAACGCTGCATGTGCATGACTGTTTTTTCCATCGCTGCAAGGACACTCTCGTAGGATCTAATATTAGGGTTTCTGTCGTAGGATCTGATAAAATAAATTCACGAGCGTGAAAAGCCAATAGAATTAGATGAAGTAGATGAAGATAAAATAAACTCATGAGAGC
>24nt_Phas-64
TTTATAGTTTGATAAGATATTGGAGGCAAACAAATCATGTTGTCGTAAAAAATAAAATGTTAATCAATTGTTCATATGTAAGAAACGACAAGATGTCGTTCCTATTATGATCGTTTGTAACCCGGGGTCACCCCCTGTGATGAGTAAGTCAACCTCCATATCATCACGGTAGTGTATTGTAACCCACTGGAGATTCCACCTCTGCTTCTCTAACTTCGACGTCGACCGTAATCACCAATTAGTTAAGTCTGAATTTCCTCAGGGTCGCACACGCATGACATCACCTCCGCGGACTTCGTGGTCAAGATCGATCGCTGTCGTGCTGTCATTGATTAGTGATTTGTGAATTCTAAATTTAAAATACGTTATATATACAGTAAAATAAAGTTTAATTTATTTTTATCTTTATATACAACGTGTTTGGCATTTAGATGTAGAATTTTGAATAATTTAATCACCTCTATTATTGAGAATAAAGTTTTGTTTATGTTCTATTTTCTATCATGATACCCATGTGAGAAATATTTTTCCCAACCCCGCTAGGTGCACTCACGGTGCGCTTCCATAGCACTGACCGCCTACGACAGAAAACCGTCATCAGGAAAACGCTGCTTGTGCATGGCTGCTTTTTCCACTGCTGCAAGGA
>24nt_Phas-65
TTTTATAGTTTGATAAGATATTGGAGGCAAACAAATCATATTGTCGTAAAAATATGATGATAGTAAATTGTTCGTATGTAAGAAATGACAAGATGTTGTTTCTACTATGATCGTTTGTAGGTCGGGGTCACCCCCTGTGATGAGTAAGGTAACCTCCACATCATCATGGGTGTCTACTGTCACCCATTCGGTGATTCCACCTCTAACTTTTCTATCTTCGACGTCGGTCGTGATCACCAATTAGTTAAGTCTGAATTTCCTCGTGGTCACGACTTCGACTTCCCCTCTGAGGACTGTTTGGCAAGATCGGTCGTTGTCGTGCTGGCATTGATTAGTGATTTGTGAATTCTAAATCTAAAATACGTTATATATACAGTGAAATAAAGTTTAATTTATTTTAAACTTTATATACAACGTGTTTGGCATTTAGATGTAGACTTTTGAATAATTTAATCACCCTATCATTGAAAATAAAGTTTTGTTTATGTTCTATTTTCTATCATGATACCCATGTGAGAAGTATTTTTTCCAACCCCGCCAGGTGCACTCACGGTGCGCCGCCGTGGCCCTGGCCGCCTACGGCAGAAAGCCGCCACCAGAAAAACGCTGCATGTGCATGGCTGTTTTTCCACCGCTGCAAGGACACTCTCGTAGGATCTAATATTAGGGTTTCTGTTGTAGGATCTGATAAAATAAATTCATGAGCATGAAAAGTCAATAGAATTAGATGAAGTAGATGGAGATAAAATAAACTCACGAGAGCCTTATGAAATATCTTATGAAACAGATGGAAAAATATCTTATGAAAAATCTCATTGAATGACCAAATATCATAAGGGCTCGTTTGCTTCTTTTGATTTTGAAGAATTGGAATCTAATTAATGGAG
>24nt_Phas-66
aattcatattcatcacctcccaataaaataaatgtatctACAACCAGTTTTATAACTTGATAAGATATTGGAGACAAACAAATCATACCACTGTTGTATTAGATAATCGGATCAATTGTCCGTCCGTACGTAAGAAGGGTGGAGATGTAATAAGAGTGGACATAGCGTTGCTAATATGATCGTTTGTAGCTTGCGGTCACCACCTATGTTCTTGACTTCTCCGACTTCGTTGTCAACCGCTATCCATGCTCAGATGTCGAGTCCGTGAACTTATTCAAGACCTAGAGGCTTCAACACCTTTGCAGACTTCACGGTCAAGCTCACCATCGTGCTGACTATGATTAGTGATTTATGAATTCTAAATTTAAAATATATGATATACATAGTGATAAAATTTAATTTATTTTTATCTCTATATATAGCACGTTTGACACTCTTAGAAAAGATGAATAAAATATTGTCAAATTTATAGTTGTTAACTTTAGGGTTGTATTACAtttttttCGAAATCCTTTGTTGTTGCTCCAAAATATCTTAAAACCAAATTAGATGTGCAGTCGTGAATAATTTAGCCAACACTGTTATTGGTTGTAAGAATAAAGTTTCATCTTCGTCACAAGACTATGTGAGTGCAAATATTTCTCACTCTTAACCTAGCCACCGTTAGGAGCCTTAGGACTCACGATGCGTCGTCGTGACTTCGATCGCCGACGGCAGCTTCCTGCCGCTAACAAGATTCATATCATCATCCGTGTCTGATCTCACGCCCCTCCATTCACCTACCTTTTCCACAACCCTGCAGTGAAATGCAGGCCCAAAAAGCGATGTGACTTTTCTTTTTTATTTGTACGATTGCTTTCTTCTTTGGTGTCGGTTATTCTTGTTAGTTAACATACGTGTCTAACTATTATAATAGATAGTTAGTGATACATGTTAGAGGATAAGATAACCGGTGTCAAATAAGAAAGCAGCCGTGTCAAATAGAAGAAGACACGTCGCTTGTTGGGCGTGTAACAGGTGAATGGAGGACCGTGAGATCAGAAACCGATGAGGA
>24nt_Phas-67
CCCCTTCATATTACCAATCAAATAACAGTGGCATGAATGAATTGTTATCTCAAATATATTATGTGACTATAAAATTGTTTGCAGATATGCATGAACATGAATTGTAACCACAGTGAGTGATATTTTAATAACTACCAGTAAAATACTTTTACGTTGCGACGATATATGAACTATTCAATAAAATGTTAGTGCATAACAATTACGTAAAAACGAATACATCTATATTGTCATCGATCTTAATGTCTTGCAAATTCTTTGCTTTGCCCGAGTCGGTTGCTCTCCTGCTTGGTCATGCACGAGAACTGAGCCCGAATAGCACCTCAGCGACCTCGATCTACTCTTGCATGAAAGATGGCGACATCAAAATCTTCGACGGTGCGATTGTGACGGGACTATTGAAGGTGCTGGGAACGTGCGTTGGTCCTGGACCATCGTGGCTTCCATCGCCACCAAGTGGTTTATGAGAGGCAAAACCGAATAGAAAAAAGTTAGCAAACACGAGCAAGATGAGAGACGGAGGTAGATGGCTCAAAAAAGAGCAGAAGCAAAATTATTGTCATCAGACATGTGGATGAAACAGTCCGGGAGGCCAAAAAATCCACGTTTTCACGGTGGTACGGACTTTTCTCGATACAAGCACACCGATCATTTCGTCAACAACTTTGCTCACGATGGTACTCTTCAGATTGAAGTCGCTACCCTTTCGCTGCATCTGGTGCTCCGTGGTGGTCGAACGGAGGAGACGAGGTGGGGCGTACATAGGGTGTTCATCGCTGGATAAGGCCTGAAAATGTAGGCCTGGAACACCTAACGTAGGCCCGACTGTCGCCCTGTCGAGTTGGGATGCGAGGCGATAAGGAGGAAGGGTACAGGCAGGGTCAATCAAAACTACTGTTTGCGAGATGTGTGGGGTCGGGTGGAGTCCGCAGGATCAGATCTGACTTATAAATCGCGGATTGTTTAGAAAAAAGTATAAGAACCTTTTTTGCAAAAAGGGTGACGGTGGGAGAAATAAAATTGGTGCTTTATAAGAGATTATAGAGATATGAGAATGAAATGCATGAAGCACATACAAAGTGTGTCGAAATTAGACCCACTTCGTGGAGGAACGGTCATATTAGTAACGGGATGTCAACGCTTGTCACACATTGACGAACAATTGACTATCACTTGCTTCTTGCGATATGATTTGTTTGTC
>24nt_Phas-70
TACTCAACAACAAAATAACTCTCCAACATATTAGCTATCTGACTCGGCAATCTATCCGACTCTCAAATTTGCTCCCTCACTAGCCAAATTTGGCTAGCCACCTGACTAGTTAAACTAGATGAATAATCTGTTGGAATAGAGATACTACAAATAGAGCATAATCTTT
>24nt_Phas-79
TGCTCTACGTTAGAAGTTAACTAAAGATAATAATAACATAATTATTAGAACTATGTTTGCGGCGTAACAAAAAGACACAGTATTTTATCCTCTAACTAAAATATTTGAATATTTACTCAATTTTCATGTTTATTAATCTTATACTATAGGTCTAACTCTTTCATTATAACAATAGGATGCTTGGAAAGCTTAGACCACAACACCATTCATTTCAACCCAGATCATCACACTACACATCGATTGAAGAGTTAGTGGTTCTTAT
>24nt_Phas-87
aCCCAATCCCCctacttagtgcatcgttgccccttatattacgttacttccggttagttcatcgttgtccctaataatacattacttctagtttgtgcattgttgcctctcgtaagatgttacttcaggttagtgtaccgttgcccctcagaatacgttacttctagttagaacgtcgttgctcctcataatatgttatttccggttagtgcaccgttgcccctaataacacgttacttctagttagtgcactgttgcccctaataacacgttgcttccggttagtgcatcgttTCTCCTTAGAGGAAAATCGAAATAAACAACTGCTCACATAAATTTCGCTTCCGATATTATAAGACTTGATCTTCACTGATTGATATATATAGAGACTTAATCTTCAGAGATTAAACCCAGCTTCTCGATCTTCAAAGCTTGCATAGCTTCCTAGTCACTAGATCTCAAATACAACACTCTTATATTTGCAAAAAAGCACTAGcacagacagacagacaagagaacaaacacactcacatcagaacatcacacaaagcaaaacaaagcttttacaaacacCAGATAAAGAAGGCTCGTTGCTAAAGGTCACACAAAAGCAAGAAAAGCTACAAGCGAAGCTGAGTTTAAAATAGTAGATCTATCGAAAGTAGGGCTG
>24nt_Phas-89
AACGAGACGTTTCCTTTGGGCATCATTTAACACATCATCGACATGTTTTTAACAAAATCTTCTCCGAGATCCATAACAAGCGCAATACCAAAACAGAAATAGCTTAAATGGTTTCCGATACAACAAATTGACAACTAAAGTAGTCACTATGCGGGGTGCCCGGCGCCTAGAAGCGGAGCTTGGTAAAGAACCACCTGTTCTTGCCGGTCTTGAACCTCTCCTCGAGGCGCGCCTTGGCGGCCTTGCAGGCTTCGACCTTCTT
>24nt_Phas-91
TCTCCACGGACCATATGCTACAGACAACCAGCAGAAACCCAATCCAAAAGCATGCTACAAATGTTAGCTGAACGGACAATTCGCCAAGTTGGAAGATGACGCACATTGTTATGTAAATTAGGGAATGACGGATGCATAACGCCCATTGGTGATCAGTAAATGGAGGCGTCAAGATCCAGGAGGCTAAAGTAAACTGCAACTACTGGCTGTTCCTAAGCTCCTTGCTGATGTGACCTGA
>24nt_Phas-93
GCTTTGATGGGGAAGCTTGAGTGTTCTGGTGATTCATCCCTGCAGAATGCTCTAGACCTCGTACATGGTTATTTAGATCAAGTACCATCATATGGTCACAAGGAAGTTCTGATTTTATACTCTGCCCTGAATACATTTGATCCTGGTGATATCACGGAGACAATAGCAAAGTGTAAGAAGTCAAAAATTAGATGCTCTGTTATTGGTCTTGCTGCAGAGATCTTCATTTGCAAACATCTATGTGAAGAGACTGGTGGATCTTACACAGTTGCACTGGATGAGGTGCTAAGATGTAATTTTGATTTTACCTTTGATTATTCGATCGTTATGAAAGATTAACGGCATTTCCTTTCTTTTTACAGTCTCATTTCAAAGAGTTGTTACTGGAACATGCTCCCCCACCTCCTGCAATAGCAGAATATGCTGCAGCTAATTTGATTAAGATGGGCTTTCCACAGAGGGGTGCTGAGGAGCTTATCTCTATTTGCTCTTGTCACAAGAAGATAAAATCTGGGGCTGAAGGTTACATATGTCCTAGATGCAAAGTTAATGTCTGTGAGCTTCCAACAGAATGTCGAACTTGTGGTCTTACGCTAGTTAGTTCTCCACACTTGGCAAGGTCGTATCATCATCTCTTCCCAGTACCACCGTTTG
>24nt_Phas-94
GGAAGCAAACCCATCAGGTCAGGCTATCTTAGGCTCACCTGCTGCTGCTGCAGTAATAGACGCTTGCAACAGCCTTTTGGAATAATCTTCCTAGCAGCTTTGGCCTATCAACCTTTTCAGATTCTGTATCTTGCGAAAGACGGTCTCGTGTACTCTCTATAGTTTAGGTGTCAAGGAATTGAGGAACAGA
>24nt_Phas-96
AGGAGAAGCCTGCAGATGCATCCGTGATCTTGGGATGCCCTTCTTCAACCATGAGGTGGTAAAGAAGGCACTGGTCATGGCGATGGAGAAGCAGAATGACACCAGCATCTTGGTCCTGCTGCAGGAGTGTTTCGGCGAGGGGCTCATAACCATCAACCAGATGACCAAAGGCTTTGCCCGTGTCAAGGAAGGCCTTGATGATCTGATCCTCGACATCCCAAATGCCCAGGAGAAGTTTGGAGAGTATGTGGAGCTGGCAACAGAGCGCGGCTGGCTGCTGCCGACCTTCGCCTCCGTTCCCTGAGCATCCACCACTGGCGATACCTTCCTTATGTGTACATTTGTGCCCATGATGTCATTAGCTCCGTACCAAAGTTTTCCTATTCCTAGTTTACTTATGTTACCGTATACTGGAGGATTGTAGGATGGATGTGGTGTCGGTTGTTGAGATAGTGTCCTATTGGTCTAGTCTGGGAGGGTACTTTTGAGAGTTAAAAGAATAAAGCCATTTCGTTTCAGGTTATGAGATGTACGCTGCAACCTTTGTCCCTGGATGGACCTGGTGGTACCATAT
>24nt_Phas-97
AGATTGTGAAAGTGAGATGTCGGTGCAAACTGAAATGATAAAGACATtgtggacatgactgtggacatgactgtgATGCAACTATTTGGATTCCTAATTGATTCTATGGTTGGTACTTTCCATACACAGAATTTTACTGAAAATTTATCAAGGTAAAATGAGGATCCATAAATATCATTTAATTATGTTCATATGTTTTATCTTGGAAGTAATTTCtttttttACACTTTTCTACATTTTGTTCCCAATCTGCAGAAAGCAACCAACCTTTTATGAACCTAGTGGCAAAGTTTTCTCAGAGGAAGAGATGTTATCAGAACATAGATATCATCTTGGGGACGGATTGGATGACCCAATACCAAGTCTTACTAGATATAGCTGCTAGGGCTCTGGAAATCCATTCCCCAACCTTTGGAAACCTTAAATTGTACTTACCTAGCCAGGGAACACTCGGTCATGTGCCTTTTCCATGATAGAGCTACCCTTGGAGAATATCCCAGTAGTATGTGAGTATGCAGATGTCTTTCCGGATGAGCCGACAGGAATGCCACCAGATCGGGATATTGAGTTTGCCATAGAATTATAGCCGGGACTGCACCTATCTCTAAGAGACCCTACAGAATGCCGCCAGCTGAGCTGGCAGAATTGAAGAAACAATTGCAAGAACTGTTGGACAAAGGATTCATCTACCCAAGTACTTCACCTTGGGGATGTCCAGCTTTGTTCGTGAAGAAGAAGGACGGAAGCTTGAGGTTGTGCATAGATTACCGCCCACTCAATGCGGTAACTATCAAAAACAAGTATCCTTTGCCTCGTATTGATGTTCTTTTTAACCAATTGGTTGGAGCTAAGGTGTTTTCCAAAATAGATCATCGCTCTGGTTATCACCAAATCAAGGTACAGGCAAGTGATATTCCGAAGACGGACTTCTCAACCAGATATGGGTTGTTTGAGTATCTGCTAATGTCGTTTGGGTTAACAAATGCGCCCGCATACTTTATGTACCTGATGAATTCGGTCTTCATGCCCGAACTGGACAAGTTCGTGGTGGTCTTCATTGATGATATCTCGGTATACTCGAAGAGCTGTAATACCCAAAAGTGTAAACAGTGAAAATAGAGATGAGCTCAATATATTGTGACCTCTACTTATCATCTGATGTGAACACCTCATTTTAAAGTAAATAATAAATAAAGGACATATCA
>24nt_Phas-105
GGCAGACTCCTTGGGATGAAGGACATCATCAAGTCTGTCATCCATATTAGCATCTGCAGTGGGCTTCTTGGGATAAAGGATATCATCATCTCCATCACACAAAGTTAAATCAATGTTGATCTTTGGAGTGATGGTAACTTCATGTTCCAAACTGGATTTCATCTGTTTCATATCAATGTCCTCCATATCCTTCTTCGACACATTCTTCTTGTGGCTTATGAAGCGGATCTTGGGGGTAACAGGCAGACCAAGCGAAGCAGCATATGCAGCAAACTGCTCTGCAGAGAACCTGCTCAGGTTGAACACTTTTTTGTCTTTCTGGAGGTATACTGCCTTAAGATAGGTAACAAAAGCCCTTTTACCCAATTCCTGAAGATTGGGAAATTTAACCAGCACTGAGGCTATACTCTGCGATATCTGCTCCAGTTGT
>24nt_Phas-106
ACATTCCTTTCTCGCCTAGCCTTGATATGAATTTGCTTAGCGCTGTCATGCATCTAGTGAGCCTTTGTACCTTTTTCTGTGACCGCGGCGGTTCCATCCTCATAATGGCATCAATCTTCTCTTGATTTGCTACTATTTTTCGATGACTGACAATAAACCCAAGTAGCTTTCCGGCTTGCACTCCAAATACGCATTTTCTGGGTTTTGCTTACATCGGTAGCGTCTCAAGCTACTGAAGACTTGTTGCAGATCCTCGATGAAATTTTCTGAGTTTTCTGTCTTGATAACCACATCGTCGACGTAAGCCTCCACCCGCTTGCCCTAGTGATCGGCTAAGCATGTCTAGATGGCTCTCTGGTAAGTCGCTCCAGCGTTCTTGAGGCCGAACGACATGGAGGTATAGCAGAAGGCACCAAATGGTGTGATGAAGGCGGTCTTCTCCTCGTCCTTTTTCGCCAGACTGATCTAATGATACCCTACCTGGCGCGCCAGCTGTCGGTGTCTAGTGTCCGACCGCACACCCGGGGATACCCTCGTGGGGCTTTTGGGTAGGACGGTGTTGCTGATCGTAGCTTGATGGTTCTGGTGTGGCTCTGTATGTGTGAGACATGCGATTTTCTGCAGGTTCGAGCCGCTTTGAGAGGCGTAATACCCTACTTCCTGGCGTGGCTCTGTATGTGTGGTGTGTTACAAGTGGCGTCTCTTGAATGGAGATGGGCTAATGAGATGAAAATGATGGGGTTCCCCTGGGCCTTATATACACGACCGTGGGACACTCCCTACGTACATGGTGATCACATTCTTCTAGCATATCTCCTAGCTGATAGAGAATTAACTTAGCTTATCTTAAGAAAAACCTGCCAACTCCATCCTGATCTATTCCCGACGTTCGAGGGCACCGGGCGCGGAGAAAACAGACAGTTCCTTGAGATTGTGCGTGATCCAACGGACGATCCGGGCATGAGCCCATTGCCTTCTTGGGTCGGCCCATTTCACTTGCGGTCTTTGTCCGGCCCACGATGAGACGACCTTGCGGGATAACTGGTGTGTGGACCCATGCAAGGGTCTTTCGCCTTCTAGTGGACCCGGGGATATCTGTCCCACACACCATTAGCCTCCCATCTTGCGTGATTGCTCTTTGAAGAGATGTCGCAACCATGGTTGTGTGTCATAGGGGTGTAAACCGATGTAGATGAATGCAGCATGCAAGAGCATGTCTAGTTGTCTTACGATGTCGTCTGTGTCCTACTATACAACATCTATGAACTTGTTAAGGACACTCAATAATTCTTGCCTTACTCGCGATGGATAGTTTAATTTGAATCTAATCACATTCATCAATATGACGAGGAGGAGTGGACCCAACAATGTGTTTGATCATTGTGCTTGGAGGTAAAAGAATTGACTTGGTCGGTCAATGTGACATATATGACTCCTTATAACTAATTTCATAAACCTATTACTTGGTGACATTGACGGCAAACAAATTATCTTGTCTATCTAAAAATAAATTGCAAACACGAACCAATATCGAAGCTAGCTCAtttgttaaatgtttgtttgtttgtttgttttggtttCC
>24nt_Phas-109
TTCAGGGTGTTACATGCATGCACTTACCACTTCTAACTAATGGCTTAAAACAATAGTGGCAATGCAGGTTTATAGGTTGAGCCGATAGTGATATATACTACATTGAGCAAAAAGTTTGCACATATATGTATTTTATTGTTAGACATGCACATCAAGTCAACTTTCtttttttCATGAACACAAATTCAACTGCGAGCTCAAGACTCAAGTACAGATCATTCAACTGAAAACTTCATTGATTGTTGAGAAATAAAGGTTTCATTACAAGAACACTATAAATTTAAAACTAAGTAGTACATATGCATGCCTCTCAGACTCAGAATGTAACACACGCATGACCTATTTAGATATTTTGTGTCTCAAATGCCTATCGGACGATCGGATTGGGTGACAGATGTACAAGCAGATTCAATGACGTCAGCGGTTGATGATTGCTATTATTAATTTCTATTTTTATATCAAGATTGATTTTGGGGTCCaaaaaaaTGGGTGTCCTATATCGTTGGTCCACTTACGTTACATAAGGTTGGGGACTGAAACTATAAGGTAGACAATAGGTAATAGATATATATTAATTGTGATAACATCATGAACTTGTTCAACATTTGCTGTCTAAGCCCTTCTTTTATTTCAGCAGCAAAAACATTTTTTCTCCAGTGGAAAGCTTCCATAGAAATTATATGTGTTCTTTAATGCAAATCTTCATCCGGAATTCTCTACTTCCATTTTAGTTTTATTTGGAATTCCTAATTTCTTCTCAGTTTCC
>24nt_Phas-110
ggaaactgagaagaaattaggaattccaaagaaaactaaaaaggaaatagagaattccTGATGAATATTTGCATTAAAGAACACATAATTTCTGTGGAAGTTTTCCACAGAATAAAAAAGTTTTTTCTGCTGAAATAAAAAGAGGGCTTAGAGAACCAATGTTGAACAAGTTCATGATGTTATCATAATTAATATATACCTATTACCTATTGTCTTCCTTAGTTTCAGTCCCATCCCTTATGTAACGTAAGTGGACCAACGATATAGGACACCTAAtttttttGGGCCCCAAAATCAATCTTGATATATAAAGAAAAATAGAAACAAATAATATCAATCATCAACCGCCAACGACATTGAATCTGCAGGTGCATCCGTCAACCAATCCGATCGTCTGATATGCATTTGAGACACAAAATACCAAAACTAAGTAATGCGCGTGTTACATTCTGTGTTCAAGAGACATGCATATGTGCTACTTAATTTTAAATTTATAGTGTTATTGTAATGAAACCTTTAACTCTCAACAATGAATGAAGTGTTCAGTTGAATGATCTGTACTTGAGTCTTGAGTTCACAGTTTAATTTGTGTTCATGaaaaaaaaGTTGACTTGTTGTGAAGGCCGATCCTGTGATCCTTGACAAAGGATCAATTGCATGACCGCTTTGCGGACTTGAATGACTCaaaaaaaGAGAGAGATAAGATTATGTTACACTCCATCCTAAAAGGATGTGCTATACCTAAAAACATATCTCTGTTGCTTCATAAATGTGTTCAGCAAAAGCTAGATGAAGAAAATTCATGTATTTGATGAACAAGTTGTTGAAATTATTATTCCACATGTAAAATTTGCACGTAAGAAAATGAATGCAACACTTTATATGCATCCGATCAGTAGAAGAAGCTCAT
>24nt_Phas-111
GAGACAATTAGTGAAAACATTATTCACATAGAAATTTGAGGTGTTGaaggaaactgagaagaaattaggaattccaaagaaaactaaaaaggaagtagagaattccTCATGAAGATTTGCATTAAAGAACACATATAATTTCTGTGTAAGCTTTCCACAGAATaaaaaaaGTTTTTGCTGCTGAAATAAAAAGAGGACTTAAACAACCAATGATGAACAAGTTCATAATGTTATCACAATTAATATATACCTATTACCTCTTGTCTTCCTTAGTTTCAGTCCCATCCCTTATGTAAAGTAAGTGGACCAACGATATAGGACACCTAAtttttttGGGCCCCaaaatcaatattgatatataaataaaaatagaaataaataatatcaatCATCAACCACCGACAACATTGAATCTGCAGATGCGTCCGTCAACCAATTCGATCGTCCGATAGGCATTTGAGACACAAAATACCTAAACTAGGTCATGCGTGTGTTACATTCTGAGTTCGAGAGGCATGCATATGTGCTACTTAATTTTAAATTTATAGTGTTCTTGTAATGAAACCTTTATCTCTCAACAATCAATGAAGTGTTCAGTTGAATGATCTGTACTTGAGTCTTCAGTTCACAGTTGAATTTGTGTTCATGaaaaaaaGAAAGTTGACTTGTTGTGAAGGCCGATCCTGTGATCCTTGACAAAGGATCAATTGCATGACCGCTTTGCGGACTTCAATGACTCaaaaaaaGAGAGAGATGAGATTATGTTACACTCCATCCTAAAAGGATGTGCTATACCTAAAAACATATCTCTGTTGCTTCATAAATGTGTTTAGCAAAAGCTAGATGAAGAAAATTCATGTATTTGATGAACAAGTTGTTGAAATTATTATTCCACATGTAAAATTTGCACGTAAGAAAATGAATGCAACACTATATATGCATTTGATCAGTAGAAGGAGCTCATTTTGTGAACCTTGAAATTGATAGCTACATATATAAACCAAATTGGTGGACCTAGCATTCACTTGGACTTTGGACCAACTATTGAATTAGCTAGTTTGTTTGCTGAGTCAGATGGGTGAATTGCATTCTGTAACGCCCC
>24nt_Phas-112
ACTACTACTCTCACTATCCCGAATGCAATTCTAGCACAATATCATGGTGTAGTATCTTATGTTTGACAAA
>24nt_Phas-113
AGGTTTTTGCTGCTGGAATAAAAGGAGAGCTTAGACGGCCAATATTGAACAAGTTCATGATGTTATCACAATTAATAAATATCTATTACCTATTGTCTACCTTAGTTTCGTCCCCTCCCTTATGTAACGTAAGTGGACCAACGATATGGACACCCAtttttttGGACCCCAAAATCATCTTGATATATATAAAAATAGAAATAAATAATAGCAATCATCAACCGATCGCTTGATAGGCATTTGAGACACAAAATACCTAAACTAGGTCATGCACGTGTATATTCTGAGTTCGAGAGGCATGCATATATGCTACTTAATTTTAAATTTATAGTGTTCTTGTAATAAAATCTTTGAAGTGTTTAGTTGAATGATCTGTACTTGAGTCTTGAGTTCACAGTTGAATTTGTGTTCATGaaaaaaaGAAAGTTGACTTGTTGTGAAGGCCGATCATGTGATCCTTGTCAAAGAATCAATTGCATGACCGCTATGCGGACTTGAATGACTCAAAAAAGATAGAGATGAGATTATGTTACACTCCATCCTAAAAGGATGTGCTATACCTAAAAACATATCTCAGTTGCTTCATAAATGTGTTCAACAAATGCTAGATGAAGAAAAATCATGTATTTGATGAACAAGCTGTTGAAATTATTATTCCACATGTAAAATTTGCATGGAAGAAAAATGATGCAACACTGTATATGCATCTGATCAGTAGAAGAACCTCATTTTGTGAA
>24nt_Phas-114
GGAAACTGAGAAGGAATTATGAATTTCGAAGAAAACTAAAAAGGAAGTAGAGAATTCCTAATGAAGCATCTTCTTATCAGCCATCCTCGCCCAACTCCGACGACGAATTAGGAGTGCCCCGAGGATCCTTCCTTCGCTCCGGCACCCTTGGTATCTTCCCCATTCCACAATGAATCCCCTCTGACTACCCACCGAGGTCGGGGAACGGCTCGAATGAAACCCCGACGCGGCAGCTCTCCTTTCTCGGCGTCACTCACAACTAACGACGGCTGGACTCACTCGATCGCTTTCGGTCAGAAGCATGGAGGCGCGGGGCAGGGGATATTTATACAAAATACTACTACTCTCACTATCCCGAATGCAATTCTAGCACAATATCATGGTGTAGTATCTTATGTTTGACAAAATATAGATAAAAAATCCAATCGCTTTGTCACCACAATTGTATTACTGTCCTGTACCAACATCCACGACAAAAAATAGTTTTATGAAGTTGTACATGTTGGAAAATTAATATGGTCTAACAATAATTTAATAATGTAGTATAAAATGTAAAACTCAGATCTACTGGCAGGTAGTATCTATGACATTAGAATAGACaaaaaaaTCTAAACTAACTCAACAAGATTAACATATAAAAGAAGAAGAATCACGACAACTGATCTAACCATAATACCGTCATTGTAACACCTTAAAAATCTCAACTTTGAAATAAAGGAAGAATTCTCTTGAGATTCAAATAATGGTGTTCTCCACATAATGTTATGAATACAAAAATCATCATATGAATTAAATTACTCTTGAttttttttCA
>24nt_Phas-115
tccaaagaaaactaaaaaggaagtagagaattccTGATGAAGCAGCTTCTTCTCAGCCATCCTCGCCCAACTCCGACGACGAATTAGGAGTGCCCCGAGGATCCTTCCTTCGCTCCGGCACCCTTGGTATCTTCCCCGATCCACAATGAATCCCCTCTGACTACCCACCGAGGTCGGGAATGGCTCGGATGAAACCCCGACGCGACAGCTCTCCTTTCTCGGCGTCACTCACAACTAA
>24nt_Phas-116
ggaaactgagaaggaattagaaattccaaagaaaactaaaaaggaagtagagaattccTGATGAAGATTTGCATTAAAGAACACATATAATTTCTATGGAAGCTTTCCACTGAAGAGAAAAGGTTTTTGCTGCTGGAATAAAAGGAGAGCTTAGACGGCCAATATTGAACAAGTTCATGATGTTATCACAATTAATAAATATCTATTACCTATTGTCTACCTTAGTTTCAGTCCCCTCCCTTATGTAACGTAAGTGGACCAACGATATAGGACACCCAtttttttGGACCCCAAAATCAATCTTGatatatataaaaaatagaaataaataataGCAATCATCAACCGATCGCTTGATAGGCATTTGAGACACAAAATACCTAAACTAGGTCATGCACGTGTATATTCTGAGTTCGAGAGGCATGCATATATGCTACTTAATTTTAAATTTATAGTGTTCTTGTAATAAAATCTTTGAAGTGTTTAGTTGAATGATCTGTACTTGAGTCTTGAGTTCACAGTTGAATTTGTGTTCATGaaaaaaaGAAAGTTGACTTGTTGTGAAGGCCGATCATGTGATCCTTGTCAAAGAATCAATTGCATGACCGCTATGCGGACTTGAATGACTCaaaaaaaGATAGAGATGAGATTATGTTACACTCCATCCTAAAAGGATGTGCTATACCTAAAAACATATCTCAGTTGCTTCATAAATGTGTTCAACAAATGCTAGATGAAGAAAAATCATGTATTTGATGAACAAGCTGTTGAAATTATTATTCCACATGTAAAATTTGCATGGAAGAAAAATGATGCAACACTGTATATGCATCTGATCAGTAGAAGAACCTCATTTTGTGAACCTTGAAATTGATAGCTACATATATAAACCAAATTGGTGGACCTAGCTTTCACTTGGACTTTGGACGACGGC
>24nt_Phas-117
GGAAACTGAGAATGAATTAGGAATTCCAAAGAAAACTATAAAGGAAGTAGAGAATTCCTAATGAAGCATCTTCTTATCAGCCATCCCCGCCCAACTCCGACGACGAATTAGGAGTGCCCCGAGGATCCTTCCTTCGCTTCGACACCCTTGGTATCTTCCCCGATCCACAATGAATCCCCTCTGACTACCCACCGAGGTCGGGGAACGGCTCGAATGAAACCTCGACGCGGCAGCTCTCCTTTCTCGGCGTCACTCACAACTAACGACGACTGGACTCACTCGATCGCTTTCGGTCAGGAGCATGGAGGCGCGGGGCAGGGGATATTTATACAAAATACTACTACTCTCACTATCCCGAATGCAATTCTAGCACAATATCATGGTGTAGTATCTTATGTTTGACAAAATATAGATAAAAAATCGAATCGCTATGTCACCACAATTGTATTACTGTCCTGTACCAACATCCGTGACAAAAAATAGTTTTATGAGGTTGTACATGTTGGAAAATTAATATGGTCTAACAATAATTTAATAATGTAGTATAAAATGTAAAACTCAGATCTACTGGTAGGTAGTATCTATGACATTAGAACAGACaaaaaaaTCTAAACTAACTCAACAAGATTAACATATAAAAGAAGAAGAATCACGACAACTGATCTAACCATAATACCGTCATTGTAACACGTTAAAAATCCCAACTTTGAAATAAAGGAAGAATTCTCTTGAGATTCAAATAATGGTGTTCTCCACATAATGTTATGAATACAAAAATCATCATATGAAT
>24nt_Phas-118
TCCAAAGAAAACTAAAAAGGAAGTAGAGAATTCCTGATGAAGCATCTTCTTCTCAGCCATCCTCGCCCAACTCCGACGACGAATTAGGAGTGCCCCGAGGATCCTTCCTTCGCTCCGGCACCCGTGGTATCTTCCCTGATCCACAATGAATCCCCTCTGACTACCC
>24nt_Phas-121
TAGTTGTGAGTGACGCAGAGAAAGGAGAGCTGCCGCGTCGGGGTTTCATCCGAGCCGTTCCTCGACCTCGGTGGGTAGTCAGAGGGGATTCATTATGGATCGGGGAAGATACCAAGGGTGCCGAAGCGAAGGAAGGATCCTCGGGGCACTCCTAATTCGTCGTCGG
>24nt_Phas-124
GCGCTGACtttttttATATAATAAAAAGATAACTAAGGACTGTCTAGAGTCTATTTCCAGATATTATCGTGCACAGTACAAACCAATTTCAGCAAAACGTCACACAGGGAGTGAGTGGTAGGCAGCAAGCCTGGACAAGGAGGTACACCAATCAAAACACATCAGCAATGCCGCCTACGCATATCCAGCATAGCCATCCGTTCCTTCTTTCCGTCAGTACTCGGACGGTGAGATGACATCGTCGATCTTCAGGATCATCTTCACCACCTGGGTGGCAAGCAAGATC
>24nt_Phas-130
CCGGTCTAGAGCGCGAACCGTTCAACACGACTCAGGGAAGGAGTCGTTATTACAGCGAGGTCGCGGACCATCCGACCTAGAGCCGCGGACCGTCTGCGCCGTCGTATAGAGCAACGTCAGGCGGTACATCCTAGTGTTTGGT
>24nt_Phas-132
AAGGTCCTTTGAACAGAAAAATTAAATTTAAAATGTATATTTGGGCCACTAAACCATCTCAAATTGAAAACTGTCAACTACAAGTTTTAGAACTAGTCTAGACATACAATGCTGAATTTGTCTCCGTCTAAATTCATACGAAAAATGAACCAATTAAAATAGCCGACGTCAGCTGATGTCATCCAAAGTCCAAAGTGAACATGGGCACATGGCAGAAAAAGAAAAAGAAATAGAATTTGCTTCGCAATTACCAATCGTGCGTCAGGCGCACGAATTTGGTTTGTATATCTACAAATCTCCATGTTCCCAAAATGTGTATATAGTGTTGCATCATTTTCTTCCATGCAAATTTTACATGTGGAATATTAATTTCAGCAACTTGTTAATGAAATACATGATATTTCTTACTCTAGCTTTTGCTCAACACATTTGTGAAGCAACAAAAATATATTTTTAGGTATAGCACACCTATAGTGAAACAGAGAATCTCATATTTTTATGTCATTCAAGTTCTTAAAGAGACATGCAATTAATGCTTTATCAAGGATCAACCTTCACAACAAGTTAACTTCCTTTTCCTTTCTTTCATGAACACAAATTCAACTTTGAACTTAATACTCTAGTAAATTTTTATTGAACGCGATAGAGGTTACATCATAAGGACGTTAGCGGGTTAAAATTAAGCAAAACAATAATCCAAGCAAACATGATAACTTTCAACGATCGCGGCTGCATGTGCCCATTTTCTATGTCAGCAACAAAAAATTTTACATCAGTGGAAAACTTCCTTAGAAATTTATACTTTCTTTAATGCAAAGCTTTGTCAGAAATTCTCTACTTCCTTTTTAGTAtttttttAAAATTCGCTATTGTCTTCATAGTTTCC
>24nt_Phas-134
TACAGAAAAATAAGAAAGGAATAAATAGGATATCAAAAATATCATCAACAAACCAAACGAGTTGCATATTATAAAATATAGTGATCACAATTTATTTAAACAATTTGCTACGGTTGTTTTAGTGTGTATGGGGAGTACTGCATTAGGTGGCGCTAGAAGAAACTTAAAGCACCATAAAGTAAGATTGGTAGGTAGATGCATTTAACTCATTGTTTTTGTACAAATACCTATAAATTTTGTTGTGCATAGCATAGCTACCGCAAAAGTGAGTAGTCTTGGGAATGCT
>24nt_Phas-135
AACCAAGAAATAACCCCTTATGTGCGAAATTATAGAAGATCCCCTT
>24nt_Phas-139
GACACACACAGATGGAGATGATACATTGAGTCGAGGGAAAAAGTCAAAGCGCATGAAGAGTTCATCGAAGAAGAAAACTGACATTTCCAAGCATTTAGATGGACTCAAAACTGGTTCTGTTGCTGACAGCAGAACATTGGCCAAGAAGGCAGTAGGTGATGCTTTGAGTGAGAGAAAATCTGGACGCACACTGAGATCCACGAGTAAGAAGGAAGATGCTTTAGAGGGTTTGAAAAGGCTGGCAAAGGATGGAATTCAGGAATTAACAGGGAAAAGCAAAGACGCCCCCATTCTTAAAGaaaaaaaTCAGGGGCATGGGGCAGGCTCTGCACACAAGAAGGGTAGAATCACAGAGGATGGGTATCATAGACTTGGAGATAGCAATGCCAAGGATCCCATTTTTCCTGGCAAGAGAAGATTGGGACATAACGAAAACTCAATAAGCAAACGAGTGCCCATCTCAGAGCATGGTAGGAAGAAGAAGAAACTTTCTGAACTCATGGCAGAGACAGGCAAGCCTAATTCTGCATCTAGTGGTAAGAGCAAAACTCGAGGGAAGCGTTCGTTGCATGATTCAGCTGAGAAAACTGAGGATCCTGAACATCACTCTAAGGATACATTGATGACTAGGAAAAGAAAGAAGCTCAACACATTGGGGGATTTGTCTTCACTGTCAGAGCCTCTCTCTCGTAAGAAGTCCACAAAGGTTGGAGAACTGATGAGCAAAGTAGCTGGGAGCAGCATGTTACAGGCTGCACCTGCTGTCAAAGCTAATAGTGCAGTGTCTCAGACAAAACCACGAAGGGCTAAGTACAGGCAAGTAAATGCTGCAGACAAATCTCCATGTCCTGTGAAGGTGAATCAGGGGAACAGCGAAGCCGTTAGTAAGGAGTCTCTATCTTGTGGAGAAATGCTATGGCAGCTCTCTGTAGCAGCATGTGGTCTTCAGCAGAGAGAGAAAATCGTTCCTACAAGTGTTAACTTCTTTACCGGTTTTAGAAAGAACAAATTTTCTAGTTCTGATGTCAATGAGGGGATGCCTGAGAAGGCAGCCAACACTGAGTCCACTCTTTCAGAACAGCCCATTGCTGATCATATGCAGGATGACTATTGGGCTGACATTCTCATTAATGTGGAGGAGCCGCTATCTAACCTGAAAAAGAAGATAGATGAGAGTAAGAAAAGAGTAAACAAGAAGGCACCTCAGGTTAAGAAACCTCCTGTTAATTCATTGTCGACTGTAGAAAATGTAGACGAGCCAAGGAGTGAAGGCAACCAAGATACAGGAAATGAGGAACAACTTAGGAACGAAACCAAGTTGTTTTCTGCAAATGGATCTCAACTGAACGCCGGAACCAAATTTGGTCAAGAGATGGAAAATTGCTTTCTGTCTGGACTGGTGCTGCACTTCAGCAGGCCATGCGCTGTTCCATCACAG
>24nt_Phas-140
TAAGGCTGAGTTGAGGCCTTGGCAAGGCACTTGCCAGCATTTAATTGGTGACTTGCTGAGGGTAAACAAACTTGAGGAGGCCCTGGCCCTTCTCAAGACAATGAAAACCTGCAAGTTCCCACCTTTTGCGGACCCGTTTCCTCCTTACATTGCCAAGTATGGGACAGTTGAAGATGCAAGGAACTTTTTCAAGGCATTGACAGTGAAAACTTCTCCAGCACCTGCTGCCTACCTGCATGTTCTCAAGTTGTTCTTTGCGGAGGGAAGATATTCTGAAGCTCAAGAT
>24nt_Phas-154
CAAGTCCCTAAGCTGCACAAAATTATTGCTGCCTTTCTGATTAATACCAGTAAGATGGGGAAAAAAGCTTATATGTTCCGAAGAAAAGGAAAACTCTGCCTCAAGTTAATTTTaaaaaaaCAGTTCCAATAACTCAATATGGATaaaaaaactaaaaaaCATTACAATGTACTTCGATTAAACTCCAATTAGTAATGAATGAGTTGTAGGCAGTCTTTCATGTGAATCTTTGATGGGTCGATGTTTGCCGTGCAAATCCTGG
>24nt_Phas-156
CAACACAACGTTGCAATAGCAATAAATGTTGTGGTAACTTCTCACCAACTCATCTGTTTATATAGCCCTGTAGGTGAAGAAGGCGAACCGCCATATCGCTCATACTGACTGATCGGTTGACCGACACAGGCTGAACTTTTTAATCGTTTTTAATAACAAGCTCGGGGAAGGTGTTTTTCGGACCTTCGGCATTCAGAAGCCTTCGTGTTTTTTGCGGATTGAGCTCGTTATGaaaaaaaCGACCAAGCACCGTGAAGGGGCTACTGTTGGGGGCCTCCTTCTCTGCCGAAGGTCCTCAGGACGAAGAAATCGTCTACAACCAAAAGGGTTGAACGTCGAAGCTGCAATAGATATGTGTAAAATGTCGAAGGTTCATAGCTTCGGCCCAAGACGATAACGAAGGTCGAGCACGATGTCGAACCAAAGAGTAAAAGACCCTTTAATCCCTGATGTTTGTATTAGGATACTGTGTACATATCAAGGTCATAAATGTACTTTTGTTTGGGTTGCGTTCCTTGCCTATAAATAGATAAATAGTACCACGTACTGTTCACGCTGGATTGGAATTGAATTTGCGATTTCGCCTTTGAGCAAATCGAAGGTACACATGTAATATACATTATATATATTACTTTTTTATTATATGGTATGGATCTTAATATCGTTTAACATTTGATATGAAATGAATAATCAGCATAGTGTTACGTTTGTAACTACATTTTTATATTTATGAATGATGAAGACTTGTTCTTCACAACCTTCGTCCAAGAACCATTATGCCCGAAGGGAAATAATGCTTCGAAGGACAAAGGTCCTTAACATTTAACAATTGTGTTGCCTTGTTTTATGATTCAGTAATAAAAAACAAGTGCCCAACATATATCTTACAAAATATCCTTAGAAGTTGTATTTAAATACAGTTGACTAAATAGATACGCCCCCCTAAAATATATCTACATAAACATAACCTTTCCACAAACTTTTTATGAAAATCATATTTATATACATGATTTTTTATATTTATAGTGTCTAAAAGTGAGTGATTTCTAAAGGTGGACTTAAACATATTTATCAAATACATAAAATTTTTAAAGATGTTGTCTTGTTGGCATAACTCATAGATTTTCAACGACTTCTCTGACATGTTATTTCAATAGTCTTTCGTTGCTAACATTTTGCAGACTCATAATCGACTGCTCTGCTAGATAAGGAGTCAGACATATCGACAGAATGGGTTGAAAGATGGAAATAATTGTGTTTGCAGAACTACTTGCTTCTCTTTCCAACTTATATCCAATTGAAACAATAAATATTGTCATCAATTGGAGAAACATCTGGAGTTTGTTTGATCATCTTTTGAGCCATCTCTATAACATGAAGTAATTCTTATTGCGATCAATGTGTTTTGTTTATC
>24nt_Phas-157
TCGACATTCAGAAGCCTTCGTGTTTTTTGCGATCGAGCTCGTTATGAAAAAACGACCAAGCACCGTGAAGGGGCTACTGTTAGGGCCCTGCTTCTCTGCCGAAGGTCCTCAAGATGAAGAAATCGTCTACAACCAAAAGGGCTGAACGTCGAAGCTGCAATAGATATGTGTAAAATGCTGAAGGTTCATAGCTTTGGCCCAAGACAGTAACGAAGGTCGAGCACGATGTCGAGCCAAAGAGTAAAAGACCCTTTAATCACTGATGTTTGTATTAGGATATTGTGTACATATCAAGGTCATAAATGTACTTTTGTTTGAGTTGCGTCCCTTGCCTATAAATAGATAAATAGTACCACGTACTGTTCACGCTGGATTGGAATTGTATTTGCACTTTCGCCTTCGAGCAAATCGAAGATACAAATGTAATATACATTATATATTACTTTGTTATTATATGGTATAGATCTTAATATCGTTTAACATTTGATATGAAATGAATAGTCAACATAGTGTTATGTTTGTAACTACATTTTTATATTTATGAATGATGAAGACTTGTTTTTCACAACCTTTGTACAAGAACCATTATGCCCGAAGGGAAATAATGCTTCGAATGACAAAAGCTCTTTAACATTTAACAATTTGCCTTGTTTTATGATTCAGTAATCAAAAACAAGTGCCCAACATATATCTTACAAAATACCCTTAGAAATTATATTTAGATACAGTTGACTAAATAGATACGCCCCCCTAAAATACATCTACATAAACATAACCTTTACACAAACTTTTCATGAAAATCATATTTATATACATGGTTTTTTATATTTATAGTGCCTAAAAGTGAGTGATTTCTAAAGGTGGACTTAAACGTATTTATCAAATAAATAAAATTTTTAAAGATGTCGTCTTGTTGGCATAACTCATAGATTTTCAACGACTTATCTGGCATGTTGTTTCGATAGTCTTTCGTTGCTAACATTTTGCAGACTCATAATGGACTGCTCTGCTAGATAAGGAGTCAGACATATCGACAGGATGGGTTGCAAGATGGAAATAATTGTGTTTGCAAAACTACTTGCTTCTCTTTCCAACTTATATCCAATTGAAACAATAAATATTGTCATCAATTGGAGAAACATCTGGAGTTTGTTTGATCATCTTTTGAGCCACC
>24nt_Phas-160
TCCGAACTATTGTTTTTATACAGGTCAACATGCTTTAGTTTTTGTTACCATAGTAGTTGTGAGTAAATTGGTTATAACAAGCTAACGAGCATCAAAGGTCGCTTCATTCAAGATAATTTTATGTTGCTTTaacaaacaaacaaacaaacaaaTAGGTTTCTTCATCGGTAGAGACAACAAAGGTTGATGTTCTAGTGATTGATGTGATTGGTCAGTTTTTTCTAAAGCAGATGAAAAAAGATTGTTGCAGCCTCTTTCTTCTAGGCGTTTGCAACACCGTATCTCTATGCCGCAATGTGGTTCTCTTTATACATTCTGTGGTGGAGGATATTAATGTTGCTTTAGACATCCTACACCTTTTTGTAGAGACTTTTGTGCTCTAGAATAATAACCATAAATCCAACACTGTATCTCTCTTTATGACATCCTACACCTTTTTAAAGTCAAAGGGAAGTTGTCTCCTCGGTTTATTGGGTCCTTCAAAATCCTAAAGCGAGTTGGGCAAGTGACCTACCAACTGGAGTTACCTAGTCACCTGGCAGATGTGCATGATGTGTTTCATGTATCCCAGTTGAAGAAGTGTCTCAGCGTTTCCGAAAAGCAACTACCAATGAAAGAACTCAGTGTGCAGGGTGATCTGACCTATAAAGAGTATCCCATCAAGATCATCAATAACCCGACCTGAGTCACCAGAGACAAAGTGATCAAGATGGGCAAGGTGTAGTGGAGTCATCATGTAGAAGATGAAGCTACCTGGAAACGAGAAGATGAATTGTGAGTAGAATTTCCTCATCTTTTTTCTAGTTCGTCGTAATCTCGAGGTCGAGATTCTAAggggggagggggTACGATTTGTAAACCCTAACATGGGATTCCTAAGACTTTA
>24nt_Phas-161
GATTGTCATAAATTAAGTCCCCAAATTATTAAGAGGTCTTAACTTGATAAAGTTGAAGCTAGGGCTGCACGATTTTCCATGGATTTTTGACGTATGCTGCTGCATGTTCTTTATTATGGTGCTAGTTGTCACAATATACTGAGTTGTAGCAATTGTTACATTTAGTTTATTGTACTGGAGGACGGATCAATATGGATACTATATCGATGACGCTATGTCTCCTTGAACTGCTAAATATGAATCATATGATAGTGACATTGTTTCTACTTCACCAACATTAGCAGAACCAAACCTAAAGTCATGCTAGTGTAGTAGAAGAAATAGATAGCGATAAAATACTAGCTTTACCGGAATATGAGGATAGCTAGGTCATCATGATGGCTTACCAGAAGACACTCAAACAATGAAATCTAGACACCATCGTTCCTACCTCACCAATGTAACCACTGCAATACAGCTACCGCTCTAGCTCAGCTCAAATGTTTGGTCTATTGGTATGATTGTTAGTACAATCATGTGTAATACCCAGATTTTAGGAAATAAAGATATTTTTATTTAGACAATTATGTTAAATCCATGTTTATTCAGTCCCATTATT
>24nt_Phas-162
TCATTGGTTCGTTTTCAGATTGTCATAAATTAATCTGCCAAAGTTATTTAGAGGTGTTAACCTGATAAGGTAAACAGACAGAGTTACTAGATTAGAAATAACTTTTGAGTTTGTGTAACAATGGCCGAGTTAGTCTAATGCGTATCCCCATGATTGTTGGCTTCTGAAGTGATGTAATACTAGCATGTGTGTTAATGTATATAGTGATGGGTGGTTTAAGGTGTGGTGACAACCGCAAACAATAGAATCAAATACAAAATTTTAGAAGTGACAAGTCGTGTAATACATCGGGTAACTTGGCGGTGTTAGGATAAGTGAACTGTTCACCTCTCTATATAAGCTTTATAATACCCCAATTTTATGGTTAAAATTTAGACAAAGCTATCCAAAAAATTTAttttttttGACAGAGGGGATAACCCCCTATTTCATTACGAAATAGAAAGAGACTTTAGTTCTTACAAGACCGTAGAGAATCCCAGAATTTAAAAGCCGACAAGACACACAACTATCAACTACCATGCACCAAAACCTGAAAGAACCATACGACTAGAAGCAGCACAGAATCAGCACAAAGCTGACCAAAAACATAGATCGATGAGTCCAGACTaaaaaaaTTTATTTGGATTTGAGTATTTTGTACATTTAATATATTTTCCTAAAACAGATGGTAAAGAAAAAATATTTATTTTTGCATGTCATGCTGGATTTTTTATTGCTGCACTTGAATTCGAAGTTGAAA
>24nt_Phas-163
TTTGGACATCCACAATTTGTTGTGTTTATTATTGGGTGAATCGCCCAAAACAGCAACAAGGTGTTTGGGACCGCTTCACTCCACGCCTGCTCCACGATCTAGGGGGTGTTTAGGATGGCTCCAGGTTCTAACTCCAGTGTGGACCTGTAGtttataatatcaatttaaatagttttaaaaatatttttaatctaaataataaatgaaatgacttatctataaatGTCTTTTAAAGGCTTACAACTCCAACTCTACGATTTTCTAGAGTACCTAATCACCTGCTCCACTAACTCCACCAAATTTCCTAGAGCTGGAGCTATCGCAAACAGAGCCTTAGTTGTCAAACGATATTAACTCTAAGAACTCAGTTCCTTGaaaaaaaaTGTGAAGTTGGGGTGAACTATACCATTTTGATGGAACATAAACACGGGTACTCCACAAAACTTGTTTTCATATGTAAACCTGGAGTTTAGAGCCATGAGAGAAAATAACATTACATCTCTCTTTCttttttttGCTTTCCTATGCACACAATTTTATCTTTAAACTCATTTTCTTCCTTGCATACATTGACTTCGGTTGTTAAGGATGCCATGCAGCTTAGCATGGAGCTCGAGATGCCTCAATATCATATAAGTCGCAATGATCGTGGTCCCGATGATCAAGAAGTGTCGGGTCACGAATCCCGAGCAGACAACAAAATCAACAACGTTGTCGCCTCCAGAAAGCATCGTCTCCTCATGTCACCCGTGTCGAACAAGAAGCACGCGTGGTCGACCCACAATAAACCATTCCCCACCCACCAAGTCCCCCTATAAGCCAAACAGTTTGAAAACTCTAAAAACTTCGATGGTGGAGCAACTCAATGGTGGAGTTGGTGGAGCACAACTAAAAATGGTGGATCGGAGTAGTCGCAACCATCACCTTAATTAATTTTAGTGTATTAAAAGAATTTGTCGAGTTTTGGTCTCAATCATGGTTTTAAATAGCGAGCTAAAGGGTTTGGCGGCGTGCTTCTCAAAAGTGCAAATAACAGACTATATCGGGATATAACAGGCTATAGCGGGCTAAATGAGGCTATATCACATATCTCGCCCTTGAGAAAACAACTATGGCGGGCTATAGCGAAGGTTATAACCGTCTATTTAAAACTCTGGTCTCAACACACTAAACTATATCCACCATAACTGATCTTTGTACAAACTAGCAACTAAAATAAAACTGTTGTGCCGATACGTGCATCGTCCACTTATCTCAAGTAAATTCAATG
>24nt_Phas-164
GATTGTATGTACCGTAGGGCGTGACTACAATATTTTTTATTGATTGGAGATTGTATGTACAGATTTACAAAGCGAGGGGAAGGGGAAAGAGTGTAACTATGTTACAAAATGTTGTATCCAACTTCTAATTTTGTGTCCAATACCGGGCTTAACCCGGTGACATATGTAGCTCATCTCGGTCTTGAACATCTCATTGCAGGCTTTCACCGTGGGTGGTACATCATTGAATATCCAATTATTTCTACATTTCCAGATGCACCAAGATATGGTTATGATAATTTCCATTCTCCATGCCACTTTCAGTCTTGCTCTAATCAGCAATATTGTAGACACTAGATTCACCGTTCGGGGCGGGGTGATACCGAGTGTGAGCCAGCATCTTCTAGCAAAGTTGCATCTTAGGAGGAGGtgaagtatcatttcttgaagtatcgtttcttCTCGTTGCAGTATGCAGTTTTCACATGTGTAGGAATCCAGAGGCATAGCTCGTCCATTGTTCTTTAAAATGAAATATTTAATTATATCTTTATGTTTAATCTTCTCCATAATATCATTTTTCAATTGAAATTGTTGCTAATCTGTCAAGTCTTTCTTGTGTCATAGTACCATGCATGTAGGGCTTGAGGAACATTAGTTTTGAAAACCTTCGTTCTGTAGATGTAGATATCACACAGGAATAACTGATCTTTGTACAAACTAGCAACTGAAATAAAACTGTTACGCGAGTACTTGCATGGTCCACTTATCTCAAGTAAATTCAATGAAATCAATCATTGATTTGTTTTTC
>24nt_Phas-165
GCCTTGCGCCTAAGATTTACTAACCATAAATGTTTCCTCTTGTTCAAAACCTATGTATACACGTAGATGGTGAGACCTTTAGAGGTAGGCTCTCATGGCCCTTGAGAAGGCCACAAAGCCTTCACCCAATGTCAAAAATGAAGTGTTCAGGCCGAAAACCAGAGATGAAGATGATGGGAGGATAGTAGCAGAGAACTTAGAAATGCAACCCAAGGCCTCAACCCTAAGGGTCTATAGAGAACCTCTGAGGACTTCGCCATATTTGATGTTTTGTAGCCTAGCATATTCTGTAGTACATAGGGGACATTTATATAAAACAAAATGCATGTAATCATACCTATAAAAAGGTAAACTTGGATAATAGTAAAGACAAAAAATAATTTGGTTCAATCGTCGATAATCACTATGCCTAGGTATTCTTGTTGGGTGATTCAAAGGCTCGGCCTTTCGATAGAGTGTGTTCAAGCCTTTGAGCTCTCTTTCCTTTACTATGTCCAAGATGACTAGTTACAACAACTACCACCATCTGAGCCATGTGCCACATTCTTCCATGATGTGCCACCATGAGCTCCTTTCCACGACATCTGGTACATCTACGGCCTCAGTCACCTTGACCTTAGTCACAACATTATACTGAAGTCCTGGCCATCTTGTTTTTATGCCACTTAGCTTTCATGACTGAGCATACATTGACTTTGGTCATTAAGCACGCCCTGCAGTTTAGCACGGTGCTCGAGATGCCTCAATACCATAGAAGTTGCAATGATCGTGGTCCCGGGGATCAAAAAGTGTTGGGTCACGAATCCCGAGAAGACAGCAAAATCGACGAAGACGTCGCCTACAGAAAGCATCATCCTCATGTCACCTGCGTCGAACAAGAAGCACATGTGGTCGACCTACAATAAGTCATTCTCCACCCACCAAGTCCCCCTATAAGCTAAGTAGTTTGAAAACTCTAAAAACTTCGATGGTGAAGCAACTCCATGGTGGAGTTGGTGGAGCAGAACTAAAAATGGTGGATCGAAGTAGTCGCAAACATCACCTTAATTAATTTTAATGTATTAAAtttttttGTCGAGCTTTAGTCCCACCATCTTATACTATATCCACCATAACTGATCTTTGTACAAACTAGCAACTGAAATAAAACTGTTGCGCCGGTACTTGCATCGTCCCCTTATCTCAAGTAAATTCAATA
>24nt_Phas-171
CAAAGAGAAGGCAAAGGTAGAATTCAAGATTTACTATGATTTTTATTCAAGTTAGATAGAAGGAATTTTTTGTGCTGACGCTTTTTTAATGATAATGTGATCTTCTTTGCATTTTGTATTTTACACTTTGACACACGAAAGCATAAAAAGATACAAAACCAATACCCATTGGATCAAACATTGCAGCAATGAATATATCCCCAAATTGTTCAAACATGTGTCTTGTTGTATCCCATTTAAATCCATTGCCAATATGAAACCCTTCAAAACTTTCACTGTCACTCTCATCCCACTTTGTCAAAACAGCACAAGCCCGCATTGTTGATTAGCAAGGCTTAAAACCTTAGTTCGCAATTTCTTTTCATGAGTTAGAGGTGTGAAATATCAAGTTCTGACGATTCCTAAAGTGATGCAAGTGCAATAGATACCACAACACTTCTACTCCATTGGTAAGGCAAAAATGCTAGCTAACCACTTTCCCTTGTGTCCTACCATTAATTTCCTCTTATTCTCTCTTGATCCTCTTGCGCATATTCAGTTGGTTGTTTAAACCATGAATCTTGCCAAGACACTACAAATTACTCCTTAGCTCAGCTCTGATGGAACATGTTTTACTTTCTGATAAATGCAAATCCAAATCTAACTTGTGCCTTGCACTATCAGACCTGCCAGCACCAACATGTTGATTACCATCCTCTGGCATTTTCTTCTTTTTATCGTACTTAGTGTGGCCACCTTCAACTTTATCACTTTATATTATAAGAAACACGTTCAGGAAGGCGGTGAGAGGGGGAATGCATGAATGGAGCCAGTGTACATAATAGACTAAGGAACCAAACAATTGCATCCTAGTCATGTCTACAATGTCTTTATCATTTCAGTTTGC
>24nt_Phas-172
AAAGTTTTTTACCCAACGACGAACAAACAATGTAGGCGTGAACATTATTGTTGGAAAGGTGTTATCACAACCGACAACAAGCACTTTCTTGCCTTGGAAGGCCTCCCTTCCCTATTGTAGTCACTCGAGTGCATAACTTGCCCTTAAAGCTATCGATTCACTAAGTGCCAGACATAATAGGCTATACATTCTCTCTGGTGGCAACAATTAGCCATTTTGGTTGGTGTGGTACTCTATTATTGAGTTTTTTGGCACGATACTTCTGTGTAGAGTAGAAGACAAACTCTTCACCATTGTAGTCGTTGATGGTGCTGGTGGTGATGAAATCCTTGCTGTGCATGCACCGGGGAATCACTATTGTATTCGGCAGCAACGACATTAAGACTGAAGAATGGGCGGATGTCGAATTGAAGCTTAGCCCCAGAGATAAAGTTAACCTACGAGCATACCAACAATTTAAAATTAAGTAGAAAGTAAATATGAACACTAATAACATCACGAATTTGCTCAACAATGGTCGTAGAAGGACGAGCAACAAAACCCATCACTTTCATGCAAAGCTTCCCCAtctttttcctacttctataatctttttcaaaaactctctacgttctttttagttttctttGGAATTTCCTACCTTTTTCAGCAGCTTCC
>24nt_Phas-173
CATGTCAATCCTTTTTCTTTTCCAATTATTCAAGTTTACAATTTGATACAATTGATGCATGATAAAAGAATTATTATATGTACATAAAGTGAAAGAACatataatcaaaatgcaaacaaaagtattaataatatatatatatgataataaaaataaatagatataGCAATGTTTTTACCCAACGACGAACGAACAATGTAGGTATGAACATTATTGTTGAAAAGGTGTTATCACAACGGACAACAAGCACCTTCTTGCCTTGCAAGGCCTCCCTTCCCTATGGTAGCCACTTGAGTGGATGACTTCACCTTAAAGCTATTGATTCCCTAAGTGCCAGACATAATAGGCTATACATTCTCTCTGGTGGCAACAATGAGCCATTTTGGTTGGTGTGGTAGTCTATTATTGAGttttttttGGCACCGTACTCCCATGGAGAGTAGAAGACAAACTCTTCACCGTTGTAGTCGTTGATGGTATTGGTGGTGACGACATCCTTGGTGTGCATGCACTGGTGAGTCACTGTTGTACTCGGCGGCAACGACATTAAGACTGAAGAATGGGCGGATGCCGAATTGAAGCTTAGTCCCATAGATAAAGTTAACCTACGAACATACCAACAATTTAAAATTAAGTAGAAAGTAAACATGAATACTAATAACATCACGGATTTGCTCAACAATGGTCGTAGAAGGACGAGCAACAAAACCCATCACTTTCATGCAAAGCTTCCCCAtctttttcctacttctataatctttttcaaaaactctctacattctttttagttttctttGGAAT
>24nt_Phas-174
TGTCAATCCTTTTTCTTTTCCAATTATTCAAGTTTACAATTTGATACAATTGATGCATGATAAAAGAATTATTATATGTACATAAAGTGAAAGAACatataatcaaaatgcaaacaaaagtattaataatatatatatatatgataataaaaataaatagatataGCAATGTTTTTACCCAACGACGAACGAACAATGTAGGTATGAACATTATTGTTGAAAAGGTGTTATCACAACGGACAACAAGCACCTTCTTGCCTTGCAAGGCCTCCCTTCCCTATGGTAGCCACTTGAGTGGATGACTTCACCTTAAAGCTATCGATTCCCTAAGTGCCAGACATAATAGGCTATACATTCTCTCTGGTGGCAACAATGAGTCATTTTGGTTGGTGTGGTAGTCTATTATTGAGTTTGTTTTGGCACCGTACTCCCATGGAGAGTACAAGACAAACTCTTCACCGTTGTAGTCGTTGATGGTATTGGTGGTGACGACATCCTTGGTGTGCATGCACTGGTGAGTCACTGTTGTACTCGGCGGCAACGACATTAAGACTGAAGAATGGGCGGATGCCGAATTGAAGCTTAGTCCCATAGATAAAGTTAACCTACGAACATACCAACAATTTAAAATTAAGTAGAAAGTAAACATGAATACTAATAACATCACGGATTTGCTCAACAATGGTCGTAGAAGGACGAGCAACAAAACCCATCACTTTCATGCAAAGCTTCCCCAtctttttcctacttctataatctttttcaaaaactctctacattctttttagttttctttGGAAT
>24nt_Phas-175
ACCATCTCAATCCTTTTTCTTTTCCAATTATTCAAGTTTACAATTTGATACAATTGATGCATGATAAAAGAATTATTATATGTACATAAAGTGAAAGAACatataatcaaaatgcaaacaaaagtattaataatatatatatgataataaaaataaatagatataGCAATGTTTTTACCCAACGACGAACGAACAATGTAGGTATGAACATTATTGTTGAAAAGGTGTTATCACAACGGACAACAAGCACCTTCTTGCCTTGCAAGGCCTCCCTTCCCTATGGTAGCCACTTGAGTGGATGACTTCACCTTAAAGCTATCGATTCCCTAAGTGCCAGACATAATAGGCTATACATTCTCTCTGGTGGCAACAATGAGTCATTTTGGTTGGTGTGGTAGTCTATTATTGAGTTTGTTTTGGCACCGTACTCCCATGGAGAGTAGAAGACAAACTCTTCACCGTTGTAGTCGTTGATGGTATTGGTGGTGACGACATCCTTGGTGTGCATGCACTGGTGAGTCACTGTTGTACTCGGCGGCAATGACATTAAGACTGAAGAATGGGCGGATGCCGAATTGAAGCTTAGTCCCATAGATAAAGTTAACCTACGAACATACCAACAATTTAAAATTAAGTAGAAAGTAAACATGAATACTAATAACATCACGGATTTGCTCAACAATGGTCGTAGAAGGACGAGCAACAAAACCCATCACTTTCATGCAAAGCTTCCCCAtctttttcctacttctataatctttttcaaaaactctctacattctttttagttttctttGGAATTTCCTACCTTTTTCAGCAGCTTCC
>24nt_Phas-176
ACCATCTCAATCCTTTTTCTTTTCCAATTATTCAAGTTTACAATTTGATACAATTGATGCATGATAAAAGAATTATTATATGTACATAAAGTGAAAGAACatataatcaaaatgcaaacaaaagtattaataatatatatatgataataaaaataaatagatataGCAATGTTTTTACCCAACGACGAACGAACAATGTAGGTATGAACATTATTGTTGAAAAGGTGTTATCACAACGGACAACAAGCACCTTCTTGCCTTGCAAGGCCTCCCTTCCCTATGGTAGCCACTTGAGTGGATGACTTCACCTTAAAGCTATCGATTCCCTAAGTGCCAGACATAATAGGCTATACATTCTCTCTGGTGGCAACAATGAGTCATTTTGGTTGGTGTGGTAGTCTATTATTGAGTTTGTTTTGGCACCGTACTCCCATGGAGAGTAGAAGACAAACTCTTCACCGTTGTAGTCGTTGATGGTATTGGTGGTGACGACATCCTTGGTGTGCATGCACTGGTGAGTCACTGTTGTACTCGGCGGCAACGACATTAAGACTGAAGAATGGGCGGATGCCGAATTGAAGCTTAGTCCCATAGATAAAGTTAACCTACGAACATACCAACAATTTAAAATTAAGTAGAAAGTAAACATGAATACTAATAACATCACGGATTTGCTCAACAATGGTCGTAGAAGGACGAGCAACAAAACCCATCACTTTCATGCAAAGCTTCCCCAtctttttcctacttctataatctttttcaaaaactctctacattctttttagttttctttGGAATTTCCTACCTTTTTCAGCAGCTTCC
>24nt_Phas-177
CAATTATTCAAGTTTACAATGAGATACAATTGATGCATGATAAAATAATTATTATATGTACATAAAGTGAAAGAACatataatcaaaatgcaaacaaaagtattaataatatatatatgataataaaaataaatagatataGCAATGTTTTTACCCAACGACGAACAAACAATGTAGGTATGAACATTATTGTTGAAAAGGTGTTATCACAACGGACAACAAGCACCTTCTTGCCTTGCAAGGCCTCCCTTCCCTATGGTAGCCACTTGAGTGGATGACTTCACCTTAAAGCTATTGATTCCCTAAGTGCCAGACATAATAGGCTATACATTCTCTCTGGTGGCAACAATGAGCCATTTTGGTTGGTGTGGTAGTCTATTATTGAGttttttttGGCACCGTACTCCCATGGAGAGTAGAAGACAAACTCTTCACCGTTGTAGTCGTTGATGGTATTGGTGGTGACGACATCCTTGGTGTGCATGCACTGGTGAGTCACTGTTGTACTCGGCGGCAACGACATTAAGACTGAAGAATGGGCGGATGCCGAATTGAAGCTTAGTGCCATAGATAAAGTTAACCTACGAACATACCAACAATTTAAAATTAAGTAGAAAGTAAACATGAATACTAATAACATCACGGATTTGCTCAACAATGGTCGTAGAAGGACGAGCAACAAAACCCATCACTTTCATGCAAAGCTTCCCCAtctttttcctacttctataatctttttcaaaaactctctacattctttttagttttctttGGAATTTCCTACCTTTTTCAGCAGCTTCC
>24nt_Phas-178
GCCTTGATCGGGACGTATTGTGCCATGGTGCCGATGCTGACAGTCGTTACACTACGGATGAAGTGCGCGACCTCGGGGTTTGGTTGGAGCACACAGACGACGCCCTCGCCTCACTGCATGAACGAGACCATGCGCACGAGGCCTCATCGAACGTGGCTCGCGTCTGGAGTACGTGTCCACCAATGACAACGACCTAGCAACTACAACTGATCCATCATGAAATCTGAGAGCTTACAAATCTCATCTCAGTATAAATACCCACAATAAAGTTATGAAATCTTAGATCTTACAATGCTCATCGACATGACACTCCACTGCAGTTGAGCTTATCAATACAAGACAAACCACAACCATGTTCTCGTACGCGCGCACCGACCATGCCCCATTTGGGGTGCTTGTTCGGGCTCCGCCGCCGTACCCACAGGCCTGTCCTACCCCCATAATACAACTGCGACAGGTGATAGCAGCCAACATCATCATGGAGTTGGACTTGATCGgctagacttgatcggctccctattgatgaactacctgtacattgtgccgactttgtcacagaggtatacttgatcggctccctattgtcgaactacccctacattgtggtaacttcatcacggagctagacttgattagctctctgttgtcgaactaATAGCTACGTTGTTGTTTCATATTGAGTATCTCGACACCGTCTACTATGGTTAGCGTTCCTAAAACAGGTTGAAAACAACATAATTTGTTAATTTAATGACATTTGATGAAGTCTTCTCCCCAACAAGCATGATTAAGAGGGTCGACACTTCAAATTGTGTATTACTCTGTGTCACACCATGGTGTGGCAAATGATATTGGAACATATCCAATGTTATGATGTTCAGTTTTC
>24nt_Phas-180
GAAAACTAAAGATCATAGTCATATTGCTGATTGGATTGTTCCAATATCATTATTGCGCGACAAAATAGGTGGTGATCATCGGGGCCGCTAACATAGAGGAGCCGATACTACTACTGCTGCTATCAACTCCCATTTGACGCGTTGCTCTAACTACTCCAGGCAACCAATTCTCTAGTCGACTATCAATATGAAAGAGTAAAGTACATCGGCATTTCGGGTGTACATCTAGGTCTATATACTATTCAAGGTGACATTCTCATTTAACTATTTAAAGTGTGTCAAATGAAGTTGAATGGGCCAAGATCTAGTCCAACCGCTAACGTGGTGTTCCACCTCAATCCATAAACTTTTTTGGGTGTGTCATCTAGGTACATGAACCACGTTAGTTGTTGGACCGGACCTTGGCCCATTTTAACTTCATTTGTCACACTATAATGGCGTGTTTGGTTGCAATTACGAGATGGGATTGGACGATCCATCAGATAAGTTTGATTGGTTCAGCATAAAGGATGAGACAACACCGTTCGATGGATGAGAGGACCCCTGATTGTCCCAACTGCCCACAACTGAACACACCCTAAATAATTAATGGGGTTCCTATGATCTTAAATATTATATTGATATAGATGACACACTCGAAATAGTTCATGGACTGGTAATGCACTTTACTCTATATGAAATAATGTTCAAGTCAAAATATATAGTTTTTTGTAAATTAATAATGTATGCAAATGATTAGACATTAATATAATGATAAAGACCTTGTTATTATTATTAGTACATGAATCCTTAAGGGACATTGTTATTATAATTGTTAAACATATAATATATAATATCG
>24nt_Phas-182
CATCATACATATTGAACTCCCTTGTCTACTTTACAATTGGATGTTGGTGAAAGCTGAAATTACGTAGAGGTGTCCTAGTAATGGAATTTCAAAGTTTGGTAAAAAACTAGGAGTCAACATAGTAAATGAAAATATTTATGTTGGAATATATTATATACATGGACACAGTGATCCAACCGCTATGTAGTGTGGTTTGAACTACACAACTAAAGTAGCTAAAAGAATGCAAGATAGGGTTGCGCAAACCGGCTTGGTGGCACTTTGTTGGTCTCCATGATCCAAGATATACTTTCTGGGTACTGCGAAACACCTTCTCCTACAATCAACTTGAGATATCGAGGGCAAGTGGGCCGTTCAAAGATGTATTAATGTTGATATTGGTGCCAGTCGATCTACTGATGGTGACGATGATGAAAGTGTTGACACCTTTCGTCTTCAGGAGCAACCCCGTTCGACAAGAAAATCGTTGATTCTAAAGATCTCAACGACGTTTACCCTGACTACAACACAAGGCTGACTATAAATGATTTTTCGATCGATGAGTAGAAGGAATTTAAAGACTACATGAAGAAGCTAGATGAGGAGTTCCAGTGATGACAAGTTCAGAAGTGTGAGGAGGCGTAGGAAAAATACTTGGTTCACTTCAAGAACATATGATGGCAAGAGGCGCAACTCTACAGATATTTACAACAGACGCATGCATGTATTCTACAATGAACTAACTACGTATATTAGGTTTCTCCAATAATGTCGACCTCAAGATTTCACTACAATCTTTTCCTAGCGAGGTCCTCCGGGGGCGAGATCCAGGTCCAACCAAGGGCTCTCTACGCAATCACGGACAATCCACCACCCTACCGTGGACGATCCGGTGACCTATTGCGGACAGACCAATGACCTATCGTGAACCATTCAACACCTCGCCAAGCCGAACCTAAGGTTTTGCTCATCATGAGGAGACCATAGGGCTCATTGCTATTTGACCCTAATAAGACTTCATCATAGAGGTGGAATTCAAGACCATATTGCAGGTAGTGTTATTTGTCTTACATCTTATCTAATCTTACAAAGATGTTCACCAAGTTATCATTCTCCACGAGCAGGATATAGGGATTATCAGTATGTGTGATGGTGTGTCGACTAGATGCAATGGGTTACCAATGGCTTCTGATATGATGCTTGTGCAGCGATACTGGTTGGTGGTGGTTTAATAGCCTAGAATTGGTTGTTGGACTACACGTGTTGTGATCTCAATCGAACTGGTCATTGCCTTTTGTTAATTTAATTGTTTTATTTGTTCTTGTTGCCTCTGTTGCTT
>24nt_Phas-186
GATTAGAGGCAACTGAACCATCATCTATTGCAAAGGTTCAGTTTCCTCTAATATCTCATCTCGAATGGGCCCATCGCCGGAGATGTTTGTTTGCATATAGCTGAAAATGCAGTCACCCAAAGTGAGTGCTGAAAGGAATTTCTAACACCTAGGTTGAATTGAGTGATACTGAAGTGTTTGGCCATCTGCTAGTACTAACCACTAGTCAAACAGA
>24nt_Phas-190
TGCTCATAGTTTGCAGCTGCTCAACCCTTACATGGTTAGTGTATGCCATAGCCATTTCGATACAATTTGAAGTGGAAGCTTATTCGGTTTTGGTATTGCAGCCAAACTTAAGTGCATCATGGTTGTTCCAACGAGCGATGTCAGTAAGGCCACATGTCAATGTTTCACCAACCTTTATCAATGAGCTTCTCTTTGCTAATTTTCAGTCAATGCAGGTAACTTAAGGTACCTAAAAGTACACCATTGCATCAATAATTCTATT
>24nt_Phas-192
TTCGAGTTCTGATTTTGAATCTGATTCGGATTTCAGATCTAATTTGGTTGATTTTGAATCTGATTTGGGTTTAGGTTTGAGTTCTGATTAGGGTTCTGATTTTGATTCTGATGACCAATAAACCATGCTAAAGGCTCAAACCTATGTGCATCCCAATTTCTCAAGAACTCGAGGAGTTTCAGGCATTTAATCATCCTCATTTGATCTGCGGTAAGAACCACCTGACCAGCTACTGGATGCAATTCCAAATCCTGAAGTGCCTTTTCTGACTTTTATTGAAGCATGTCTGTTTATTTGAGTCTTCTTTGTG
>24nt_Phas-195
TGACCACAGAACAACAAAAAATAGCACACCGTAGAAAGTATAGAAGAATAATACATACACTTGGAATAAAATTCAtttttttctttttCATCATGCAAAACTTCTCCCTAAAACAAAAATAAGGGGAGAAGTATACAACACTTGTTCTAAGCTTGTATCTAGGTTCCACCAAACAAAATATTTTCTAATTAATCCAAAGACATTTTGCAAGTTAATGTAATAGCTTGTTGACGATGCCAAATTAAACCAATAGAACATGAACTATGAATTAATTACACTTATAGGGTGGAGGAATCCAGTTAAAATTTCAAGATAAATGAAATGTACTAGTTGGTGCTCGTCACCATTAGATCTGCTTGTGGTTATTATATAAGGAGTTAAATGCATGAGTGACCTTTGAACTTGTAGAGTTTGTCACATAGGTCCACAAAATTTGAAAATATATTTTTAGGGTCCTGAACTTGTTAAGTGGCACAATACAATGGTTGGTATGGTTTTAGAAATGGACCTGAATGCACCATGGATGTGTGGTACATCTCTTAACAAGTTCAAGGACCTATAAATGCATTTTCAAGGTTTATGAACCTAACCGACATCTCTTGACAAGTGACATGGTCTTTCCTTATTTAAGATGGAGATATTTGTCCAGGTCAGCTCTCTCTCCCACATCTAATTCTTTTTTCCATGTAGAAATTTGTACTTGGTCAACTAAGTCAAACCCCAATTAATGACTTTTTATTTGTAATTGTAGTCGAATTATGACTCTTGACTTAATTGACTAGGACTCTTGTAACCCTCACCTATGGACTATATAAAGAGAACTATACAAGGAGGGGAGGGACTCTCCCTAACTAGCGAACACATTATCTACTGTATTATGAATTAGATTGAAGTTGTATGCACATATGTTTGATTTGAAAATTTTGTGGGTGAATTGATCGTTTTAACCCGCAATATGATGATACATTTTAATTTTACAATTGTAGACACATCAATGTATTTTATTTTCTATTTAATGAATTACTGAACAAAGTATATGTTTGTGAAGCATCTTTGAGTTCCCAGGCGCCGGTGGACCCTGTCCTGGTGGCAAGACCAGTCCAATATTTGTTTCTTCACCTAGACTAAATATTAGCTCTCTCGACCTTTTTCTCCAAGTAAGTCTTCTGTCGATACACACTGAAATTTTTGCAACTAGTTGAATTTGTTTTTTATATTTGACATTGTGTGAACTGTACTCCCTTCTGAATTAATGCCAACACATGGAACCTTGATGATGTTTTATGTAATAACGCACGATTCCAAAAACCTACTTGATTTGGTTTAGGCTAACCCTCATATTTGCATGTCTATTCCTGTTCTTTGTTGCTCATCCTTTTGCAATCCATTTACCAATAATTCATTTACATGAATTATGTAGCCATTGCTTTATGAATTGGCAAAATAGAGCTAATCCATGAAAACGAAGCATGTTTGTTGCAGAATTGGGGTAATGTTGGTATCTAAAAAA
>24nt_Phas-197
CCATGGCTGGAGCTCCAGCGAGCAGCAACAGAGCAGGGTACAACCAGGGAGATGGGTGCCAAGTAGCCGAGTTGGAGCACCATGGCACGCAGGAAGGCAGGCCGGGCGCGGCAGCAGGCGCGACACCAGGGAGCGAGCAGGGCGTCGCGGCATGGACGAGGGAGGAGCTCATGGACAAGAGAGTTCCAGCAGGCAGAGGGGCACCGCAGCCATGGATGGGGCTGTACGTGAGCACACGACTGACAAGATCCAAGCGGGGAATCAGGGGCGCGCTGATGGAGAAAAGGAGACGAGGGAGAAAGAAGCAGGGAGGGGCGCCATGGAGAGGCAGCTGGGCGCGACGCTGTGAGCAGGGAGGCGGGCGCTGCCATGGCTGGGAATAACGTTTGGCCAGGGGAAACAAGGAACGTCGATCTGGAGCAAGGAGAAGGGAGGGGCGCCGCGAGCTGGGGCAATCCAGGAGCGGGGGCGCCATGGGGAGCTTGGCAAGGAGGGGGCTCCGGCCATGGATGGAGCCGAGCGGGAGCAAGGAGAAGGAGGCGCCATGGCTGGGCATAGGGAAGATGGACGAGCAGAGGAACGCCGAGCAGGGAGTTCCGGCCAGCAGAGGGAGCTGGAGTCTGCCGTGCGGAAGAAGACGACGTGCAGCCAGAAGATAAGGAGCTGCTGCGTAGAAATATCCTAGGCAGAGGGCGGCGAGAGGATGAGGATCCTGTGATAtttttttcgatttttctttttaatttctttaaccaaaaaatcacggatattttggatcgggattttttAGCGATGATTAAAGTGTCGACACGTAATACGGCAAACGACTACACACTCTATTTTCCGAATCACGAAATAGAAAAGAGAGGAATAACAGCTTAGACAGTCTGTTCGAGTCTCGTTTGGATAA
>24nt_Phas-200
ACAGAACAACTGAAAGTAAACAGATAGTAATATAAACAGAATGACTGTAAAATTAAAACAGatatatataacatattataatatgacagaatagagctatgtacaacgacatatataatatGCAGAATGTAAAACAGTAACGAACTGAATTGATCATACCCTCCCATGCGCTCCGATGATCCTGAACCTTGTCCAACTTCTCTTGTCATCCGGTACGAAATGAAGACGCCAGGAACCAGTGAAGAAGACAACGACGGACATT
>24nt_Phas-202
GTCTGTCTTCCGACTGAAGGACGTCTGCCTTTATAGATGGGTCGCCACAACTTTCTTGATTCTATCTGCTAAATTTCAGGAACCGCCCCCGGAATCTCTCTACGTGCAACCGTCCGGACATCTCGCATGTAACATGCATGCCCATTACTCCCGGTTGACGTGATGGTGTAAATGTAATATTTGATAACCAAATAAACAAAAGACAAAAATTAAACTACCGTCACGATCGTGCATCGTC
>24nt_Phas-203
GTCGATGAATCACGTGTGTTTTCCCCCAATTCAACCTCATGCGAAGGAAAATTTGTAATAGTAGATTTATCAAAAGTACGTACTAGTCTTTTATAATCATTATGCATACCCCTTATGATATGTTGCATTTGGTCTCGCTGCTCATGATGTTGATGAAGATCATCGGTGATGATAAACGTAGGCTAATGGTGAACAAGGTTATCGATATAGATGGTGTAGTTAATATTGTTGGAGTTGATCTATGCACTTGGTGGAGTCGGATGTGGCTTGCCTTTCTAGACCAGGACGTTGACACTTGATCGTACCCGCTTGATCACCTATAGACCCCGTCCATCGCAGGTTGTCTGTTGCAGCCGATCGCATCTAGCTTACCCACGAGCGCCTCCACCTCGACCACCTATTAATTAATTTACATATATGTAGATTTGGAGTACAAGAAAAGTCCTTATTGAATTAGATCTAGGATATTCCGATGACTCTTATTTATATTTCTAACAACAATCACGTGTTGTGAGTCGATAACAAATAAATATGCAAATGAAATGGAGATAGCATaaaaaaaTTAGCCACATTTGAAGTGTTACATAATATCCAAGTTATGAACTAATTTGATTTGGTTTCT
>24nt_Phas-205
ACTCATAACAACTCGAACCATAAGCCACATATGAACCTTATTAAAATTTTATCTGTTATGATAATTCATATGAACTATTTGATGTAGAAAATAAGATTGCGACTATTTATAATTTTTATGGTGTACTACATGATGTTCTAAAGCACATTGGTTATCATGCAGTTTCTGTACTAGTTTGAGGATGCTTAGATAGGTCTTCCATACGTATTCTCATTCTGTCACTTTGTTTCTTACCGCTTTAGGTTCATATATCTTATCTCTTATATTAAAACCCAATGAAATTCTAGATCTCATCGAGTGTCCACGTCACTTAGAAAATTAAAACCGTTCGTGCAATCACGTTGAATCCTTCATGTTCCTGCGCCCGTCTCCTTCTATATTCCATTCACACGAAGCCGCCACCAACTATTATTTTTGCGGTCACCGTTTGCCTTCCCCTTTGGATCCTTCGTTGGCTCCTCGTCGATGCCTCCACCCCTGTTCCCATGCCGCTGTCATCGCTCTCATCTCAACGTCACCACATCCTGCACCCTCTTGCCTACGTCAACTTACTCGTCTAAGGAGATGTCTCCCCCTCTCGTATCGTCTGCGGGCTCTCTATCGATGCGTCCACTTCTACTGGTCCCATCACTGTGCCTCTACCATCGCATCCTACACCCTCTCGCATGTGCCAACTTTCTTGTTTTATTCGGACCACGTCGAATTCGGGTTTGGTGCGAGAGGCCATGTCTAGGGTTTTCACCAATTCGACCACCGTTACATGGACTAACGAGACCAGCACCAGCAGCATGCGCTTGCGGCACCGCGCTTGGGATCCCCATCATAGTATGGCGTCAGCAGCGTCATGATTCAGCACATCGATGCGTTCGTTGCTATCGCGCTGCCACCTGAGATGATGCTAGGCTCGGCAACCAACATTATGCATGAGATGTCCCTCATCTTCAACCCCATGACGTCATCGCCAGGTGTCTCGTCGCCCATTAGTAGACATGCCGTCGGATGACATGTATCATGCTGATTCCAGCACACAAGGCTTGAAATAGCATGTAGACTCCGATGGCGTCGTCATCAGTGTAGAGAGCTCGTTAACAAGAAGAGGGGGAGGCCGACAAAGTATGGCACATATGAGAGCATCGTCGTGGGACTAAAGACCATGGTAGTGGGGGCACTGAAGCGGCGAGTGACCAATACTATGGAGGTAGGTCTAGCTCCAACCCCGATGGCAAACGTAGATGGCACCCTCCTAATTCCGGGAAAAAGAAATAGCTCGATACTTTGGTAATATAGTCTGCAGCTTCTATTTCTTGCGTTTATGACTTGATTCTCAAAACGTATGCACTTACGTAGGGCCATGCCTTGACCCATAGTTATAAACATTGAAAACCTGGTGTTATGGCCTTAGAGCTATGACATGATTTCTAAAATAAGtttttttCTAATTATGTCATCTTTTGTGTGCCTTTAACTATAAGATTGTACAAAAGAATTTGTTTATAAAGGATCCTCCACATTCTAAATGAATTTAAAATAAAATGGAGATGAAGCAGACATTTTCATATTTTGTTGAAGTACAAGCATTGCATTTATTATCATTCACTGTATAAATAGTAAAAGTAGATTATTAAAATACGAGCCTGATCATTGAGTACTATATTTCCCATCGTAGTTTGCTTGTATTTTTTCACTTTTCTAATAAGAATCGATGTATGTGCACATACAACCAAAGATATATATTTTTCACTTGGAACTTAATCATGACTCAATTGTAGTAATCTCTTGAACTTTTAACATTGTCAACTAATAATATTTGTTTTTATTTGAAACTATTTCATTGCATTTGCAACTAATAAGGGTAGGCCTAATACAGTGCTAAGAGTTGTTTCGCTGAGTCACCAACTCGTTGTTTGAAGCGATCTCCTGTAATGGCAGTGGTTCAATACTTTGAATTTTTTCGCTGCTATATTTCATTCCCAGAATT
>24nt_Phas-208
ATCATTAGGAGATACTATTCCATCCATACCAAATAATAAATCGCTTTCACtttttttACATAGATTTTGCTATGTATTTAGACATACATTATATTTAGATACATAGTAAATTGATGTACCAAGAAGTCAAAAGAACTTATAATTTGGAACGGAGGGAGTAAGTAACAAACAAAAATGACTGTCTATTCAGAATTGGCTCGATGGCGTGTTATCAGaaataataaaagttgataaccatacaaaaaatatttaactatagcatataaataataataatTTATTTTCATTGGCGTTGACACTGTCTCTGGCGGGGCTCCGACGGTGATCGATATCGGGAACCCTGGTAAACCATGTACCTATATAAGAGGGAAACATAATTTAAAACTCTAAATCAATGAAAACAATATATGAAACTTTGATTCAATTACCTGTCACGGTGATTTCTTCCACCAAAATGCAAGCGATCAATAAAAGGTGAATGATATTATCTTGCAAATGAGTATCCCGGAGTAAAATCACGTCTACGACTTGTGTGTTTTGGTGACCTATCAGGAGAATCACTCCTAGATAGGCTCCTTTCATTGTCTGGTGTTATATTAATAAAGAAATTTATACAACCGATTGACCAAACTTAGTGATCGAACTTATTTAATAGAGAAACACTAATAGGTAGCAACTAATGTTAGTAGGTATAATAGGTATGTGTTTGTTTTGAAAATACAAAGCCAAAACCTCGGTACTGATACAAAACAAAAAATGTAATTGTGACTTCACCACCAAATTCGATAAT
>24nt_Phas-209
GATGTCAAAGAGTAATCGTTGTGTTCTAACATTTTATCGAATAATTTATGTGTTGTCGCAACCTACAAGCATTTTACTAGTAATATACTCCCTCCATTCAGTTTTGATTGATATATTAGCAAAACTGAGAAGTTCAAAAATGATTGATGCATTTTCCTTTGCACCTAGGAGTCCATGAACTTGCAATTACTCATCCCCCACGCGTGCATCAGGGCGATGGAGAGGAAGCAAACAGGACGATGGAACCCAACAGTTTTTCAAACCGTCTGCATTATATACTCTTCTCCATTCCAATGTCATGATCCCAACAACGCTTGGTGCCTACATCTCTCACCATCTCCTACGCCGGCGAGACAGAAGTTCTTGATCCCTACACCAGTGAGACAGAAGACAGGGAGGTTGACGTCGCTCATGCCTTAATGCTTCTCTACAGGACCAAGGTGAACACTTTTGAATCATATATGAACACTCCCATCGTCGAAAATTTGATGCTTCCACTGCTACTTCCTTGCTTGTTCGAAGAGGGCAACCAGGACGTTAGAGAAGCAGCGACTGATCTACATTGGATTAGTCATGGCTATGTTCGTGGGTTTGGACCAATCAAGATTACTGATGAAGAGTAAGAGATTGATCACTTTATAATTTGGTCACTCTGTATTTTGCTTGTTTTCGTATTGTTTTAGTCATGTAATCGTTGCCTTTCATGCTAGAGTGAACAAATATTaaaaaaaaTTCTTCTTTATATGAGAAACTAAACAACTTGGTTGTACAGTTTCATAGGGCACTTCGAGCTGATGGGAAGAGCACATATCATTACATTGGGGCTTTCAATTTTGAAATTTCAAATGGAAACAGACAGAAGGGAGTTGCATCTTACTCTGGTGGCGCCAATACGAAATTCCATGCCGGATTAGGCGCCAAGAAGAAAGTTGTTTAGTAGTCCACCGCAGGAATGAAACTGCGAGCCAtttttttATGCCAAACACTTTTATTTTCAGCGGAAACGAAGAGTCCAAACCAGGAATAAGGGATTGCTCTGTTAAGTTTTGATATACACATTACTCTTCCTTGGTCACTGTGTCATCAGCGAATATATCAATCAAAATTGAATGGAGTGAGTACAAAA
>24nt_Phas-212
GGCAATCAATCAGTTGACGAAAGGAAGGAATAAAGAGGAAGAGGACTCGGAGCTGCAGAGCTTGGCTGCAGAGGTACTGCTGAAGAATTACAAGCAGCAGGCTCCATCAAAGGCGCCCCTTATCAGCAGCATGTTGAAGAACATGAAACTCAGCTGATACCAACCAGCTCCACACATTCAGAGTGGCCTGATTTGATAGATAGTTAAGTTAAATTGATGTGGCTTAATATATGCTTGt
>24nt_Phas-214
CTATTAGAAATACAAATTTCTTGGAGACAAATACTTGTAGAGCAGGTCAAGGTACCGTGAGTTGAGTAGGCGTCACGTCACAAGCATGCAACCTCACAATAATAACGGTCGCATGCAATGCAACCGTCGTCCCTCATGCACTCAACTCAATCTAACAACAGATATTGCGCGCTCCTATGAGTATCAGATTTGACCTTGCCATATGATCAACAGCCGCCCCCTATAAATAAAGGCGAGTCCTCCTCCATCGCCAACCAAAACTACCAAAGCCTCACGATCATATCGGCAGGCAATCAATCAGTTGACGAAAGGAAGAAATAAAGAGGAAGAGGACTCGGAGCTGCAGAGCTTGGTTGCAGAGGTACTGCTGAAGAATTACAAGCAGCAGGCTCCATCAAAGGTGCCCCTTATTAGCAGCATGTTGAAGAACATGAAACTCAGCTGATACCAACCAGTTCCACACATTCAGAGTGGCCTGATTTGATAGATAGTTAAGTTAAATTGATGTGGCTTAATATATGCTTGttttttttATAAAAAATTTGTGGCACCAACATTGTGCAAGGCTTAAAAGTAGATGCTCCCAAGGCCATGGGTTGTACAACACCTGCTTGCTTACCGAAAAATATGCATGACTTCTTTCTTCTTCAGTGGATGTTCTACTATATAGATCAACAAACCCCCGATTGTACTTCAGCACAAACAAAATTTTGAATCAGTCGCTGGTGAAGTTCTACGTGTT
>24nt_Phas-215
AGACAAATACTTGTAGAGCAGGTCAAGGTACCGTGAGTTGAGTAGCCATCACGTCACAAGCATGCAGCCTCGCAATAATAACGGCCGCATGCAATGCAACCGTCGTCCCTCATGCACTCAACTCAATCTAACAACAGATATTGCGCGCTCCTATGAGTATCAGATTTGACCTTGCCATATGATCAACAGCCGCCCCCTATAAATAAGGGCAAGTCCTCCTCCATCGCCAACCAAAACTATCAAAGCCTCACGATCATATAGGCAGGCAATCAATCAGTTGACGAAAGGAAGGAATAAAGAGGAAGAGGACTCAGAGCTGCAGAGCTTGGCTGCAGAGGTACTGCTGAAGAATTACAAGCAGCAGCCTCCATCAAAGGCGCCCCTTATTAGCAGCATGTTGAAGAACATGAAACTCAGCTGATACCAACTAGTTCCACACATTCAGAGTGGCCTGATTTGATAGATAGTTAAGTTAAATTGATGTGGCTTAATATATGCTTGttttttttATAAAAAATTTGTGGCACCAACATTGTGCAAGGCTTAAAAGTAGATGCTCCCAAGGCCATGGGTTGTACAACACCTGCTTGCTTACCGAAAAATATGCATGGCTTCTTTCTTCTTCAGTGGATGTTCTACTATATAGATCAACAAACCCCCGATTGTACTTCAGCACAAACAAAATTTTGAATCAGTCGCTGGTGAAGTTCTACGTGTT
>24nt_Phas-216
CTATTAGAAATACAAATTTCTTGGAGGCAAATACTTGTAGAGCAGGTCAAGGTACCATGAGTTGAGTAGGCGTCACGTCACAAGCATGCAGCCTCACAATAATAACGGCCGCATGCAATGCAACCGTCGTCCCTCATGCACTCAACTCAATCTAACAACAGATATTGCGCGCTTCTATGAGTATCAGATTTGACCTTGCCATATGATCAACACAGCCGCCCCCTATAAATAAGGGCGAGTCCTCCTCCATCGCCAACCAAAACTACCAAAGCCTCACGATCATATGGCAAGGTTTAGGATTTTTGAAGCAAAGCAGAGTTATTTTAAAATTAAAATAAATATATGCTTTTTAGGATTTTGGAGGAAATCAAAGGTACACACTATTATTTCAATACGTAATAATTATACTACAAGAATAGATAGTTaaaaaaaGCCTATTAGAAATACAAATTTCTTGGAGACAAATACTTGTAGAGCAGGTCAAGGTACCGTGAGTTGAGTAGGCGTCACGTCACAAGCATGCAGCCTCGCAATAATAACGGCCGCATGCAATGCAACCGTCGTCCCTCATGCACTCAACTCAATCTAACAACAGATATTGCGCGCTCCTATGAGTATCAGATTTGACCTTGCCATATGATCAACAGCCGCCCCCTATAAATAAGGGCAAGTCCTCCTCCATCGCCAACCAAAACTACCAAAGCCTCACGATCATATCGGTAGGCAATCAATCAGTTGACGAAAGGAAGGAATAAAGAGGAAGAGGACTCGGAGCTGCAGAGCTTGGCTGCAGAGGTACTGCTGAAGAATTACAAGCAGCAGGCTCCATCAAAGGCGCCCCTTATCAGCAGCATGTTGAAGAACATGAAACTCAGCTGATACCAACCAGTTCCACACATTCAGAGTGGCCTGATTTGATAGATAGTTAAGTTAAATTGATGTGGCTTAATATATGCTTGttttttttATaaaaaaaTTGTGGCACCAACATTGTGCAAGGCTTAAAAGTAGATGCTCCCAAGGCCATGGGTTGTACAACACCTGCTTGCTTACCGAAAAATATGCATGGCTTCTTTCTTCTTCAGTGGATGTTCTACTATATAGATCAACAAACCCCCGATTGTACTTCAGCACAAACAAAATTTTGAATCAGTCGCTGGTGAAGTTCTACGTGTTGATTTTCATTGGGACCTGACTATT
>24nt_Phas-217
AGACAAATACTTGTAGAGCAGGTCAAGGTACCGTGAGTTGAGTAGGCGTCACGTCACAAGCATGCAGCCTCGCAATAATAACGGCCGCATGCAATGCAACCGTCGTCCCTCATGCACTCAACTCAATCTAACAACAGATATTGCGCGCTCCTATGAGTATCAGATTTGATCTTGCCATATGATCAACAGTCGCCCCTATAAATAAGGGCAAGTCCTCCTCCATCGCCAACCAAAACTACCAAAGCCTCACGATCATATCGGCAGACAATCAATCAGTTGACGAAAGGAAGGAATAAAGAGGAAGAGGACTCGGAGCTGCAGAGCTTGGCTGCAGAGGTACTGCTGAAGAATTACAAGCAGCAGGCTCCATCAAAGGCGCCCCTTATCAGCAGCATGTTGAAGAACATGAAACTCAGCTGATACCAACCAGTTCCACACATTCAGAGTGGCCTGATTTTATAGATAGTTAAGTTAAATTGATGTGGCTTAATATATGCTTGtttttttATaaaaaaaTTGTGGCACCAACATTGTGCAAGGCTTAAAAGTAGATGCTCCCAAGGCCATGGGTTGTACAACACCTGCTTGCTTACCGAAAAATATGCATGGCTTCTTTCTTCTTCAGTGGATGTTCTACTATATAGATCAACAAACCCCCGATTGTACTTCAGCACAAACAAAATTTTGAATCAGTCGCTGGTGAAGTTCTACGTGTT
>24nt_Phas-220
AGGATGACATTGGTAGCTACGGCTGCACATCTTGCCCGACCGAGCAAGGCGGCGTTGGCGAAGGTCGCGACAAAGATCATGACGACCTGGCGGCGACAACGACCCTCACGACGCTGTCGTCGAGGACCTTGCCTTGGCCGGCGAAAACCAGCACAGTGAGGCCGGACGTCTCTGGCGGGGCCGGGGCGGTAGCAGGTGCCCGTCACAGAGAGGAAGCGGACACTTCAATAGCACGGGAGAGAGAAACGATCGACGTGTAGCA
>24nt_Phas-222
TCTGTTCTTGCAGCTGGTTCTGTCATAAAGGTCATTTTACATCTTACAGGTTCACTATAAATTAATCACTGAAACATGACGTATCAGATGAAATAGCACCAAGATCTACAAAAAACTTAAGTTATGATCTATCGACGTGAGA
>24nt_Phas-223
ATATTGCATCCTTAGCTGCTCCCTCAGTTGTGCTTGCTCCAGCCTCGAAGACACGTCATGGTTCTCTTGCTTTAGAATCTCATAATCAAGTGCAAGTTGCTCCATTTGCATCTCGATATCCTCACGGTCTTTCTTGTACAACTCGATTTCATTGCTCAACTCAAGGACTTTCTTTTCAAGCTCAGAGGTAGAGATGTCATCACGCTTCTTTGCCAGTGCATCCAGCATAAGCTCATCTTCCTTCTCTTGGTATGAACTCGTT
>24nt_Phas-226
GATGAGTGACGGGACTGATATTGAACAACCCAACTAGCTGTATAGATCGTCATCATCAGCCGCAGCACCCGCAGAAGCAAACGGATCAGCTGCAGCAGCAGCACCAGCTGTCGCCGGCTGATCCGAGAAGCGGAACTCACTGCCGAACCCCCGGGACTGCTGCAATGTCTGGGCAAACGCCTGATACTTGCGGATATCAGCATCACTGACACTACGCCGAGCATACTTCATCGACTCCTCGAAGTGAGGGGCCCTGATCTCAGCGATCTCATCCACTTCGTCTTCC
>24nt_Phas-227
GACTATTCGGGAGGCCGAGCATCTAGAAGCGGAGCTTGGTAAAGAACCACCTGTTCTTGCCGGTCTTGAACCTCTCCTCAAGGCGCGCTTTGGCCGTCTTGCAGGCGGCGACCTTCTTGTCGTGGGTAGAGAGTGCGTCGGGCCCACCGGTGGCGACATCCTTGAA
>24nt_Phas-229
TATGGGTTTAGTTTAGATGAAGCAAAGTGAAAATATAGATATAATCAATAATAAGGAATAAGTGTCTATGTCTTTGTTAACTATTTCAAATTGATATATTGGAGAAGAACAACATGTACTAAGAAGATGATGGAGCTACACCAATAATCGAGAGATGTGTTTGGATTTTAGCATGGTTGAGGGTGGACAATTTCAAATGTTGCATCTCCTCCAGAGGTTGTTGCTGACACACTATCATTCTTCACCTGCTGTAGGGTTGACGCTTTTGAGTGGTATTCTCACCCCATTATTGAGACAGTTTGATCATTGTTGTTGGATCTTCGTGCTACCGTTACCTCCTCAAATAAGTCAGTTGGTCCTACATGGAAGAAGCTAGTGTCATACTTCTCATTATCACGATTTGTCACTGTGCTAAGATGGACGTGTCCAGAGTCTGGGAGGGATTTGCCATCAATTGTAACGATGACAAGATTGAAGATTTTTTGAAAGAGCTCCAACCAGTGGCTACTAAAATTACGTCTTATATTGACATTCATTTATAATTATCTTTTTATGTAATTGCTTGAGAATGCTAAACAATTTGTTTGTTTTTGTAATACGCAACTCTTTTTAGCTTCCGTATGTGATAACAGTTTTTAGTGCTCGAGTTGGGTACTATCTCTGAATTAAGTCTGTTTTGCATGAGGCTAATGAA
>24nt_Phas-230
TGCAATCTTTTGATCTATAAGAGTCAAATACCAACAAAAGTTGGATACTATTGATGAAACACTAATTTTTTGTAAACCTTTGAGTGACAAAAAATAGGTAGATTCATGTTGTGCGCTGATGCTAAATCAAACTGTTAGCATATCGTCAACACATGCTAGTGAAGATAAAGTTAATCCTAGCTAATCATGAGGCGAATCTCAATTTTTTACGGCCACTCCGAATACAAATCATATTTTTATTTCTATGTTCTTAGCTTTGCTAGACATGAGaaaaaaaTATATTTCTTAACATGATCGGACAACCACACATACACCTGGCGAAAATTATATGACTCCAAATGGTGACAAGCATACATACTATACATATATTGATAGACCTTTATATTTTTCTCGAGATCCAGAAGCTCAGCCTCATTTTTTGCAGAGCCCCTTAATAATCCCATGCTAACACGACGACTCTCGTAATAATTATTGAATTTCTGGATCACTTATTATGAGAGCAGATTCCCTATGGTTATAGAAGCAAATAAAAAATTGTAAATCTGCTAAACATTTGCACTTGTTTGAAGCAAGGAAGGGATGACTCTTGCGGACACCAAATTGGAGCAAGAACATCATAGATAACCTGAAACCAAATCTAGAAAAGTGGTGATGGTGGCTAGTTCCTATACATTTTGCTGGTTGTTTGTTTTCC
>24nt_Phas-231
CTCTAAATAGTAGAATGCTTCAACACACATAACCCTAATAAAGGGTGAACCATACACTAATTAAAAGATATTATTTCATGAATAATTAATGTCTTAGACATCCCATTTTGGGGTTTACATGTCGGTAGCCATCGCGTGGGAGAAGCCGGGTTGCGACTTAGTTGGAGGCCTCGAGCTGCGAGCGTGGGGGAAGCCGGATGGGGATAGGGTTTGGCCGCGTTGGACCTAATGGGCTAGATGGCTATAGATTGTGGTGGAGTATCTATAACAAACCACCATTAGCCCCTAATGATCTCTATAGCGACCAACTATAAGTTGTTATATTTTTAGACTTTTAGCGACCAACAGACCGTGGCTACAAACGTATTTAGCGACCAACCATCGGTCCATAAATTTTAGCAATCAACAGTTTGTACCTAGTTAGGGTCGCTAAAAATAGAACTTATAATCTGATGATCGAGTCGGTACCATGATAATAAGTTCATAACCCTAGCACCCATTCCCATTTTGGGCGGAACAAATCTACTAATTCTTTTATTCCAGTTAGTAAGAGGGATCTTGAACTAAGAAATAGACCTAACAGCTAAAAGAGGGTATCCTGAGCAATTGCAAGAATGGGGTTCATTGATATTCCTCGTATAGTAGATGCTATCACACATACAGTCATAATCAATTCGATGCAATTGTTTGATCTTAAAGGGGATCTTCTATAATTTCGCACATAAGGGGTTATTTCTTGGTTTCGTCCAGTCATTAATAACTTTATTATTTTTAGAGGCCCAACATAAGAATCTAAACTAAAAAAGTATGTTTACGTGGTCCATAAATAATGGTGACAGAAATCCCTTCTACTATACTGTCGTGTAGTGAAAAATCATAACAAGAGACAGACACAACCCCCATTTATACATAGATGGTACATCCTATTCAAAACACATGTTGAAGGTGATCTTTAAGTCTAGCCAGTTAGAATACACTTGCTGACCGCCTCTCATAATCCTAAATGTTGTGTTCGTATTTTAATTATTTTTATTATTGATCATGACATCATGAGTCATGAGGGATCTCTACAATCGCATCACATTGCTATCTTGTGTTTGAC
>24nt_Phas-232
AACTTTAGTCACGGGAATCAAACAACCAACGCCAAAACGCATGATCCAAAAAACAGAATGTGCATCGGTCCTGCCAATTCCAAAAACATTTGACAAGCGGATCGGGATGCTACCTCAGCAATATCGCAAAGCAAACACCGATTAGCGGTTATATGTCTTGACAACATCGAGCTTCCGTTAATCTCACACGAGGACACAGATTGCGCGACAATAGTAAAAGCATACATGCACCATGACATGATTAATCCTATCTTATTCCTCTCAATCTTTTGTTTTAAATATTATATATAATACAATTCACAATATTACATTACGTCTAATAGCAGTATCATGACGGTGATCGCCCTAGTATAGTACAATCTACAACTCTTTTAAAATCATACAACACAGACAGAACACATAGCTCTCGCCACAAAAGCAACGAAACTATTTCTAAACAAATGTGCATCCTCTTCAAAACAGACGTTCAAGATGATCTCTAAGTCTAGATGGTTAGGATACAGTAGATGATCTCCTCTCATAATATTGAATGTTGTGGTTGTATTCTAATTATTAATCCTGACATCATGAATTATGGGTGCTAACATACAGCCTCACCTTGATTGATTGTACAATAGATTGTCGCATCGCTACATCGATGTTTGAC
>24nt_Phas-233
TCTCAAGTGATGATATGTAGATTTTTTATCTTGTGGCAATGTCATATCACGACAAGAACAACGTAGAGCATGACCGGCTGGTGCAAACCGGAGATGGAGGCAGAGCTTTGAGGCGGCCGGAGTTATGTACGTGTGCCTCACGCAAAGCGTGACCAGTCAAGGCAAACCAGAGGTGGAGGCAGAGCTTTGAGGCATCTGGAGTTATGTACGTGTACATCTGCGTTTCGAGTATGCTGTTGCTTCAAAGCAAAATGGTGAGGGTTACaaaaaaaGAACTTCCTCTTTTTCATTTGTAGACCTTAAAAACGATGTCAATAAATATGATTCAAGACTTCAAAATACTAATATTGTGAGGTTGTGACCACACGTATGTGCACAAGCATAGCATTTCTTGCACACGTTCTAGAGTAATCTTAGAGATGATGCGTCAATTGCAATGCCCGCTTATACCAAATGAAAATGAGAACAGAGAATGTGTCCATACCACCCCCATGAAATGTAA
>24nt_Phas-237
TAGGCATGGAACTCTCTTGATAGTTGACACGATTACCAACTCTATATAAGTCTTGAAATTAAATGTTCATAAAACTATATATAATCAAAATTTTCATTGGGACTGAATGTTTCATCCACGTTTTGTTTCACTCTATTGTATAGTAGTTTTGGAAACAACGTCAAACTTCTCACTAAGCTGGCCTAACAAATTAGCACCACTGCCATTAGAAAGTAACCAACTAAATTTGTATCAAAATTACCTATATTTACTAGTACTCCCATCTTTCCAAAACAATATTCATTTTAGCTCTTTGTTTTTATATTTATATTTAAATGGATAATGATGAAACCAG
>24nt_Phas-238
CGCCCCATTGCCATATCTAGATATAGGGGAGCAATACTCTTGCATGTGTGCTCTAACAAAAACTAGTGAGAAGTATCGACTCTTCAATAACTTGAGAAAACATTGCTATGTTGTTATCGCTCTCTTTACTTTATGTATTTACATTAGTATGTAAAACTTTATGCATAGAATTGAAATCACATCAAACACGAGGGGTGAAGTGAACTAAATGATAGATTTTAATTTTTGCAAAAAGCAACCaaaaaaaGACTAATATAATTTATCCTCTTTGGACATCTTCATCCTTCTATCGGGATCAACTTTGAGGTGGCTAGATACATAATCATAGGGTAGGTAAAGATGTTATTAATGACACCAGTAAGATCTTAAGTCTTCCCCTTCGAAACAATAAATATAATGGTTATTGTACACAATTAGTCTTTCCACTTCCATCTTGTAGCCTGCTAGTCATATGGAAATATGAGCTCGTTTGGTTCAC
>24nt_Phas-239
CATTTAGTGAGTTAGTCGTTCTAAAAAACAGGCATTATTGGAAAGGAAGTAAACAAACTTGGTCATTTCATCTTTTAGCCTCAATTATTTTAGTGTGTCAATCATTCTACATAAAAATAGTCATTATAAGTACGTGAGCGAACAACACAGCGTTTCCATTTTTTAAATATTTAGTATATATGAGAAGTCAGGATTTGTATGACACATCCACCACGAGTAAAATATTAGAGTAGCCCTTGGCGGTTACCCGGCACATCACACAGCAATTTGACCTGCTGCAACACTTTTCCGGATGTCTACTACACGAGTAGATAAGCTGCTAGCCGAGCACGCCGGAGGGGATGTCGTTGCCCTTTCACTACATCACTGACGTTCAACCATTGTAGCATGAGGAGTCAATATGGTCAGTATTTAACGGCAATAACAACACACAGTAGACCACTCTAATAACACACATCTAAAAATAGATAGTATAGTGTGTTTTATATGACACACCTTTAATACtattattattattattattattattattattTTAGGATAAATAAAATATCAGTAGTGACACTAGTAAGACTTTAAATTTCTCCTCGAATGAGCAAATAATGAATATGTTACACAATTAATATAGTATTAGCGCTCTCAACTTCTAGCTAGTAGTCATATAGGAATATAAGCTCATTTGGTTCACTCCAAAGTCTCATTGAGACAAGTATGGTCAAGTTTAAACACCATGGCTTGAGTAGACTAAACTACAAACCGTCGTAGCGCATGTCTCTCTAGCTGTTTCATCATTTACTTATATATACTAAAAAGACTCACACGAGAGTTCATCCATTTTTGTTTTCTCCTATTCATGAAACATATTTTGACCAGCACTGTTTATGCATGAAGCCAGAACAATTTGTGTTCGGCTTCACCAGCTGGCCATGCGAATCCTCAACATCCTAGCCTGATGCGCTCCGGTCACAGGAAGCCCATTTCGTTTAATCATGCATTTGGTAGCACactcgtatcataaaaacatatactcgtatcataaaaacatatTACCGAAATCGTGTTAGGGTGGTTGCAAGATAGTTTGCGTGGTTGGATGTTAGAGCATCTTTTGAACTTCCAAAAATATTTCTTCCAATAAACGAAAATGATGACTTCTATAAAATTTTAAATCTTaaaaaaaTGCTACCAATCTAATAACTCCTAATGTTTTTTCAGAAATCTAATGAGCTTGTTTTTCTAGACCCGCAATTCTAATGTCACGGCACACTTCGGCAGCACCAAAGATTTGCACATGGCCTTCATGTGTTGAAAAGCACTGCTCATGTCCTTTTCTAGTTCATCGTCCACTTTCTCCTCGTCCCACATGAAACCTTGAATGTTCTGCACGATCAATCAACATGGCACAAGAAAGCAGATTAGAGCAAGGAACCAATCGAGCAATGAAGTAGCGACGAACAGGCATTTTACCTGAACCCACTCAGTTAAAGTAGCTAACGACCACACCACCTGAATTAGCATAGATATCAGGTAATACTACTACTCCCTTCTCGGTGAGAATCTACAACATAGGCAAGAGGCAGAAGCTCGAAAAAATAATAATAAAAAGGTTGCACTCAGAAGTGATAAAATACACTTCTCGCGTTAACTGCTCCGACCCAAAGCCAACAATTTTGGACTCGCGTGTGTAAACAATATTATCTATTGCATCGGGTCGATGTCGTATCAGCTAATACGACGACCATTTAGGAGCACTCGAGCTTTCACGCCAACAGAAGCAGCCATCATCTAGGCTATAACTTCTAGCTAGTAGTCATATAGGAACATAAGCTCATTTGGTTCACTCCAAAGTCTCATTGAGACAAGTA
>24nt_Phas-240
TGTGTCAATCATTCTACATAAAATAGTCATTATAAGTAAGTGAGCGAACAACCCAGCGTTTCCATTTTTTATTTTCAAATATTTAGTATATATGAGGAGTCAGGATTTGTATGACATATCTACCACAAGTAAAATATTAGAGTAGTCCTTGGCGGTTACCCGGCACAGCAAACAACAATTTGGCCTGCTGCAACACTTTCCCCGATGTCTACTACACGAGTAGATAAGCTGCTAGCCGAGCACGCCGGAGGGGATGTCGTTGCCCTTTCACTACATCGCTGACGTTCAACCATTGTAGCATGAGAGTCAATATGGTCAGCATTTAACGGCAATAACAACACACAGTAGACCACTCTAATAACACACATCTAAAAATAGATAGTATAGTGTGTTTTATATGACACGCCTTTACAACTACTACTACtattattattattattattattTTAGGATAAATAAAATATCGTAGTGACACTAGTAAGACTTTAAATTTCTCCTCGAATGAGCAAATAATGAATATGTTACACAATTAATATAGTATTAGTGCTCTCAACTTCTAGCTAGTAGTCATATAGGAATATAAGCTCATTTGGTTCACTCCAAAGTCTCATTGAGACAAGTATGATCAAGTTTCAACACCATGGCTTGAGTAGACTAAACTACGAACCGCCGTAGCGCATGCCTCTCTAGCTGCTTCATCATTTACTtatatatatatatatatatatatTAAAAAGACTCACATGAGAGTTCATCCATTTTTGCTTTCTTCTATTCATGAAACATATTTTGACCATCACCGTTTATGCGTGAAGCCAGAACAATTTGTGTTCGGCTTCACCGGCTGGCCATGCGAATCCCCAGCAGCCTAGCCTGACATGCTTCGGTCACAGGAAGCCCATTTCGTTTAAGCATGCATTTGGTAGCCACactcgtatcataaaaacatatactcatatcataaaaatatatTACCGAAATCGTGTCAGGGTGGTTGTAAGATAGTTTGCGTGGTTGTATGTTAGAGCATCTTTTCAACTTCCAAAAATATTTCTTCCAATAAACGAAAATGATGACTTCTATAGAACTTTAAATCTTaaaaaaaTGCTACCAATCTAATAACTCCCAATAtttttttAGAAATCTAATGAGCTTGtttttttAGACCCCGCAATTCCAATGTCATGGCACACTTCGGCAGCACCAAAGATTTGCACATGGCCTTCATGTGTTGAAAAGCACTGCTCATGTACTTTTCTAGTTCATCGTTCACTTTCTCCTCAGCCCACATGAAGCCTTGAATGTTCTGCACGATCAATCAACATGGCACAAGAAAGTAGATTAGATCAAGGAACCAATCGAGCAATGAAGCAGCAACGAACAGACATTTTACCTGTACCCACTCGAAGTAGCTAACGACCACGCCACCTGAATTAGCATAGATATCAGGTAATACTACTACTCCCTTCTTGGCGAGAATCTACAACATATGCAAGAGGCAGAAGTGATAAAATACACTTCTCACGTTAACTACTCTGATCCAAAGCCAACAATTTTGGACTCGCGCGTGTAAACAATATTATCTCTTGCATCGGGTCGTTGTCGTATAAGCTAATACGACGACTATTTAGGAGCACTCGAGCTTGCACGCCAACGGAAGCAGCCATCATCTAGGCTCTAACTTCTAGCTAGTAGTCATATAGGAATATAAGCTCATTTGGTTCACTCCAAAGTCTCATTAAGACAAGTA
>24nt_Phas-242
CGAATACTTATTTAGATGTTAAATTTTTTGTCTTCTTTCTTCGATTGTGAACAAATATCATATAGAGTTTACTATGTAAATTTATATTCTTGTTTTTGTTTTTAGCATTGAGACTATTAATAATCATAAAAATAAACCTCAAATACATTCTATATATTTTTTAAATAATTGATACAAAAATCGGTTACGGATACAGATTCAGATGTTTTTCACTTTTTCTGTTGTAGGGAGAAAATAATGCACACAAAAAATATATAAAGTTTTATTCTTGTATCTCACAATATTCTTAATAACATGACCAAAAAATAGTTTCAAGTTCTATGCATATCTCTTCTCTATCTCTACTATATTAAAACACCAGTTTCAACGATCGCCCCGCATCATTTTTTGCAAAAAAGTCCCTTACACCTTTTGGAATAAACCCACCGTTCTGCTGTCCGCACATCTGCACCGTCCGTTCTACCGCCCCACGCCATCCAACCGTGCATTCCCTATCCCCCAATATCGCGCCCGCCCCTACCCACGCACAACATAACCGCCTTAGCCAGTCGCCCGTTCTGCGAGTCTGACTACGACTGCCGCTCCTTTAACAGAAAATATTTATCTTTACTATTGTATAATACAAGAGTTTCATCGGTTTTTTCGTGCGTCAATGCACTCCCGCGCGAGCATCCCATGCCTCCCCGCGCGTGTTTGTATCTACATCAAAATTGAAGGCATACAACAAAAATATTAAGTGAGAGTAGGGATCGAACCAACGCCCACTACCACAAAAACACTTGTATAATTTCATTAAAATTAAGAGAGATCGATATCGTTAATATATGAACTAATAATTAGAAAATTTAGAATATAATCACACATGATATATAGAAACCACCGTAACCATGTACCTGCAATATAGATAAATCTCGGACTCATCTACAGCTTTTCATAAGGATGCGGGGTTTAAATGGTAAAAATAAGAAAAATTATGCACAATTGTTGGATCTAAACCTACATTCACATCCATATAGCCACTAGAACACATGTTTTTATGTTTTATACTCTATATTCAAGTATACTATAGAGATTTTATAGAAAAACAACGAAATAATAAAATAGGGCCAAGTCATGTCTTGCTCGGGCCGACCAAAACTTTGTTGGGCCACAGGCCACTCATCAGGCCTGATTTATTTGGACATGTATACTCGTACACCAGTGTTGTGCCCACTTAGTCAGATAACATTAATTTTAACTGAATAAGGTCTACCTTAAGTGTACAGATACCATCGCAACGCACAGACACTTAGCTAGTCTATGTTAAAATATTAGATTTATCATATAAGTATGATGTTTTAGTAACATCCATGTACCAATGCTAACGGCAGGTGGTCCTTGGCGGCTACCCGACATAGCAATTTGATCCACTGCTACACTTTTTCCCCGATGCCTATTAGTCATATAGGAATATAAGCTCATTTGGTTCACTCCAAAGTCTCATTGAGACAAGTA
>24nt_Phas-243
ACAGATTCAGATGTTTTTCACTTTTTCTGTTGTAGGGAGAAAATAATGCACACAAAAAATATACAAATTTTATTCTTATACCTCACAATATTCTTAATGGCATGACCAAAAAATAGTTTCAAGTTATTTGCATATCCCTTCTCTATCTCTACTATATTAAAACACCAGTTTCAACGATCATCCCGCATCATTTTTTGCaaaaaaaGTCCCTTACACCTTTTGGAATAAACCCACCGTTCTGCTGTCCGCACATCTGCACCGT
>24nt_Phas-245
tagtgcacgaacagcagttgctggcggcgtaggaaaagggagaagagatgtcgtgggaaagaagaagatagcaatagtggcaaaaatggatttgctattttgttattttatggccttaatgttctcacagactgacctatatcatcattgagacctagcggcccacttaagtattacacggcccacttgagtccattcaaacgaatgttgacacgccttccgtgcgatgacaaccttcgctctcttgctgctgctcctcgctgctcatcttcttgctcgccgtcgaagactcccttgcaccttagcaactccgtcgactagtgcacgaacagcagttgctggccgcataggaaaagggagaagagatgtcgtgggaaataagaagatagcagtagcggcaaaaatggatttgctattttgttattcgacgaccttaatgttctcatagactgacctatatcaccatcgagacccagcggcccacttaagtattatacggcccacttgagcccattcaaacgaacgttgacatgccttccgtgcgatgacggccttcgctctgttgttgttgctcctcactgttcatcttcttgctcgctgtcgaagactcccttgcaccttCCGACGTCACGGGGCTGAGAACGCTGGAGGGGATGTTGTTGCCCTTCCACTCCATCACTGACGTTTGACCTTTGTAGCTTTAGGAGTCAATATGGTCAGGATTTAATGGCAATAACAACACACGGTAGACCACTCTAATAACACACATCTGAAAATAGATATTATAGTGTGTTCTACAAGACACACTTTTACTATTATTCTTAATATTTTAGTATAAATAAAATATCAGTAGTGACACTAGTAAGACTTTAAATTTCTCCTCGAATGAGCAAATGATGAATATAGTACATAATTAATATAGTATTAGCGCTCTTAACTTCTAGCTAGTAGTCATATAGGAATATAAGCTCATTTGGTTCACTCCAAAGTCTCATTGAGACAAGTA
>24nt_Phas-246
TCATTCTATATTTTTAGTCTTAGTCATTAATTAGAACAATTGATATAGAAGCCATTTAGTGAGTTAGTCGTTCTAAAAACAGGCATTATTGGAAAGGAAGTAAACAAACTCGATCATTTCATCTTTTAGCCTCAGTTATTTTAGTGTGTCAATCATTCTACATAAAAATAGTCATTATAAGTAAGTGAGCGAACAACTCAGCGTTTCCAttttttttAAAATATTTAGTATATATGAGGAGTCAGGATTTGTATGACACATCCACCACGAGTAAAATATTAGAGTAGTCCTTGGCTGTTACCCGACACATCACACAACAATTTGACCCACTGCAACACTTTTCCCGATGTCTACTACACGAGTAGATAAGCTGCTAGCCGAGCACGCCGGAGGGGATGACGTTGCCCTTTCACTACATCGCTGACGTTCAACCATTGTAGCATGAGGAGTCAATATGGTCAGGATTTAACGGCAATAACAACACACAGTAGACCACTCTAATAACACACATCTAAAAATAGATAGTATAGTGTGTTTTATATGACACACCTTTAATACtattattattattattattattattattattTTAGGATAAATAAAATATCAGTAGTGACACTAGTAAGACTTTAAATTTCTCCTCAAATGAGCAAATAATGAATATGTTATACAATTAATATAGTATTAGCGCTCTCAACTTCTAGCTAGTAGTCATATAGGAATATAAGCTCATTTGGTTCACTCCAAAGTCTCATTGAGACAAGTATGGTCAAGTTTCAACACCATGGCTTGAGTAGACTAAACTACAAACCGCCGTAGCGCATGTCTCTCTAGCTGCTTCATCATTTACTTATATATACTAAAAAGACTCACACGAGAGTTCATCCATTTTTGCTTTCTCCTATTCATGAAACATATTTTGACCAGCACTATTTATGCATGAAGCCAGAACAATTTGTGTTCGGCTTCACCAGCTGGCCATGCAAATCCCCAACAGCCTAGCCTGATGCGCTCCGGTCACAGGAAGCCCATTTCGTTTAATCATGCATTTGGTAGCACactcgttcataaaaacatatactcgtatcataaaaacatatTACCGAAATCGTGTTAGAGTGGTTGCAAGATAGTTTGCATGGTTGGATGTTAGAGCATCTTTTCAACTTCCAAAAATATTTCTTCCAATAAACGAAAATGATGACTTCTATAAAATTTTAAATCTTAAAATAATGCTACCAATCTAATAACTCCTAATGTTTTTTCAGAAATCTAATGAGCTTGTTTTTCTAGACCCGCAGTTCCAATGTCACGACACACTTCGGCAGCACCAAAGATTTGCACATGGCCTTCATGTGTTGAAAAGCACTGCTCATGTCCTTTTCTAGTTCATCGTCCACTTTCTCCTCGGCCCACATGAAACCTTGAATGTTCTGCACGATCAATCAACATGGCACAAGAAAGCAGATTAGAGCAAGGAACCAATCGAGCAATGAAGCAGCGACGAATAGGCATTTTACCTGAACCCACTCAATTAAAGTAGCTAACGACCACACCACCTGAATTAGCATAGATATCAGGTAATACTACTACTCCCTTCTCGGCGAGAATCTACAACATATGCAAGAGGCAGAAGCTCGGAAAAATAATaaaaaaaaGGTTGCACTCGGAAGTGATAAAATACACTTCTCGCGTTAACTGCTCCGACCCAAAGCCAACAATTTTGGACTCACGCGTGTAAACAATATTATCTATTGCATCGGGTCGATGTCGTATCAGCTAATACGACGACCATTTAGGAGCACTCGAGCTTTCACGCCAACAGAAGCAGCCATCATCTAGGCTCTAACTTCTAGCTAGTAGTCATATAAGAACATAAGCTCATTTGGTTCACTCCAAAGTCTCATTGAGACAAGTA
>24nt_Phas-248
GTTAGCAGAACTCTGTGCCTATGGAGACTTTGATGCTGGTTTGGGCATCTTCAAGGATAGCTTAAAGAGGCGTAAGGTGCCAGATTTTAGAACAATGAAAGGGTTGGTTGAGGGATTGGCAAAGGGAGGCAGGGTGGCTGATGCCAAAGAGGTTGTTGCAGAGGTA
>24nt_Phas-254
GTTAGCAGAACTCTGTGCCTATGGAGACTTTGATGCTGGTTTGGGCATCTTCAAGGATAGCTTAAAGAGGCGTAAGGTGCCAGATTTTAGAACAATGAAAGGGTTGGTTGAGGGATTGGCAAAGGGAGGCAGGGTGGCTGATGCCAAAGAGGTTGTTGCAGAGGTAAAAAAGATGTTCCCAGAGAATTTGCTGTCTGGTTGGAAGAAGGTTGAGAAAGAGCTTGGGTTGGACTCAGATAGTGGAGAAACTCCTCTGTTGGAA
>24nt_Phas-259
TACTCCCTCAATTCAAAAATATAATTTAATAATCTTGGTGATACTTATCTACTACTACACATTGTGTAAGGGTAGTAGGTGGGCTTCGGGAGAGAAGTAGTATAAGTTTTTACTATAATAGATGTAGACATGAACACACATATGGTCTAGTGGTAGCTACGAGCATATTTGCTTGAGAGGTCGTAGGTTCAAATCCCCTTAGGGCCTGTTTTTTAATTTAATTTTAGTTAGGCGTGAG
>24nt_Phas-262
AGTCTCCAACAGTACATAAACCCAAATGATATTGGaaaaaaaTCAATATGAATATGTCTTATCCTTCAAAGACTCCTATGGTGGTCAGATCTCTAGACTTAGAGAATTATCCATTCAAACCAATGGTTGATGAAGAGAAGATATTGGGACCCGAGTTCCCATATCTTAGTGTCGTTGGTGCATTAATGTACCTTGCTAACAATACCCGGCTGGATATATTGCTTTTGCAGTAAATTTGCTAGCAACATACAACTCTGCTTCTACCAAACGCTATTGTGTTAGAGTTAAGAATATTTTCCGATATCTAAATGGCACAAAAGAAAAAGATATAGGACTCTTTTACAAAAGGAATGATGATTCTAGTTTAATTGGGTATACTGATACTGGCTATTTATCTGATCCCCACAATAGCAGATCATAAATAGGATTTGTGTTTTTACAAGGTGGAACTGCTATTTTGTGGAAGTCTTCTAAACAGACTTTGGTGACCACATCCACTAACCATTCTGAAATAATTGCATTATTTGAAGCATCACAAGAGTGTGTATGGCTTCGTAAAATGGTAAACCATATACTCACAACATGTGGTATTGGTTCAATTGAATCACTGACCATTAATAAACATATTTTTTCTAAACTGTTTTATCCCCAGGAACTTCAGGAAAATGCAGATAAAAACATCTTACAGACAAAGTCTTGTGATAATCTTGCTGATTTATTCACAAAATCTCTACCATATTCTACGTTTCAGAAATATGTTGAGGGGATTGAAATGAGAAGACTTAAAGGATTGCAAGGATCAGGGGGAGTAATTCTCCGTGATATTTAACCTGTTTTGGGCCATAATATTACACTCTTTTCTTTGTATGAGTTTTGTCTTGTTGAGTTTTCTCATCCAAAGTTTTTAACGAGGTAATATCAATTAAGCTATATGCTTCATCATTTATTTTTCCCCACGGTGTTTTTAGGAATGGTGATTACAGACATACttttttttGGAAGCCAGTGTGAGTTTTACTCATAATCCAAAAGAATGGTATACTCCTTATTTTTTCCACAGGGGTTTTAAGGAGAATAATATCTTTGAAGAACAACTGAAGGATGATCAAATGAAGTTAGAATTAACCAAGGGTGAGTGTTAGAAAATAAACATATGATCAATTCTCCAAGTGGTGGCAGTTATCTCACCAAAAGGACTTGTCACTTGCTTGCACCCCTCCCTGTGTATATATATGTAATTACCCTTCAATAATAATTCATTCTCTCAATCTCGTTTAAATTACACTACAACACATTTAAACAAAATATAGGTAGATCCCTCGTAATCTACGGGAATCTTTTCCTTATGCTTGGGCCTTGGATACAAAGCGTTGAGAGTCGCTTAATAAAGCACTTTGTGGTTGTAGTTTGGATGACTGCATTTCGAAGTTTGGTGACC
>24nt_Phas-264
aatccaatcttcaactcattttttatatttttatccatgttatgattttattaAGTGCACAAACAAAAACTCCAATATGATGCATATTCCATTTTTTATCATTTGTTTTAATTTCTCTCTCCTAATTATAGGTATGCTCTTTTATGATGAAAATATGGCATACAAAATAAGAAGACCTCTATATATTCCTTGTATACAATTTTGAGTATTACAGATACCCTTGCGCCTTAACTATCGTGCCATGGTTGCTCTCCCAACATGACATCTATAAGTCCTTGACACCGACATCGATGTCCACAATCGGCTTCATGCTTTCCTAGACTCTCACTGTAGTGGATGAGTCTGCCACAACGTCGCAGTCATCCTCCACATGGAAGTTGTAGCTTTATCTGCATTTGACGCCTCCAACTCATCGACCAATGACATTCCCTCGTGTTGTTGCAGCCGCCATTTGATTATTTGGGAGATTTAGCAGACCCCACCTCAACATCCGATTCACCCTCATCCACGTTGGATCTGCTTTATTTGCATTGCATGTAAAGAGGAAGAGTGGGGGTGGTGACATGGGACACGAAGCAGAGGATGGCGATATGCACGTTGGGAAGCTGATGGACGCAATTTGAAGGGTTGCAAGCCTATTATTGGTCGTCCAAACGTGACCGTGTGGCTAGAAATAAGGAGGTAACATGTATATTTTAAAAGATCAGCTTTGCTCCATGCTCTACATTAATATATAGTAATCAACGTATTTCTAGCTTTGGTGGCC
>24nt_Phas-265
TTTTATATATCACATCATTTATACCCTAAACTAACATAGTTCATCACTTATTAATTCATCCAATACAAGTATAGGCTTTGTTTACAGATAAATGCTAGCTCATTCGAGCTAACGAGCTGGCTCGTTAACGAACCGAGTTGAGATGTTAGCTCAGCTCGTGATAAATTGAAacgagccgagtcgagccgagccgagctggccacgagtcgagcgagctcacgaaccacgagTATTTTATCCAGCCCTAGAGACAGCAGCATAGGACTGGGAGGTGGAACATGCACTAGGGGCAACCCGGGTTCCTCTTGCTTCTTGGCGACAAGAGGTGTCGGAGGTTGTCATCACACACGTCtgtgtctagaggtggaaccactgttgcatgaaagcccaagtctcgatgttgtccctctccttgaagctacattgtagatgaaggggtggtacccttcccccttatgtcgagaggtgtagccattgatgcacgaaagcttagatcttgatgatgtacttctccttaaaacttcattgctaaatgaaggggtggtacccttcctccttgtgtcgagaggtgtaaccattgctgcacgaaagcctagatctcgatgatgtgcctctccttgaagcttcattgataaatgaaggggtgggacccttgcgccttAATTATCGTGCCATGGTTCCTCCCCCAACATGATATCTGGAAGTCATTGCCACCGACATCGATGTCCACAATCGGCTTCATTCTCTTCTAGACTCTCACGGTAGTGGATGGGTCTGGCACAACGTCACAGTGATCCTCCACACGGAAGCTATAGCTTCATCTGCATTTGACGTCTCCAACTCATCGACCAATGACATTCCCTCGTGTTGTTGCAGCCGCCATTTGATTATTTGAGAGATTGAGCAGACCCCACCTCAACACCCGATTCACCCTCATCCATATTGGATCTGCTTCATCTACATTGCATGTGAAGAGAAAGAGTGGGGGAAACGACATGGGACACGAAGCATAGGATGGCGATATGCACATTGGGAAGCCGATAGATGCAATTTGAAGGGTTGCAAGCCTATTATTGGTCATCCAAATGCGGCCGTGTGGCTAGAAATAAAGAGGTAACATGTATATTTTAAAAGATCAGCTTTGATCCATGCTCTGCATTAATATATAGTACTCAACATATTTCTAGCTTTGGTGGCC
>24nt_Phas-266
TACAAAAGATTAACAATACTCATAATTTTATATATCACATCATTTATACCCTAAACTAACATAGTTCATCACTTATTAATTCATCTAATCCAAGTATAGGCTTTGTTTACAGATAAATGCTAGCTCATTCGAGCTAACGAGCTGGCTCGTTAACGAACCGAGTTGAGATGTTAGATCAGCTCGTGATAAATTGAAacgagccgagtcgagccgagccgagctagccacgagtcgagcgagctcacgaaccacgagTATTTTATCCAGCCCTAGAGACAGAAGCATAGGACTGGGAGGTGGAACATGCACTAGGGGCAACCCGGGTTCCTCTTGCTTCTTGGCGACAAGAGGTGTCGGAGGTTGTCATCACACACGTCtgtgtctagaggtggaaccactgttgcatgaaagcccaagtctcgatgttgtccctctccttgaagctacattgtagctgaaggggtggtacccttcccccttatgtcgagaggtgtaaccattgatgcacgaaagcttagatcttgatgatgtacttctccttaaacttcattgctaaatgaaggggtggtacccttcctccttgtgtcgagaggtgtaaccattgcggcacgaaagcctagatctcgatgatgtgcctctccttgaagcttcattgataaatgaaggggtgggacccttgcgccttAACTATCGTGCCATGGTTCCTCCCCCAACATGATATCTGGAAGTCATTGCCACCGACATCGATGTCCACAATCGGCTTCATTCTTTTCTAGACTCTCACGGTAGTGGATGGGTCTGGCACAACGTCACGGTGATCCTCCACACGGAAGCTATAGCTTCATCTGCATTTGACTCCTCCAACTCATCGACCAATGACATTCCCTCGTGTTGTTGCAGCCGCCATTTGATTATTTGAGAGATTGAGCAGACCCCACCTCAACACCCGATTCACCCTCATCCATATTGGATCTGCTTCATCTACATTGCATGTGAAGAGAAAGAGTGGGGGCAACGACATGGGACACGAAGCATAGGATGGTGATATGCACATTGGGAAGCCGATAGACGCAATTTGAAGGGTTGCAAGCCTATTATTGGTCATCCAAACGCGGCCGTGTGGCTAGAAATAAAGAGGTAACATGTATATTTTAAAAGATCAGCTTTGATCCATGCTCTGCATTAATATAGAGTACTCAACATATTTCTAGCTTTGGTGGCC
>24nt_Phas-267
AGTCCAACAAACGttttttcattttttGAATCTTCCTATGATCTACAATGGATTTTTAAAGTTACACACGATTTTCTACATTAAAAAATAAAATAACTTGAAGAACAATCGATTTTCATCTAAACCTATATGTGAAACACTAGTTAACTCACAACCTTGTCACTATGCATCACTAATTCATTAATTTGATATTGATGAGAGTCTATCATTCACACCTAGTCCCTTACTACTTTCCAAATCTGACCGCACGATCATTGCTTGAAATAAGAGAAACTCTAATAGTTCCCTAAAGCTCCCAAAATTCATCTTTAGCAAGTTACTAAATAGTTGTTGGAAGTAAAAAATAGTTTATTCTCCAGTAGTTCTTAATATTTAGGGAGTAGCTCAATTTTAAATCTAGTTTTGGTGGTTGACCGACGGCACGTCAGAGCTGACTTGGTGGCGGGGTCGTGGGTGGAGGAGCAAGCATGCTCTTGTCGGATCTAGCTAGCGGCAAGGTCGAGGGCAGAAGACATCGGGGCGGTGGACCTGTGGAGAGTGGTGATCCAACGGCGTAGGAAAAACTTGTGTCACGTGCATCGAACCTAGCTGCCTTGTTGCGCGAAAAATAAGAAAAAAGAGCATGTCGAACTTGTCTACCTCGCTATGCGGGACAGAGaaaaaaaCGAGCATGCGATGTGAAGAAATCGGCGTCAACCATATTTAGTAAGTGCCTATCGAGTTACCAAATTAATATAGAGAGCAACTGGGATTGAATATAAGTAACTAAATCTAGCAAGTCCAATTAAATAATTGTTGAAGAGTCCTTCGCATCCTTGCTTCTCATGGGTCTAGATGGCTCGATCCCGACCTGACAGTGACTATGGAGTCGTGGATGAGTGGAAGCACCATGTGTCAAGCGTGTCCGTCTCAACCAGCCAGCATAGAAGTTATCACTGTATATAACCGAAGACACTTCGTATCCCTGTATATGTCACGGATTTTGGTTGCCTAGAAAAATGTGGGGGCCTTTGTCGTAGGTCTACATGTATTTAGTGTTTGCATGGTAAGGAAAGAAGATAACGAATCAAGATATTGGATTTTGATGGTTGTTATATGAACCGGTCTATTTCCAAGTTTGGTGACCTCCAATATCTCACAAATAATTAAAATAGAAAAGATGGCTAGACTCGTT
>24nt_Phas-270
GGCCACCAAAACTTAAGAAAGGCAGGCATGCACAAGAGCTAATATCAACATATTGGGTGAATTCTTGATCTTTCGACGAGAGAGTGTGTCGTATGAGGTTGTGGCTAGCAGTGGTTGTTCAGCACAAGTGCCAACTAATGACACTGACGAACATGAACTGGGTAAGTGCTATTATCAATTACAAAAAACTATGGTCTGTAATAATAAATATTTGTTTGACACTTAATTCTTCTCTTATGCGCCATAGATATAGAGAGCGAGGATAGTAAGGTCAGTGTTGGTAATGCTGCAAAACAATCACACGATGTTGTGGGAGTAGGTATTGACTGTATTTTCAATCCTGTTAAAGTGTCAACTGAAGCCAATCTTGGAACACAACCGGGTAGGCTCTCTTATCTACACTCCTAAATGTAAATATTGTCTTATGAGTACTCCAAAAAATGCTTTTGTCAAGAGACTTATGTTTCATTTACTCCTCATACAGATATGATACACTTGACATCTTTGGATGTTCAAAATGAATCAAGTCAAATAAGTTCTGATGCAGATATGCTAGAGCAGAACAAACAAGATGCTTTGGACACACTTATTATAATATCACAACATAAAAAACCAAAGAAGTTGAATGTAGCTCGAGTTGTCTCTGAAGGTAATTTTTTATTCTTGCCTTATTGCATCTTATTGGTTTTCGCATATATCATTTGCTTATTAAGTATAATATTTTTCATTGTATAGATTATAAGTGCACCCTAGAAGATGTTCAGCTTATTGAATACATTAAAACATTACCGGGGAAATAAGTTTTGGTGAGCATCGACAGTGCATGGTTAAACAGAAATGGTATGGAATGTCTTTTTCATGTTGACATTCAATTGTCTGGCGAAGTAAGTACATCTGTATGTCCatattatatatagtaataaagtatatatatttataattatcctattatacagtatggtataCAAATTTAAAGCTAGCATGTATATTTGATCTGCTAATTGTATTCTTTTGGTGTACAGGTCCTCAGTGCATATATACACTGTATTAGGGATGAAGAGCATTTACTTCATAGAGAAGGTGGAAAGGTCTTCTTGGAGAACACATTCATTTCCAGTCTGCTTAAGCGTGATGGTGACCCTAAGGTGCTCTTAAATTGTAAGGAAGACACAATTGAAAAAAGGGTGGACAACTATTTATAGTCTGACATGGTTGACCTAAAACTCAGCTCATTTTTAATATATGTAATATGTAATATATTGGTGCACAATACTTACAAATTAATGTTAATGTATATGTTCTATGAAGGTGTTCATTTCAATAAATATAGAAAATTGTCACTGGTACCTGGCAGTTCTAAATGCaaaaaa
>24nt_Phas-272
GGCCACCAAAACTTAAGAAAGGCAGGCATGCACAAGAGCTGATATCAACATATTGGGTGAATTATTGATCTTTCGACGGGAGAGTGTGACATGACTCAATTCATGGAGGAGATGACATTCACTGCTCGACTACTACCATGTTGCGTCTTAGCAATCAATACACCATCTCATATGGTTGCGACGATCTTGTGAAGCACAATACCTGGCCACTACGACACTTGTCCTGCAATTAATTGAAGAACTACCAATAACAAGTAAGACAAGTACTGAATTAAGGTTTCAAACTGAATCTCCAATAAGATGGGATTCCAAACACAAAAAATGGGAGCTGGTCTAGCACGCGTGCTTACAAGCAAGTAGTAAGCTAAACTTGATCTAATCAAAGCCCAAGAGTTAATGAGAGCGATGCCTACTATTTAGTGTTGAATTATTAGACATTTTCCAGATTAAATTCCGAATATAATTCATGACTGTCAAATCATATGATGCGTACTGATCAGAC
>24nt_Phas-273
GGCCACCAAAACTTAAGAAAGGCAGGCATGCACAAGAGCTGATATCAACATATTGGGTGAATTATTGATCTTTCGACGAGAGGGTGTGACATGACTCAATTCATGGAGGAGATGACATTCACTGCTCGACTACTACCATGTTGCATCTTAGCAATTAATACACCACCTTATATGGTTGCGACGATCTTGTATAGCACAATACCTAGCCATTACGGCACTTGTCCTGCAAGTAATTGAAGAACTACCAATAACAAGTAAGACAAGTACTGAATTAAGGTTTCAAACTGAATCTCCAATAAGATGGGATTCCGAACACAAAAAATGTGAGCTGGTCTAGCACGTGTGCTTACAAGCAAGTAGCAAGCTAAACTTGATCTAAGCAAAACCCAAGAGTTAATGAGAGTGATGCCTACTATTTAGTGTTGAATTATTAGACATTTTCCAGATTAAATTTTGAATATAATTCATGACTATCAAGTCATATGATGCGTACTGATCAGACATACTGGTAGACAACGCGGACCGTCCGCCCCTGTGAAGAGAGCACCGCCGCTAGTTCGTGTTGAGTGATTGGCACCCGAAAAAGGTGTCAACACAAGTCAAACTTCtttttaattttttCCAATCCTATCAAATCTATGGGTAACGGGATTAAGCGAACAAGGCCTAAAGTTCTTTGGGCGTTCGAGTCGGACGAGCTACAACAAATGTTCGTTGTGCATTCTGCTGATCTGCTCACTGGACATGTACATAGTGCTAATGCTAACTCCATTACTCGCGTTCAAGCTTGGCTGAAGAAGTCGATCGGCAACAGAACATTAGAAATGGTTGTAAAATTAAACGTCGAAAGCTACATCAGCGAAGCCTATCAATTTGTAGATAGGCTCAACATCTCCACCGCGTCATTGCTTCTGGAGAATTAGGCCTGCTCCGCTACTACTATAGTTGCGGGTAAGCACGGTGCTGCAACGTATTCTAGGTGCACTACCAGAGGGAGGGCCAAGCGTTACATCGTTGAAAGAGGTGCAGAAGGCTAGCTCCTCACCAAATGGATCaaattatttccacaacaattcaaaatactttcaaacaattcaaaCTATGTTGCAATAATTTGAATTATTTTGAAATAaaatttaaaattatcttg
>24nt_Phas-274
GGCATGCACAAGAGCTGATATCAACATATTGGGTGAATTCTTGATCTTTCCACGGGAGGGTGTGACAAGACTCAATTCATGGAGGAGATGACATTCACTGCTCGACTACTACCACGTTGCGTGTGATACCCAATTTTCTGAAAAGAAGTTAAATGTATTTTTCCCTTTTCTTTCGTGATCTGTGTAGTTGGGGTTGGAGTTTTATAGGAAGCATTCACCAATAAAACAGTAGAATACTTGTTGGATTTGTGCGCTGGGGTCGGGAGCAGACGTGAGAGCGAGTTTGGGCCATGGATCTCGATCCGGCGGTGGGGAGCCCATTAGTTTctcccccttaaccctagccgccccctccctctcactcccccacccctttggccgcccctcccctctctcttccactcttgcagccgccccAATCCCTCTCCTTCTTGCCCAAGTGATTGCAGCGCCACCCCTCAACCCTAGcccccccccccccACCTCTTCCTCATCAAGGTGGAGCCTCCCCGCTTGGTGTCCGTCGTGTGGGTGCGAGTCTTCCATGGGAGTTTggagggaggaagaaggaagaaaagaagggggaaaggaggaaCCTAAGGTGATTTTCGTGATCATTTTGTTGTATTTGTGCTGCAATCCAATTGGTTACATGTTTACCTATGCGATTTGGTAGAGGTGCTGTCTAGAAATT
>24nt_Phas-278
GAAAACTGAAATTTGGTGCTGGCTACCAAAATTGAAAAATAATGTGGATATAGGTGTAAAGCACAAGCACCACACTATTTTTGTTACAATTATATAGATATAAACTCTATATAGAGATAACAGTCTTAGAGATAAAATATATCTTAACTAATAAAAACTTGTCTTGTACTCCATCAATAACCATATGTATCATATATCTTTACTATTATAAAGCACCAGTTTCAATGATTCGATAGTTGTCCTGCGTCATAATTTTATGAAAAACTCCCTCAATTTTTATTCAATTAATCCATAGTCCTCCTCTCCCCTGGCGTTGTGTTTCATTTGAGTAGGCGAGCACAGAAGCATCTCTTGAACCACCTCCGCTCTCCCCATCCGCCTTGAACCCTAGCCTCTCTTCCGTGTCGTTGCCATGCCATGTACCCCCTCTCTCGCCAACCGCCCGAAACCCTAGCCTCTCTTCTGCGCCGTTGCCACACTGTGTCGCCACCACCACCATCGCCCCTAGCTCCATGCGGGCCTCCTGGGTCACCGCGTCTTCATCAACGTTGTTCTAGGTTGTTGATTGAGAGGTTGGATTGGTGTTTCCTGTGATCCGTGAGTGGAATTTGAGGCAAAGAGAAAAGGGCACCATGGGCATGAAGAACCAGTTTGAACTCCTCGTTGACGTCGACAACGATGACCCTTCGCACCTGATCGCCACCGTCGAGAAGAAAGCGACCACATCGCCCAAGCCGACGCTCGTCACCCTGGCCAAGCTACGCTCCAAACCATCACCACCCATGCAGGCTGGTGACTTTATACACTTCTCCATTAAAATCAGATCTGAAGCTAGGGTCTCGTGTTTTATGTTCTAAATATAATGCGAGAATCAGAGGTTCAGAGGTAACACCAAAGTTTGAAACTGAAATTCACATAGCACGGTGGTGGTTTGGGATTCTTGTACATACATATTGTACAGTAAAGAGAGGTTTAGAGGTAACACCAAAGTTTTACTACATTCCAGTTTGTTTCGAGGGCTTGCCCTCTGTGTTGCTATTTACCCTAGTTGAGGTGTCTTGCAATATTATTTCCAACTTGTGGATTATATTCTCGATTTTGTGATCTGGTCATCTGGCACATTTTG
>24nt_Phas-279
GAGTGAAGGTCGACGAGCTCACACACAGGGACGCGGCGAGCTCCATGGCGACGAGATAAAAGAGAAGCAGGATGGCCGGCGCGTCGCAGCTAGCGTATGACCACGGACAGTGGCCGGCGAGGCACCCACGTGCTTTGCGAGTAGCACAACGGATCCGGATTTGCCTACCCCCATCCAGCCATCCATCCACGACGAGGCAATTCACGAGACCGGAGAACCAGCCCCAATCCCTGTCACGGCGCGAGCGATACTGGTCAGCCTTGGTCTGCTGGAAGTTCCAGGCAGTGAGCTCGTCGAGGGAGACGAATCCGCCCTGCGGGCGAGTAGGAGGATAGGagaagcagcaggatcaagaagtagcaggatcaagTTGTCACCTGATAGTTGTTGTGTACAGGATGAATTTGATATGTATCTACGCAAGCTAATGAATTTTCGTGTATCCTCAAGGCTAGTTAAAAGTTTTCATTCTCTTAAAAAATTGTTAGTTGTACCATGAATACTAGATTCATTATATAAATGTTGAATCTTAACAAATAGACATTCATCAAGTTGTCTTCTTTAATCTCTTGGTATTGTTACGGTGCCACAATTTTAGTTTAGCAAATCAATTAGATAAAAAATGGACTCGTGGACTAGGATAATTTGTAAAGAACTAGAGTTCTAACATGTGTTACAAGAGAATGATTATGTTTTCCTTTGTAATCTTGTCATTGTCATCGTTGAAGTAAGATCAGTGGCACTTAAATTAGCCAGTCCACTAGAACCTGTTCAAGGAGGATGTCAACAGAATGTACTTTCACCAACTGGAACCTCAAGTGAAGAAATTGCTTATGTTTAAGCACGACAATGTCGAGATATGTGACTTTGGGCTTAGTGTCCTCTAAAAGTGCCAGAAGTATAATGAGCTCCTACATACCACCTACAGAGAGTGGTCATCCAGAACAATGGTAAATGGTTAAACATCCAATTTTCAGTTGCC
>24nt_Phas-280
GGTAATTGAAAATGAGATGTTTAGCCATTTATCATTGTTTCAGATAATCACTCTCTGCAAATGGTGTGTAGAAACACATAGTACAATGCAGTGCGTTGTGATGACACTCAAGAACAAATATTATACTAACGGGATAGACATGATGGCTAGATCTTGAAGCCTGAACCATATGATCTATGTTGGCGAAGGCGAACACGCTACCCTTCGGTCTACAACTTCTTCTTCTCATCACCAGTCAAAGGCCACATCCACAGAACACGCCAGATGATGAGAACATTCATTGCCATGAAGTGACAGACAATGTATTATTTAGGTTGATAATAATAATGTGGGTCTTGCCATCCGACAAGACATGCTTTATTTGCTTTCTTGCTGTGATATTGCTAATGTGATTGATTCTTCAGAAACTGTGTCGATCATTAATGACTAGAAAAGAAAAATGATGGAGAAACCTTGTCGAATTTATGTCATTGTCGTTTAGGCCATATTTTGATGGGGAGAATAGAACTTATTGAAAAAGAAATTCTCCATCCATTAGACTTTACAGATTTAGAACATTCCAGAGACTGCATAAAGGGTAAATTTGCAAAGCAGATTAAAAAACCCCCGAACATTGTACAAGAGTATTAAAGATAATACACATAGACATCTATGATCCTTTCCCGATAAA
>24nt_Phas-281
ACCATGTGTACTAGGACTTCTACTAGATCCGCTGGCCCCCAAGAAGACCTCCTATGCCAACTGCTCTACCAAGCACAATGGGGTCCAAGTGCATCACATGCCCTAGGTGCCCGGTGCCTCTAATGGGCTCCGGGCACACCACGTGTGTGCCCACACACACGTCATAGTTGGTCAAGTGTTTGTGCAGTCATAGTGTTGTTATGCATATATGACACAAGAGACAAGACTATGTGCACATCTTGCGAGCATCCTAGGCATGACACCAGTGCATTACTGTGGGCGCATGCATGGACGACATCCACCACGTCTGGTGATGACATCCACCCATAATGTGCAGCCAACAATGCTACATGATGGATGGGCATTTACACCTTCTATATTAACAATAGACTATGTCTGGTTGCTACATAACTTGTAACCACTCTCGCTTGAAATATAAAAGTTAGAGAGGATATGCAATACATATAACATCACAAGTTATATAAGTAAGATAGTTATATATTGAGATCAATATAAAAATTAGAAAAAATAATTAATTACTTTGATGTCTCCAGAATTAATCTTTCCTATTGTGCCTCCATTAAGCATCAGTCACTTACGAGACATTGTTTTAGCTAAATTGGTCCCATAATAAGTTGAGGAATACCAATACATGTGACGTGACAAAGGATGAACAAGACTAGTAGAAGGTATCTAATTCACTATCTTGATATTTAAAAAGATATAAGAAGCTACAATGACAATGTCAAAGTTGAGAGTCATGTTATCTCACAACGCCCTCTCCCGTTAACCCATAGTTATTGAAGTCTGCATAAATATGTTGAAGGGGTGGGATAATTAAATTGTATTATGTCATCAGGAAGGTTGGATGCATAAATAGTGAGGTGTAATGTATGCTACTAAGGCTTCGCCATTGGATGAATATGTAAAGTTCTTTTCTTGATTGAATTTTGTTATTCAAGATTTTTGGTAATTTTGGATGATGGGTTGCACAACCTATCTATGAGAAAGGTAGAAAGATAACTCTGGATACTTGCTCAATCATAAACATGGCTAGCATGGAGCATATGAGTGAGCGACTTAGATTTTCATGGTGCAGAAGCGATGGATGAAAACTATTTGCACAATTCAAAACTTAACATCCATATTGCAGCGCCCCTCATTTTCAGTTGCC
>24nt_Phas-282
ATTAATTACTTTGATATCTCCAGAATTGATCTTTTCTATTGTACCTACATCAATCATCAGTCTCTTATGATACATTGTTTTAGCTAAATTGGTCCCATAATAGGTCGAGGAATACTAATACATGTAACGTGACCAAGAATGAACAGGACTATTAGAAGGTATCTAATTCACTATCTTAATATTTAAAAACATATAAGAAGCCACAATGACAATGTCAAAGTTGGGAGTCACGTTATCTCACAACGCCCTCTCCCGTTAACCCACAATTATTCAAGTCTGCATAAAGATGCTTAAGGGGCGATATAATTAAATTGTACTATGTCATCAGAAAGGTTGGATGCATCAATAGTAAGGTGTAATGTATGCTACTAAGGTCTCTCCACTGGATGAATATGCAAAGTTCTTTTCTTGATTGAATATTGTTATTCAATATTTTTGATAATTTTGAATGATGAGTTGGACAATCTATCTATGAGAAAGATAGCAAGATAACTGTGTATATGACTTGCTCAATCATAAACATGGCTAGCATGGAGCATATGAGTGAGAGACTTAGATTTTCATGGTGCAGAAGCGATGGACGAAAACTATCTGCACAATTCAAAACTTAACATCCATATCACAGCGCCCCTCATTTTCAGTTGCC
>24nt_Phas-283
ACATCTCAAGTAATTGATCACCCGGTTTCCATACCAAAAACAATAATTGCATGGTATGTGGTAAGGCCACAATATTGATACATGTTGCACTACTTGACAGTCACTAGAAATAGCATTTAATTAGAACCAATAATCGAACACAAATACCAAGCTAGCCTATTAGTGGTCGACTACTACTAGTGAGTCGACCAATACATGAGGAAGAAAAAATTCTAGGCTCAGCTCACTGTGATACAACTCAAAGCACATAATGCGACAGATTACATCCTCCTTTACGTTCTCCTCGTTGGCGTTGCCTGAGGATCCTGAACGCTTACGTCTCTTTTAGTCGCCAGGGGCTGACTCAAGTAGAACGTCACCAGGAGGTACTTCCACCAGTTGGTCGACTCATTCGAGTACTCCCATAGGCACGACGCCTACTACCATAACCTCAAGCCACAAAACATACTCATCTATGAGCTCGACAACCTGAATGTGTCTCATTTCAGACTCAGCACCCTATAGGAGTGCCAGAAACAGGATAGATCGTTGCACACCACCTGCCAAGAGTCCCAGACGGAGGAATGACAAACAGTCGAATATCTCATTTTCAGTTGTC
>24nt_Phas-286
GGGTCACTTCATCTTATATGTATTTAACATGGACACTAGAAACCTTTATATAATGGACTTCATGCATCTACCATCATGGTTTAAGGGTAATCATCCAAGCATGAATTATATTCACAAAATACATAATATTGCCAATAATATAAATACCGCCATGAAATTATTCAATCCTACATGCAAGGACGATATTTATATGTGATGTCATATAGTACCAACATTCAGATTTTTTGCACCTCTCGTTAGCACGGGCAACTTACTAGTAACTACAATGACTGACCCTTAGAAAATATAAAAATTGGATCTAAAATAAATATATCAAGTGAGATCTAGTTTTGAA
>24nt_Phas-288
TACGAGAATTTGAGCTGCACCTTCTACAGAAAGCTCAGGGGGTGGGGGTGGGATGAGGCAGTTCAGGGTTCAGCGACTACAGACTAGAATCTTTGTTCCAGGaaaaaaaTGTTCAGATGCCGCTGATTCAACAAGGTGAATG
>24nt_Phas-293
ACGATTTGGAGGCGTAGACGAGGGATTCGCTGTTATAAAAAACTAGGGACTACCCACACTCCAAAATGAACATGACCACGCCATTACAAGGTAACGTCTATGATTAAACCATTGATACTCACGTCGTCTCTACATCCGCTATCCTTCTCCTTCTCTCTATTCTCGCTACCAGGCACGCACCCTAGCAGCCACCGTCGTCTTGCTCCGTCCTCCG
>24nt_Phas-295
CGATAACAAACTGTCAGAAGGAAGTGATGTTTCTCAGTGAGATTGAAGAGATCTTGGAGTCTACCAGCCAAGCAGAATTTCAGAAATGTATGGTACCGTTGTTTCGGCGAATTGCTCATTGTATTACCAGTTCCCACTTCCA
>24nt_Phas-298
TTCCTTGCATCTAATATCTGTCTCATCAAACTTTTTGCACTGTGACAAATACTTCTCCTCAAGATGGTTCTTTTCCTGTTCCAGGATCCCAACTTCCTTCTCACGTGACAGAGCTTCACTTCTAATAGACTCCAGGTTATCAGTCAGTAATCTGATCTCCTCCCTCAAAGCCAACGAATCAGACTCATGGCTCTTCGACTTCGCTTCAGTGGCCTAAATTTGATCGTTGCAATATGAGATTATGCTgagagatagggagggaggagataggagagggagaCATACCTCAAGCCTCGAGATCAAACTTGTA
>24nt_Phas-301
AAGGGGATGAACATGAATTGTCATTATATATAAGAGTATTTCAGTGGTAGGAATTCGTATGTGGTGCGTAGATGTGTTCCCCTTCCCCCGCTTCTCGCATACGAGTGGGTCATTACCACGTTGCAAAACATAAAAATGGGCTATATGAACATAAAAATAGTTAAATTTTATTTCACCGAGTATATCACATATTTTGAATTCAGAATTCATAAATCACTAATCAACTCTAGCACAGAAGCAAGCTTGCCCGCGAAGTCCTCGCGTGATGCCGAGCATGTGCAGGGGAAGTCGAAGGCTATATGAGTAAGTTGACAGACTTGGGGATCACAGTCAATGTCGAAGTCGAAGAGCTAGAGCAAGCTGCAGGGGGCATGAGGTAGTTGACGAATTTGAGGATCATGGCCAATGTCAAAGTTAGACAAGTGGAGCGAAGTGCAGTGGAGGCTGTCAACATCCGATGGTGAGGTTGTCTTCCTTGTCGGAGATATATGGTGATCTCGAGCTGCATACAAGGTTTTGTCACTTCTCACGTGTTGACGGACAATTGGCTATCATCTGATTCTCCATGACAATATAATAGTGACATGATTTGTTTTTC
>24nt_Phas-302
AGCGTCGGAAATAAGACTATTTCCGACAGCAGTAGTCAGAAATATATTATATTCGACAGCCATAGGGGGTCGTTGGCCATTAAAACCGGTAATAGTCAACAATACAACAAGTGGGGCCCATGGGCTTATGTCCAATGGCCTACATGACTACCGTCGGATGTAAAGCATCCACATCCGACGGTCTGCATGAGTACCGACGGCATAATAGTATTGTAACCGACGTGGAAGTTGGACAAGTGGAGCGAGCTGCATGGGAGGTCATTGACATCCATGACCATGGGGAGGTTGTCAGCCTCGTCGTAGATGGTGATCCCGAACTGCAGATGATACAAGATCTTCTCACTTCTGATATGTTGACGAACAATTGACTATCCTCCGATTCTCCACAACAATAGTGACTTAAATTATTTGTCTCCAATATCTTATGAAATATAAATGTATTTTAGTGGAAGGAGATGAATATGAACGGTCATTTCATATTAGAGTATTTCAGTGTAGATAAATATTTTAGTGGAAGGGGATGAACATGAACTGTCATTATATGTAAGAGTATTTCAGTGGTAGGAATTCATGTGCCGTGTGTAGATGTGTTCCCCTTCCCCCGCTTCTCGCATACGAGTGGGTTGTTACCCCGCTGCAAAACATAAAAATGGGCTATATGAACATAAAAATAGTTGAATTTTATTTCACCGGGTATATCACGTATTTTGAATTCAAAATTCATAAATCATTAATCAACGCTAGCACAGAAGCAAGCTTGCCCGCGAAGTCCTCGCGTGTTGTCGAGCGCGTGTAGGGAAAGTCGAAGCCTATATGAGTAAGTGACAGACTTGGGGATCACAGCCAATGTCGAAGTCGGAGAGGTAGAGCAAGCTGCAGGGGACGTGAGGAAGTTGACAAATTTGAGGATTGTGGCCAATGTCGAAGTTGGACAAGTGGAGCGAGCTCCATGGGAGACCGTCGACATCCGATGGTGAGGTTGTCTTCCTTGTTGGAGATATGGTGATCTCGAGCTACATACGAAGTCTTGGCACTTCTCATGTGTTGACAGACAATTGGCTATCATCTGATTCTCCATGACAATATAATAGTGACATGATTTGTTTTTC
>24nt_Phas-303
CATTTTTTGAACTAAGCCGCGACAAATAAAAAAGAACTCAGGGATAGTATTATTATTCGCGTTACATTGTGTGGAGTTGCAACACTAGAGATGATGACACATCCCGCTCTATGATAGTTTGATGACGACAGCTTTGGATGAACCATGTGGATCTATCTATTAGAATGTTAGTGAATCGATTGGGCGTTGACATGATGCGCACATGATCCATCTGTGTACATATGTATGTGTAAATTAAATCTGGGTCTTGGATCTTTCGTTC
>24nt_Phas-309
TCTGTTCTTGCAGCTGGTTCTGTCATAAAGGTCATTTTACATCTTACAGGTTCACTATAAATCAATCACTGAAACATGACACATCAGATGAAATAGCACCAAGATCTACAAAAAACTTGAGTTATGATCTATCGACGTGAGA
>24nt_Phas-312
CCAATATGATGTAGAACAACTTCATGAGTACTATATATGTTCAAGTGCAGTATGCAATTGTGGAACTCTTCGCCTAAATAATGGCTCAAGGCGAAATGATGGAACACCACGCAGCCACCGTTTAATGTCATACATTTCATTCCAGGCTTGAACAATTTCATCAATC
>24nt_Phas-316
TAGACAGCTAATTTATTGGACTCCAAAACTATCTTGAATCCATCTCTACATAGAAGGGTTCCACTAACGAGATTCTTGTGTATAGAAGGAACATGCTGCACATTCCTCGTCATTTGTAGAAATAAGAATATATTTACAAGATGTAAGATCAAGCCACATATTTATTTTATAACGAAGGTATAGATACTATTAAAGTTTGTATTACATCGATACATTCAGTTTGCTTGAAGACAATGACGCGGGAACAATTACAATCCAGCATGAACAGTACGTGGATACTGTTCATCTATTTATAGGCAATCGTACAGCTTCGTGCATTATTACATTCATGCCCTCAACAATTACATATAGGGCTTACAAATGTCATAGGGACGACATTGTCATTTATATTCAATAACTTGAACATCACCTTCTCCCTACATTGTCTTCCTGCTTCGTGATGACGAAGCTTGCTTCGTGATGCCTCCCTTAAATTATGTCGAAGCTTTCCTAGTAACGAAGTTCCTATAATACTTAGTTTTATGCTAAAAACAAATAGTTAGCCGTGTTTTTTAGACCTTCGGAAGATCAAGGCCCCCAACATCATCTATGTACGACCATGTGATCGGAAGATTAGAATAGCAATGCGCCTATGTGACACAATACATTCTACCAACACCAAACTAGCTAGTGAGAAGCATTGATAGAGGGGAAGAAGAACGAGACAAAAGCAACATCTGGTGCTTCATTTTGTGTACAAGTTGTAGTTAAATGGTCCATAAAATATAAGAATAATGCTATACCCCGCTTGGCTCACAATAGTATTTTGATTTTC
>24nt_Phas-317
GCTACGAACACATTTGCTTAAGAGGTCACAGGTTCGAATCCCATTGGAGCCACATTTGTGtttttttAATTTAATTTTAGCTAGGCGTGTGATGCATGTGGGAATAGGAATGGGATTTGCgggggaggggggAATGAGAAAGATAGTGCGGGGAGAACATGGAATGATGTTGGACTGCGCTAGCTGCGGTGTGCTGTGTGACTTGGTTGTCAAGTCAGCGGCGTCCCGGGCCGCACATGTGATCCGACGGTTCACAGAGTCCGGATTCTGCTACGGTCGTGCGGCGTCCGTTCCGGCTCGGAGGTTAATGGGATGAGGGCTAACACGCTTGGCAAATGGCATGTGGAGGCGTTTTAACTTTGGCCTCCAGAAAATTAAATATCAATGGCCGCGCGCGTATCCGCTTCTTAGGCTCAGGCATGCACCAAGCAGCGAGCGGCAACAAACCACCGGACCGCCCGCCGCCGCACCGGTCCGTTGACACGGCAGATGGCACAAAGGCATACTCATGACCATCTTTTACATGGATCAGGTTCCTCGGGAGTCAACTGCCGAGCCGAGGCTGAATGTGGACCGAGTTAGGCATTGGACCCACATGGATCACAATAGTATTTTGATTTTC
>24nt_Phas-320
GGAGGGAAAGTCTGAACTATTGGAGGAAACCAAAACGCCATGTTTCAATTTTCACTTGTAGACCTAGTGCATATCATGTAAGATTGTAAGGCATGTCACCACATTATAGGAAAATAACAACATATGTTTTTCGGCCTTCTGCTAAGCTGTAAAACTCTCTATTTCTATAAAGTAGTCCACGCCTTATTCCTCTGCCTCCCTTCCCCTTCCTCATGTGGCTGCACCTTCTACTTCCTGATCCCTTCCTCTCAATCAGTCGCTCGCAGCGGACATCCAGAAGAACCAAAGTCCAACGACGTCAGTAACAATCGCTCATGTCCTCTGTCGGTGTTTGGAGCCCGACCGCACACCCGGGGTTACCCCTCGCGGTGCTTTTGGGTAGAATGGTGCTTTTGATTGTAACTCAATGGTTCGTACAAGATGCATGAGAGACGACAGGTGATTTTCTACATGTTCGGGCCACTTGGAGAGGCGTAATACCCTACTTCCTGGTAAGGATCTTTATGTGGTGGGTTACAAGAGGAATCTACGGAATGGGGAGAAACTAGTGAGGTGGGTTGGTGATTGACTTGGAAATGATGGGGTACCCCCTAGGCCTTATATATTCGACTGTGGGGCACTACATGCATATGTGATGATGATATGTTCCTAAACAATAGTAAACCGACTGAACTGATCTTTCTATAATCTTGTCGACTTATCCCTAATTCGCTCAGATATTCAAGGTCGCTGCACGCGGGAAAGTCGGGTGGGCACTGTGGATAGCGCTTAAGTCCAACAAGTCGCTTGGGCCTGAGTCTGCTTCTTTCTCGTGTCGGCCCATTCCGTCAGCAGTTTTCTCCTGGTCCACGAAGGGATGATCTAGCGAGATAATAGGCCTAAAGCCTCTCACGAGGCCTTCTTACCTTCTAGTGGACCTGGGGGATATCTGTCCCCCACAAACCCCCAATCTTTGAGTTGATTTTGAAATAATCAGCCCAAAGATTCTAGGTCCAGCTTGGGAGTTTGTGGCATGATTTCCACTCTGGCA
>24nt_Phas-321
CCTTAAGGCTGAGGAGAGAAAAGTTGAAATTGACAAGGAGCTACAGGCCATGCAACAACTGTCAGTTAAAAAGGATGGCGATGAAGTGTTTATCAAGCTGGTACGCTACTTGTGTGCATACTGCTCTTTCCTCTCTTTTTTACCCCTGTTGGTCACAGCCGGTTTTGAACGATTGATTGTAGGGCTCTGACAAGGACTTGAAAAAGAAAGAAAGTGCTGAAAGAGAAGAACGGGGCAAGAAGGTATATATCTGATATTTTTCACCTGCTTCAGTCTGATATAATCAGAGTCACTGTTGTTTCCCTGACCGTCATGTCTGTTTTATGTTTTCCTTCCTCTCTCAAGTCCCTGAGCATCAACGAGTTCTTGAAGCCAGCTGAAGGCGAAAGGTACTATAACCCTAGTGGCCGTGGCCGTGGTAGGGGCCGTGGGGGGTTCCGTGGTGGTTACAACGGCGGTTATCGGGGACCAGCTGCTGCTCCAGCGATCGAAGACCAGGCTCAGTTCCCTGCCCTGGCCTAAGCACAGCTCGTGTTCTCGCTCAAGATTGTGTCACTTTTGCGGAGTGCGTCAGTCAGTCCTAGTGTTGTTGCTCCCAAGCTTGCTTTCCGGATTATGTGTATCCAACATTTTCTGATATTATGTACTGGTGTGCTCGTGATT
>24nt_Phas-324
ATATCCAACAAGCAAACATGTATAGGTAGCAACATCTGGTTGGCATCTGGCTTCCTGCATCTCCTCAAAGCACTCCATTGCCATGTCCATCTTCCCTCGCTTACAATGATTGCATATCAACATTGTGTAAGTCCACACATTTGGTGGAGGCCCCTTTGCCTTCATCAGCTCAAACATCTTCACGGCCTCA
>24nt_Phas-326
accgtgacaacatgtgctgctcgtcgcagcagccgccgtcaccgacgccgcgtgaccaccgtgataataggtgctgctcatcgcagcagccgtcgtcgctgacgccgtgtgaccacTCCTCTGATTCCATGCTCGCCGTGACGTGCTCGTCGACGATGTGGATGGCCTCGCGGAGCCGCCTCTCGCTTCCAATGTCAGCGAGCCACATCGCATTCCAGACGACGGTGGTCAGGTGGAGCATGCGCGCGAAGGAGATCTCGGC
>24nt_Phas-328
GAAAACGAGTTACATCAGATATATTCTCTTCATTATTAAAGAAGAACAGAAATGGAAAGAAACCACACATAATTGATAACTTCAATTGTGTAAAAGATAGTAAAAGGAGTGAGAGGATCGTATGTTTGCAAATGTCAAACTTCCGTTTATCGAGTTTGAGTTTGTTCTTACTCGAGTTGATTTCTTAATTTTTGGTTGGATTTTGTTTCATTCAACAAAGTAGAAGAACATAACTCGGCTCGCTCTCTTGATCAGAAGGGATATATATGGTATATGGATCGATCTACTTGGAAGTTGTAGCAATATATATGATGTGTACATGGCATGTGCTCTCGTTATCCGTTGTACATTCCTCCATCTCCGCTAATGCGATCACACTAGTGGTTAGTCCAGAAGAAAGGAGTAGCGAGAGGTGGCTAATACTCCAAATGATATTGGAATCTGAAGCAGGACTTAAGTGACATGCATGCACACAATAACGGAAACAAGCAGGTTGCTAGAGTCTCATGAGCAAGGTTGTTTTATTAATGAAATTTTGTATCTTCTCGTGCTGCTTTCTTATAAAACAGATATAATGGTACCAAGATTTTTTCATAAATTGGCTTAATGTACTGTGTACACATGCTAATGTATTTGGTACACCAAAATGTAAGAGAGTATAATAAGATTAGAGAGATGTAGATATATTGATATTAGAAGGGAATAAGGCCTAGTAGATTTGTATAACGGAACTTCAATATAATTGGAACCTTCTTCAAATTTCAAAACAATATATTAAAACGACATCATTCTTTAGTTTTTACATTCTCATCATTGTTGTATCAAAATAATATAAGTGGTTGTTCTCGTTAGAAATAAAATAGAAAAAATGTAAATTAGCATGTAAACATATATACATGAGTGTGATGTAGTGATGATGAAACAAATGTATTGC
>24nt_Phas-329
AGTAGTTTATATCGAGACATTGGAGGCCACCAAATTTAGGAAAGACATAATCGAGAGCGTGGTGCGCATCTATCCAAGACAAAAATGATACTCACTACTATAGTAAGAATAGGTAGGGATCCAACAGCAATAATGATGACGACAACTTTGTTAGTTAGGATACCTATCCACCGTGTCACTACACCTTATCTACTATTTTAAAGCACCAGTGTAACACACtaaaaattcaaatctacaaaatttcttgaactcgttctaaattcaaaataaattttaaaatttcGTTTTAAAATATTTGTATGCGAATTGATTTCAACAAAGAAAATATAGTGCTCTATATTCTCTCTAAAATTCTTATCAAAATGTCATACAAATATTTTCCAAGTAATTCTCTTTAAATCCTTTCCAAAAATACTAACTAAATATTCCAGCGATAGTTCTCCAAATACTACCTGATGTTTGGTGTCCTCCAATCATTCAGATCTGATTTTGCTTGCTCTATTGCCTTGAACTCTTCCCCTAGCTGATGTGACACTTGGTTGTTGTATTTCTTGGACGAAAATGCCTGGTGGAACCTGTGCTCGGCTTGATCCCAACTTAGATAGAGTATCTGCTTCCATGTTACGGTTTCTCTCTATGTGGTGGAACTTCAACCCTTCAAATTTGTATTTAACCTTCTTGACTACGGCGCAGTACTTGCTCATTGACTCAGTGGAGCAATCTCAATCCTTGTTGATCTGGCTAATGACGACCAGAGAATCTCCATACACAGTGGCGGATGCAGGACAAAAATTCATGGGGGGCCAAAAAGACCACATGAGAGCTATGGTTTTCTAGTTCGTCAAGCCTGCCGACCCCAGGGGAAGTCATATCGTTGCAACGAGGGAGATCTATCTTGTCGAGTGGATTGACATCACGATAAAAACAGGACAGGGGACAGAGGCGTCAGGAAGGGATGGAGTCGGGTGGCGTCGCATCGGGAATGGGTCAACAACGGAAACGGGGCAGCGAGCAGACTGGTTTAGGTGGTGTCGGAAATGTTGGGCGCCTTCGGCTTCCGAAGGTCCTCAAAAACATGATTTAACAATGCCTCTGGAGTATAATGTGTGGACAGGGATCTTCGAACAAGAGCCCACGGTATGAAGAAGCACGGAAATAATACGAAAGATGGAGCAGAGCCGAAGCTGCGCAGAAGTGA
>24nt_Phas-331
AACCGAGATGATCGAAAAGGGCTTGGACGCAGATGCCAATTTGCTGGATGTGATATTGAAAGGTCTATGTAGCCATGAAAAGGTCGAAGAGGCTTACTCTTTCTTTATTGAGATGGTGGATAAGACTGAGTTGAGGCCTTGGCAAGGCACTTGCCAGCATCTAATTAATGACTTGCTGAGGGTAAACAAACTTGAGGAGGCACTGTCTCTTCTGAAGACAATGAAAACCTGCAAGTTCCCACCTTTCGCCGATCCATTCCCTCCTTACATTGCCAAGTATGGAACGGTTGAAGATGCAAGGAACTTTTTCAAGGCCATGACAGTGAATACTTCTCCAGAACCTGTTGCCTACCTGCATGTTCTCAAGTTGTTCTTTGCGGAGGGAAGATATTCTGAAGCTCAAGATCTACTGTATGGATGCCCTAATCACATCCGCAAGCACCCCGATGTCATTAAACTGTTTGGATCAATAAAAGTTGAGAGTGCCTCTGCTTCTAGATTGGGTTCAAGCAAGCAATAGTTGGTGAGATTATGATGAACCCTTAGGTTTGCATGCTAGCTAGCTTTATGTTTTTAAGTAGCCTTGGTATTGGGTACTTTTAACAAATGATCCATCTTTTAATGATATATGGTTCAACTAAGTCGAATTTCAGTATATGCCACTCCCAGCCCATAATCTGCTGGCATATTCCCCTATAACTTAGCTTCAGAGGAAGGTGCCAACTGGCACGTCCTTGAAACTGTTGTTTTTCGTCATTGTTCCTACTTGCTAGTATCGTTGCAACTATGCTGATGGATTTTCCTTCAAAATGCATCAAAGCATTTGCTAAGAGTTTGA
>24nt_Phas-335
TTCTGCAAGGGACAACACTGATCCGCGCACAGCTCCTTCATCTGAAAGGTGGAATGATGGTTCCACCCGTAGCCTGGGGAATGAGGGTCGACGTGATGCAAAATGGTCATCAAGATGGGGCCCCGATGACAAGGAGAAGGACTCCAGGTCAGACAAGAAGGTTGATGCAGAGAAGGATGAAACTCATGCTGATAAACAGGCCTTCACAGGAAGGCTGCTGTCTGAGTCCGATTCCCGTGATAAATGGAGGCCTCGTCACCGGCAGGAAAGTCATTCTGTTGGAACA
>24nt_Phas-336
AACTGAGCACATTGAACATGACAATATAAGTCTGCATAATCCTGACAGTAAGCTGCTACATCAGCACAAAACAAGGTATATAATTTACACTTCAAAAGGAAACATCTTACGCCAACTGCTGCTAGGTCAAAGGATTAAAAAGTTTCAAACACAAAAATTTAAGTACAGAGCAAGCTCCAGCTTCAAGTGCAAACTTATTTAGCATCGCCAGATGGTGGAACTACATGAAGAAGCTCCTGTGGAGTTGAGCCTGGATCCAATTCATAGCACCCCTTGGGAGCATTATGAGCTTCTTCTCCAGTAAGGACAT
>24nt_Phas-343
GTGAGACCGCATCGAGGATTATGATGCAGATGACGGGGGTACCAGATATTTTGATCGACTATCACGAGGCACAGTTCACCAGAGGACGTACGAAGGACGAGCCAGAGCCAACTGCAAAACTTGGCGACGGCGGTTTCGGAGGGAATCGATGTCGGCACGTGGAGAGAACGTCAACGCGAAGCAACTCCGTGTGAAGGACGTGGCCGTTGAATCAGAAACCTAGGAGTGGGTCCATTTCGCCCTCGGTGGAGTGGATAGACTCTATGTAAATAGGGGTAGTTAGGAAGTGAGAATAACCCTTTACAAATAGAGGGGAGGGCTGGTTAGTTCAACATCTCTTGGCTGCTATTTGTTTCAG
>24nt_Phas-345
GTGAACCAAACCTATAGGGTTTCATTTTCCTGGATTAGCTGCATTTTCCCAATTCTTGAAGTAATGGCGGCACAATGCATATAAATGAACTAGGTATGTGCATATGTGTTGCCACATGAGTAAAAATTGTATGAAACATAGATATGGAACGGCAAACATCACTATGATATACAAATCCGTGTGACAAACATTATCAATATCGCACAAATTATTTCTAAAGAGTCAATATAGAATTAATAACAAGCAAATATGTCGACAATTGTACACTAATCTAATTCTTTTTTGCGATATTGATAAGTCTCTGTTGTATGTTTGCAGGGATGACATATCGGCACAAATTGTCCTCATAACTTAACAGATCGATCACAAAGTTTCTTCAAAAAATCTTTGAATTCTACACACAAAGACATTAGACCCCTTTGTTTCGTTGGAATTGAATTCCATTCTATTAATCATAATTTAGACATAAAATAATTAAGTTAatatatttgtatatgtagtatatttgtatattatgctaaatcatatgagagagattatataCTACACTTATGCTATAGAGAAGCAAGTAGAACAGTGTCTTATAAGTTGTACATTAGAAAAATAGCATGTAAATATATCGAATCAATTTTCTTCTCTCACCCTATAAATTTGAGATAAGGTTATATATAATTTTTGGAAAGTTGTGGAATGTCACATTCTAAAAATAGACTACTACATTAGTTAGATTCCAATTCCTCAAAATAAAGGGAAACAAACGGGGCCTAAGAGAACA
>24nt_Phas-347
GGACAGGAATTCGTTTGGAAACTATAGGTGATAACCTACTTGCCTGTaaaaaaaTATATAATGCATCAATTTTTAACGAATTCGATCACTGTCATATATCTTCAATACATCGTTTGCGCACCGGTACATATATTATCTCAAGAACTATTGACAATGAAATTGGCTGGGGTATAGAAAAGCGAGATTCCGGTTTTAAAAGTTTTATAAAATCAGTAAAACAAAATATATGCACTGAAAGTTTCAACATTCAAAGCAGACCAAA
>24nt_Phas-351
CAACAAAGCGAAGTCAAACAAGATGTTTGGTGGTGATAACAGTACGAATTCCTTCGGGATTCAAGTCAAACAAGATGTTTGGGGTCGATAATAGCACGGAGAGGTTAATGATCTTATTTGAGTCTCAGCTCAGCTCAAGCTTCGTGTGTCGTGCGTCACGTACAGATATATTTGTCCACCATGTCTCGTCTAACAACCACGATAAAATAAGTCTTATCTCTTCTACGCATAATCAGACTTATCTAGTTTTAAAAATATGCATTATTAACATTCAACCTCAGTTTCC
>24nt_Phas-352
GTAAACTGAAATTGAGTGTTGCAATTAGACTATGTCCATAGGCATGAGAATTACAATATATATATGTCCTTACTTATTGTTGGTTATTTCTTTGTGCTAATGACTACACAGTTGAAGTTACTGTTCCCGTGAGGAATTATTTGTGAAAGTCTCCAATTTTCTGTACAACGTTGATATGATTCATGTTGGCATTGTGGAGCATGCTCATATGCATGAAAGAGAAGATCATGTACCCATGCTTCGACGCGAATGCGAGGCACGAAACCGTCGTTAACACTTCGTCATGGCCGCCATGCTCCATGTTCACCACAACTTAAGGCGCCGCAGTGACATCGTAGCCATGCTCCGGATGCAGACGGACTGCCACTGAGACCGTCTTTCAGGGGAAAAGAACGTATCTCAGCAAATCGCCTGGCATCAGGAGTGGAGATGAAACTCTACAACCAAAAGTGAACAAATCGGAAAACACGGAGATGGCAGCTCCAGACAGTGTTGGACTTGGAGGTGAATGAAGACGTACTAGATTATATGGGTCCGATCTGACCAAAATTAACATGAAAAAGTCATTGTGTGCGGGGCCAAATCCTAGTTCAACAGATTACCATGTTGGTACTAATTGCACATACGTTTCTAACaaaaaaaGCATATTCAATTTTGTTAAATTTAGTTAATAATTGAGATTTATGCAACAAAACCACACCATCATATCCCCTCTGCCAAAAAATATAAAGAAAAGAATCCACTATACATACATCTTATAGGTAATGATATACTAAATCAGCATCACTTGCTCGAATTTAAGGCCAGTTGCTATCTAGTTTATACTAAATAATTAGAGATAAGTGAATTGTTGGAGAAAATTGTGTTGTTAGGATGTTAGCTATATGGTGATATAGGAGAGGTAGGTTTAAGAGGGCTCAAGATGTATTTAATACAATTTGATCGTACTCTGTCTATTAACTCCAATGATTAAATACATGAT
>24nt_Phas-353
GTAAACTGAAATTGAGTGTTGCGATTAGACTATGTACATAGGCATGAGAATTACAAAATATATATGTCCTTACTTATTGTTGGTTATTTCTTTGTGCTAATGACTACACAGTTGAAGTTACTGTTTTCGTGAGGAATTATTTGTGAAAGTCTCCAATTTTCTGTACAACGCTGATATGATTCATGGCGGCGTTGTGGAGCATGCTCATATGCGTGAAAGAGAAGATCATGTACCCATGCTTCGACGCGAACGCGAGGCATGGAACCGTCGTCGACACTTCATCGTGGCCGCCATGCTCCATGTTCAACACAGCTTCAGGCGCCGCAGTGACATTGTACCCATGCTCCAGATACAGACGGACTGCCACTGAGACCGTCTTTCAGGGGAAAAGAACACATCTCATCAATGTGGTTGTGACGGCAGTCATCGCCTGGCATCAGCGGCGGAAACAAAACTCCACAGCCAAAAGCGAACAAATCGGAAAATATGGACATGGCAGCTCCAGACATTGTGTTGGACTTGGAGGTGGATGAAGACGTATTAGATTATATGGGTCCGATCAGACCCAAATTAACATGAAAAGTCACTGTGTGCGAGGCCAAATCTTAGTTCAACAGATTACCATGTTGGTGCTAATTGCACAAACGTTTCTAATaaaaaaaCATATTCAATTTTGTTAAATTTAATTAATAATTGGGGATTATGCAACAAAACCACACCATCATATCCCCTCTGCCAAAAAATATAAAGAAAAATAATCCACTATACATACATTTTATAGGTAATGATATACTAAATCAGCATCACTTGCTCGAATTTAAGATCAGTTGCTATCTAGTTTATACTAAATAATTAGGGATAAGTGAATTGTTGGAGAAAAATGTGTTGTTAGGATGTTAGCTATATGGTGATATAGAAGAGGTAGGTTTAAGAGGGCTCAAGATGTATTTCATACAATTTGATCGTActctctctctctATTAGCTGATTAGCTCAAATGATTAAATACATGATAGAATAAAACTTACTA
>24nt_Phas-354
TAAGTTCAAAAACACATAGTAAGACTGAACATTAGGAAATGTACAAGGAACTTATCCTACTAACTGTACAAGAACAGAATATCAGGAAACATACTCACAGTTCTGTGCTGATTTAGATAGCAACAGAATATGTATTATTTAGCTGACAGTATGAACCAATAAACAACATCGATTCCATTCCTAACGTGTTTATCCAGCCTACACAAGAACAACTCAACTGCTTCTGCTACCACTGATTTGGAAATGCTTCCCTGTAGCTCATATCTTCATTATGAGAAACATCCCTTACTGTGGCATCTGTGGCTCGAGTGTTCAGAAGCCTCTCTGCAATTCTGTCTTTGGTGGTAACTTTCTTTTTCAGCATCGATGCCAGCGTTGGTGCCTTTGCCTTACCTCGGCGTCCTCGCCGACCATGTGCTTCTGTAGGCTGCTCATAGGCTGCTGCAGAATAGGAAGTTGAAGCAAGAGCCGCATTTCGCAGGACATCTTCATTGTGCTGACGGATTCTTGCACGTTGGGCCCTTTCCTGTGCCTTGCGATCCATTTCTCTTTTCCGGACATTTTTAACTGATTGTCTTGCTAACTGCTCTGCAGTAATCTTACCTAGATCACAAGTTCCAGCTATGTCACCATAATCATTATTGACACCTGTCATTCTTGAAGAGGTTCCCTCCATATAATCATCATCACTGAT
>24nt_Phas-355
GAAATCGAAGCCTGTCGCGTAGGACAGTTTGGCTAGACCGAGGGACCTGCCAGCTTGATGGAGAGTTGATGTCGATCGGATCCGCAGCAACGTC
>24nt_Phas-356
TTGTATTAATGATATGTCCTGATCATTCCTGTGCCCGTTCCACTGTCTTTGATCCCTGATTGCCTTTCAACTCTTGGCTGTTGCCACTTCCATTCCTTGTGTCAGCTATATATAGCTCACGTGAATTTATCATTGAAACTGCCCTAAGAAGACAACAACTGTTTCGCTAAAAATGTGGATCAAATGATATGCAAATTGTTATGTTTTCGGTCATCAAGAACATCAGCAGCGAAATGGGGGCAGCATCGTCTTTCGTGGCTCTACATCCATCATCTGGAGACTGGAGGACATGAGACAGTCCTTCATGGCTCCACATCCTTCATCGGGATGACTTGAGACACATGTTGTCCGATCCTCCTGCTCCGCCAAGCTATAGTCCCACCGCCTTGTACCCCACCAGTCGCTCATTGCGTTACGATCTACTCACTGATGACAGTTCACGGTGGAGTAAGAGCGTTGCTTTTTTGAGGACATACGAGTGTCGAGCACACAACAAACAATGGCTAAAGGAGGTGACAACGCCACATGCACTGTTTGGACGACACCATCTAGCTTATAGTGCCTCGTGGTTGTGAGGATGTTGTTTGACCGTGGTGACAGTGGGAGATACTTTAGTTGCGATGAACTAAAATGTACTATTTCATACACATTTCATAAAACTAATCTGATTTTCAGTGGTAGCGGCTTGTCACCTATGTGTTTTCAGGTTTTTGAGCGGTTTTGATCTTTATAGTAAATACTGGTAGGTTCTTCTCATCGCATCATATTGTTTGATAATGTTAGAATTCATAGAGGACTATTATGTATTCATTTGATTGAAGTTTTTTGCGAATCGAGAATGGAGTTCATGGAGAACAATCATGTCATTATTTGCTCGAAGTTGTTTGCGAATCATATAAATACAGTTTTGAAGATAAAGTGGTGACAAATGATGACATACAAACACTAACACTTCTCAATACACCTGCTCCGACAATTGTTTCTTGCAACGGCTTCCTACCGACTAAATTGGACACTACACCGATTTTGTTTATGCCACACATTAAAATGCTTACATAATTAACCAAAATAATCTATGGTTAAGATGATGAAAAAATATATATATCATCAGCTACTATCAGTTTCC
>24nt_Phas-357
GTGAACCAAATCAACAAAGTCAAGGTTTCAATCTATGCTGTCCACAAAATAAGATAAAATTAGATATATAATTGGTCATAGTTCCCTCACGACCAACTGAAGTGCCTTATCTATACCACTATATAACTCACCACTTCAAAAATTGCTAAAGCCAACCAATCAAATGTCCACCATAGTCTACACCTCTTCTAAATGCACCCAGATCAATCCCACCGTTAAAACCAATGAACAAGATCAACTCAAACCTTTCATTTCTCTTACTCACTCAAATCCAACGATCAATCTTTAGATCATCCCACCTCATCATCAATCACTCAAATGGTGGTGACAGAGTGTTCCTGTTGCCTGTGGCTTTCATGTCGAGCTTCTCGTTCTTTCCCATGTGGAACAACACGAGCCTACTGAGACACCGCAGTTGGTGGCTACCTCCTTGACTCCAAGGACCGCGCGGGGGCCTACACCGTGGGGTTTAGTGGGCGTCAACGGTAGGTAGAACCCCACGATCGGTAGCGACAGGTGGGAGCACCTGGACGTGGCAATGTCCAAGTCCAGGGTGGAACTCGTGCCCACTAGAGCACGACATGACAACGACTTCCACGTCGTCCTCAAAGCCCTCCAAGCAGATCACACATCCTCTAGTGTTGTTGTCGCACGCTGCCTCCGCCGTGGGATAGAAGACATGAAATCGACCTCCATGAAGACACCACCGAGAACTCGTGCCCGCTAGAGCACGACATGGCGGCGACCTCCACGCCATTCTCAAAGTCCTCCAAGCAGATCACACATCCTCTGGTGCTGTCGTCGCACCCAGCCTCCGTCATGGGATAGAAGTCCATTAAGATCCAAACCATCACCAACATGACATGGTCATCATCATTCGCTTCCTCGAGAAACTCTGCTGTTGTGCATTGTTCTTGTAAATGGCGTCGTGGACAGACCGTGAACAATAGATATGGGATTGTGCCTAGCTGTCAGGGCTCGCTTTTTATTATGCCAGTGGCACAAAGAGTTCTAATCTATTCAATTAGGATGCGAGAAGGCGGTCTCCACATCAGTAATTATTACGCCTTGAGTGATATATGATTTTCTTTTCAATGCATCTCTAATCCTATTCGCCCTGATCGGGTTCCTTCAAGGTACCCCTTCCTCGCTTCCTATTTTCTCCACTCTATTCTAATCTATAATATATTTTAGTTTTTTCTAGATTTTTACTATGTGTCGTATATATACACACCCCACAACCAGTTAAAACTTCACTAAGTGCACTCAATAAATTACCTCTAACCAAATCCCATCATTAGAATCAACACTCCAAATTGCTTCATTTACCTCCTCTCTCTTAATCAATCACATCTAACTGTCAATGTTTTTTATCATCCCCTCATCCCTCACCTGCTTTAGCCTCCCAGCCCCCACCAATGCCCCAGCTCCACGATTA
>24nt_Phas-358
ATGTATGAGGCTACAAGAGTTAAGGTTGTGTGATGTTCCTTATGCCACAACCACATGAATTGGTGCTGAGACGCAAGGGTACAATGCTTCATGATACCCATAAGACAACCACATGCATTGGTGGCAAGGCCAAAGGTTTCAGAATCTGTTGCAGTGTGAAATCTTTTACTTTACACTACCTATTAGCTTTCGTGGTGCCAACAAGAGTGATTttatttgacaaatgtcaacatcattatgccaaatgtcaacattattatgGTATCTCGCTCCCAACATGCAATCACAAGAAGCTTGGTTGAGAGATAAGCTAGTGGTAGGTTTGTGGTATTTG
>24nt_Phas-359
AGATACTGAAAAAGGAGTTATTGTACATGTCACCAACTTCTATTGGTTGGCGATTGCTTATTGAAGTAACTAGATATGTGCTTGTGCGTTGCGACAGAAGTaaaaaaaaTTGTATGAAACTGGTAGAACTACGGATTCTACCGGGCAGATTGTAGGGTGGGGATTTGGTGCGACCAGGGCGGCGGCGCTGAGGCGCCGTCGTGATCCTAGCTGGGTCGCGCGCAGGGAGGAGATCACAGGAGACTCTGGCTCCCTCTAGAAAGCCAGAATAGATTGGAATTCTGCTTATCTTTATTCCAGAGTTTACAGATCTATATatagagctatctcaagtctatctactaactttggataagtataactatctagatagagctgatctaagtctatctactaaattttgataagtataactaactaaatagagttgatctaTTacctattgggccttgggccccacctgggcagccttaggccccacctgggcagccttggcccTATTGCGCCTAACATAGGCTTGGCCAGTTGGCCATACATAACATCTCTCCCCGCCTTCTCAAACAGCTCGTCCTCGAGCTGTAAGTTGGGGTCAGCAGCACGGAACTCTTCAAGCTTTTCCCATGTGTCGTCATCTTCAGCCAGTCCACGCCATTGTACGAGAACCTGCCAC
>24nt_Phas-361
TCTCACGTCGATAGATCATAACTCAAGTTTTTTGTAGATCTTGGTGCTATTTCATCTGATGTGTCATGTTTCAGTGATTGATTTATAGTGAACCTGTAAGATGTAAAATGACCTTTATGACAGAACCAGCTGCAAGAACAGA
>24nt_Phas-365
CTCGCGATATGATCTCGCCCAACAGATCCGAGATCAATGGCTACAATTTTCGATCACGATGGGGTATTTGAGATTCAATCGTGAGCGCTTATCACCAGATCGATGGCCAGGGCCGTTTCTCCCTCGCATGATCCTGTTCATGCTGGAACAGGGCTGTGGCATCCTGCCCGCGGTGGCAGGCCCACCGGCGAGCGGTGGCTGTTGCGAGGCTATGGATGTGATGAGTCTTTGATTGATGGCCTGAGGTGTTATGGTGGCATGTATTTATATAGGCTAGGAGGTGGGTGGttacatgatatatctaatcttgtacttatctgttacaaccatatcctatatattaggaactataacaaactcgaaaccaaatctattacataatagatctaatctgatacttgtctgttacaatcctatcctatctattaggaactgtaacaaactcaaaaccaaatccattacatgacagatttaatctggtacttatatgttacaatcttatcctatctgttaggaactctaacTTATCTATTTTATTCCAATAATATTGTTGTTAATTTGTACTAATCATATTAGTCCTTCaatttaaataaatattagaatatatttttacttaaaatttaaaatttttttGGGTGTTACACGCGTGCTGAAAGGAGTATTTTCTTAAATATCTTATTGCGATATCCTAATTTATATCAACTTTACCTATAGAATGGCGTGTACAAACAAACCAACTAAACATACATCGATCTATTATATTAGCTTATATTTCTATTTTTTGCTTTCTATTTTAAATTGAAAATTCAAGTCTAATTTAGAGATGAGTTAAATTTTCTATTTCAAGCATAAATTGCAACAAACAAAACTCAACATGAATGCAAAGTATTTTTATTAATTAATTTATACTTTGCATTATATACTAGCTACATGGTGATTTGACTACAAATTTACTTTTCAAATCCGATAATTTGATCTGAGCCGCCTTTTTCTTCAAGAAACTAAATACGAAGTAGAAACATGTCTTCTTGAACTCTACCAACAAATCATGGAACAACCGAAGAATCACAACACCTATTGCTTATATATAATGCAATCATGCAAGCTAGATTGAAGCGTTCAACTTTGTTTCAGTATCAACGACAATGAGCACAACTAACTTTCATTGGTTTCCTCCAATATCTCACAACTAGTTCTAACCTTCATAATTTACTATTTTGATCACCTTGCAACGAGAAAAACTGATTTGTGAATTTATAGTGCTTGAGTAGTTAGGGTAAATGAACTTATGTTCCATCCAAACTTTGATAAAACACCAAAGCCATGAACTGACAAGAAAGCATGAGCCTGTGACTGCACATGCATTCTACCGAGGCACTCACTATCATAT
>24nt_Phas-366
CGATTATGTTCTTATTATATGCATAGGCATATTCACACATCGAGAAATTAtttttttAATTAGAACTTTTTACTATAAACTCGTTAGTAATAAATTTAGGCCATGTTAGATATCGTGGTGTGGTGCCTGAGTGGTGCATTATTGTGACTGTTACCTCTGACCGGCGAGGCACAAAGAGCGTGTGCTAGATTAATATCATAGTCTATATGTCTTGCATCGTGGAAACAATCATCAACAATGTGAGATATTTTGATGGAATTTTGTTATTTTCATGGTAGTGCAGTCGTAAAATATGATTTAAATGTAAAACAAACATGGTCCTTGTATTCAAACCTAACTTTGTGAAACACACCCGCTCACCACTGGTTCCAATTTGATATCTGTTTTGTGACACATAGCTGACTTACTACTCGGTGTTTCATGTACACGACGATGAGCACAACTAACTATGATTGTCCAGTAAAAAACACCCAAGATATTGGTTTCTGTGAAATTGGTTTCC
>24nt_Phas-371
TGCATATCAAAACCAAGTCGTGACTGTTGAAATCTTGCAACAACACTTCCACAAAACACATCGAAACGATAGGATGTCACATCAAAACCGACATGTAACACATACTCAGGTGATCCAACAGCATAATCCAGCACAGTTCAGTCCATCGGTTGCTACAGGTGCATAATGACAAATACGATGATCACAGATCAGCGACGCTCTTATTTCACGATGTCTCCGAATGTTCAGGCTCGTCTGCTGGGGACGGCAGGAGACGGACCTCTCAGGCACCCCCAAGTCCGGCGATCGTTTTCAGCCCTGGAGTCCAATG
>24nt_Phas-376
cagtccagcccacactcgacagcttcgggcgttcatgcgctcgtgagctggcccagccaagagagcccac
>24nt_Phas-382
CAGAACTTCAGAATCATCTTGTGCTTCGCACAATCTTCTTTGAGATTCTTGTTGTTTCTGCTTAAACTGGAGCCTTTGAGTTTCCATCTCTGATTGCTGACACTCTACTTTATCTTTGAGATTGATGATGAGAGATCTGGAGTCATGCAACTGCAGCTCGCTTGACTCCTTTTCATTTGTCACGTAAGTCAGTTGTGTTTCAAGTCCAGATATCCGTTCTGACAACTCGATGTTTTCCTGTTCCAGCTCCGATACATGCAAC
>24nt_Phas-383
TTGGTCCCAGAAAATATTGCCTCAAATTTTAGGTATTCAATAATATGGGTTCGGTTTTTACCTGTTGTAACTTAAACTGAAAAGGTTAAGTATTTTGGAAGAATGCTAGTAGTACAAAGCAATAAACCAACCGTCATTCAATTAATATCATCTCTTCACATTAATTAACTATCTAAATTAAATTTGGATTTTTACAATTACTATGTAAAATCATGATCAGGTATTTCAAATTCGGGTGCTTCGGTCCATTAATTCTGCTTCAGAGATTGGCTATCTGATATTTTTTACCCACTCCTACAAGCAACTCTAGtttattttttaaaattttattttaATGAAAAATAATTGCCATAATATACTATTGTTGAAATAATGAGACCTAAATTTCATTTGTCGAGACAAGTATGCATTTATGATTGTTATGAATAGTGGTATAATGCTTTGTGTAGGGGctgcatttgtatgcatgactgcatttgtatgcgtgaGATTGACGAAAGTTTCATTATCTATTTGCTTTTGCATATTTAATAATATGATGTTTTCATGTGCAGGTTCACACACATGTGCGAGTGTGTTATACATGGTAATGCATAATATTTTAAGATAAGGAAGTTAGTGCAGAGAAAACAGAGTTCGAACATGCGACTTTTGGTATGACAGACACACCAACGCTCTAACCAACTGAGCTACTTTCCCCTTTTGTAACTACTGTCGATTCAACGGCGACCTAATGATCTCCTTTGTAACTATACCAAAACCAAAGTAGTTGTACAAGACAATACTCTTCGCCTTTAGTACTTTGTTTCCTTTTGACTACAAAGAAATGTCTTTGCTCACATAGATTCGGTTTTCCATGCTCTATCGGCTATCAATTATTTGGCGCTACAAATCGTGACCATTGTGAACACCAGATCGACCTTTCAAATGATGGTCGTCGTGTCGTTGAGCCTTAAATACTTGACATATATCTTTTGCAATTCTCATGTATATGGACATAGCCTAA
>24nt_Phas-384
TTATGGAAAATGAAGATTCGCTCTTCATGACCTTCGTCTAAGATCCATTATCTATAAAAGAGGATAATGCTTCAAAGGACGAAGGTCCTTAACATTTAACATGTGTGTTGTCTTGTTTTTGATTCACAGCAATTGAAAACAAGTGACCAACACCACCTCCATGGAAGTTATTGTTCTTATTGTTCGGTGTCCAGTAAGGGTGGGCTCCCAAGACCGACTCTAGTGTTTGATTGCCCTAGCTTCCCCAAGCAGGGTCAggtgttagattggcaaccggttctccccatccagtgggtgtcagattggcaaccagttctccccatccagtggatgtcatattggcaaccggttccccctagcctgtgggcactagattagcaactggtcctccataacccatgggtatcagattggcaaacggttctccccaACCCATGTCGACTATGAAATCTAGGCCATGTATCTTATCCAGCTCAGCTACCAATTCTGGGTCAACTTTGCAGAGGTGGTCGACCTCATCAATGTACATATTAGGGCCAAGCACAGGATCCTCAAAAGGTTCACCATAATATTTTGCCCTGAACCTTTCCTTCGCGTCCTCAAAATTCTTGAACGCTCCTGAATCATACCAGTCCATGACATTTCTGAATAATGGAATGAACCGCTTGTTTTCACAGAAGGTCTCCCAAGGAATGTCATAAGCGTTGTGGCTTTAGTACTTTGTTTTCTTTTGACTACAAAGAAATGTCTTTGCTCACTTAGACTTGGGTCTCCATGCTCTATCAGCTATTAACTATTTGGCGCTACACATCGTGACCATTGTGAACGTCAACCTTCCAGATGATGGTCGTCGTCCTGTTGAACCTTAAATATATCTTTTGAAATTCTCATGTATATGGACATAGCCTAA
>24nt_Phas-385
CCCTCAAGTTTTTCAGTGCTCCAAGATGTTCTCTACTACCATAACAAACAAGTAATAATATGGGAATGGCTTCACAAGATAAATAACTTAGACGTCATGAGAGCTCCACCAGTCTACGAGTCCCTACTGTAGCAAAGAGCAGAACTAGAAGGCTCTTTTGCCCTGGCACTTGAAAAACTACCCACTGGATACCAGCACGTCTACTGTAGTATCTACACATGGCAAAGGAGGAACATTTGCAATCTCCCTCCTTTATAAGCATGCATCATCAGTCATCACTCACTTCTTCCTTCTTTTAGAACCCCTGCCTGGCTGTGAAGCTGCGGTAGAAGACGCCTCTTGATCGGCCTCGACTGCTTCGGCTTTAGCGCTTCTCAGGGTC
>24nt_Phas-387
tggtggccgacgaaaatagcctgggaacatattttcgtcggccaccaccgaggccgacgaaaatTGATGGTTCCCCCCAAAACAGATTTTTCTGCACCTATTAATAATTCACAACAATATACACAATATCACAATTCACATATACAGATTCACAAGCTTAATACATAATTCACAAAACACATTCACATATACATAAATAGTCCATAGTCCATTCAAATAAGTCTAGAGTCCAAAAGTCTATTGTCCATTCAAATACACAATTCACAAAActctagtccataagtctctgtccataagtcCATAAGctact
>24nt_Phas-388
ACGAATCAAATCCGGGCAATATACAGAAAACCCGGCGAGCGACGTTCTGCACTCCACTATTCTATATGATCTAGTTCCTTCATTTTCAACTAGTTGCAGCGCTGCGATTCACACGTATAGCCACAGGATTGTGCTGATGGTGCAAGCCGCTAGTCGACTTCCAAGTTCCGACCAGAGACGCAATACACCG
>24nt_Phas-390
CAGGATGCGCTTCTCACCTCTCCCAACGATTAGTCAGTGTTCTTCCCGTTCCATCCTGAGCTGCTAGTGTCACGCACTGAAAGTGAGAGTCGGAGGAAAGTAAACCGATCGACCATCAGATTCTGCAACGGCGTGATTGACCTTCGGTCGATAGCTTGGTGGTTACCGACACCATGACGAAGAGAGATGTTGATATGTGTCATTTGAAGTGAGGATTAGAGGGACTTGAACCATTCATAGCTTGTTCGGTTATGTCTGGATCGAAGAGGGTTGGAAGGTCCTTTCTAGTTAAAATTAAATAGAAAGAGATTGAATCCCTTTAACCTCCTATCCAGATGTGACCAAACAAACTCTCATTGGGAGTAAAAGGGGTTCAGTTTCCTCTAATATCTCATCTTAAATGGCCCATCATCTCCTGAGATGTTTGTCTGCATATACCTGAAATGCAGTCACCCAAAGTGAGTACTGGAGGAATCATTCTGTAAGAGATACAATCCATGTTGGTCCCATCTTATTTGTTCCTCCCATATCTGAGCTCGGTTGAATTGAGTGATACTGAGTTGTTGACTGCTGTTAGTACTAACCAGTAACCATGCCCAAAACAAGGACATCAAACATCGGTGTCAGATGAAAAATCTAGATTTGCGAGAACCATTTATTCAGTACCG
>24nt_Phas-391
ATAGGAACATCTCCAGCCCCAATTTGTGTGAGATCTGGACTATTTGGTTGAGTAAAAGTGAAGTTGTAAGTCCCTTTAGCAATATTATCTATACAATGAAGTTTTAGTGCAAGAATTAATACAACAAATTAAATAAGCATAGATATTGGTAAAAGAGATATGACATGGTGAAACTAACCATCATGTAGCTCTCCTAGAGCTTTAAATAAATGAAAGATTTGTTGCATAATTTAATAGCCCTTAAAAATGACTACACAATAAAGTaaaaaaaaGCAGTAGATTGATGCCTTCTTTTTCATCAAAAAAGTCTAATTTTTTACATCAAAAGAAGTCTTGACAAAATAATTAAAGCAAAGAA
>24nt_Phas-392
CGTGGAAACATTAAATAACATTATAGTTTATATCATGTGTTGACAAAGTAATACGTGATATATATTACATTTGTACCTTCGGTTTGCTCAAAGGTGAAAGTGAGAGTGCAATCTCTATTCATCATGAGAAGTATGTCAGGTACTGTTCATCTATTTATAGGCATGGGACGCAGCCCGGGCAAAAATACATTTATGACCCTGACATATACACATAATCCTAATACAAACATTAGGGATAAACGAGTCTTTTCCTCTTCGACTCAACATCGTGTTTGACATCGTAGCCGCCTTGAGCCGAAGTTGCCTTCCTTCGGTGCTTCAGGCATGCTTGTTATAGCTTCGGCATTCAGTCTCATTGCTTATAGGCAATTTCTTCGTCATTAGGACCTTCGGCAGAGAAGGAGACCCAAAACACTGATTGAATCAGAACCTAACAAAAATTAAGAAATTGCAAAATTACTTGCCTCTCACCATTTCCACTATCTTGTACACAATTGGAGTTACCAACTATGTAGGGTTTCTTTACATATCTATTCTTTTCTTCAACTAGCAATAACGAGCATATAAAACACATCCAGTTGCAATGTCTGCATAATCTTTAGAAACTTTAATAATGAATAAAATATATCTAATCTAATTCGTGTTCTCCATTCCATCAAATTTGGTGTGC
>24nt_Phas-393
CTCGTCAGTCAGTCTTTACCTCATATTCACATGGATGTACAGGTCCCTGTTCTGGTGCTTGCGCGGCGCTCAGTCTCACGCGGCGGACATCATGTGGCTCAAGTCAAGGTGCGCTGGTCCAACTGTGATGAAGCCCTTGACACATGGGAGGACGAGGTGGCCTTGCGTCAACGTTTTCCCACTGCGGCGGCTTGGGGACAACCGCCATCTCTTGGAGAGGGGAATGTCAGCATAGCTGCCAAGGCACATTCAGAGGAACAGA
>24nt_Phas-397
GGAAACCGAAACCACATCACATCCATACAGTGGCGAAAGACACAGTAGGGCTAAGTATTGCGGCTTTGGTAGTTGTCATATCTAAACTTTTGATAGTCTTATATGTTAGAGTACTCGTTAGGGTTTTGATTGTCTCCTGTGTATTTACCCTCTCGCACTTATTGTAATGGGCCTGGCCCAACTATCGAGTGTATCAATACAACGCCGCCCAACCCCACTCAAGGGTTAGGGTTTCCCACATTATATCTTCTATGTTAGAATAAAACCATGTCTATTGCAGTGATTGTGGTGTTTCAATTAGCATGTCTTGAGTACGATTCCTATAGTGTGCGTTATTTCCCCATTTTTCTACCAGCTACTACAATGTTCGATTCCAGCATGCACCATTTCCTCAATTTTGTTTCTTTTTTCTAGTAGCTATTAGTTATATTATCATATCTTATATTTCTTTTGTCCTTCGCCACTGCAACCATACAATGGATAAGGATCAAGTGTCGTAGTTAGCGTTTACATATTATATTATTGTGACAACTAGAGAATTATGGTTGGTTTCAATTCATCAATTTTCTTGTTATACTTTAAACAAATTTGTCGAAATTGCTTGATATATGAATATCAACAACAGTaaaaaaaTTAGTTTCAAATACTACCAAATTTATTTAAAAATTATTGCAGATGGCCTACTTATTATACAACCAAATTGCCTGCTGATTCTGCCCATGACCTTGGTGAAATGTTGAGGGGGGAAACAAAACAACTCCCCATTTCATTATGACATGACAACATGTTTCGGGGGACTTCTGGTCAACGAAAGGCATTTGAGTCAGTATTTACACCTTGTGCTATAAGAGATGTAGGCATTTGTAATGAATGCTTGTAGCTTAAAGTAACAACTCCACAATTGCACAGTTGCAGCTTCACTTACTTTACCCTTCTTAGTGGCGAAGCTATTGTGAATCACAGAAGGGTGCAAATGCTTTGGAGATACAAAGTAATGATTTATAGG
>24nt_Phas-398
GCATGTATCGTGTGGGTTATTAGAGTGAACTCGAACCACGTCCATCGGAGTTGCACATCCATGTGAGTTGGCAGAGGTGTTTGATGTGATGTGGGCATTTGTGTTTTATGTAATAGATAGTATCATCCTCGCTCGTTGTGCCGCCTTCGTCCACACAAGCGACGGAGCTAAGGTTACGAGAACCGGCCCAGTGGCACCATGTTGGTCTACCAGGATCTGCTATCTGACGACGACCTCCAGTAGGACTCCCTCCCCTACAGGCAACTCAGGAACGGCGTCACAGACGTCGAGGACAAGTGCACTATCAAATACGCGATCTTTGCCGAGTGCATATAATCTTGCCGAGAGCAAAATAAAGGAAAAGGCTATCGGTAAGGAGGCAGTATTCTGAGTGTCGTCCTCTCGGCAGAGATAGACACCTGGTAAAAATGCTTTTGCTGACCGTGAGCTACCGTAATTTTGTTGAGTGTTTTACCGTGGCACTCGTCAAAGAGATAGTTTGACGAGTGCCTTTTTGACACTCGCTAAGATTTTTATTTTTGTCCTAAAACGTTTATATTCTGGAGGTAACCGGTGGTGGCACACGGTGTGACCGCGAAGGGTGCATCAAGGCGAAGCAACTCCGTGTGAAGGATGTGGCCGTCGGATCGAAAACCTAGAAGTTGCTCCATTTCGCCCCCAGTGGAGTGGATAGGCTCTATGTAAATAGTAGTAGTTTAGGAAGTGAGAATAACCCTCTATAAATGTATAGGAGGGCTGATTAGTTCAGCATATCTTGGCTGCCATTTATTTAGAGCACTCATTATAGAGCTCCTAGTTTTCTCTCTAGGTAGACATCAGTTGAGCCGAGGGTTCCACAGCGATTTTGTACTTCGACTGTGTTCTTGATTTTCAAGTTTAATCAAAGGAAGGGTCACCGGTCCGGCCCACAGGGCTATTTGGCTTCAAATCTCAGTTT
>24nt_Phas-401
GAATGTGCACGATCTGGTCCGGTATGGAATGAACTTATAATCTGATGATCGAGTCGATTCCATGATTATAAGTTCATAACCCTAGCACCCATTCCCATTTTGGGCGGAACATATCTACTAATTCTTTTATTCCAGTTAGTAAGAGGGATCTTGAACTAAGAAATAGACCTAGCAGCTAAAAGAGGGTATCCTGAGCAATTGCAAGACCAGTAGATATTGATGGTATTCGTGAGCCTGTTTCTGGTTCTTTACTTTATGGAAACAATATTATCTCTGGTGCTATTAT
>24nt_Phas-402
aaagccgggacgctgactaccagcccctgacatcccacccccttgggaagccccccaaggcagacatgggccaaaccgggctctgataccagatgtcagcgtccaacccccggcccagcccacactcgacagcttcgggcgttcatgcgctcgtgggccggcccagccaagagagcccatcactcacatcccaaaatccaggctgatgggaggagggggactctcccttttaagctgcccacgacccccttggctagcccat
>24nt_Phas-404
CTCTATTACCCTTACTCCCAAACAAGGCCCTAAGCTACAGGGAATACACGACACTGTCTTTCGCAAGAGACAGCATCTGAAAAAGTTGGTTGGCCAAAGCTGCTAAGAGGATTATTCCAAAAGGCTGTTGCAAGCGTCTATTACAGCAGCATGTGAGCCTAAGATTGTCTGGCCCGATGGGTTTGCTTCC
>24nt_Phas-410
GGCTATCAAATTTAATGAACTCATGTTCGAGAGTGTGAGCTGTTTTGACGACCGACTTTGCAAAGGCTCGTGGATAAATTTAGTCTTTTGTTTGACGAAAGGGACTCTAGCGGTTAAGGCTTCACCATAGAATGGATAACCTTCATAGACGAAAATGCATTCtttttttGAAGATAAGTCATTTCTACATAGCCAAAGTGACCAGCATAAGGTGGTCGCCCCTAGTAGAAAAAGATCTTTCAAATTAATGTCAAAATCATGTAGTCAATCCCTAAATGTGTGTTCCACACTCTTTGATTTCGTTTTCCTAAAGCTAAATAAATAATTGTCCATAACGAGTGAACCATGAGGCATCAAAAAACAAGTGGTTAGTTGTCTCGTTTTTATGACAGAATGATATGATAATACAAGTGATTAGGTTGGTTACCCGCAACAAGTCATGCACATAATGATATAAAATTGAAAGTGATTAGGTTCGTTACCTACATGAAAATATTATGGACAAAGACAAGTATTGCAACAAGTCATGCAACACATGAGAGAAAAAACTAAGGATGAGATGCATGATAGTGCTGACTATGTACTCATATAAATAGTATGATAAATGCACAACTATTGCAATGTTAGATTGAAAATAAAGAGTGCCAAGGCAGGTTATATAATGTATGAGTTGGAATGGAAAACTCTAACCCTAATAGGGTGGCAGTGTATTAATAGA
