# Supplementary material for: Integrated Analysis of Large-Scale Omics Data Revealed Relationship Between Tissue Specificity and Evolutionary Dynamics of Small RNAs in Maize (Zea mays)
Source: Front Genet. 2020 Feb 11;11:51. doi: 10.3389/fgene.2020.00051 (PMC7026458; doi:10.3389/fgene.2020.00051)
Supplement: Supplementary file 15 [file DataSheet_3.fasta]

# Supplementary Data 3. Sequences of mature phasiRNAs.
>21nt_Phas-4_1
CTTGAGCCTCGGAGGCGTCTT
>21nt_Phas-4_2
CTCGAACGGGCCTATCGCTTT
>21nt_Phas-4_3
AGCGATAGGCCCGTTCGAGAA
>21nt_Phas-4_4
ACTCTCTGGCCTTAACCCTCG
>21nt_Phas-4_5
CGCAACTAAACTCAGTGGCCG
>21nt_Phas-4_6
CTTCTTTGCTGTTGCTATCTA
>21nt_Phas-4_7
CGGTGTCGGCCGCTTGATGCT
>21nt_Phas-4_8
CATCAAGCGGCCGACACCGTA
>21nt_Phas-4_9
TTTAGGTGAAGGAAGAGGGAG
>21nt_Phas-4_10
TCTAGCTCCAATCCACATTCG
>21nt_Phas-7_1
GCGAGCCCGTCGTGCTGGGGC
>21nt_Phas-7_2
AGAGGGTGACGGTGCTGACGG
>21nt_Phas-7_3
TGCAGGAGCTGGACGGACCGG
>21nt_Phas-7_4
GTTCCGGCGATGTAGTCGAAG
>21nt_Phas-7_5
CCGGGCGCGGTGAGCATGGCG
>21nt_Phas-7_6
CTGCCAAGGACATCAACCACT
>21nt_Phas-8_1
AAAAGTGAATTCCATCTGGCG
>21nt_Phas-8_2
ATGTATAGAGGACTATGATGG
>21nt_Phas-8_3
TGGATGCAAGAACAAGTGGTT
>21nt_Phas-8_4
CGAAGTGAGCAGCGTGATGAC
>21nt_Phas-8_5
CATCACGCTGCTCACTTCGCC
>21nt_Phas-8_6
GAGCCCACCGGTCCTGGCGAT
>21nt_Phas-8_7
CGCCAGGACCGGTGGGCTCGT
>21nt_Phas-8_8
CGAGGCGAGGGTGCAGGATCT
>21nt_Phas-8_9
GAAGGCAAGAATGGTTTCCGG
>21nt_Phas-8_10
GATGAGACCCCGGATACCATC
>21nt_Phas-8_11
GCCATCCATCATCAGCACCGT
>21nt_Phas-8_12
GGTGCTGATGATGGATGGCGA
>21nt_Phas-8_13
ACAAGACCATCGTGCCGGGGG
>21nt_Phas-8_14
CGATGGACGTGATCGTGGTCG
>21nt_Phas-11_1
CATCTGACCATTCGTCGTTAC
>21nt_Phas-11_2
TCATTGTAGATGTAGGCTTCC
>21nt_Phas-11_3
AGTGTAATTGGATCCTGTTAG
>21nt_Phas-11_4
AACAGGATCCAATTACACTGG
>21nt_Phas-11_5
TGGTTAGGAATCATTCATGCT
>21nt_Phas-11_6
ATGATGCTTTGTTGTGGGTGA
>21nt_Phas-11_7
CTTGTTACAACATCATGCTTC
>21nt_Phas-13_1
GCATAAGGAGCACCTGCATTA
>21nt_Phas-13_2
CCAACTCTTCCCTATTCCCTT
>21nt_Phas-13_3
TGAGTGGCCATGTCTCATCAA
>21nt_Phas-13_4
CGATCCCTTTGAATGCGTTGG
>21nt_Phas-13_5
AACGCATTCAAAGGGATCGGA
>21nt_Phas-13_6
TGCGGAAGCTTCTAGATGTAA
>21nt_Phas-13_7
ACATCTAGAAGCTTCCGCACC
>21nt_Phas-13_8
TTTCTCGGGGGTTAGAAAACA
>21nt_Phas-13_9
TTTTCTAACCCCCGAGAAATT
>21nt_Phas-13_10
ATTTTGCAGGTAGAGCAGTCT
>21nt_Phas-13_11
TTGCAAGCATGTGTTTTGGTT
>21nt_Phas-13_12
TATGAAATAGTGGGGGAGAGT
>21nt_Phas-13_13
TCTCCCCCACTATTTCATAAA
>21nt_Phas-13_14
TACTGTAGCTCCGCTCACTAC
>21nt_Phas-13_15
CAATAATGATGTGTTTACAAG
>21nt_Phas-13_16
TGTAAACACATCATTATTGAC
>21nt_Phas-13_17
CATAAGCGTGTGTTTGGTTTA
>21nt_Phas-13_18
AACCAAACACACGCTTATGCT
>21nt_Phas-13_19
TGAAATGCAGTAGGACTTTAG
>21nt_Phas-13_20
TTTCAACATGGTGTTCTTTCT
>21nt_Phas-13_21
TGATAAGCCCATTGTTCACTG
>21nt_Phas-13_22
AAAGGTGTTGCATGAGGGTCA
>21nt_Phas-13_23
TAAATACCAACCAAACAGTGT
>21nt_Phas-13_24
TGGAGGCCAACACATGTTGCT
>21nt_Phas-13_25
TTTAGATCCAGCCACACACTT
>21nt_Phas-13_26
TAATATTTCGGGACTTCACCA
>21nt_Phas-14_1
CTTAACTTGCCGATGCCATCG
>21nt_Phas-14_2
ATGGCATCGGCAAGTTAAGTA
>21nt_Phas-14_3
ATGAGACATTGGTCACTCCTG
>21nt_Phas-14_4
GGAGTGACCAATGTCTCATCG
>21nt_Phas-14_5
ACCCAATGCCTTTAGACGGGT
>21nt_Phas-14_6
CCGTCTAAAGGCATTGGGTCA
>21nt_Phas-14_7
TGGTGCTAAAGTATGCAGATC
>21nt_Phas-14_8
TCTGCATACTTTAGCACCAAC
>21nt_Phas-14_9
TGATTTTCGAAAGGTTGGAGA
>21nt_Phas-14_10
TCCAACCTTTCGAAAATCAGA
>21nt_Phas-14_11
TGAGGAATGTATACCACATCA
>21nt_Phas-14_12
CTAGCTTGAAGCATCCATTGA
>21nt_Phas-14_13
AATGGATGCTTCAAGCTAGTG
>21nt_Phas-14_14
GTGGTGGGGACAAAGTAGTCA
>21nt_Phas-14_15
ACTACTTTGTCCCCACCACTC
>21nt_Phas-14_16
ATAAGGGTATGTTTACAAGGA
>21nt_Phas-14_17
CTTGTAAACATACCCTTATTG
>21nt_Phas-14_18
TGTGTTTGGTTTATAGAATGT
>21nt_Phas-14_19
GGTAGGACTTGTATACTCCAA
>21nt_Phas-14_20
GGAGTATACAAGTCCTACCAC
>21nt_Phas-14_21
ACCGTGGGGATGTTATTGTAG
>21nt_Phas-14_22
ACAATAACATCCCCACGGTTT
>21nt_Phas-14_23
CTTGGCATCAGTTAAATTCTT
>21nt_Phas-14_24
GAATTTAACTGATGCCAAGCT
>21nt_Phas-14_25
GACTGTCAATTATCCAAGGCA
>21nt_Phas-14_26
CCTTGGATAATTGACAGTCTT
>21nt_Phas-14_27
ATTAAGTTGAACATCTACCTA
>21nt_Phas-14_28
ATTAAAATAGTAGTACACTTG
>21nt_Phas-15_1
ATATATATATAGGGGTAGGAA
>21nt_Phas-15_2
AAGCGGATTCTCCTGACGCTT
>21nt_Phas-15_3
TAGAACATGAATGCAAAACTA
>21nt_Phas-15_4
TCCCTGTGTGCTTCCTCGATA
>21nt_Phas-15_5
TCGAGGAAGCACACAGGGATG
>21nt_Phas-15_6
ATTGGCATATCGAGGAAGCAC
>21nt_Phas-15_7
TAGATTGTGCCTATTGGCATA
>21nt_Phas-15_8
TACCACGACTACAACATGACA
>21nt_Phas-15_9
CGTGGTAGTTAGATTGTGCCT
>21nt_Phas-15_10
TACAACATGACACAGTGGATG
>21nt_Phas-15_11
TCATGTTGTAGTCGTGGTAGT
>21nt_Phas-15_12
CAGTGGATGGATCTATGCGTG
>21nt_Phas-15_13
TCCACTGTGTCATGTTGTAGT
>21nt_Phas-15_14
CGCATAGATCCATCCACTGTG
>21nt_Phas-15_15
CCCCTCGAAAATGACATCGTG
>21nt_Phas-15_16
CGAGGGGCACGCATAGATCCA
>21nt_Phas-15_17
AATGACATCGTGGCGCTTCGT
>21nt_Phas-15_18
CGATGTCATTTTCGAGGGGCA
>21nt_Phas-15_19
CCTGAACCACACGAAGCGCCA
>21nt_Phas-15_20
ATGGATGTGTGCTGTGGATGA
>21nt_Phas-15_21
CATCCATCGCCTGAACCACAC
>21nt_Phas-15_22
ATCCACAGCACACATCCATCG
>21nt_Phas-15_23
CCGTTCATGAGGTTGGCCGAT
>21nt_Phas-15_24
TGAACGGTCATCCACAGCACA
>21nt_Phas-15_25
AGGTTGGCCGATTGGTGTGGA
>21nt_Phas-15_26
CGGCCAACCTCATGAACGGTC
>21nt_Phas-15_27
TGGTGTGGATAGTGGAACCTA
>21nt_Phas-15_28
CACACCAATCGGCCAACCTCA
>21nt_Phas-15_29
TAGTGGAACCTAATGGGTGTG
>21nt_Phas-15_30
ATGGGTGTGTGTATGTTGTCC
>21nt_Phas-15_31
ACAACATACACACACCCATTA
>21nt_Phas-15_32
GTGATCATGCCAGTGCAGCTC
>21nt_Phas-15_33
GCTGCACTGGCATGATCACTG
>21nt_Phas-15_34
CTATCTCGTGCGTGTTGTTGC
>21nt_Phas-15_35
GTAATGAGAATAGTGCCCAAG
>21nt_Phas-15_36
TGGGCACTATTCTCATTACCT
>21nt_Phas-15_37
TTAAACTCTCTAAAATTATTT
>21nt_Phas-15_38
ACAGTACTCTTGTTGGTGTAA
>21nt_Phas-15_39
AATTAATATAGGTCTGATCCA
>21nt_Phas-15_40
AAGTTGATTGAATTGCCCCTT
>21nt_Phas-15_41
ATAGGTGGACCATTGGTACAT
>21nt_Phas-15_42
TCTGGTCGTGGCCGTCGTAGA
>21nt_Phas-15_43
TATTCGGACCAAGGTACAATC
>21nt_Phas-15_44
TTATAGCTCGTTAGGAAAGAA
>21nt_Phas-16_1
CTTAACTTGCCGATGCCATCG
>21nt_Phas-16_2
ATGGCATCGGCAAGTTAAGTA
>21nt_Phas-16_3
ATGAGACATTGGTCACTCCTG
>21nt_Phas-16_4
GGAGTGACCAATGTCTCATCG
>21nt_Phas-16_5
CCATCTAAAGGCATTGGGTCA
>21nt_Phas-16_6
TGGTGCTGAAGTATGCAGATA
>21nt_Phas-16_7
TCTGCATACTTCAGCACCACC
>21nt_Phas-16_8
TGATTTTCGAAAGGTTGGAGA
>21nt_Phas-16_9
CGAGGAATGTATACCACATCA
>21nt_Phas-16_10
CTAGCTTGGAGCATCCATTGA
>21nt_Phas-16_11
AATGGATGCTCCAAGCTAGTG
>21nt_Phas-16_12
ATGGTGGGAACAGAGTAGTCA
>21nt_Phas-16_13
ACTACTCTGTTCCCACCATTC
>21nt_Phas-16_14
ATAAGGGTATGTTTACAAGGA
>21nt_Phas-16_15
CTTGTAAACATACCCTTATTG
>21nt_Phas-16_16
TGTGTTTGGTTTATAGAATGC
>21nt_Phas-16_17
AGTAGGACTTGAATACTCCAA
>21nt_Phas-16_18
GGAGTATTCAAGTCCTACTGC
>21nt_Phas-16_19
ACCGTGGGGATGCTATTGTAT
>21nt_Phas-16_20
ACAATAGCATCCCCACGGTTT
>21nt_Phas-16_21
CTTGGCATCAGTTATTTGCTT
>21nt_Phas-16_22
CCTTGGATAATTGACAGTCTT
>21nt_Phas-16_23
ATTCAAACAGTAGTACACTTG
>21nt_Phas-17_1
TAGTTTTTGCCAAGTGTCTGA
>21nt_Phas-17_2
CCTACCCCCACTACCGGACTC
>21nt_Phas-17_3
AAGCGGGTGCTCCTGATGCTT
>21nt_Phas-17_4
GTTTTGCATTCATGTTCTCCA
>21nt_Phas-17_5
GAGAACATGAATGCAAAACTA
>21nt_Phas-17_6
CGAGAGACACATTCTCTGTGT
>21nt_Phas-17_7
GCTTCCTCGATATGACAATGG
>21nt_Phas-17_8
ATTGTCATATCGAGGAAGCAC
>21nt_Phas-17_9
GCACAAACTAGCTACATCGAC
>21nt_Phas-17_10
CGATGTAGCTAGTTTGTGCCC
>21nt_Phas-17_11
AACATGCAGGGCTGGACGAAA
>21nt_Phas-17_12
TCGTCCAGCCCTGCATGTTGT
>21nt_Phas-17_13
AACTCGCAGCTCGTTAACTCG
>21nt_Phas-17_14
AGTTAACGAGCTGCGAGTTTT
>21nt_Phas-17_15
CTCGACTCGACTTGATAGTGG
>21nt_Phas-17_16
ACTATCAAGTCGAGTCGAGCG
>21nt_Phas-17_17
TATAATTTATAACGAGTTGAG
>21nt_Phas-17_18
CTTGTATATATTTCAACTCGT
>21nt_Phas-17_19
TATGATAACGAGCCAGCTTGA
>21nt_Phas-17_20
CGAGCCAAACGAGTTGAATTA
>21nt_Phas-17_21
ATTCAACTCGTTTGGCTCGCG
>21nt_Phas-18_1
ATGCATGTGATCCTGATGCTT
>21nt_Phas-18_2
CTACTCTACCACAAGCAAGAT
>21nt_Phas-18_3
GGGTAGAGATAGCAAGTGGCG
>21nt_Phas-18_4
CCACTTGCTATCTCTACCCAT
>21nt_Phas-18_5
TCAAATCATAGACACCCCCTC
>21nt_Phas-18_6
ACCCATGTTCGATGGGTCGGA
>21nt_Phas-18_7
CCATCTAAAGATAGCCACTTC
>21nt_Phas-18_8
CTAAATTGATGGCTGGAACAG
>21nt_Phas-18_9
GTTCCAGCCATCAATTTAGCG
>21nt_Phas-18_10
TATGGTCTCTTGCAACCATGC
>21nt_Phas-18_11
AATTGTGCTACCCACCTAGAT
>21nt_Phas-18_12
CTAGGTGGGTAGCACAATTGC
>21nt_Phas-18_13
CATAGGATTGTACATATGGTC
>21nt_Phas-18_14
CCATATGTACAATCCTATGAT
>21nt_Phas-18_15
GATGATAATTTTGCTAGCCAA
>21nt_Phas-18_16
GGCTAGCAAAATTATCATCGA
>21nt_Phas-18_17
TGAAATCACTCAAGATGACAC
>21nt_Phas-18_18
GCGTCAATGACCATCAATGTC
>21nt_Phas-18_19
CATTGATGGTCATTGACGCGT
>21nt_Phas-18_20
TTATCCTGTAGAGAGGAGGAG
>21nt_Phas-18_21
CCATGGGGGTATGGACATCTG
>21nt_Phas-18_22
GATGTCCATACCCCCATGGCT
>21nt_Phas-18_23
TGTCAAGGGTGTAACAAACCA
>21nt_Phas-18_24
CATCGTTGTCGTCTAGCAGAG
>21nt_Phas-18_25
CTGCTAGACGACAACGATGTG
>21nt_Phas-18_26
ACTAGCGTGACACCCAAATTG
>21nt_Phas-18_27
ATTTGGGTGTCACGCTAGTCT
>21nt_Phas-18_28
CACGGCTCGAGTTCTTTTGTA
>21nt_Phas-18_29
CAAAAGAACTCGAGCCGTGCA
>21nt_Phas-18_30
TTCTTGTTCTGTTTACTCGTA
>21nt_Phas-18_31
GTTTAGTTTTATCCTATGCTA
>21nt_Phas-18_32
GCATAGGATAAAACTAAACAT
>21nt_Phas-18_33
TTCTTCACCTCGACACCTGGA
>21nt_Phas-18_34
ATTGATCTCACTACTCCTCTC
>21nt_Phas-18_35
CCAGCGGAACTACTACCACAA
>21nt_Phas-18_36
CTTGACTTGCTGTGATTTGGG
>21nt_Phas-18_37
CAAATCACAGCAAGTCAAGCA
>21nt_Phas-18_38
CATCTCTGTTGTTTCTGGTCC
>21nt_Phas-18_39
CGGGGGAACTAGGTGCTACTA
>21nt_Phas-18_40
TGCGCCTCAATCCAAGCACTA
>21nt_Phas-18_41
TCTCTCTGTTTGCTCCTCGCG
>21nt_Phas-18_42
TTCGACTTGTGCGGATCTGCT
>21nt_Phas-18_43
TGCCGCGCTCCAAACACCATT
>21nt_Phas-18_44
TGGTGTTTGGAGCGCGGCAAG
>21nt_Phas-18_45
TGGGAGTTTGGAGACCTTGAG
>21nt_Phas-18_46
CCTAGTAGAACCCATGCTTGG
>21nt_Phas-19_1
CTTTAGTGTTGTGTTTGGTCG
>21nt_Phas-19_2
AGAATATGCTCAAATCAACAG
>21nt_Phas-19_3
TCAAAATGATGGATGATATGT
>21nt_Phas-19_4
TTACATATGTTCCATAAAAAG
>21nt_Phas-19_5
CATGCATGTAGCTGCAAGCCA
>21nt_Phas-19_6
TATGAGGTAGTTCTGCAAGGC
>21nt_Phas-19_7
TAATGAATTCACCACATATGC
>21nt_Phas-19_8
TTGTACTTTGGTGTGAGCATG
>21nt_Phas-19_9
TCTGTCACTTAGCACCACCTA
>21nt_Phas-19_10
AATGCCAACGCAAGTACTCCA
>21nt_Phas-19_11
CGGACTACTAGCCTAGGCCTA
>21nt_Phas-19_12
TCTAATCTCGGACTCACATTT
>21nt_Phas-19_13
ATGTGAGTCCGAGATTAGATA
>21nt_Phas-19_14
TTTTCTAAATCCAACGGAAGC
>21nt_Phas-19_15
TTCCGTTGGATTTAGAAAAAA
>21nt_Phas-19_16
TGGTCTCTTCCCTTTTCATCC
>21nt_Phas-19_17
ATGAAAAGGGAAGAGACCAGC
>21nt_Phas-19_18
TGATCCATCTTTCGGAACAAC
>21nt_Phas-19_19
CGGCTCCGAAGGTAAACATAG
>21nt_Phas-19_20
ATGTTTACCTTCGGAGCCGTG
>21nt_Phas-19_21
CAATGCAAGACATATGTATTG
>21nt_Phas-19_22
ATACATATGTCTTGCATTGCT
>21nt_Phas-19_23
TATGACTTCACATTTGTTCGT
>21nt_Phas-19_24
CTCACAGTCCAGTAGCTTCTA
>21nt_Phas-19_25
GAAGCTACTGGACTGTGAGAC
>21nt_Phas-19_26
CTATGTCGTCTTTGTACAACA
>21nt_Phas-19_27
TTGTACAAAGACGACATAGTA
>21nt_Phas-19_28
AAAGAAATTATGCTGGCAATG
>21nt_Phas-19_29
TTGCCAGCATAATTTCTTTTG
>21nt_Phas-19_30
CTCCAGACAGGGGACAGCTAG
>21nt_Phas-19_31
AGCTGTCCCCTGTCTGGAGCA
>21nt_Phas-19_32
AGGAGAAGAGGACTGGTTTCT
>21nt_Phas-19_33
AAACCAGTCCTCTTCTCCTCT
>21nt_Phas-19_34
TGTTCGATTCTTATCCTCTAC
>21nt_Phas-19_35
AGAGGATAAGAATCGAACAAG
>21nt_Phas-19_36
CAAGCGCCTCACGTTGTCGAT
>21nt_Phas-19_37
CGACAACGTGAGGCGCTTGGT
>21nt_Phas-19_38
GGATTGCAAGAGAGATTAGAG
>21nt_Phas-19_39
CTAATCTCTCTTGCAATCCAT
>21nt_Phas-19_40
ACATGAGTGTTCCTGATGCCT
>21nt_Phas-19_41
TATAGCAGACAGAAATGGTAG
>21nt_Phas-19_42
AAGCCACTCGAGTGCCCTCCA
>21nt_Phas-20_1
AAGATGGTACATTGAACACAT
>21nt_Phas-20_2
TATGTGTCATGTTCGATCTTT
>21nt_Phas-20_3
AGATCGAACATGACACATACA
>21nt_Phas-20_4
CTTCAATAGATTCCTAGCTTC
>21nt_Phas-20_5
TATTCATGCATGCAACACCGA
>21nt_Phas-20_6
ATAGAAAGCACGATAGAGACC
>21nt_Phas-20_7
TCTCTATCGTGCTTTCTATCA
>21nt_Phas-20_8
GACAACAACCCTATGTTGGAT
>21nt_Phas-20_9
CTCCACCATATCAGGCTGTCC
>21nt_Phas-20_10
ACAGCCTGATATGGTGGAGAT
>21nt_Phas-20_11
TTTCAAGGTTTTCTTGTAGGG
>21nt_Phas-20_12
CTCTTAAAGTGAACGGCACTC
>21nt_Phas-20_13
TCAGGGTTGTCGACCATCGAC
>21nt_Phas-20_14
CGATGGTCGACAACCCTGACA
>21nt_Phas-20_15
CTACAAGGGACCAATGGACGT
>21nt_Phas-20_16
ATGCTTGGCTGCAGTGGCCGG
>21nt_Phas-20_17
TCCCGCCAAGAGGGACATCAC
>21nt_Phas-20_18
CTTGTTTTAGCCGAGCACGAA
>21nt_Phas-20_19
CGTGCTCGGCTAAAACAAGCA
>21nt_Phas-20_20
ACAAATCGTGTATGATTTCTA
>21nt_Phas-20_21
TGCCCATTAATCACCAGTATG
>21nt_Phas-20_22
TACTGGTGATTAATGGGCATA
>21nt_Phas-20_23
GCAGTATCCAATCACAATGCA
>21nt_Phas-20_24
CATTGTGATTGGATACTGCCA
>21nt_Phas-20_25
ATCCTAGAACTCCCAATACCT
>21nt_Phas-20_26
GTATTGGGAGTTCTAGGATTG
>21nt_Phas-22_1
TCAGTAGTCCGATACCAATTG
>21nt_Phas-22_2
GCCTTCCCTCAGCCAAATACT
>21nt_Phas-22_3
TATTTGGCTGAGGGAAGGCTT
>21nt_Phas-22_4
CACACCCCTCGATTACATGGA
>21nt_Phas-22_5
CATGTAATCGAGGGGTGTGAG
>21nt_Phas-22_6
TTGTTTTGGCCTAGAGTGGTC
>21nt_Phas-22_7
TGCTCCTGGCCTATGCTCCTT
>21nt_Phas-22_8
TGTGTCAGCACCCACCAGGTT
>21nt_Phas-22_9
TGAGACATGGCAACAAGACGA
>21nt_Phas-22_10
TGGGAAGCAGGATTCACCTCT
>21nt_Phas-22_11
TGTGGAACATCCTGATGATCC
>21nt_Phas-22_12
ATCATCAGGATGTTCCACACC
>21nt_Phas-22_13
AATAGGGCTGTGGCCTCCTTA
>21nt_Phas-22_14
AGGAGGCCACAGCCCTATTGG
>21nt_Phas-23_1
TTGTGGTGATTTGCAACTTAT
>21nt_Phas-23_2
ATATGTGAAGTGTAGGGTGAT
>21nt_Phas-23_3
ACTGCATCATCTATCATCCCA
>21nt_Phas-23_4
TGTGGGCCCTGCTAGCAACAA
>21nt_Phas-23_5
AAGGATCAATGTAAAAATGCT
>21nt_Phas-23_6
CATTTTTACATTGATCCTTGT
>21nt_Phas-23_7
CGCGGCATATATATACTACCC
>21nt_Phas-23_8
TACTTCGTCTTCCAACGCTTG
>21nt_Phas-23_9
TATTGCATTCTCTATCCCTGT
>21nt_Phas-23_10
TATTGCAAAGAATTTTGAAAA
>21nt_Phas-23_11
ACTACTTACAACTTAGGTTTG
>21nt_Phas-23_12
AACCTAAGTTGTAAGTAGTAC
>21nt_Phas-23_13
TAAATAGCGCTGTGAAAACCA
>21nt_Phas-23_14
TATAGTTTTTAGTGGATTCTG
>21nt_Phas-23_15
GTGTATGGGCCTGCCAGATTA
>21nt_Phas-23_16
ATCTGGCAGGCCCATACACCA
>21nt_Phas-23_17
CACTAAAAGGAACAAGCCCTA
>21nt_Phas-23_18
AATTCATATGAATTAAACGAG
>21nt_Phas-23_19
CGTTTAATTCATATGAATTGA
>21nt_Phas-23_20
TTTGCTAAACTCACTCAATCT
>21nt_Phas-23_21
CAATCACTTCTAATCCATGTG
>21nt_Phas-23_22
CATGGATTAGAAGTGATTGAA
>21nt_Phas-23_23
TGTTCGGTCATTCATATCTCA
>21nt_Phas-23_24
TGGAAAATCCATGTAAGGCCT
>21nt_Phas-23_25
GGTGAAAGTGTCCTGACTGGC
>21nt_Phas-23_26
CAGTCAGGACACTTTCACCTC
>21nt_Phas-23_27
CAGCAAAGTGGCAACGCAGAG
>21nt_Phas-23_28
CAAGACTCTTGGGAATGTCGT
>21nt_Phas-23_29
GACATTCCCAAGAGTCTTGCT
>21nt_Phas-23_30
ACATCGGGACCCCTGCTCTAC
>21nt_Phas-24_1
ATGTAGGTGTTCCTGATGCTT
>21nt_Phas-24_2
CTACTCTACCACATGCAAGAT
>21nt_Phas-24_3
CTTGCATGTGGTAGAGTAGTA
>21nt_Phas-24_4
TCACTTGCTACCTCTACCCAT
>21nt_Phas-24_5
TCAAATCATAGACACCCCCTC
>21nt_Phas-24_6
TCCCCTAATTGGTGGATCGGA
>21nt_Phas-24_7
CGATCCACCAATTAGGGGAGA
>21nt_Phas-24_8
GACGGCTAGATCTAGATGGCG
>21nt_Phas-24_9
CCATCTAGATCTAGCCGTCTC
>21nt_Phas-24_10
TTGAATGGATAACTGGAACAA
>21nt_Phas-24_11
TATGTTCTCTCACAACCACAC
>21nt_Phas-24_12
ATTTGTGCTAGCAACCCAGAC
>21nt_Phas-24_13
CTGGGTTGCTAGCACAAATGT
>21nt_Phas-24_14
CATAGGATTGTACATATGGTC
>21nt_Phas-24_15
GATGATAATTTTTTGCTAGCT
>21nt_Phas-24_16
CTAGCAAAAAATTATCATCGA
>21nt_Phas-24_17
AATGAAATCAGTCAAGACGAC
>21nt_Phas-24_18
CGTCTTGACTGATTTCATTAG
>21nt_Phas-24_19
TTAATGATCATTGGTGTGTGT
>21nt_Phas-24_20
TCTTGTCCTGTAGAGCGGAGG
>21nt_Phas-24_21
TCCGCTCTACAGGACAAGACA
>21nt_Phas-24_22
TGTCCATACCCCCATGGCTCC
>21nt_Phas-24_23
TTGTTGCACCACACACTCTGA
>21nt_Phas-24_24
TCTAGATGACCAGGATGTTGT
>21nt_Phas-24_25
TTGGGAGTCGCGCTAGTCTCT
>21nt_Phas-24_26
TAAGAGCCCAAGCCATGCAAT
>21nt_Phas-24_27
TAGGAATGTAGCCAAACACTT
>21nt_Phas-24_28
CTTTGTCTTTGGATCATACAC
>21nt_Phas-24_29
GTATGATCCAAAGACAAAGAA
>21nt_Phas-24_30
TCAAGGTGTCGAGGTGAATAC
>21nt_Phas-24_31
TAATCTCACTGCTCCTCTTGT
>21nt_Phas-24_32
TGCTTGGCTTGTTGTGATTTG
>21nt_Phas-24_33
AATCCTTTGCTCCTAGGATAG
>21nt_Phas-24_34
CCACATGAAACATAAGAGCTC
>21nt_Phas-25_1
TGCTATGACGTGCATGACCAC
>21nt_Phas-25_2
GTGGTCATATATGTAAGTGTA
>21nt_Phas-25_3
GTCCGGTGATTTGCAACTCAT
>21nt_Phas-25_4
GAGTTGCAAATCACCGGACAT
>21nt_Phas-25_5
ATATGAGAAGTGTAGGGTGAT
>21nt_Phas-25_6
ATATGGGCCGGCTAGCTACAA
>21nt_Phas-25_7
AGGGGTCAAAGTAAAATGCTC
>21nt_Phas-25_8
GCATTTTACTTTGACCCCTTC
>21nt_Phas-25_9
CATCTCCCAACGCTTAGGTTG
>21nt_Phas-25_10
GAGAATGCAACATGCAAAGAA
>21nt_Phas-25_11
CTTTGCATGTTGCATTCTCCA
>21nt_Phas-25_12
TTCTGAAAAAATACTTCCTTG
>21nt_Phas-25_13
GCACGATACTACTGATTACAA
>21nt_Phas-25_14
GTAATCAGTAGTATCGTGCCA
>21nt_Phas-25_15
TGAAAACCATATTTAAGGCTT
>21nt_Phas-25_16
CAGTTAGTTTAGCTAAGCCAC
>21nt_Phas-25_17
TTAATGGTCAAGGTGGTCTGG
>21nt_Phas-25_18
GGTATGGGCTTGCTGGACTGC
>21nt_Phas-25_19
AGTCCAGCAAGCCCATACCCC
>21nt_Phas-25_20
TTACCTATTGAGAATTCGTGC
>21nt_Phas-25_21
CTGTTAGTGTCACGGCTGGCC
>21nt_Phas-25_22
CCAGCCGTGACACTAACAGTT
>21nt_Phas-25_23
AGCAAAGCGGCAATCTAGAGC
>21nt_Phas-25_24
TCTAGATTGCCGCTTTGCTGG
>21nt_Phas-25_25
AAGACTGCGAAGAATGTCGTA
>21nt_Phas-25_26
CGACATTCTTCGCAGTCTTGC
>21nt_Phas-25_27
ACATCAGGACCTCAAGTTCTA
>21nt_Phas-26_1
AGCACACCTGATACCCTCCAT
>21nt_Phas-26_2
ATTGGCGAGTCTTCGGTACAA
>21nt_Phas-26_3
GTACCGAAGACTCGCCAATGA
>21nt_Phas-26_4
CAAGACAAAAGGATTGTGTTC
>21nt_Phas-26_5
ACACAATCCTTTTGTCTTGTT
>21nt_Phas-26_6
TTCCGCATCGTTTCATTCTAG
>21nt_Phas-26_7
ACCACCGCATGCGTTGACTTT
>21nt_Phas-26_8
CACGTCTCCCATACGCAGGTA
>21nt_Phas-26_9
CCATGTGTTTGGTTGCCTGAA
>21nt_Phas-26_10
TATCGTGCGAGACTGGCTTCA
>21nt_Phas-26_11
TAAAGTACCCTGAGCCAGGCT
>21nt_Phas-26_12
CTTCAGGCGCGAGCAAATTGG
>21nt_Phas-26_13
CTCGTCGGCCTGGCTCATGCA
>21nt_Phas-26_14
CATGAGCCAGGCCGACGAGAG
>21nt_Phas-26_15
CGCGCTCATGCGCAGGCTCCC
>21nt_Phas-26_16
ATCAAGCTGATTGGATGCCTG
>21nt_Phas-26_17
CTAAGAAGCTGTGACTGGTAT
>21nt_Phas-26_18
CGACCAACCTGTTTGACGCTG
>21nt_Phas-27_1
TGTAGTAGGGTTGGTGAAGCA
>21nt_Phas-27_2
TACACCAAAGGATCTTTTCTG
>21nt_Phas-27_3
GATTTGCGGCATGTGTAGGTT
>21nt_Phas-27_4
CCTACACATGCCGCAAATCCT
>21nt_Phas-27_5
TAGGTTGTTCTTCGTGAAGTC
>21nt_Phas-27_6
CAACATATTTTCTTCTTCGAT
>21nt_Phas-27_7
CGAAGAAGAAAATATGTTGGA
>21nt_Phas-27_8
CTTGTCAACAAAAGATCCTTT
>21nt_Phas-27_9
CTTGGGACACTTTATGCTCGG
>21nt_Phas-27_10
CGTCCACTCTCGGACCGATAG
>21nt_Phas-27_11
CATACCAACATGAGCCCTTTG
>21nt_Phas-27_12
TACCACTTTATCCTCACTCGT
>21nt_Phas-28_1
GCATCAGGAGCGCCTGCATTA
>21nt_Phas-28_2
CCAATTCTTTAATATTCTCTC
>21nt_Phas-28_3
GAGAATATTAAAGAATTGGTA
>21nt_Phas-28_4
GATGAGACATTGGTCACTCAT
>21nt_Phas-28_5
GAGTGACCAATGTCTCATCGA
>21nt_Phas-28_6
CTAGTCTCTTTGAACACACTG
>21nt_Phas-28_7
GTGTGTTCAAAGAGACTAGAT
>21nt_Phas-28_8
GTGCGGAAACCTCTAGATGTG
>21nt_Phas-28_9
CATCTAGAGGTTTCCGCACCA
>21nt_Phas-28_10
ATTTCCTAGAGGTTGGAGAAC
>21nt_Phas-28_11
TCTCCAACCTCTAGGAAATCA
>21nt_Phas-28_12
TGTTTTAAGAGCAGAGTGGTC
>21nt_Phas-28_13
CCACTCTGCTCTTAAAACAGT
>21nt_Phas-28_14
TTTGAAAGCATGTGTTTGTTT
>21nt_Phas-28_15
ATGGGATTGTGGAGAATAGAG
>21nt_Phas-28_16
CTATTCTCCACAATCCCATAA
>21nt_Phas-28_17
TAGTAAGTGGAACTATACACT
>21nt_Phas-28_18
TGTATAGTTCCACTTACTACT
>21nt_Phas-28_19
AAACAAATCATTATTGACTAG
>21nt_Phas-28_20
AAGCATGAGCATGTGTTTGGT
>21nt_Phas-28_21
CAAACACATGCTCATGCTTGT
>21nt_Phas-28_22
TTATGAAATGCAGTTGGATTT
>21nt_Phas-28_23
CAACATGGTGTGTGTTCTGAA
>21nt_Phas-28_24
AACTCATAAGCTCATTGTTCA
>21nt_Phas-28_25
AACAATGAGCTTATGAGTTTT
>21nt_Phas-28_26
CCGACCCTCATGCAACACTAT
>21nt_Phas-28_27
AGTGTTGCATGAGGGTCGGTG
>21nt_Phas-28_28
TTGGTTGGTATTTGCGTGGAG
>21nt_Phas-28_29
GCCAACACGTGGAGCTTGCCT
>21nt_Phas-28_30
GCAAGCTCCACGTGTTGGCCT
>21nt_Phas-28_31
TGTAATAATTTTGAAGGCGTG
>21nt_Phas-28_32
CTTCACCGTCACTATTATTGA
>21nt_Phas-28_33
AATAATAGTGACGGTGAAGTC
>21nt_Phas-28_34
ACTAACCTTCACTATCGGGGC
>21nt_Phas-28_35
AAATGATAGTAATTAATAGGC
>21nt_Phas-28_36
TTCGCTAGTAAACCCTCTGTG
>21nt_Phas-29_1
TTACTGGATTGGAGGAGCAGC
>21nt_Phas-29_2
AAGCGGGTGCTCCTGACGCTT
>21nt_Phas-29_3
GTTCTGCGTTCCTGTTCTCCA
>21nt_Phas-29_4
GAGAACAGGAACGCAGAACTA
>21nt_Phas-29_5
CGAGAGACACATCCCGTGTGA
>21nt_Phas-29_6
GCTTCCTCGAGATGACAATGG
>21nt_Phas-29_7
ATTGTCATCTCGAGGAAGCTC
>21nt_Phas-29_8
GCATAAGCTAGCTACCACCGC
>21nt_Phas-29_9
TATATTGTGCCACGGTCGATG
>21nt_Phas-29_10
TCGACCGTGGCACAATATAGC
>21nt_Phas-29_11
CGGTGGCTACGCACCAATCCA
>21nt_Phas-29_12
CGCAGGGCCACCGTGACGCCT
>21nt_Phas-29_13
TGCTTCAGTCGGTGGATGCTG
>21nt_Phas-29_14
GCATCCACCGACTGAAGCACA
>21nt_Phas-29_15
GAGGATTGTTGATGCTCATAA
>21nt_Phas-29_16
ATGAGCATCAACAATCCTCCA
>21nt_Phas-29_17
ACTTTGCCTAATTGGTCTGGA
>21nt_Phas-29_18
CAGACCAATTAGGCAAAGTTT
>21nt_Phas-29_19
TAGTGGAACGGATGTGTGTCA
>21nt_Phas-29_20
CTTGTTCTCATGTTCTCATGA
>21nt_Phas-29_21
ATGAGAACATGAGAACAAGTG
>21nt_Phas-29_22
CCAGCACCGATGCTACAACAA
>21nt_Phas-29_23
CAAGCATGAGATAGATAATGG
>21nt_Phas-29_24
ATTATCTATCTCATGCTTGTT
>21nt_Phas-29_25
TTTAACGTGGGCACTATTCCC
>21nt_Phas-29_26
CTCTAAAATAATTCACGACAA
>21nt_Phas-29_27
CCCAAATTAAATCAGTTTCTT
>21nt_Phas-29_28
GAAACTGATTTAATTTGGGTG
>21nt_Phas-30_1
TTACTGGATTGGAGGAGCAGC
>21nt_Phas-30_2
AAGCGGGTGCTCCTGACGCTT
>21nt_Phas-30_3
GTTTTGTGTTCCTGTTCTCCA
>21nt_Phas-30_4
CGAGAGACATATCCCGTGTGA
>21nt_Phas-30_5
GCTTCCTCGAGATGACAATGG
>21nt_Phas-30_6
ATTGTCATCTCGAGGAAGCTC
>21nt_Phas-30_7
GCATAAGCTAGCTACCACCGC
>21nt_Phas-30_8
TATATTGTGCCACGGTCGATG
>21nt_Phas-30_9
TCGACCGTGGCACAATATAGC
>21nt_Phas-30_10
CGGTGGCTACGCACCAATCCA
>21nt_Phas-30_11
CGCAGGGCCACCGTGACGCCT
>21nt_Phas-30_12
TGCTTCAGTCGGTGGATGCTG
>21nt_Phas-30_13
GCATCCACCGACTGAAGCACA
>21nt_Phas-30_14
GAGGATTGTTGATGCTCATAA
>21nt_Phas-30_15
ATGAGCATCAACAATCCTCCA
>21nt_Phas-30_16
ACTTTGCCTAATTGGTCTGGA
>21nt_Phas-30_17
CAGACCAATTAGGCAAAGTTT
>21nt_Phas-30_18
TAGTGGAACGGATGTGTGTCA
>21nt_Phas-30_19
CTTGTTCTCATGTTCTCATGA
>21nt_Phas-30_20
ATGAGAACATGAGAACAAGTG
>21nt_Phas-30_21
CCAGCACCGATGCTACAACAA
>21nt_Phas-30_22
CAAGCATGAGATAGATAATGG
>21nt_Phas-30_23
ATTATCTATCTCATGCTTGTT
>21nt_Phas-30_24
TTTAACGTGGGCACTATTCCC
>21nt_Phas-30_25
CGCTACCATAGAGAGAGGGAG
>21nt_Phas-30_26
CATCTCGACGCTGCCCGCCCA
>21nt_Phas-30_27
ATGTGGGAGTGCCGGGGCTTG
>21nt_Phas-31_1
GCACTAGGATGCTCTTGTCAT
>21nt_Phas-31_2
GGTAGAGGAGGTTTAGATATG
>21nt_Phas-31_3
TATCTAAACCTCCTCTACCAT
>21nt_Phas-31_4
GGGATGATGATGCTCTAAGGA
>21nt_Phas-31_5
TCATCATCCCCACAGGCTCCA
>21nt_Phas-31_6
CTCTAAGGAAATGTAACGTCT
>21nt_Phas-31_7
CTTAGAGCATCATCATCCCCA
>21nt_Phas-31_8
AATGTAACGTCTCTGCAGGTG
>21nt_Phas-31_9
ACGTTACATTTCCTTAGAGCA
>21nt_Phas-31_10
CTGCAGGTGACCATGTGACCT
>21nt_Phas-31_11
CCTGCAGAGACGTTACATTTC
>21nt_Phas-31_12
GTCACATGGTCACCTGCAGAG
>21nt_Phas-31_13
CATCTAAAACTAGGTAGTCAA
>21nt_Phas-31_14
TTAGATGAGGTCACATGGTCA
>21nt_Phas-31_15
CTAGGTAGTCAAGGATAGAGT
>21nt_Phas-31_16
GACTACCTAGTTTTAGATGAG
>21nt_Phas-31_17
GGATAGAGTTTGTGTTGGCTT
>21nt_Phas-31_18
TCTATCCTTGACTACCTAGTT
>21nt_Phas-31_19
TTGTGTTGGCTTAAATCCATT
>21nt_Phas-31_20
GCCAACACAAACTCTATCCTT
>21nt_Phas-31_21
AAATCCATTGCAATAATCTTG
>21nt_Phas-31_22
AGATTATTGCAATGGATTTAA
>21nt_Phas-31_23
TAAATAACTAAGTAGGTAGTA
>21nt_Phas-31_24
CTATAGATCCATCATAGTTGG
>21nt_Phas-31_25
CATCATAGTTGGTGTACATCT
>21nt_Phas-31_26
AACTATGATGGATCTATAGTA
>21nt_Phas-31_27
TGTACATCTAGTCCTGTGTGA
>21nt_Phas-31_28
ATGTACACCAACTATGATGGA
>21nt_Phas-31_29
AGTCCTGTGTGAGTTAGAATC
>21nt_Phas-31_30
ACACAGGACTAGATGTACACC
>21nt_Phas-31_31
TTCTAACTCACACAGGACTAG
>21nt_Phas-31_32
AACCACACATGATTCTAACTC
>21nt_Phas-31_33
CCGCAAAGCCTAGATGTGTTT
>21nt_Phas-31_34
TTTGCGGTGAACCACACATGA
>21nt_Phas-31_35
CTAGATGTGTTTCGGTGGAGC
>21nt_Phas-31_36
ACACATCTAGGCTTTGCGGTG
>21nt_Phas-31_37
TCCACCGAAACACATCTAGGC
>21nt_Phas-31_38
ACATCGTGAGGGACCATGGCA
>21nt_Phas-31_39
ACGATGTTCACGTCGTGGCGC
>21nt_Phas-31_40
GGGACCATGGCATGTATGAGA
>21nt_Phas-31_41
CCATGGTCCCTCACGATGTTC
>21nt_Phas-31_42
TGTATGAGAGGATAGCATGTA
>21nt_Phas-31_43
TCATACATGCCATGGTCCCTC
>21nt_Phas-31_44
AAAAAAGTACATGCTATCCTC
>21nt_Phas-31_45
TTTGAGTGGATAGTGCATACC
>21nt_Phas-31_46
ATGCAGTTTACTTGTCTACAC
>21nt_Phas-32_1
GCTTCAGGCGGACCTACGTTA
>21nt_Phas-32_2
ACGTAGGTCCGCCTGAAGCTT
>21nt_Phas-32_3
GTACTATGCCAACTGAATGTA
>21nt_Phas-32_4
CATTCAGTTGGCATAGTACTA
>21nt_Phas-32_5
CCATAGCTTACTTCTATCTTA
>21nt_Phas-32_6
CCAGATTGAAAGGCACCCCCT
>21nt_Phas-32_7
CCTCAGTCCTCCGAGGATTTG
>21nt_Phas-32_8
AGATAGCTATCTTCAAATGTC
>21nt_Phas-32_9
CCTAAATTGGAGGATAATCAG
>21nt_Phas-32_10
ACTTGTAAGGTCTATCACCAT
>21nt_Phas-32_11
CATGATAGCAACCCTGTTTAT
>21nt_Phas-32_12
AAACAGGGTTGCTATCATGAT
>21nt_Phas-32_13
CGAATGATGACCTCTTCCCAT
>21nt_Phas-32_14
ATCTTTAAGCGAAGCAGCCAG
>21nt_Phas-32_15
TCTACACTTGTACACACACCT
>21nt_Phas-32_16
AGATCCTCATTACGCTATGAA
>21nt_Phas-32_17
CATAGCGTAATGAGGATCTCC
>21nt_Phas-32_18
TATTGTTAAGCCTTAAGGATT
>21nt_Phas-32_19
TATTACATAAAATAAGAGGAC
>21nt_Phas-32_20
TAATTTTTGTAGAGGGCCTCT
>21nt_Phas-32_21
TAATAAGCAATCTAGTCAAAG
>21nt_Phas-32_22
TATCCCTTGTCGAAACAACCA
>21nt_Phas-32_23
TATATTCATGGCAACAAACCC
>21nt_Phas-32_24
ATCATGATTCATATCGTCGTT
>21nt_Phas-33_1
AATGTTTCTTCTTCGGCTACC
>21nt_Phas-33_2
CAAGTGATCTCCTGCCATGGA
>21nt_Phas-33_3
CATGGCAGGAGATCACTTGGG
>21nt_Phas-33_4
CATTGTGTATAGGAGTAGGAA
>21nt_Phas-33_5
CTACTCTGTCACATGCAAGAT
>21nt_Phas-33_6
CTTGCATGTGACAGAGTAGTA
>21nt_Phas-33_7
AGGTAGAGGTAGCAAGTGGCG
>21nt_Phas-33_8
CCACTTGCTACCTCTACCTAT
>21nt_Phas-33_9
TCAAATCATAGACACCCCCTC
>21nt_Phas-33_10
GCCACTAGATGGTGGTTTCGA
>21nt_Phas-33_11
GAAACCACCATCTAGTGGCGA
>21nt_Phas-33_12
GATGGCTAGCTTAGTCTGGCG
>21nt_Phas-33_13
CCAGACTAAGCTAGCCATCTC
>21nt_Phas-33_14
CTGGATAAATAACTAAAATAG
>21nt_Phas-33_15
ATTTTAGTTATTTATCCAGCG
>21nt_Phas-33_16
CCCTATTGATCTTAGTCACGC
>21nt_Phas-33_17
GTGACTAAGATCAATAGGGCT
>21nt_Phas-33_18
ATTTGTGCTAGCACCATGGGT
>21nt_Phas-33_19
CCATGGTGCTAGCACAAATGC
>21nt_Phas-33_20
CATAGGATTATACATATGGTC
>21nt_Phas-33_21
CCATATGTATAATCCTATGAC
>21nt_Phas-33_22
GACGACAACTTCACTACCTGA
>21nt_Phas-33_23
AGGTAGTGAAGTTGTCGTCGA
>21nt_Phas-33_24
CTATGGACCCTTCCTGGTGGC
>21nt_Phas-33_25
CACCAGGAAGGGTCCATAGTC
>21nt_Phas-33_26
GATAGAATCACTCAATCCTAT
>21nt_Phas-33_27
AGGATTGAGTGATTCTATCGC
>21nt_Phas-33_28
CAACATACACGCCAATGACCA
>21nt_Phas-33_29
GTCATTGGCGTGTATGTTGAT
>21nt_Phas-33_30
TCACCGTCTTCTTGGGCTTTT
>21nt_Phas-33_31
AGAGGAGCAACCATGATGGCA
>21nt_Phas-33_32
CCATCATGGTTGCTCCTCTAA
>21nt_Phas-33_33
TTCACATGAGCTTCAGGATTG
>21nt_Phas-33_34
ATCCTGAAGCTCATGTGAATG
>21nt_Phas-33_35
CATCCACATTAGTGTTTTCGG
>21nt_Phas-33_36
GAAAACACTAATGTGGATGCA
>21nt_Phas-33_37
TATGTATAGAAAAAACCGGAT
>21nt_Phas-33_38
TGGATGCAAGATATTGAATTG
>21nt_Phas-33_39
ATTCAATATCTTGCATCCAAT
>21nt_Phas-33_40
AAAGTCTTGTAGTCCTTCCTC
>21nt_Phas-33_41
CGCTCTCTTCGCCTCTACCTT
>21nt_Phas-33_42
GGTAGAGGCGAAGAGAGCGGA
>21nt_Phas-33_43
TGATGGAGACTTAGCCTTTAG
>21nt_Phas-33_44
TTATTGATGTCGATGTAATTG
>21nt_Phas-34_1
TGTCACCACTTTCATCTTTGG
>21nt_Phas-34_2
AAAGATGAAAGTGGTGACAAC
>21nt_Phas-34_3
AATCTGATGACAGCTGTTCTG
>21nt_Phas-34_4
GTAGGCTCCTTAACTTCCTCC
>21nt_Phas-34_5
CCACGACATCATCTACTTCCC
>21nt_Phas-34_6
TCTCTAAAGGATCTCTGCCTT
>21nt_Phas-34_7
AACACAAGATCTATCATCCTA
>21nt_Phas-35_1
CAGCAGAGGATTGGCAACCAT
>21nt_Phas-35_2
GGTTGCCAATCCTCTGCTGTA
>21nt_Phas-35_3
TGAATTTATGGCGATGAGGAT
>21nt_Phas-35_4
TGCGCTTGCTTGTTGTAGCAT
>21nt_Phas-35_5
GTTGTCATCCACTGCCATGCG
>21nt_Phas-35_6
CATGGCAGTGGATGACAACAT
>21nt_Phas-35_7
GTCTCATCCATCTAAAACGAT
>21nt_Phas-35_8
CGTTTTAGATGGATGAGACCG
>21nt_Phas-35_9
TGCAACCAGAGTTTATGCATC
>21nt_Phas-35_10
TGCATAAACTCTGGTTGCAAT
>21nt_Phas-35_11
AGTGTGTATATACAACTGGCA
>21nt_Phas-35_12
TGCATGTCTATTTTGTTAGAT
>21nt_Phas-35_13
CTAACAAAATAGACATGCATG
>21nt_Phas-35_14
CCAATTTGATAGAATGACCAT
>21nt_Phas-35_15
GGTCATTCTATCAAATTGGAT
>21nt_Phas-35_16
CTAGCATGTTATAATGAAGTG
>21nt_Phas-35_17
CTTCATTATAACATGCTAGAT
>21nt_Phas-35_18
TCAAATTTAGACAAAGAATGT
>21nt_Phas-35_19
AGATTGTACACTCCATGCAAT
>21nt_Phas-35_20
TGCATGGAGTGTACAATCTAC
>21nt_Phas-35_21
GTAGATGCATGCTCATAATCT
>21nt_Phas-35_22
ATTATGAGCATGCATCTACAT
>21nt_Phas-35_23
AGATAGACTGATTATGTTGGA
>21nt_Phas-35_24
CAACATAATCAGTCTATCTAG
>21nt_Phas-35_25
TCATTGTGTTCCATCAATCAA
>21nt_Phas-35_26
ATTAATGAAATTACGCATGCT
>21nt_Phas-35_27
CCATTTAGAAAATTGTGCAAG
>21nt_Phas-35_28
GCTATGTTGAAAGTTTGGGGG
>21nt_Phas-35_29
AGTTAATTATGTCTGTCCTAA
>21nt_Phas-35_30
AGGACAGACATAATTAACTCC
>21nt_Phas-35_31
ACCAGACAAGTAATGTTTCCA
>21nt_Phas-35_32
GAAACATTACTTGTCTGGTTT
>21nt_Phas-35_33
TCATTAAATGTTTCTGTCATG
>21nt_Phas-35_34
TGGTAAATCATTATGTTGTAC
>21nt_Phas-35_35
ATATCCATGTTCATTAGAAGT
>21nt_Phas-35_36
TTGGTTAGAAAAAGCAGGACA
>21nt_Phas-35_37
ACAAACCTGTCGTAATAAGAC
>21nt_Phas-36_1
GATTGTGTATAGGAATAGGAA
>21nt_Phas-36_2
ATTTAGGTGCTCCTGAAGCTT
>21nt_Phas-36_3
CTATTGTGTCAAATAACTGTA
>21nt_Phas-36_4
CCACTACTTACTGGTTTCTTA
>21nt_Phas-36_5
CCCACTCCTCCAAGGTTTTGA
>21nt_Phas-36_6
AAAACCTTGGAGGAGTGGGGA
>21nt_Phas-36_7
CCATTTGATGATAGCCATCTC
>21nt_Phas-36_8
TTGAGTTGGAGCCAGACTTGT
>21nt_Phas-36_9
AAGGTCGACGTCATGATAGCA
>21nt_Phas-36_10
CTATCATGACGTCGACCTTAC
>21nt_Phas-36_11
CCCTAGTTCATGGGAATGGGT
>21nt_Phas-36_12
CCATTCCCATGAACTAGGGTG
>21nt_Phas-36_13
TTAAGGATACTGAACCATCAC
>21nt_Phas-36_14
GAAGAAGCCAAGCATCCAGGT
>21nt_Phas-36_15
CTGGATGCTTGGCTTCTTCGC
>21nt_Phas-36_16
GTGTGCACAAGTTCAGATGAG
>21nt_Phas-36_17
CATCTGAACTTGTGCACACAC
>21nt_Phas-36_18
TTCATAACGTAACGAGGATCT
>21nt_Phas-36_19
TTTATTATTAAGCCTTAGGAA
>21nt_Phas-36_20
CTGCATATTCTAAGAGAACTA
>21nt_Phas-36_21
ATTCATGTAGAGGACCTCTTT
>21nt_Phas-36_22
CAATGCATTGTCCAAATGAAT
>21nt_Phas-36_23
TCATTTGGACAATGCATTGTG
>21nt_Phas-36_24
TGATTGTTTGGACGAGAGATA
>21nt_Phas-37_1
CTACTCTGTCAGATGGAAGTT
>21nt_Phas-37_2
TGATACAAGTAAGCAGTGGGC
>21nt_Phas-37_3
CAGTGGCACCAAATCAGACAA
>21nt_Phas-37_4
CTACCGAGAGAGAGAGAGTTT
>21nt_Phas-37_5
CCATTTCGGAATCTCCGAGAA
>21nt_Phas-37_6
CCAAACTGAAGGATAGCATTC
>21nt_Phas-37_7
ATGCCAGACTCACTCGGGTTT
>21nt_Phas-37_8
CACCGTCCGCTCTCCCCACAA
>21nt_Phas-37_9
CATACCCGGCCTGCCAAGCTC
>21nt_Phas-37_10
TATCGATACGGCGGAATCTGG
>21nt_Phas-37_11
ATACAGGCTAGATCTTACTTA
>21nt_Phas-37_12
AAGACACGACCTGTATGAGCG
>21nt_Phas-38_1
CAGCGGAGGATTACCATGCAT
>21nt_Phas-38_2
CGAGTCTATAGGGATAAGTAT
>21nt_Phas-38_3
ACTTATCCCTATAGACTCGAT
>21nt_Phas-38_4
TGACCATGCTTGTTAGAACAT
>21nt_Phas-38_5
CATGGCAGCACAAGGTAACAT
>21nt_Phas-38_6
CGAATTAGATAATTGAGGCTG
>21nt_Phas-38_7
ATGATAGTCAGGGAAGATGAT
>21nt_Phas-38_8
CATCTTCCCTGACTATCATGT
>21nt_Phas-38_9
CAGGGCCATAGATTATGCATG
>21nt_Phas-38_10
TGCATAATCTATGGCCCTGAT
>21nt_Phas-38_11
AGTGTGTATGTGCAGCTGGCT
>21nt_Phas-38_12
CCAGCTGCACATACACACTCA
>21nt_Phas-38_13
TTGCATGCCTGTTTTGTTTGA
>21nt_Phas-38_14
TTCCTTACAAGATGCTAGATG
>21nt_Phas-38_15
CAAGAGTAAATTTCTAACTAT
>21nt_Phas-38_16
CACATTCTTTTTCTGAATTTG
>21nt_Phas-38_17
AATTCAGAAAAAGAATGTGCA
>21nt_Phas-38_18
CTGGAGTGTACCATCCACTCA
>21nt_Phas-38_19
TTTAGATGGATTGATTACGTT
>21nt_Phas-38_20
ATGCAATATTTAATTTGATTG
>21nt_Phas-38_21
TTGCACATCAAGATTGTCGAC
>21nt_Phas-38_22
TAGATTGAAGTTTGGTGGATT
>21nt_Phas-38_23
TAATTATGTCGGTCCCAAACC
>21nt_Phas-38_24
CATGTAAATTAAGTTCAGGCT
>21nt_Phas-38_25
CACGAGTTCAGTTTGCACGTT
>21nt_Phas-39_1
GCGTCAGGAATGCTCTTGTTA
>21nt_Phas-39_2
ACAAGAGCATTCCTGACGCCT
>21nt_Phas-39_3
CAGTAGAGGATCGCCGGCCAT
>21nt_Phas-39_4
GGCCGGCGATCCTCTACTGTA
>21nt_Phas-39_5
TGAGCCTATGGGGATGAGGAT
>21nt_Phas-39_6
CCTCATCCCCATAGGCTCAAT
>21nt_Phas-39_7
TGCTCTTACTTGTCGGAGCAT
>21nt_Phas-39_8
ATTGCTATGCACTATCATGCG
>21nt_Phas-39_9
CATGATAGTGCATAGCAATAT
>21nt_Phas-39_10
CATCATTCATCTAAAATGATA
>21nt_Phas-39_11
AAATCTGTCTTAACTATCTTA
>21nt_Phas-39_12
ATACACGAGCTCTCGCTCTGA
>21nt_Phas-39_13
GTGCGTTCGAGCTGCCTGGTG
>21nt_Phas-39_14
CCAGGCAGCTCGAACGCACTC
>21nt_Phas-39_15
AATATGGTACCCTCTAGCATC
>21nt_Phas-39_16
TGCTAGAGGGTACCATATTTG
>21nt_Phas-39_17
TTGTAACAAATTAAAGTGGTT
>21nt_Phas-39_18
TTCTTTGTCTGAATTTGAGTG
>21nt_Phas-39_19
TTAATTTGATTGGTGGAACAC
>21nt_Phas-40_1
TTGTTCCGTCGAGTGGAAGTA
>21nt_Phas-40_2
CACTTGTCTCTGATTTGGCAT
>21nt_Phas-40_3
AGAACATTCAAGGAGCAGTGA
>21nt_Phas-40_4
TCATCACAGGCTAGCAATCTT
>21nt_Phas-40_5
TGCAAACACACCCTACTGCTG
>21nt_Phas-40_6
CTAGCCTCCTTGCCTCCTTGA
>21nt_Phas-41_1
ATGTAGGTGCTCCTGTTGCTT
>21nt_Phas-41_2
CTATACCGTCGGGTGGAAGTA
>21nt_Phas-41_3
CTTCCACCCGACGGTATAGCT
>21nt_Phas-41_4
GAATTCCACGCTTCTATCTTA
>21nt_Phas-41_5
CATTGGACTTTGATTTGGCAT
>21nt_Phas-41_6
GCCACTTCTCGGTGTTTGCTT
>21nt_Phas-41_7
GCAAACACCGAGAAGTGGCGA
>21nt_Phas-41_8
TGCAACCGATGTCATTGGTTC
>21nt_Phas-41_9
TCATTGGGCGAATATAATTTG
>21nt_Phas-41_10
CTATTGTAGGTTTCTTCTCTT
>21nt_Phas-41_11
CTCTGACAGATGCTTTGTTGG
>21nt_Phas-41_12
AACAAAGCATCTGTCAGAGAA
>21nt_Phas-41_13
CTTGTTTGACATTTGTAGCAG
>21nt_Phas-41_14
ATACTTTGCTGCTACGTTTGC
>21nt_Phas-41_15
AAACGTAGCAGCAAAGTATCT
>21nt_Phas-41_16
GCCTCTCGTCTTCATGGATAC
>21nt_Phas-41_17
ATCCATGAAGACGAGAGGCGC
>21nt_Phas-41_18
TTGGTTGTTGTTCTTTGATGG
>21nt_Phas-41_19
TAGATGCTTTGCGCCTTGTTG
>21nt_Phas-41_20
CTTTGCCGTAGAGGTCGCTCT
>21nt_Phas-41_21
AGTCTTCTCTATATATTGGAT
>21nt_Phas-41_22
CCAATATATAGAGAAGACTAG
>21nt_Phas-41_23
TCTATGGATGTTTTGCCACCA
>21nt_Phas-41_24
CCGTTTTAATGCTCTATAGGC
>21nt_Phas-41_25
CTATAGAGCATTAAAACGGTG
>21nt_Phas-41_26
TACTACTGCATTGATCTCTAT
>21nt_Phas-41_27
AGAGATCAATGCAGTAGTAGC
>21nt_Phas-41_28
TTTTTTGGTCATGGGTTCAGA
>21nt_Phas-41_29
TGAACCCATGACCAAAAAAAT
>21nt_Phas-41_30
TTGTTGAGATGTTAAGACCGC
>21nt_Phas-41_31
CCCTACTCAAGCCTTGTTCGG
>21nt_Phas-41_32
GAACAAGGCTTGAGTAGGGAG
>21nt_Phas-41_33
TCCATATAGATTGAATGATAT
>21nt_Phas-41_34
TCAATGTGTTTTGGGATTGAT
>21nt_Phas-41_35
AAAGGTACATAACTCTCGCAA
>21nt_Phas-41_36
AATAAGAGAATGTAGAGTTTC
>21nt_Phas-41_37
TACTATGAGGCACGTTTTTTC
>21nt_Phas-41_38
ATGGACAACGTGTGGATGCTT
>21nt_Phas-44_1
CTCTTCCTGAACTCATGGCTA
>21nt_Phas-44_2
CAGTAGGAGGGCATCTCACTC
>21nt_Phas-44_3
TATCTATTTCTCCACCACATG
>21nt_Phas-44_4
GAGAGAGAATTGTGGCCTGGG
>21nt_Phas-44_5
CAGGCCACAATTCTCTCTCTG
>21nt_Phas-44_6
TCATCGCGATCTTCATTGTCC
>21nt_Phas-44_7
CCACAAACTCCACTAGTGCCC
>21nt_Phas-44_8
AATATGAGGTCTGTTAAGGTT
>21nt_Phas-44_9
AATTACCCCTTCCCCTTGGCA
>21nt_Phas-44_10
CCAATCATCTTTAATGTGGCT
>21nt_Phas-45_1
ATAGACGAATTCCCAATGCCT
>21nt_Phas-45_2
TGGATTAATGTACTAAATTGG
>21nt_Phas-45_3
TAGCCCAAGAGTTTAGTACCA
>21nt_Phas-45_4
CAAGTCATGACTGACAGCAGG
>21nt_Phas-45_5
TGCTGTCAGTCATGACTTGTG
>21nt_Phas-45_6
ATGGGTGCAGTGCGAGGAGAG
>21nt_Phas-45_7
CTCCTCGCACTGCACCCATCC
>21nt_Phas-45_8
TGTAACCAAGAGAGATCCCCT
>21nt_Phas-45_9
TTGGGATGACAATGCATGTGG
>21nt_Phas-45_10
TAGGAGATAGGGGCCTGGGAC
>21nt_Phas-45_11
AGAGAAATCTCGATGACTCCG
>21nt_Phas-45_12
GAGTTAGTCAGAGGCGGACGC
>21nt_Phas-45_13
GTCCGCCTCTGACTAACTCCA
>21nt_Phas-45_14
CCTGTGGTGCGTGTGTACTGC
>21nt_Phas-45_15
ATACATGCTCCATACAGACGC
>21nt_Phas-45_16
CCTTTTTTGAACTGGGGTCAA
>21nt_Phas-45_17
CCAGTGACGGACCCAGGATTT
>21nt_Phas-45_18
TTAGTGGAACCTTCGTGAACC
>21nt_Phas-45_19
TTCACGAAGGTTCCACTAACT
>21nt_Phas-45_20
AGATCTTTAAGAGAAATGGGG
>21nt_Phas-45_21
AAGAGATGCCGAGATGTGCTT
>21nt_Phas-45_22
GCACATCTCGGCATCTCTTGG
>21nt_Phas-45_23
CCAATTCCACAGTAAGCGCTT
>21nt_Phas-45_24
GAATGTAGAAAATTAACACCT
>21nt_Phas-45_25
TTGGTGATCACAGACGAATGC
>21nt_Phas-45_26
TTTTCTGGTCTACTAACAAGC
>21nt_Phas-46_1
CCTAGATTTCTAACACCCCGT
>21nt_Phas-46_2
GAAATACCCTAGCAGATTTGT
>21nt_Phas-46_3
AAATCTGCTAGGGTATTTCTG
>21nt_Phas-46_4
TCTGCCACTGCTGCGAGTCAC
>21nt_Phas-46_5
CATACATGAAAGTACATGCTG
>21nt_Phas-46_6
CTATAGTTTCTGCTATGATCA
>21nt_Phas-46_7
TCTCTCAATCTGTTTAGTTCA
>21nt_Phas-46_8
AAATTGTACAATGTAGAAGGG
>21nt_Phas-46_9
CTTCTACATTGTACAATTTAG
>21nt_Phas-46_10
TCCATGCTCTGCTCAAAGCAC
>21nt_Phas-46_11
TGATGGATTCATTCACACGAC
>21nt_Phas-46_12
TCGACATCGCGGGTTTTCGAA
>21nt_Phas-46_13
CGAAAACCCGCGATGTCGAGT
>21nt_Phas-46_14
TTATGAGCCAGCACTATACTT
>21nt_Phas-46_15
CCGCCTCTTCTCGTAGGACAT
>21nt_Phas-46_16
TGACCGGAGAATTGTCTTCTA
>21nt_Phas-46_17
TCTACTTCTTGGTGAAGCCGT
>21nt_Phas-46_18
TTTAGAGAAACATGCTATTCA
>21nt_Phas-46_19
ATACCACCCAGTCTCTCAGTT
>21nt_Phas-46_20
CTGAGAGACTGGGTGGTATAT
>21nt_Phas-46_21
CTTGCCCACCTAGTCTTGATT
>21nt_Phas-46_22
TCAAGACTAGGTGGGCAAGCT
>21nt_Phas-46_23
TATATTTAAGGCAGAGGCGAA
>21nt_Phas-46_24
AGTGAACTCTGGCTGATGTTG
>21nt_Phas-46_25
ACATCAGCCAGAGTTCACTAA
>21nt_Phas-46_26
ACATCAAGAATTTTTTGGACA
>21nt_Phas-46_27
CTCATGCCTACTGCTCCTTTT
>21nt_Phas-46_28
CTTTAATCCCACTGCGATTGT
>21nt_Phas-47_1
TTTACATTGTTACTTAGGAAG
>21nt_Phas-47_2
TCTCTATCGTACATTACTCTA
>21nt_Phas-47_3
CGAGTCAATTATGTGATGTAT
>21nt_Phas-47_4
TGAGATAAATAAAAGGTGTGG
>21nt_Phas-47_5
TAATTAAAGAAAGAAGATAGT
>21nt_Phas-47_6
TAATGAGTTCATTCCCACGAG
>21nt_Phas-47_7
TCGATATTGTCGGTTTTCGAA
>21nt_Phas-47_8
CTATCTGCATCGACTATACTT
>21nt_Phas-47_9
GTTTGTAGTGCTGGCTCTTTA
>21nt_Phas-47_10
AAGAGCCAGCACTACAAACAA
>21nt_Phas-47_11
TCTTCTTCTTAGTGGACAGTA
>21nt_Phas-47_12
TACTTCTTGGTGAAGCTATTG
>21nt_Phas-47_13
TTAGAGAAACATGTTATTCGT
>21nt_Phas-47_14
TATATCATCTAGTCTCTCATT
>21nt_Phas-47_15
TGAGAGACTAGATGATATATT
>21nt_Phas-47_16
TATTCACAATCCAGTTTGCAG
>21nt_Phas-47_17
CTTGCCCACCTAGTCTTGATC
>21nt_Phas-47_18
TCAAGACTAGGTGGGCAAGCT
>21nt_Phas-47_19
TATATTTAGGGTACAGGCTGA
>21nt_Phas-47_20
ATTGAACTCTAGTTGATGTTG
>21nt_Phas-47_21
ACATCAACTAGAGTTCAATGG
>21nt_Phas-48_1
TGTCAGTTTTCGTGGGACCCC
>21nt_Phas-48_2
TTTGAGGTAGTGAGTTTTATT
>21nt_Phas-48_3
ATGGATTACTTTTTTTAACAA
>21nt_Phas-48_4
GAGTCCAATGTATGGAGCCAA
>21nt_Phas-48_5
GGGTGGAGGATAACAGTGCGA
>21nt_Phas-48_6
GCACTGTTATCCTCCACCCAA
>21nt_Phas-48_7
CAGCTGTACGCCGCAACACAT
>21nt_Phas-48_8
TTATTCATTCACTAGGTCACT
>21nt_Phas-48_9
CTTGAGTAGGAAAGCTGCTTC
>21nt_Phas-48_10
AGCAGCTTTCCTACTCAAGAG
>21nt_Phas-48_11
CGCATGTCCGTCTTGTGACTA
>21nt_Phas-48_12
GTCACAAGACGGACATGCGGA
>21nt_Phas-48_13
TGTAGGACGTGCAAATAGACG
>21nt_Phas-48_14
TCTATTTGCACGTCCTACATG
>21nt_Phas-48_15
TGTTTAGCACAATGACTTTCG
>21nt_Phas-48_16
CAATGCTCTAGGATGTGATAC
>21nt_Phas-48_17
ATCACATCCTAGAGCATTGTG
>21nt_Phas-48_18
TATATATTGTTGTAGAATTGT
>21nt_Phas-48_19
AGATTCACCAAGAACGCCTCT
>21nt_Phas-48_20
AGGCGTTCTTGGTGAATCTAG
>21nt_Phas-48_21
CTAGCTAGTTGCATTTGCCAT
>21nt_Phas-48_22
GTGTGACGGAACTTTGGACTT
>21nt_Phas-48_23
GTCCAAAGTTCCGTCACACAT
>21nt_Phas-49_1
AAAAAAGGGCTTTGGACATCA
>21nt_Phas-49_2
TTTGCTTGATAAGTCCATGTA
>21nt_Phas-49_3
GTGTGGCTTAAGTACTGTTCC
>21nt_Phas-49_4
GTTGCATTGTTACATTCTCCC
>21nt_Phas-49_5
CTCCTGAAGTTAGTGTGACGA
>21nt_Phas-49_6
TGCTAGTATGTATGGGATAGT
>21nt_Phas-49_7
TATCCCATACATACTAGCATC
>21nt_Phas-49_8
CTTATATAGCCATAGTTTCCA
>21nt_Phas-49_9
GAAACTATGGCTATATAAGAC
>21nt_Phas-49_10
TATAAGTTTGAAAGTAATGGT
>21nt_Phas-49_11
TATGAGTTGTGTTCTATTCAC
>21nt_Phas-49_12
AATTGTTAATGGCCTAAGAGA
>21nt_Phas-49_13
CACGGCAGCGATCATCATCAA
>21nt_Phas-49_14
GATGATGATCGCTGCCGTGAT
>21nt_Phas-49_15
TCGACTGGCAACGACCATGAT
>21nt_Phas-49_16
CACGACTACAAGTCTGTGCAG
>21nt_Phas-49_17
GCACAGACTTGTAGTCGTGAT
>21nt_Phas-49_18
GTGGTTCTTTACCTGCTTGCA
>21nt_Phas-49_19
CAAGCAGGTAAAGAACCACCT
>21nt_Phas-49_20
GGAACACAGGTGCTCCTCTTG
>21nt_Phas-49_21
ACACGTCTCCGTCCCTGTCTC
>21nt_Phas-49_22
GACAGGGACGGAGACGTGTTT
>21nt_Phas-49_23
CTGCTTCTCTCAGTGAACCCT
>21nt_Phas-49_24
GGTTCACTGAGAGAAGCAGGA
>21nt_Phas-49_25
ATTCTCGTTAATCCACTCATT
>21nt_Phas-49_26
TGAGTGGATTAACGAGAATAG
>21nt_Phas-49_27
CTTTACCATGGTGACAAGCAA
>21nt_Phas-49_28
CCAGTACCGGTTTCCATGGTT
>21nt_Phas-49_29
CCATGGAAACCGGTACTGGTT
>21nt_Phas-49_30
GCGCGTGGCGTGAGTCCCTAG
>21nt_Phas-49_31
AGGGACTCACGCCACGCGCAA
>21nt_Phas-49_32
CTTGTCGGCACAAGCAGCAAC
>21nt_Phas-49_33
CTGATAGTCATACTTCACGTC
>21nt_Phas-49_34
CGTGAAGTATGACTATCAGGT
>21nt_Phas-49_35
GCACCCTCCCATGGCAGCCAT
>21nt_Phas-49_36
CTGCATGCCGCGTTGGAAGGC
>21nt_Phas-49_37
CTTCCAACGCGGCATGCAGCT
>21nt_Phas-49_38
CAACAATCCTTGTCCTCAGAA
>21nt_Phas-49_39
CTGAGGACAAGGATTGTTGGC
>21nt_Phas-49_40
TGGAAGGCCGAGATGGGTCGG
>21nt_Phas-49_41
GACCCATCTCGGCCTTCCATT
>21nt_Phas-49_42
TATCGCTCCATGTCACGCACC
>21nt_Phas-49_43
AAAGCAACTATCCTGATGCCT
>21nt_Phas-50_1
ATAGAACCGAGACAAAATTGG
>21nt_Phas-50_2
AATTTTGTCTCGGTTCTATGT
>21nt_Phas-50_3
ATTATTTTCTTTATGCTATGT
>21nt_Phas-50_4
TGGTTCTCGTTCTTATAGTAC
>21nt_Phas-50_5
GTGTGCTCGACGGTGTCATCA
>21nt_Phas-50_6
ATGACACCGTCGAGCACACGT
>21nt_Phas-50_7
TTGCGTATGTCGGATTGATTG
>21nt_Phas-50_8
CTGCCCAACGTACTGGATCAC
>21nt_Phas-50_9
TCGGAACAGCAACAGTCATTC
>21nt_Phas-50_10
ATGACTGTTGCTGTTCCGAGT
>21nt_Phas-50_11
ACGTGCCCGGGAAATACTGAA
>21nt_Phas-51_1
TAAAAAGTCTGAGTTGTAGCT
>21nt_Phas-51_2
GTATCAAGAAATCATCAACAT
>21nt_Phas-51_3
GTTGATGATTTCTTGATACAT
>21nt_Phas-51_4
CAAGATTCTCTCAGCTGTTGT
>21nt_Phas-51_5
AACAGCTGAGAGAATCTTGAT
>21nt_Phas-51_6
TGGACTTGGCACGTCTACGGC
>21nt_Phas-51_7
CGTAGACGTGCCAAGTCCAAC
>21nt_Phas-51_8
CAAGAAGCTGCATTCTGGTGC
>21nt_Phas-51_9
CTAGGAAACCCACCGCATGGA
>21nt_Phas-51_10
CATGCGGTGGGTTTCCTAGGC
>21nt_Phas-51_11
TTCCGAGGAGACAATCTGCTG
>21nt_Phas-51_12
GAAGAGAGATGCATTCTAGTT
>21nt_Phas-51_13
CTAGAATGCATCTCTCTTCCA
>21nt_Phas-51_14
TTGTTACATCACAGTTGCTCT
>21nt_Phas-51_15
CTAATCATCATAGTAGCCTGG
>21nt_Phas-51_16
GTTTGTACCATGTGCTAGCTC
>21nt_Phas-51_17
CTAGTTAAACTGCTCTGTCAG
>21nt_Phas-51_18
GACAGAGCAGTTTAACTAGGA
>21nt_Phas-51_19
CTTGTCACTACAAGAAACTGA
>21nt_Phas-51_20
AGTTTCTTGTAGTGACAAGCT
>21nt_Phas-51_21
CGACGTTCTTAATATAACCCA
>21nt_Phas-51_22
TTTTAGCTAAGACCCACGAAC
>21nt_Phas-51_23
AGTTAAGTTCGTCGGGCATGT
>21nt_Phas-51_24
GTACACCGTCGAACTTAATCA
>21nt_Phas-51_25
ATTAAGTTCGACGGTGTACAC
>21nt_Phas-53_1
TAAAAAGTCTGAGTTGTAGCT
>21nt_Phas-53_2
GTATCAAGAAATCATCAACAT
>21nt_Phas-53_3
GTTGATGATTTCTTGATACAT
>21nt_Phas-53_4
CAAGATTCTCTCAGCTGTTGT
>21nt_Phas-53_5
AACAGCTGAGAGAATCTTGAT
>21nt_Phas-53_6
TGGACTTGGCACGTCTACGGC
>21nt_Phas-53_7
CGTAGACGTGCCAAGTCCAAC
>21nt_Phas-53_8
CAAGAAGCTGCATTCTGGTGC
>21nt_Phas-53_9
CTAGGAAACCCACCGCATGGA
>21nt_Phas-53_10
CATGCGGTGGGTTTCCTAGGC
>21nt_Phas-53_11
TTCTGAGGAGACAATCTGCTG
>21nt_Phas-53_12
GAAGAGAGATGCATTCTAGTT
>21nt_Phas-53_13
CTAGAATGCATCTCTCTTCCA
>21nt_Phas-53_14
TTGTTACATCACAGTTGCTCT
>21nt_Phas-53_15
CTAATCATCATAGTAGCCTGG
>21nt_Phas-53_16
GTTTGTACCATGTGCTAGCTC
>21nt_Phas-53_17
CTAGTTAAACTGCTCTGTCAG
>21nt_Phas-53_18
GACAGAGCAGTTTAACTAGGA
>21nt_Phas-53_19
CTTGTTTCTCATGACAAACAC
>21nt_Phas-53_20
AAAGCTTCCTCCTCCTCCATT
>21nt_Phas-53_21
TGGAGGAGGAGGAAGCTTTGT
>21nt_Phas-53_22
TTGGAACATTTTGTATTGATT
>21nt_Phas-53_23
CTCTAGACATGTCATTGGCAA
>21nt_Phas-53_24
ATCACGCGCTGATGAGTTTCC
>21nt_Phas-53_25
TTTTTATTCTGAAGAAGGTGG
>21nt_Phas-53_26
CATTCTGGCGGGCTCTACTTT
>21nt_Phas-53_27
TGCTCGACAATTGGGTCGCCT
>21nt_Phas-54_1
ATGTATGAATTAGGATTCTAG
>21nt_Phas-54_2
TGTTGTTTTGGATCGGATCCT
>21nt_Phas-54_3
TTTTGAGCCTCAAAAGATGGG
>21nt_Phas-54_4
ATTCAATCTGTAATATAGTCT
>21nt_Phas-54_5
ATCAATTGGAGCAAGAACTAT
>21nt_Phas-54_6
ATAGTTTGATAAGTTTGCACC
>21nt_Phas-54_7
AAACACTTCACCCCATCTTCC
>21nt_Phas-54_8
AAGATGGGGTGAAGTGTTTAG
>21nt_Phas-54_9
GCCTTTTGTGTATAGTTGGTG
>21nt_Phas-54_10
CCAACTATACACAAAAGGCGG
>21nt_Phas-54_11
TCCAAGGAGATGTGCCATGGT
>21nt_Phas-54_12
CTGCATGAACAGCACCAGCAC
>21nt_Phas-54_13
TCGGTAGGGGATTGCGCACTG
>21nt_Phas-54_14
GCTTAACTTCGTTGAAGGCTC
>21nt_Phas-55_1
TACAATTAGATGATTTGGACT
>21nt_Phas-55_2
TAAAGATCCAAGGACACAACT
>21nt_Phas-55_3
TTGTGTCCTTGGATCTTTAAG
>21nt_Phas-55_4
TTCCGCAACTATGACACACCA
>21nt_Phas-55_5
TATGAACCTGATAGCTGACGA
>21nt_Phas-56_1
CGAGATCAGTGGCTTATTCAA
>21nt_Phas-56_2
TCTAATCATCGTGGCATTCAA
>21nt_Phas-56_3
GACCAACTTTGAGTCTTGCTG
>21nt_Phas-56_4
TTTGGCAGGCAAGGCACCACG
>21nt_Phas-56_5
CTAGTACCCTACACACACCCG
>21nt_Phas-56_6
TCGTTCCCTACCTTTTGACTC
>21nt_Phas-56_7
TTGAAAGCTAGGACCCATTAT
>21nt_Phas-56_8
CGGACGTGACTCGCGAGATGT
>21nt_Phas-56_9
ACAAAATTGACAGTCCAACAC
>21nt_Phas-56_10
CATAGGACGAACGATACACTC
>21nt_Phas-56_11
CCATCCCAATAACCTACAGGA
>21nt_Phas-56_12
AGGGATGTTGCGCTAACACTC
>21nt_Phas-56_13
CAGAAAGCAGGGTCGTATCTA
>21nt_Phas-56_14
GCTAGCTGATTTCTGATGCCT
>21nt_Phas-57_1
TATTTGTGTCTGGTGGTAACT
>21nt_Phas-57_2
TCGTGTACGTACATAGCTACT
>21nt_Phas-57_3
AATGTATGCTATGTTGTTTAG
>21nt_Phas-57_4
CACACTAACTGCAACACGCCT
>21nt_Phas-57_5
ATGGATCGATCGTAATCTGAT
>21nt_Phas-57_6
TTTTCACAAAATGATAAAATG
>21nt_Phas-57_7
AATTGTAACTAGGGGTGGTAA
>21nt_Phas-57_8
GGCTGGTAGAGTGGTGCTTGT
>21nt_Phas-57_9
TGGTTTGACACACACATGCAT
>21nt_Phas-57_10
ACAATCAAAACAGAGAATGAT
>21nt_Phas-57_11
TCACATTTTAACTGCTGCATG
>21nt_Phas-57_12
TGTAGCACGCGCAACCATGCA
>21nt_Phas-57_13
TATGCCCACATGTGTTTCAAA
>21nt_Phas-57_14
TGAAACACATGTGGGCATACT
>21nt_Phas-57_15
ATATTGGATGGACACAAACAT
>21nt_Phas-57_16
CATAATCTGGTCACTTGTACC
>21nt_Phas-57_17
TACAAGTGACCAGATTATGAT
>21nt_Phas-57_18
TTCATAGCATGTTAATCGTGG
>21nt_Phas-57_19
TACTTGCATAATCTTTATTTC
>21nt_Phas-57_20
CAGTATATAAAATAGCATCAG
>21nt_Phas-57_21
ATTTAGCAGAAGATGTATCCT
>21nt_Phas-57_22
TCAAGTCTAGTTTTCTTTGGT
>21nt_Phas-57_23
AACAATTTATTCCTTTGCCAC
>21nt_Phas-57_24
ATTGAGATGATCTCTTCCCCT
>21nt_Phas-57_25
TGCATGAGCCTCGAAAACCAT
>21nt_Phas-57_26
CATCTACGTGTGTGTGTCTTA
>21nt_Phas-57_27
AGACACACACACGTAGATGCA
>21nt_Phas-57_28
AGGCATTCACTGCTATAGCTA
>21nt_Phas-57_29
GAACCTAAAATCTATTACTGG
>21nt_Phas-57_30
AGTAATAGATTTTAGGTTCAT
>21nt_Phas-59_1
TGCAAGCACCACTCTACCAGC
>21nt_Phas-59_2
TTTGACTAACACATGCATGGC
>21nt_Phas-59_3
TTCATATTTTAACTGCTGCAT
>21nt_Phas-59_4
GTATGCCCACATGTGTTTGGA
>21nt_Phas-59_5
CAAACACATGTGGGCATACTT
>21nt_Phas-59_6
TCTGAATCTGGTCACTTGTAC
>21nt_Phas-59_7
CACGATTAACATGCAACGGAG
>21nt_Phas-59_8
CCGTTGCATGTTAATCGTGGT
>21nt_Phas-59_9
AGGCTATTTTATATACTCTTT
>21nt_Phas-59_10
ATTAGAAGAAGATGCATCCTG
>21nt_Phas-59_11
ATCAAGTCTAGCTTTCTTCGG
>21nt_Phas-59_12
GAAGAAAGCTAGACTTGATTA
>21nt_Phas-59_13
TCGCAAAGGAATAAATTGTTA
>21nt_Phas-59_14
TGAGATGATCTCTTCCCCCTA
>21nt_Phas-59_15
ATGGTTTTCGAGGCTCATGGA
>21nt_Phas-59_16
CATGAGCCTCGAAAACCATAT
>21nt_Phas-59_17
TGCATCTACGTGTGTGTTTTA
>21nt_Phas-59_18
AAACACACACGTAGATGCATC
>21nt_Phas-59_19
TGACATTCACTGCTATAGCTA
>21nt_Phas-59_20
GAACCTAAAATCTATTACTGG
>21nt_Phas-59_21
AGTAATAGATTTTAGGTTCAT
>21nt_Phas-59_22
TTTTGTGGTTACTCGCCGTCC
>21nt_Phas-60_1
TTTGGACTAAAAATTATTTAG
>21nt_Phas-60_2
TGTCCTATCGTTTTGTCATTT
>21nt_Phas-60_3
TACGGGTGGTAATGTATCGTG
>21nt_Phas-60_4
CAAAACAATCAAAACAGAGTA
>21nt_Phas-60_5
CTCTGTTTTGATTGTTTTGAT
>21nt_Phas-60_6
TGATTCACATTTTAACTGTTG
>21nt_Phas-60_7
TTGTGTCCATCCAATATTTCA
>21nt_Phas-60_8
ATCAGAATCTGGTCACTTGTA
>21nt_Phas-60_9
CAAGTGACCAGATTCTGATAT
>21nt_Phas-60_10
CCACGATTAACATGCTATGGA
>21nt_Phas-60_11
CATAGCATGTTAATCGTGGTA
>21nt_Phas-60_12
CTTGAATATTCTTTGTTCCTC
>21nt_Phas-60_13
TTAGCAGAAGATGCATCCTGA
>21nt_Phas-60_14
AATCAAGTTCAGCTTTCTTCA
>21nt_Phas-60_15
AAGAAAGCTGAACTTGATTAA
>21nt_Phas-60_16
CAATTAATTCCTTTGTGACTG
>21nt_Phas-60_17
TTAGATTATCTCTTTCCCCAA
>21nt_Phas-60_18
ATGATTTTTGAGGCTCATGCA
>21nt_Phas-60_19
TGCATCTACGTGCGTGTCTTA
>21nt_Phas-60_20
AGGCATTCACTGCCATAGCTA
>21nt_Phas-60_21
GAACCTAAAATCTATTACTGG
>21nt_Phas-60_22
AGTAATAGATTTTAGGTTCAT
>21nt_Phas-63_1
CCATGCTCAGATGTCGAGTCC
>21nt_Phas-63_2
ACTCGACATCTGAGCATGGAT
>21nt_Phas-63_3
GTGAACTTATTCAAGACCTAG
>21nt_Phas-63_4
AGGTCTTGAATAAGTTCACGG
>21nt_Phas-63_5
CAAACGTGCTATATATAGAGA
>21nt_Phas-64_1
AATTTCAGCCAAAAAAATGTA
>21nt_Phas-64_2
CGCGAGCGCAGGTCAACTCAT
>21nt_Phas-64_3
GAGTTGACCTGCGCTCGCGGG
>21nt_Phas-64_4
TTTTTGGGAGGAAAACAGGAT
>21nt_Phas-64_5
ACCGAACGCTCCTACAACCCT
>21nt_Phas-64_6
GGTTGTAGGAGCGTTCGGTCC
>21nt_Phas-64_7
GCTGGGACGGTCTGAGACTGG
>21nt_Phas-64_8
AGTCTCAGACCGTCCCAGCTC
>21nt_Phas-64_9
GCATTAGGAAGCTGTAGGCCC
>21nt_Phas-65_1
GCTCAGCTCAAGGATTTTCTT
>21nt_Phas-65_2
TTCAAGCTCAGAGGTAGAGAT
>21nt_Phas-65_3
TGAGCTTATGCTGGATGCACT
>21nt_Phas-65_4
TTCCTTCTCTTGGTATGAACT
>21nt_Phas-65_5
AATTGCCTTATCTGAAACGAG
>21nt_Phas-65_6
TGACAGTGCATGCTCATATTC
>21nt_Phas-65_7
TGCCTCCTGTGGATCCTCTTG
>21nt_Phas-65_8
AGAGGATCCACAGGAGGCAGA
>21nt_Phas-65_9
TGTATCCTCTTGCAAAATGGA
>21nt_Phas-66_1
GATTGTGTCGAGTGAAAAGGC
>21nt_Phas-66_2
CTTTTCACTCGACACAATCCG
>21nt_Phas-66_3
CAGGCTCCTCTCCACCTCCGC
>21nt_Phas-66_4
GGACTTCAGGAAGGCGGCTGA
>21nt_Phas-66_5
CATGTCCACCCGATAAGCCTC
>21nt_Phas-66_6
AATCTCCGCCTTCTCGGCACC
>21nt_Phas-66_7
CAATGACTCTACTCTGGCCTC
>21nt_Phas-66_8
CAGTTCCCTCTTGTCAACCAT
>21nt_Phas-66_9
CTTTGCCGCCACCTCAGCCTG
>21nt_Phas-70_1
ATACGAGCCCCCATCCAACCC
>21nt_Phas-70_2
TTTCGCACTAGAACACGGAGT
>21nt_Phas-70_3
CTTCGATGGAGTGGTGAGCTA
>21nt_Phas-70_4
TCAACTTCTATCCATTGTCTT
>21nt_Phas-70_5
ACGACATTCATTCTCAAGAGA
>21nt_Phas-70_6
TCTTGAGAATGAATGTCGTGT
>21nt_Phas-70_7
AATTTTACACACTCGTACACC
>21nt_Phas-70_8
TCGTACACCACCCGTGCGACG
>21nt_Phas-70_9
TGTACGAGTGTGTAAAATTTC
>21nt_Phas-70_10
TCGCACGGGTGGTGTACGAGT
>21nt_Phas-70_11
CCCGCAAACATCGTCGTCGTC
>21nt_Phas-70_12
TTGCGGGCGTCGCACGGGTGG
>21nt_Phas-70_13
ATCGTCGTCGTCTGCTTCTGA
>21nt_Phas-70_14
CGACGACGATGTTTGCGGGCG
>21nt_Phas-70_15
TGCTTCTGATCATGGATGTGT
>21nt_Phas-70_16
AGAAGCAGACGACGACGATGT
>21nt_Phas-70_17
TCATGGATGTGTATCCTAACC
>21nt_Phas-70_18
ACATCCATGATCAGAAGCAGA
>21nt_Phas-70_19
TTAGGATACACATCCATGATC
>21nt_Phas-70_20
TGGATGGCTCGGAGCTCAAAT
>21nt_Phas-70_21
GAGCCATCCAGGTTAGGATAC
>21nt_Phas-70_22
TTGAGCTCCGAGCCATCCAGG
>21nt_Phas-70_23
ACATCGTGGGCTATCCTAGCT
>21nt_Phas-70_24
CCCACGATGTATTTGAGCTCC
>21nt_Phas-70_25
ATCCTAGCTAACGAGCTTCCT
>21nt_Phas-70_26
CTAGGATAGCCCACGATGTAT
>21nt_Phas-70_27
AACGAGCTTCCTAGAGAAGAA
>21nt_Phas-70_28
GAAGCTCGTTAGCTAGGATAG
>21nt_Phas-70_29
AGAGAAGAAATTTTCTAGGAT
>21nt_Phas-70_30
CTTCTCTAGGAAGCTCGTTAG
>21nt_Phas-70_31
ATTTTCTAGGATGAGATGAGA
>21nt_Phas-70_32
GAGATGAGACTAGCTCGTTGG
>21nt_Phas-70_33
TCATCTCATCCTAGAAAATTT
>21nt_Phas-70_34
CTAGCTCGTTGGTGAACCCAG
>21nt_Phas-70_35
TGAACCCAGGAGTAGCGAAGA
>21nt_Phas-70_36
GGGTTCACCAACGAGCTAGTC
>21nt_Phas-70_37
GAGTAGCGAAGACTCTCGTCT
>21nt_Phas-70_38
TTCGCTACTCCTGGGTTCACC
>21nt_Phas-70_39
CTCTCGTCTCAGTTCATCACC
>21nt_Phas-70_40
ACGAGAGTCTTCGCTACTCCT
>21nt_Phas-70_41
CAGTTCATCACCGATAGACTA
>21nt_Phas-70_42
TGATGAACTGAGACGAGAGTC
>21nt_Phas-70_43
GATAGACTACAGAAATAGGCC
>21nt_Phas-70_44
GTCTATCGGTGATGAACTGAG
>21nt_Phas-70_45
CAGAAATAGGCCTCGATCGAC
>21nt_Phas-70_46
CCTATTTCTGTAGTCTATCGG
>21nt_Phas-70_47
CGATCGAGGCCTATTTCTGTA
>21nt_Phas-70_48
ACGTTGCCGATTAACGTGCTG
>21nt_Phas-70_49
GCACGTTAATCGGCAACGTGT
>21nt_Phas-70_50
CACATGCTCTGCACGTAGGAG
>21nt_Phas-70_51
CCTACGTGCAGAGCATGTGCA
>21nt_Phas-70_52
CAGACGGTGAGAGTAGTTTCT
>21nt_Phas-70_53
AAACTACTCTCACCGTCTGCT
>21nt_Phas-70_54
GTCTCCGACTTCCTGGTGCCT
>21nt_Phas-70_55
GCACCAGGAAGTCGGAGACAG
>21nt_Phas-71_1
TCTCTGTCCTTTCACGTGTCT
>21nt_Phas-71_2
ATATCTCGATCGTATTTCAGA
>21nt_Phas-71_3
TGAAATACGATCGAGATATAG
>21nt_Phas-71_4
ACAACAGTGATCTTTGGGTAA
>21nt_Phas-71_5
ACCCAAAGATCACTGTTGTAT
>21nt_Phas-71_6
CTGTGTTTGTAAACTTGGCTT
>21nt_Phas-71_7
TCCCTAAACTCTTTCTTTTGC
>21nt_Phas-71_8
AAAAGAAAGAGTTTAGGGAAA
>21nt_Phas-71_9
CCATGAGCCCATGGAACACAG
>21nt_Phas-71_10
TGAGACAAGCTAGTTGCGATG
>21nt_Phas-71_11
TCGCAACTAGCTTGTCTCACT
>21nt_Phas-71_12
CTCCATCGAAGACAACGCTAG
>21nt_Phas-71_13
AGCGTTGTCTTCGATGGAGCA
>21nt_Phas-71_14
AGAAGATTCGTCGTTGCCGGG
>21nt_Phas-71_15
CGGCAACGACGAATCTTCTCT
>21nt_Phas-71_16
GGTGACATGAGTATCCAAGGC
>21nt_Phas-71_17
CTTGGATACTCATGTCACCCC
>21nt_Phas-71_18
CCAGGTTGCCGACTGCTCATC
>21nt_Phas-71_19
TGAGCAGTCGGCAACCTGGGC
>21nt_Phas-71_20
ATCCATGAGGACACGGTGGTA
>21nt_Phas-71_21
CCACCGTGTCCTCATGGATGA
>21nt_Phas-71_22
CTGGAGAGTAAGATTGTTGGT
>21nt_Phas-71_23
CAACAATCTTACTCTCCAGTA
>21nt_Phas-71_24
TGTTTCAGCTTCCTCAGGCCT
>21nt_Phas-71_25
GCCTGAGGAAGCTGAAACAAC
>21nt_Phas-72_1
AACAATCTGGTCCCAAGCTTA
>21nt_Phas-72_2
TTTAGTTTGCCCACAGGTTTG
>21nt_Phas-72_3
ATTATTGTTGTGGGCTATTCT
>21nt_Phas-72_4
AATAGCCCACAACAATAATGT
>21nt_Phas-72_5
AGAAAGTCTACCTCATGTGGA
>21nt_Phas-72_6
CACATGAGGTAGACTTTCTTA
>21nt_Phas-72_7
TGTTCTCCTATATGTAAACTC
>21nt_Phas-72_8
TAATTTGGTAGTCGAATGTAC
>21nt_Phas-72_9
TCCATTTAAAATTGTATATAG
>21nt_Phas-72_10
ATATACAATTTTAAATGGACA
>21nt_Phas-72_11
GTATAAACTCACTGCTCCCAT
>21nt_Phas-72_12
TATAAACTCACTGCTCCCATC
>21nt_Phas-72_13
CAACCTTTTATCATTGCTTAT
>21nt_Phas-72_14
TAAGCAATGATAAAAGGTTGA
>21nt_Phas-72_15
TCGTCCGAGACCTATTTGCAT
>21nt_Phas-72_16
TGTTGCTAAATGACATGGTAC
>21nt_Phas-72_17
CACATCATATGTACGAAGGAG
>21nt_Phas-72_18
CCTTCGTACATATGATGTGTA
>21nt_Phas-72_19
TAGGCGTCGAGACTTGTTTGT
>21nt_Phas-72_20
CAAACAAGTCTCGACGCCTAC
>21nt_Phas-72_21
TCCGCCTTCCTGGTGTCTCCG
>21nt_Phas-72_22
CTTCCGATTCTTATTCCTCTT
>21nt_Phas-72_23
AGGTATAAACTCACTGCTCCC
>21nt_Phas-72_24
TATAAACTCACTGCTCCCATC
>21nt_Phas-72_25
ATCAACCTTTTATCATTGCTT
>21nt_Phas-72_26
ATGCTAGAATAAGTGATCTTT
>21nt_Phas-72_27
TAAGCAATGATAAAAGGTTGA
>21nt_Phas-72_28
TCCGAGACCTATTTGCATTAA
>21nt_Phas-72_29
TCGTCCGAGACCTATTTGCAT
>21nt_Phas-72_30
TGTTGCTAAATGACATGGTAC
>21nt_Phas-72_31
AGTAGGCGTCGAGACTTGTTT
>21nt_Phas-72_32
ACAAGTCTCGACGCCTACTCC
>21nt_Phas-72_33
CAAACAAGTCTCGACGCCTAC
>21nt_Phas-72_34
TCCGCCTTCCTGGTGTCTCCG
>21nt_Phas-72_35
CTTCCGATTCTTATTCCTCTT
>21nt_Phas-73_1
ATCAAAGATATGATCGAGGAA
>21nt_Phas-73_2
TTTTGCTCTGGCATCAAGACC
>21nt_Phas-73_3
CAGAGGTAGCTTTGATTCGTT
>21nt_Phas-73_4
CGAATCAAAGCTACCTCTGGG
>21nt_Phas-73_5
TAATAGAGTCATCCAGTCATC
>21nt_Phas-73_6
ACAACGTAATACCTAATCCTG
>21nt_Phas-73_7
CTCAAAAAGTTCTAGGGTTTA
>21nt_Phas-73_8
AACCCTAGAACTTTTTGAGTT
>21nt_Phas-73_9
ACAATCATGTGATTAATCGTA
>21nt_Phas-73_10
ACTTAGACTGTGGTCTGCTCA
>21nt_Phas-73_11
ATTATCACAACAATGATCTTG
>21nt_Phas-73_12
TTCTTAAGTCCTTCACAAGGG
>21nt_Phas-73_13
CTTGTGAAGGACTTAAGAAAT
>21nt_Phas-73_14
TACCTACTTCATAACAAGTGT
>21nt_Phas-73_15
TTGGTAACTTATGATTAGTAG
>21nt_Phas-73_16
ATAGTTAAAAAATGAAGTACT
>21nt_Phas-73_17
TACTTCATTTTTTAACTATGC
>21nt_Phas-73_18
ATATTATTTTGAGGAGCTCAC
>21nt_Phas-73_19
GGAACACAGTTAAGACAATGT
>21nt_Phas-73_20
ATTGTCTTAACTGTGTTCCGT
>21nt_Phas-73_21
CGAACATCTTCTTTCCTGCAT
>21nt_Phas-73_22
GCAGGAAAGAAGATGTTCGAC
>21nt_Phas-73_23
GTTGCGGTGCTCGTGCTCCAC
>21nt_Phas-73_24
CTAAGGGCAGAGCGCTAGAAA
>21nt_Phas-73_25
TCTAGCGCTCTGCCCTTAGGT
>21nt_Phas-73_26
GAAGATCTGTCGTCGCCAGAG
>21nt_Phas-73_27
CTGGCGACGACAGATCTTCTT
>21nt_Phas-73_28
ATGACATGAGATTTCCATGGC
>21nt_Phas-73_29
CATGGAAATCTCATGTCATCT
>21nt_Phas-73_30
CTAGGTTGTTAGCTGCTCATC
>21nt_Phas-73_31
TGAGCAGCTAACAACCTAGGC
>21nt_Phas-73_32
CTGGAGAGTAAGATTCTCGGC
>21nt_Phas-73_33
CGAGAATCTTACTCTCCAGCG
>21nt_Phas-73_34
GCGTGAGGAAGCTGAAATAGC
>21nt_Phas-74_1
CCGCATCGCCGTTGGTTGGTG
>21nt_Phas-74_2
ACGGTCTGAGAATAGTGCCTC
>21nt_Phas-74_3
GTAGCTCGGGCAATGCTAGGA
>21nt_Phas-74_4
CAGATTATCTGCGTCGTTCGA
>21nt_Phas-74_5
TCTGTAGGTTAGGAGCAAGTC
>21nt_Phas-74_6
GTTAGCTCACCACTCCACCGA
>21nt_Phas-74_7
AGAAGACAATGGATAGAAGTT
>21nt_Phas-74_8
CTTCTATCCATTGTCTTCTTC
>21nt_Phas-74_9
GAACACGTCATTCATTCTCAA
>21nt_Phas-74_10
GAGAATGAATGACGTGTTCAA
>21nt_Phas-74_11
CAGGTGTGTAAAATTTCTCTT
>21nt_Phas-74_12
CGCCACCCGTGCGACGCCCGC
>21nt_Phas-74_13
AAACATCGTCGTCGTCTGCTT
>21nt_Phas-74_14
GCAGACGACGACGATGTTTGC
>21nt_Phas-74_15
CTGATCATGGATGTGTATCCT
>21nt_Phas-74_16
AACCTGGATGGCTCGGAGCTC
>21nt_Phas-74_17
GCTCCGAGCCATCCAGGTTAG
>21nt_Phas-74_18
AAATACATCGTGGGCTATCCT
>21nt_Phas-74_19
GATAGCCCACGATGTATTTGA
>21nt_Phas-74_20
AACGAGATTCCTAGAGAACAG
>21nt_Phas-74_21
GTTCTCTAGGAATCTCGTTAG
>21nt_Phas-74_22
ATTTTCTAGGATGAGATGAGA
>21nt_Phas-74_23
TCATCTCATCCTAGAAAATCT
>21nt_Phas-74_24
CTAGCTCGTTGGTGAACCTAG
>21nt_Phas-74_25
AGGTTCACCAACGAGCTAGTC
>21nt_Phas-74_26
GAGTAGCGAAGACTCGCGTCT
>21nt_Phas-74_27
ACGCGAGTCTTCGCTACTCCT
>21nt_Phas-74_28
CAGTTCATCGCCGATAGACTA
>21nt_Phas-74_29
GTCTATCGGCGATGAACTGAG
>21nt_Phas-74_30
TAGAAATAGGCCTCGATCGAC
>21nt_Phas-74_31
CGATCGAGGCCTATTTCTATA
>21nt_Phas-74_32
ACGTTGCCGATTAACGTGTTG
>21nt_Phas-74_33
CACATGCTCTGAACGTAGGAG
>21nt_Phas-74_34
CCTACGTTCAGAGCATGTGCA
>21nt_Phas-74_35
CAGACGGTGAGAGTAGTTTTT
>21nt_Phas-74_36
AAACTACTCTCACCGTCTGCT
>21nt_Phas-74_37
GTCTCTGACTTCCTGGTGCCT
>21nt_Phas-74_38
GCACCAGGAAGTCAGAGACAA
>21nt_Phas-75_1
AATTATTATGGATGGAAGTTC
>21nt_Phas-75_2
GCCCAAAGATCATTGTTGTAC
>21nt_Phas-75_3
CTGTGTTTGTAAACTTGGCTT
>21nt_Phas-75_4
TCCCTAAACTCTTTCTTTTGC
>21nt_Phas-75_5
AAAAGAAAGAGTTTAGGGAAA
>21nt_Phas-75_6
CCATGAGCCCATGGAACACAG
>21nt_Phas-75_7
TGAGACAAGCTAGTTGCGATG
>21nt_Phas-75_8
TCGCAACTAGCTTGTCTCACT
>21nt_Phas-75_9
CTCCATCGAAGACAACGCTAG
>21nt_Phas-75_10
AGCGTTGTCTTCGATGGAGCA
>21nt_Phas-75_11
AGAAGATTTGTCGTCGCCGGG
>21nt_Phas-75_12
GGTGACATGAGTATCCAAGGC
>21nt_Phas-75_13
CTTGGATACTCATGTCACCCC
>21nt_Phas-75_14
CCAGGTTGCCGGCTGCTCATC
>21nt_Phas-75_15
TGAGCAGCCGGCAACCTGGGC
>21nt_Phas-75_16
ATCCATGAGGACACGGTGGTA
>21nt_Phas-75_17
CCACCGTGTCCTCATGGATGA
>21nt_Phas-75_18
CTGGAGAGTAAGATTGTTGGT
>21nt_Phas-75_19
CAACAATCTTACTCTCCAGTA
>21nt_Phas-75_20
TGTTTCAGCTTCGTCAGGCCT
>21nt_Phas-76_1
AACAATCTGGTCCCAAGCTTA
>21nt_Phas-76_2
TTTAGTTTGCCCACAGGTTTG
>21nt_Phas-76_3
ATTATTGTTGTGGGCTATTCT
>21nt_Phas-76_4
AATAGCCCACAACAATAATGT
>21nt_Phas-76_5
AGAAAGTCTACCTCATGTGGA
>21nt_Phas-76_6
CACATGAGGTAGACTTTCTTA
>21nt_Phas-76_7
TGTTCTCCTATATGTAAACTC
>21nt_Phas-76_8
TAATTTGGTAGTCGAATGTAC
>21nt_Phas-76_9
TCCATTTAAAATTGTATATAG
>21nt_Phas-76_10
ATATACAATTTTAAATGGACA
>21nt_Phas-76_11
GTATAAACTCACTGCTCCCAT
>21nt_Phas-76_12
CAACCTTTTATCATTGCTTAT
>21nt_Phas-76_13
TGCAAATAGGTCTCTGACGAC
>21nt_Phas-76_14
ATGTTGCTAAATGACGTGGTA
>21nt_Phas-76_15
CCACGTCATTTAGCAACATGT
>21nt_Phas-76_16
CACATCATATGTACGAAGGAG
>21nt_Phas-76_17
CCTTCGTACATATGATGTGTA
>21nt_Phas-76_18
TAGGTGTCAAGACTTGTTTGT
>21nt_Phas-76_19
ACACCAGGAAGGCGGAGACAC
>21nt_Phas-77_1
ATCAAAGATATGATCGAGGAA
>21nt_Phas-77_2
TTTTGCTCTCGCATCAAGACC
>21nt_Phas-77_3
CAGAGGTAGCTTTGATTCGTT
>21nt_Phas-77_4
CGAATCAAAGCTACCTCTGGG
>21nt_Phas-77_5
TAATAGAGTCATCCAGTCATC
>21nt_Phas-77_6
ACAACGTAATACCTAATCCTG
>21nt_Phas-77_7
CTCAAAAAGTTCTAGGGTTTA
>21nt_Phas-77_8
AACCCTAGAACTTTTTGAGTT
>21nt_Phas-77_9
ACAATCATGTGATTAATCGTA
>21nt_Phas-77_10
ATTATCACAACAATGATCTTG
>21nt_Phas-77_11
TTCTTAAGTCCTTCACAAGGG
>21nt_Phas-77_12
CTTGTGAAGGACTTAAGAAAT
>21nt_Phas-77_13
TACCTACTTCATAACAAGTGT
>21nt_Phas-77_14
TTGGTAACTTATGATTAGTAG
>21nt_Phas-77_15
ATAGTTAAAAAATGAAGTACT
>21nt_Phas-77_16
TACTTCATTTTTTAACTATGC
>21nt_Phas-77_17
ATATTATTTTGAGGAGCTCAC
>21nt_Phas-77_18
GGAACGCAGTTAAGACAATGT
>21nt_Phas-77_19
ATTGTCTTAACTGCGTTCCGT
>21nt_Phas-77_20
CGAACATCTTCTTTCCTGCAT
>21nt_Phas-77_21
GCAGGAAAGAAGATGTTCGAC
>21nt_Phas-77_22
GTTGCGGTGCTCGTGCTCCAC
>21nt_Phas-77_23
CTAAGGGCAGAGCGCTAGAAA
>21nt_Phas-77_24
TCTAGCGCTCTGCCCTTAGGT
>21nt_Phas-77_25
GAAGATCTGTCGTCGCCAGAG
>21nt_Phas-77_26
CTGGCGACGACAGATCTTCTT
>21nt_Phas-77_27
ATGACATGAGATTTCCATGGC
>21nt_Phas-77_28
CATGGAAATCTCATGTCATCT
>21nt_Phas-77_29
CTAGGTTGTTAGCTGCTCATC
>21nt_Phas-77_30
TGAGCAGCTAACAACCTAGGC
>21nt_Phas-77_31
GTGCATGAGAACATGGTACCG
>21nt_Phas-77_32
GTACCATGTTCTCATGCACGA
>21nt_Phas-77_33
CTGGAGAGTAAGATTCTCGGC
>21nt_Phas-77_34
CGAGAATCTTACTCTCCAGCG
>21nt_Phas-77_35
GCGTGAGGAAGCTGAAATAGC
>21nt_Phas-78_1
ACGGTCTGAGAATAGTGCCTC
>21nt_Phas-78_2
CAGAATATCTGCGTCGTTCGA
>21nt_Phas-78_3
TCTGTAGGTTAGGAGCAAGTC
>21nt_Phas-78_4
GTTAGCTCACCACTCCACCGA
>21nt_Phas-78_5
AGAAGACAATGGATAGAAGTT
>21nt_Phas-78_6
CTTCTATCCATTGTCTTCTTC
>21nt_Phas-78_7
GAACACGTCATTCATTCTCAA
>21nt_Phas-78_8
GAGAATGAATGACGTGTTCAA
>21nt_Phas-78_9
CGGGTGTGTAAAATTTCTCTT
>21nt_Phas-78_10
CGCCACCCGTGCGACGCCCGC
>21nt_Phas-78_11
AAACATTGTCGTCGTCTGCTT
>21nt_Phas-78_12
CTGATCATGGATGTGTATCCT
>21nt_Phas-78_13
AACCTGGATGGCTCGGAGCTC
>21nt_Phas-78_14
GCTCCGAGCCATCCAGGTTAG
>21nt_Phas-78_15
AAATACATCGTGGGCTATCCT
>21nt_Phas-78_16
GATAGCCCACGATGTATTTGA
>21nt_Phas-78_17
AACGAGATTCCTAAAGAACAG
>21nt_Phas-78_18
GTTCTTTAGGAATCTCGTTAG
>21nt_Phas-78_19
ATTTTCTAGGATGAGATGAGA
>21nt_Phas-78_20
TCATCTCATCCTAGAAAATCT
>21nt_Phas-78_21
CTAGCTCGTTGGTGAACCTAG
>21nt_Phas-78_22
AGGTTCACCAACGAGCTAGTC
>21nt_Phas-78_23
GAGTAGCGAAGACTCGCGTCT
>21nt_Phas-78_24
ACGCGAGTCTTCGCTACTCCT
>21nt_Phas-78_25
CAGTTCATCGCCGATAGACTA
>21nt_Phas-78_26
GTCTATCGGCGATGAACTGAG
>21nt_Phas-78_27
TAGAAATAGGCCTCGATCGAC
>21nt_Phas-78_28
CGATCGAGGCCTATTTCTATA
>21nt_Phas-78_29
ACGTTGCCGATTAACGTGTTG
>21nt_Phas-78_30
CACATGCTCTGAACGTAGGAG
>21nt_Phas-78_31
CCTACGTTCAGAGCATGTGCA
>21nt_Phas-78_32
CAGACGGTGAGAGTAGTTTTT
>21nt_Phas-78_33
AAACTACTCTCACCGTCTGCT
>21nt_Phas-78_34
GCACCAGGAAGTTAGAGACAA
>21nt_Phas-79_1
TCTCTGTCCTTTCACGTGTCT
>21nt_Phas-79_2
ACATCTCGATCGTATTTCAGA
>21nt_Phas-79_3
AATTATTATGGATGGAAGTTC
>21nt_Phas-79_4
ACAACAATGATCTTTGGGCAA
>21nt_Phas-79_5
GCCCAAAGATCATTGTTGTAC
>21nt_Phas-79_6
CTGTGTTTGTAAACTTGGCTT
>21nt_Phas-79_7
TCCCTAAACTCTTTCTTTTGC
>21nt_Phas-79_8
AAAAGAAAGAGTTTAGGGAAA
>21nt_Phas-79_9
CCATGAGCCCATGGAACACAG
>21nt_Phas-79_10
TGAGACAAGCTAGTTGCGATG
>21nt_Phas-79_11
TCGCAACTAGCTTGTCTCACT
>21nt_Phas-79_12
CTCCATCGAAGACAACGCTAG
>21nt_Phas-79_13
AGCGTTGTCTTCGATGGAGCA
>21nt_Phas-79_14
AGAAGATTCGTCGTCGCCGGG
>21nt_Phas-79_15
CGGCGACGACGAATCTTCTCT
>21nt_Phas-79_16
GGTGACATGAGTTTCCAAGGC
>21nt_Phas-79_17
CTTGGAAACTCATGTCACCCC
>21nt_Phas-79_18
CCAGATTGCCGGCTTCTCATC
>21nt_Phas-79_19
TGAGAAGCCGGCAATCTGGGC
>21nt_Phas-79_20
CCATCGTGTCCTCATGGATGA
>21nt_Phas-79_21
CTGGAGAGTAAGATTGTTGGT
>21nt_Phas-79_22
CAACAATCTTACTCTCCAGTA
>21nt_Phas-80_1
ACAATTGTACTGCATGGCGAG
>21nt_Phas-80_2
ACTGTGTTTGTAAACTTGGCT
>21nt_Phas-80_3
ACATGAGCCCACGGAACACGG
>21nt_Phas-80_4
TTAGACAAGCTAGTTGTGATG
>21nt_Phas-80_5
CTCCATCGAAGACAACGCTAG
>21nt_Phas-80_6
AGCGTTGTCTTCGATGGAGCA
>21nt_Phas-80_7
AGAAGATTCGTCGTCGCCGGG
>21nt_Phas-80_8
CGGCGACGACGAATCTTCTCT
>21nt_Phas-80_9
GGTGACATGAGTTTCCAAGGC
>21nt_Phas-80_10
CTTGGAAACTCATGTCACCCC
>21nt_Phas-80_11
CCAGGTTGTCGGCTGCTCATC
>21nt_Phas-80_12
TGAGCAGCCGACAACCTGGGC
>21nt_Phas-80_13
CTAGAGAGTAAGATTGTTGCT
>21nt_Phas-80_14
TGTTTCAGCTTCCTCAGGCCT
>21nt_Phas-81_1
TAAACCCTAGAACTTTTTGAG
>21nt_Phas-81_2
ATTAATCACATGATTGTCCTC
>21nt_Phas-81_3
CACTATGGAATAAGTTGGCGA
>21nt_Phas-81_4
CAGACCAGTCTGAGCCGATTA
>21nt_Phas-81_5
ATCGGCTCAGACTGGTCTGCT
>21nt_Phas-81_6
TCACAACAATGATCTTAAGCC
>21nt_Phas-81_7
CCATTAGCATGGGTACACTTG
>21nt_Phas-81_8
TCATGAGTTACCAAGCATAGT
>21nt_Phas-81_9
TATGCTTGGTAACTCATGATT
>21nt_Phas-81_10
TTTTGAGGTACTACTAATCAT
>21nt_Phas-81_11
GGAGCACGAGCACCACAACAT
>21nt_Phas-81_12
CCAAGGGCAGAGCGCTAGAAA
>21nt_Phas-81_13
TCTAGCGCTCTGCCCTTGGGT
>21nt_Phas-81_14
GAAGACCTGTCGACGCTAGAG
>21nt_Phas-81_15
CTAGCGTCGACAGGTCTTCTT
>21nt_Phas-81_16
ACAGCATGAGCGTTCCAAGGC
>21nt_Phas-81_17
CTTGGAACGCTCATGCTGTCT
>21nt_Phas-81_18
CTAGGTTGTCAGCTGCTCATC
>21nt_Phas-81_19
TGAGCAGCTGACAACCTAGGC
>21nt_Phas-81_20
CTGGAGATTAAGATTCTTGGC
>21nt_Phas-81_21
CAAGAATCTTAATCTCCAGCG
>21nt_Phas-81_22
TATTTCGGCTTCCTCACGCCT
>21nt_Phas-82_1
CCGGCAGCAGCAGCAATACAC
>21nt_Phas-82_2
GATATCATGTCATCCCATTGT
>21nt_Phas-82_3
TTAATACTCTCTCTCAGACAA
>21nt_Phas-82_4
AAAGGTGATCATGGAGGTCAT
>21nt_Phas-82_5
GTATATATTTGTTCATAGCTA
>21nt_Phas-82_6
CAAAAGGTGAAATTGTGTTTA
>21nt_Phas-82_7
TCATTTTCTTGTTTGATCATC
>21nt_Phas-82_8
AACCAAGCTAATGATTTTGCT
>21nt_Phas-82_9
TATCATATATCAAGATGTCTA
>21nt_Phas-83_1
GCACTGGGAAAAGAACATGAT
>21nt_Phas-83_2
CATGTTCTTTTCCCAGTGCTT
>21nt_Phas-83_3
CTTCAGCAGAAACACAAGGTA
>21nt_Phas-83_4
CCTTGTGTTTCTGCTGAAGAT
>21nt_Phas-83_5
AATAGACAGGAACTCTTTTCA
>21nt_Phas-83_6
TAAAAAAGAAGGATGTTTCAC
>21nt_Phas-83_7
CTTGGGTGGCTAGATTAGTAG
>21nt_Phas-83_8
TATGTTTACAGGTCTTGGGTG
>21nt_Phas-83_9
TTATGAAGCACCACATCATGG
>21nt_Phas-83_10
TCATAAGTTATGTTTACAGGT
>21nt_Phas-83_11
TTTTAGCTCTAGTTCATATCC
>21nt_Phas-83_12
TCTCTTTTGTTTGCTCTGTTG
>21nt_Phas-83_13
TGCTGAAGACTATAGCTGGTA
>21nt_Phas-83_14
ATAGCTGGTAAGATCAACAAG
>21nt_Phas-83_15
TGTTGATCTTACCAGCTATAG
>21nt_Phas-83_16
CAGTGAGATTGTTTTAGGGAA
>21nt_Phas-83_17
TCTCACTGCTTGTTGATCTTA
>21nt_Phas-83_18
CCCTAAAACAATCTCACTGCT
>21nt_Phas-83_19
GAGCCGAATTCCCTAAAACAA
>21nt_Phas-83_20
TATCGAGTGTCGAGCTATTTA
>21nt_Phas-83_21
CCGAGAGTTTTCTGGGCTGAA
>21nt_Phas-83_22
AACTCTCGGTAAATAGCTCGA
>21nt_Phas-83_23
CTGGGCTGAAGCATTCGGCAA
>21nt_Phas-83_24
CAGCCCAGAAAACTCTCGGTA
>21nt_Phas-83_25
AGTAGATATGTCTGATAGTGT
>21nt_Phas-83_26
TATCTACTTTGCCGAATGCTT
>21nt_Phas-83_27
TCTGATAGTGTTTTGTTTTCT
>21nt_Phas-83_28
ACTATCAGACATATCTACTTT
>21nt_Phas-83_29
TTTGTTTTCTGGACTCAACAA
>21nt_Phas-83_30
CCACGGCCCACGGTGCTGGAC
>21nt_Phas-83_31
CCAGCACCGTGGGCCGTGGTT
>21nt_Phas-83_32
GGACGGACGGACATTCTCGCA
>21nt_Phas-83_33
CGAGAATGTCCGTCCGTCCGT
>21nt_Phas-83_34
AATTAAAATCTAACACATGGT
>21nt_Phas-83_35
AATTAAAAACAAATCAGACTT
>21nt_Phas-83_36
TTGCCAATAGTTAATACTAGG
>21nt_Phas-83_37
TAGTATTAACTATTGGCAATG
>21nt_Phas-83_38
AATAAAAAAACTGAGGGAGTA
>21nt_Phas-83_39
TATTTGATATTGCATAGTTCA
>21nt_Phas-86_1
CGTGTCCTTTTCCCGGTGCTT
>21nt_Phas-86_2
CTTCAGCAGAATGACAAGGTT
>21nt_Phas-86_3
GAAAATAGGCTGGAGTTGTTT
>21nt_Phas-86_4
ACAACTCCAGCCTATTTTCTT
>21nt_Phas-86_5
GCATGAGACACGGTTCTGCCT
>21nt_Phas-86_6
AGCGGGATGGAATTTGCCGTA
>21nt_Phas-86_7
CCCGCTTGGCTAGATTGGTAG
>21nt_Phas-86_8
CGGCAAATTCCATCCCGCTTG
>21nt_Phas-86_9
AACATATCTTGTGAAGCACCA
>21nt_Phas-86_10
GTGCTTCACAAGATATGTTTA
>21nt_Phas-86_11
CGAGGTCCACGACATGAATTT
>21nt_Phas-86_12
ATTCATGTCGTGGACCTCGTG
>21nt_Phas-86_13
TAGATGTTTGGCTCAGTTCAA
>21nt_Phas-86_14
TCCTGGACTTAGTCACGGGCT
>21nt_Phas-86_15
TACGACGCATCAGAGATGGAC
>21nt_Phas-86_16
CCATCTCTGATGCGTCGTAAG
>21nt_Phas-86_17
AAATCTTTTTTGCAAGCATGT
>21nt_Phas-86_18
TCAAAGTCGTGTTCGACATAT
>21nt_Phas-86_19
CCACTCGGTCAGTGGCAGCAG
>21nt_Phas-86_20
CAACACCCACAACTTTACTGC
>21nt_Phas-86_21
AGTAAAGTTGTGGGTGTTGCT
>21nt_Phas-86_22
TAAAATCTAACAAAACATGGC
>21nt_Phas-86_23
TTAGTATTATTGGCATTGTGA
>21nt_Phas-86_24
CAAGAATAAATCATGCTGCAC
>21nt_Phas-86_25
TACAAAATAATGATAGGGGAT
>21nt_Phas-86_26
TGACTCAAATATAAGCGGATG
>21nt_Phas-86_27
GTACCGATTGTTAAGCTTTAG
>21nt_Phas-89_1
GCATCAGGACTACGAATAGCA
>21nt_Phas-89_2
CCAGGGACGGAGATAGAAATT
>21nt_Phas-89_3
TTTCTATCTCCGTCCCTGGAC
>21nt_Phas-89_4
AATCGTTACCGTATAAAAGCT
>21nt_Phas-89_5
CACAGGCTTCAAAATATGCAG
>21nt_Phas-89_6
CTGTTCACTTCGTGTACACCG
>21nt_Phas-89_7
CAACGCACAACACGCTCTCGT
>21nt_Phas-89_8
ATGCGGACGGAACATGCATGC
>21nt_Phas-89_9
ATGCATGTTCCGTCCGCATTG
>21nt_Phas-89_10
TTACCGCATGCACCGAGGAGC
>21nt_Phas-89_11
AACGCTTCGCTTGTCGTCCAT
>21nt_Phas-89_12
TTAAATGAGATGAGCACAGGA
>21nt_Phas-89_13
CAACAACGTTCAACTTCACGC
>21nt_Phas-89_14
GTGAAGTTGAACGTTGTTGTC
>21nt_Phas-89_15
ATGGGAATGCTGGACGGCTTC
>21nt_Phas-89_16
AGCCGTCCAGCATTCCCATGC
>21nt_Phas-89_17
TGCTTATGTTTGGGCAAAGGA
>21nt_Phas-89_18
AAAGAAAGTCATTCTAGACCT
>21nt_Phas-89_19
ATGTCGATGTGGTTTATATGA
>21nt_Phas-89_20
GTTCCTTCTCCCGTGGCACTC
>21nt_Phas-89_21
GTGCCACGGGAGAAGGAACAG
>21nt_Phas-89_22
TTAATCGGGGTCCGGTAGCTC
>21nt_Phas-89_23
CTCTGAGGATTGTCTCTGGTG
>21nt_Phas-89_24
CCAGAGACAATCCTCAGAGGA
>21nt_Phas-89_25
CACATTGTTCTGACGTCACTG
>21nt_Phas-89_26
GTGACGTCAGAACAATGTGCA
>21nt_Phas-89_27
TCTTTTGTCCTGACGTCGTGA
>21nt_Phas-89_28
ACGACGTCAGGACAAAAGACA
>21nt_Phas-89_29
GCGTTGTTTTGTCAGCCTTCT
>21nt_Phas-89_30
AAGGCTGACAAAACAACGCTC
>21nt_Phas-89_31
GGATGCGTTTGGTTGAGGAGC
>21nt_Phas-89_32
TCCTCAACCAAACGCATCCTA
>21nt_Phas-89_33
CACCGGAGTGGAGCGGCTCCA
>21nt_Phas-89_34
TTCTAGATTTGAAGAGTAGAA
>21nt_Phas-89_35
CTACTCTTCAAATCTAGAATG
>21nt_Phas-89_36
CTGCTCCGTTCTATGTTTGGT
>21nt_Phas-89_37
CAAACATAGAACGGAGCAGTT
>21nt_Phas-89_38
TTTTTTGTTTGGTTGGGGAGT
>21nt_Phas-89_39
AATGGCTCCGCTCTAATACAC
>21nt_Phas-89_40
CCACAACCAAACAAAAAACTG
>21nt_Phas-89_41
TGGTTGTTGAGTGATGTTGCC
>21nt_Phas-89_42
TTTTGGTACTATGGATATGAA
>21nt_Phas-90_1
ACATTAGGATACTAGATAAGA
>21nt_Phas-90_2
TAGTGCGGCAGCAAAAATGTC
>21nt_Phas-90_3
CTAGTTTATACTTAGTATGGT
>21nt_Phas-90_4
CATACTAAGTATAAACTAGAA
>21nt_Phas-90_5
CTACAAAATCTGTAAAGGTAC
>21nt_Phas-90_6
GGTGAGGCTAAAGAGCTTGAA
>21nt_Phas-90_7
CAAGCTCTTTAGCCTCACCTA
>21nt_Phas-90_8
ATGCCAAAGCATCATTTTCTT
>21nt_Phas-90_9
ATGTTACACGACAAAGAGAGA
>21nt_Phas-90_10
TCTCTTTGTCGTGTAACATTT
>21nt_Phas-90_11
CATTTTTGTTCTCACAATCTC
>21nt_Phas-90_12
CAAAAAAAACTGGAGGATATG
>21nt_Phas-90_13
TTAGAGGGTCATAAAACTTTT
>21nt_Phas-90_14
AGGACCACAAGAAGTTGCGTA
>21nt_Phas-90_15
CGCAACTTCTTGTGGTCCTCT
>21nt_Phas-90_16
ATACCATTTGTTGACTTTCAC
>21nt_Phas-90_17
CTAACAAGGATTTTAATGAGA
>21nt_Phas-90_18
TCATTAAAATCCTTGTTAGTG
>21nt_Phas-90_19
AAAGAAGTTCATTGTAGAGGG
>21nt_Phas-90_20
CTCTACAATGAACTTCTTTAT
>21nt_Phas-90_21
ATATGAAGCCAAAGAGGTTGT
>21nt_Phas-90_22
TTGCTTTTTTGGTTTGGAAGT
>21nt_Phas-90_23
TCATCGATCCTGATGCCTTGC
>21nt_Phas-91_1
TAAGGACGTACCCAACACATA
>21nt_Phas-91_2
TGTGTTGGGTACGTCCTTAGG
>21nt_Phas-91_3
CATTCCACCCCATCACAACTA
>21nt_Phas-91_4
TGTCAAACACCCCGTAAGTAA
>21nt_Phas-91_5
TCAAATTGGGAAAAATCTGAA
>21nt_Phas-91_6
CTGCTTCACTATGGGAATGGA
>21nt_Phas-91_7
CATTCCCATAGTGAAGCAGTT
>21nt_Phas-91_8
AAATAGAGATTACATTCACTC
>21nt_Phas-91_9
AAACCTGGCCCCACTCTCTAA
>21nt_Phas-91_10
TGAAGTGATTTATGAGTGGTT
>21nt_Phas-91_11
ACCATTTGGGCAAATAGGCTG
>21nt_Phas-91_12
TCGGAGCTAGAGAATCATAAA
>21nt_Phas-91_13
TATGATTCTCTAGCTCCGAGA
>21nt_Phas-91_14
TCGTTTAGCAGAGCTCCGCTT
>21nt_Phas-91_15
CTACATACACAAGAACATCTT
>21nt_Phas-91_16
CCTATGTTTCGGTGACCGCTA
>21nt_Phas-91_17
TTTGCTGCCAGTTTTTTTTTC
>21nt_Phas-91_18
AATTAACATGGTGAGTGCCAC
>21nt_Phas-91_19
AGTTTATTTATTAGCAGGTCT
>21nt_Phas-92_1
GAACTTGTCGAAGAGCTCGCT
>21nt_Phas-92_2
AATTGTTAGCACACTTCTCAG
>21nt_Phas-92_3
GAGAAGTGTGCTAACAATTGA
>21nt_Phas-92_4
ACGCACACATAATAGCTCGAT
>21nt_Phas-92_5
ATGTGTGCGTCTGAGAAGTGT
>21nt_Phas-92_6
CGAGCTATTATGTGTGCGTCT
>21nt_Phas-92_7
TCAGTGGTAATCTGATTACAC
>21nt_Phas-92_8
TTACCACTGAATCGAGCTATT
>21nt_Phas-92_9
TGATTACACAACCTCAGGGGG
>21nt_Phas-92_10
AAGGGAGGTTTGCAGCAACTG
>21nt_Phas-92_11
CTCCCTTCCCCCTGAGGTTGT
>21nt_Phas-92_12
TTGCAGCAACTGATCTATACG
>21nt_Phas-92_13
GTTGCTGCAAACCTCCCTTCC
>21nt_Phas-92_14
TATAGATCAGTTGCTGCAAAC
>21nt_Phas-92_15
TGATAGTGATCCACTCATCCG
>21nt_Phas-92_16
AGGGCATAGGAAGATGTGAGG
>21nt_Phas-92_17
CCTATGCCCTAGTGATAGTGA
>21nt_Phas-92_18
GATGTGAGGTCAGAGCTACAA
>21nt_Phas-92_19
TCACATCTTCCTATGCCCTAG
>21nt_Phas-92_20
TCAGAGCTACAAAAGATGAAG
>21nt_Phas-92_21
GTAGCTCTGACCTCACATCTT
>21nt_Phas-92_22
AAGATGAAGGGTCGGAAGGAG
>21nt_Phas-92_23
TCATCTTTTGTAGCTCTGACC
>21nt_Phas-92_24
GGTCGGAAGGAGGAGGACGTG
>21nt_Phas-92_25
CCTTCCGACCCTTCATCTTTT
>21nt_Phas-92_26
CGTCCTCCTCCTTCCGACCCT
>21nt_Phas-92_27
CAGTAACGAAGATGTCTATTC
>21nt_Phas-92_28
TTCGTTACTGCACGTCCTCCT
>21nt_Phas-92_29
TGTCTATTCTCTCTCAATATT
>21nt_Phas-92_30
ATAGACATCTTCGTTACTGCA
>21nt_Phas-92_31
TCTCTCAATATTAGATGGCTC
>21nt_Phas-92_32
TATTGAGAGAGAATAGACATC
>21nt_Phas-92_33
AGATGGCTCTTTACTGTTCAT
>21nt_Phas-92_34
TTTACTGTTCATGTTCTCCTT
>21nt_Phas-92_35
GAACAGTAAAGAGCCATCTAA
>21nt_Phas-92_36
GGAGAACATGAACAGTAAAGA
>21nt_Phas-92_37
CTGTGGCATACCAACCCATCA
>21nt_Phas-92_38
TATGCCACAGAAGGAGAACAT
>21nt_Phas-92_39
ATGGGTTGGTATGCCACAGAA
>21nt_Phas-92_40
TGTAACACTCAGACCAAACCA
>21nt_Phas-92_41
GAGTGTTACATGATGGGTTGG
>21nt_Phas-92_42
ACCAAACCAAGGCTTAAGACC
>21nt_Phas-92_43
GTTTGGTCTGAGTGTTACATG
>21nt_Phas-92_44
AGGCTTAAGACCCATAGTGAT
>21nt_Phas-92_45
TCTTAAGCCTTGGTTTGGTCT
>21nt_Phas-92_46
CACTATGGGTCTTAAGCCTTG
>21nt_Phas-92_47
CCTTGACACATCAACAATGTC
>21nt_Phas-92_48
TGTGTCAAGGATCACTATGGG
>21nt_Phas-92_49
CATTGTTGATGTGTCAAGGAT
>21nt_Phas-92_50
ACATTAGGATACCAGAGAAGA
>21nt_Phas-93_1
TTTATACCCTGCCTCGATAAA
>21nt_Phas-93_2
CTGTTCGTTTAAAAAAGATGT
>21nt_Phas-93_3
GCTCACAAATATGCAGGTTGG
>21nt_Phas-93_4
CCAAAAACATCCTTGGATCTA
>21nt_Phas-93_5
CTACCGGAATATGGGGCTTTT
>21nt_Phas-93_6
AATCACTCATGTGCCATTTGT
>21nt_Phas-93_7
TTTCTATGCGACAATCACTCA
>21nt_Phas-93_8
TGATTTTATATGCCCCTCCTC
>21nt_Phas-93_9
TTTTTAGTTATTTTTATTGGA
>21nt_Phas-93_10
TGGATGCAAAGGTGACCAGCG
>21nt_Phas-93_11
CTGGTCACCTTTGCATCCATT
>21nt_Phas-93_12
ACACCGCGGGGAGAGCATCAT
>21nt_Phas-93_13
CTTTGCTTTGCCTCCTTTTCG
>21nt_Phas-93_14
AAAAGGAGGCAAAGCAAAGAT
>21nt_Phas-93_15
TACCTCTCCTCTGATAAAACA
>21nt_Phas-93_16
TTTTATCAGAGGAGAGGTACG
>21nt_Phas-93_17
AATTAGCTGCAGCTGAAAGCT
>21nt_Phas-93_18
CTTTCAGCTGCAGCTAATTTG
>21nt_Phas-93_19
ACTGCGACTGAGACATTCCCG
>21nt_Phas-93_20
GGAATGTCTCAGTCGCAGTAG
>21nt_Phas-93_21
TAAGTACTGTACCTTTTTTCG
>21nt_Phas-93_22
AGCAGCAAAGGCTTGCAGCAG
>21nt_Phas-93_23
CTGAACTGCTTGCTAATGCCT
>21nt_Phas-94_1
TCTGCTGCCCCACCTGGCCGT
>21nt_Phas-94_2
TAAAATGTAATGTCAATGACT
>21nt_Phas-94_3
TAATAGTCATTTACAACTGAG
>21nt_Phas-94_4
TTAGTTTCGTTCATAAAGACA
>21nt_Phas-94_5
ACAAAAGACTAAATATCCCTA
>21nt_Phas-94_6
TCCGACACAAGCACACCACGA
>21nt_Phas-94_7
GTGGTGTGCTTGTGTCGGATA
>21nt_Phas-94_8
CACCGGCCTCGTCCCAATCTA
>21nt_Phas-94_9
GATTGGGACGAGGCCGGTGTC
>21nt_Phas-94_10
CGTCTAAACCCTAGCCGTCTG
>21nt_Phas-94_11
ATATCGGTACCCGTGATACCT
>21nt_Phas-94_12
GTTAGTCATCGACTCGTCGTT
>21nt_Phas-94_13
CGACGAGTCGATGACTAACAG
>21nt_Phas-94_14
GGATGTCTGTTGGTTGTCTTC
>21nt_Phas-94_15
AGACAACCAACAGACATCCAA
>21nt_Phas-94_16
CATCTCCTTCGTGGCACCACC
>21nt_Phas-94_17
TGGTGCCACGAAGGAGATGGA
>21nt_Phas-94_18
GACACGCACCCTTGTCTGTGC
>21nt_Phas-94_19
CGAGGCTCTTGATCAACAAAC
>21nt_Phas-94_20
TTGTTGATCAAGAGCCTCGGC
>21nt_Phas-94_21
TAACTAAATAGCCAATTCTGT
>21nt_Phas-94_22
TTGCCCACTACATAATACCAG
>21nt_Phas-94_23
GGTATTATGTAGTGGGCAACC
>21nt_Phas-94_24
CCACTTGGTTGGCTCGCCGTT
>21nt_Phas-94_25
CGGCGAGCCAACCAAGTGGCT
>21nt_Phas-94_26
TTTAAAGAATGGATTATAGAA
>21nt_Phas-94_27
GTCGCCACTTGCGCTTGTCTG
>21nt_Phas-94_28
GACAAGCGCAAGTGGCGACGG
>21nt_Phas-94_29
CCCTATATGAATCCGTGGAGA
>21nt_Phas-94_30
TCCACGGATTCATATAGGGCA
>21nt_Phas-94_31
ACTTCCCTATATGTATCAGTG
>21nt_Phas-94_32
CTGATACATATAGGGAAGTTC
>21nt_Phas-94_33
GAGAACTTCTATCTAGTGGTG
>21nt_Phas-94_34
CCACTAGATAGAAGTTCTCCA
>21nt_Phas-94_35
CCATTGCGGTCACTCGCCAAG
>21nt_Phas-94_36
TGGCGAGTGACCGCAATGGCA
>21nt_Phas-94_37
CATATGTCGCATTGAAGTGAT
>21nt_Phas-94_38
CACTTCAATGCGACATATGCT
>21nt_Phas-94_39
TCGTGTCGCTACGGTAGCCAT
>21nt_Phas-94_40
ACGTCAGGAAGACGAATTGGA
>21nt_Phas-95_1
TGGATGTAATTAACGGGCTGC
>21nt_Phas-95_2
TTGTCGAGACCCATTGAGCGC
>21nt_Phas-95_3
TAAGTAGAAGTTTGACCTGTG
>21nt_Phas-95_4
GACCGCTGGTTGTAAGGATCT
>21nt_Phas-95_5
TTAAGTCTATCCGTGTAATAG
>21nt_Phas-95_6
AGGATCCTTTTTGTCTATCTC
>21nt_Phas-95_7
TTAACACAAGAAGCTTTATGA
>21nt_Phas-95_8
CGGCTGTAAGTTTACAACTAG
>21nt_Phas-95_9
AGTTGTAAACTTACAGCCGGC
>21nt_Phas-95_10
TTTCTCCTCTCACTTCTCTTA
>21nt_Phas-95_11
ATTATCTCTTCTCCACCTAAT
>21nt_Phas-95_12
TAGGTGGAGAAGAGATAATTA
>21nt_Phas-95_13
TTCATGTGCCGCATATATTAT
>21nt_Phas-95_14
CACACGTAACAATGGATGCAA
>21nt_Phas-95_15
AGGCATCCAGCGACATCGGCG
>21nt_Phas-95_16
CCGATGTCGCTGGATGCCTTT
>21nt_Phas-95_17
GAGAGTATTATCTTTGCTTCC
>21nt_Phas-95_18
AAGCAAAGATAATACTCTCCG
>21nt_Phas-95_19
CCTCCTTTTCTTACCTCTCTT
>21nt_Phas-95_20
GAGAGGTAAGAAAAGGAGGGG
>21nt_Phas-95_21
CTGATACAACAAATTCGCTGC
>21nt_Phas-95_22
AGCGAATTTGTTGTATCAGAA
>21nt_Phas-95_23
TGCTGAAAGCTACTGTGGCTA
>21nt_Phas-95_24
GCCACAGTAGCTTTCAGCAGC
>21nt_Phas-95_25
CGACATTTTGAGACGATGGTA
>21nt_Phas-95_26
CCATCGTCTCAAAATGTCGTA
>21nt_Phas-95_27
CAGTACTTAGAAGCAGCTAAA
>21nt_Phas-95_28
TAGCTGCTTCTAAGTACTGTA
>21nt_Phas-95_29
GCTGCAGCTGCTGCAAGCCTT
>21nt_Phas-95_30
AGCTACGGTACTTGGAAGCAG
>21nt_Phas-95_31
GCTTCCAAGTACCGTAGCTCG
>21nt_Phas-95_32
ACATTAGCAAACAGTTCGGCT
>21nt_Phas-96_1
TAGATAAAAAAATAAATGGTC
>21nt_Phas-96_2
TGATTGCTGGATGTAAAGCAA
>21nt_Phas-96_3
CGACATTATTGGTCGTCCTGA
>21nt_Phas-96_4
TCTTTCGAGGTGAGCGGCCTC
>21nt_Phas-96_5
TGCATGGACACTTGAAACACT
>21nt_Phas-96_6
TGTTTCAAGTGTCCATGCATC
>21nt_Phas-96_7
CGGTCTCTTCCTTTCTCACAG
>21nt_Phas-96_8
CTAGGGATGTCGTAGCGGCTC
>21nt_Phas-96_9
ATATGCATGATGAGAGCATTA
>21nt_Phas-96_10
TTTCTCTTTCCCGTGCTCGCT
>21nt_Phas-96_11
GATGCCTTACCGTCGATGTTT
>21nt_Phas-96_12
ACATCGACGGTAAGGCATCAG
>21nt_Phas-96_13
GTGACCCCACTTTACCGGCAG
>21nt_Phas-96_14
TGTGTAGCTGTTGTGACGCTG
>21nt_Phas-96_15
CTATTCGTTGGCCTGATGCCC
>21nt_Phas-98_1
CGACTAAGCCGCCCGACACAG
>21nt_Phas-98_2
CTAAGATCTGAGTGGGTTTCT
>21nt_Phas-98_3
CAAGGAGACCAATCAAAGGAA
>21nt_Phas-98_4
CTTGGGGTTTGTGCCAGCCTC
>21nt_Phas-98_5
TAGTAGACTCTTCCAATGATG
>21nt_Phas-98_6
TCATTGGAAGAGTCTACTAGA
>21nt_Phas-98_7
TTCATATGGGTAAACTTCACA
>21nt_Phas-98_8
TAGTGTTGGAGAGAATGTGAA
>21nt_Phas-98_9
CCTTTTGTGACAAACCACCAA
>21nt_Phas-98_10
CTTTTGTGACAAACCACCAAA
>21nt_Phas-98_11
TGTGTGATATCCTGGCCCCTT
>21nt_Phas-98_12
TGAATGGTGATATCTTGGCCC
>21nt_Phas-98_13
GAATGGTGATATCTTGGCCCA
>21nt_Phas-98_14
GTATTCGTAGCAACATGGTGC
>21nt_Phas-98_15
CCATGTTGCTACGAATACTCT
>21nt_Phas-98_16
CATATTTTTTTTCGGAAGCCT
>21nt_Phas-98_17
ATATTTTTTTTCGGAAGCCTA
>21nt_Phas-98_18
TAAATGTGCTTGGCTTGAAAC
>21nt_Phas-98_19
AATTTAGGATGTGTGACCGAC
>21nt_Phas-98_20
ATTTAGGATGTGTGACCGACC
>21nt_Phas-98_21
CGGTCACACATCCTAAATTGT
>21nt_Phas-98_22
TCGGTCACACATCCTAAATTG
>21nt_Phas-98_23
CGTGAAGTTTTCTTGGGTGCG
>21nt_Phas-98_24
GTGAAGTTTTCTTGGGTGCGC
>21nt_Phas-98_25
CACCCAAGAAAACTTCACGGT
>21nt_Phas-98_26
GCACCCAAGAAAACTTCACGG
>21nt_Phas-98_27
CATGAATAAGAACAACGTGTG
>21nt_Phas-98_28
ATGAATAAGAACAACGTGTGC
>21nt_Phas-98_29
CACGTTGTTCTTATTCATGCG
>21nt_Phas-98_30
ACACGTTGTTCTTATTCATGC
>21nt_Phas-98_31
CACCAAAGACTCGTGTTGGTC
>21nt_Phas-98_32
ACCAAAGACTCGTGTTGGTCT
>21nt_Phas-98_33
CCAACACGAGTCTTTGGTGCA
>21nt_Phas-98_34
TGTCGGGACGATATATGATCG
>21nt_Phas-98_35
GTCGGGACGATATATGATCGT
>21nt_Phas-98_36
ATCATATATCGTCCCGACAGA
>21nt_Phas-98_37
GATCATATATCGTCCCGACAG
>21nt_Phas-98_38
TAGAGAGTTGTCAGCCGCGGT
>21nt_Phas-98_39
AGAGAGTTGTCAGCCGCGGTT
>21nt_Phas-98_40
CCGCGGCTGACAACTCTCTAC
>21nt_Phas-98_41
TCCAGGAATTGGACGGAGTGT
>21nt_Phas-98_42
CCAGGAATTGGACGGAGTGTT
>21nt_Phas-98_43
CACTCCGTCCAATTCCTGGAA
>21nt_Phas-98_44
ACAAAATGGCTTGAAGCTCAT
>21nt_Phas-98_45
GTACAAAGATTTCATGCACGT
>21nt_Phas-98_46
TGCATGAAATCTTTGTACATG
>21nt_Phas-98_47
TACCATGCACCATCCCTCTTG
>21nt_Phas-98_48
ACCATGCACCATCCCTCTTGA
>21nt_Phas-98_49
AAGAGGGATGGTGCATGGTAC
>21nt_Phas-98_50
GTTGTGAGGATGCTTATTGCC
>21nt_Phas-98_51
AATAAGCATCCTCACAACTCA
>21nt_Phas-98_52
CAATAAGCATCCTCACAACTC
>21nt_Phas-99_1
GCATCAGGAATTAGACACCTA
>21nt_Phas-99_2
TCTGCTGGGGCGGCCGAGATG
>21nt_Phas-99_3
TCTCGGCCGCCCCAGCAGATC
>21nt_Phas-99_4
TTGTGTATGTAATAAGTAGCA
>21nt_Phas-99_5
ACTTCTCTCTAAGTTTTGGTG
>21nt_Phas-99_6
CCAAAACTTAGAGAGAAGTTC
>21nt_Phas-99_7
CTGCTGAAAAAGATGAAGAAG
>21nt_Phas-99_8
TCTTCATCTTTTTCAGCAGTT
>21nt_Phas-99_9
TGGCAGTAGTAATCCTTCTCG
>21nt_Phas-99_10
AGAAGGATTACTACTGCCACT
>21nt_Phas-99_11
CCACGACAGTAGAGCAGTTCT
>21nt_Phas-99_12
AACTGCTCTACTGTCGTGGCG
>21nt_Phas-99_13
GTCCACCAATCTGTCTAATCC
>21nt_Phas-99_14
ATTAGACAGATTGGTGGACGC
>21nt_Phas-99_15
GTTCATCGCTCATGATATTGA
>21nt_Phas-99_16
AATATCATGAGCGATGAACGG
>21nt_Phas-99_17
TGAGATAGCTGGCCTTGTAGA
>21nt_Phas-99_18
TACAAGGCCAGCTATCTCATC
>21nt_Phas-99_19
TGCATTGATGATTAATCTGTC
>21nt_Phas-99_20
ATACATGGTAGATGGCAGTGA
>21nt_Phas-99_21
ATGTTCTTCACTTCGGCCGGC
>21nt_Phas-99_22
CGGCCGAAGTGAAGAACATAT
>21nt_Phas-99_23
TCGGCTGAGATGAAAGGTTGC
>21nt_Phas-99_24
ACAAAGAATGAATTAAAGGAG
>21nt_Phas-99_25
TTTGGGGAGCTTAATTTCTGC
>21nt_Phas-99_26
TGTTGTCTAGTGCCGAAGGTG
>21nt_Phas-99_27
GTTGTCTAGTGCCGAAGGTGT
>21nt_Phas-99_28
TGGACTGCTTTCGAATGGGAG
>21nt_Phas-99_29
CAATAGGATACCAGACAAGAC
>21nt_Phas-99_30
CTTGTCTGGTATCCTATTGTC
>21nt_Phas-99_31
CATTTTTGTTGTAGCAGAGAG
>21nt_Phas-99_32
CTCTGCTACAACAAAAATGTC
>21nt_Phas-99_33
TCTCCATCTCGCCCCTCTCCT
>21nt_Phas-99_34
AAAGAAGGCGCCGATCGCGTT
>21nt_Phas-99_35
CGCGATCGGCGCCTTCTTTCG
>21nt_Phas-99_36
TGCCCCTCATCCGATGGCTAT
>21nt_Phas-99_37
TCCGGTCATGGATGGAAGGAT
>21nt_Phas-99_38
GTGTTTGATAAAAAAAGACTA
>21nt_Phas-99_39
ATTATAATGCAATCGTGCGTA
>21nt_Phas-99_40
TACACGATGGTGGATGGTAGA
>21nt_Phas-99_41
TACCATCCACCATCGTGTATT
>21nt_Phas-99_42
TTTAATGCAAATGTCGGCCTG
>21nt_Phas-99_43
TCTCTAGCTACATATCGACCA
>21nt_Phas-99_44
GCAACGTGGACTCGATCTTTG
>21nt_Phas-99_45
AAGATCGAGTCCACGTTGCCA
>21nt_Phas-99_46
ACAATTTGATCTTCATTAGGA
>21nt_Phas-99_47
CTAATGAAGATCAAATTGTCC
>21nt_Phas-99_48
TGTATCCCATACATGTCTACC
>21nt_Phas-99_49
TAGACATGTATGGGATACAGG
>21nt_Phas-99_50
TTCGTCCAGCCCTAGTAGTGG
>21nt_Phas-99_51
TCGATTCGACTCGACTCGTTT
>21nt_Phas-99_52
ACGAGTCGAGTCGAATCGAGC
>21nt_Phas-99_53
TAACGAGCCAGCTCGAGCTTT
>21nt_Phas-100_1
TATCCGGGACAGACTGAATTT
>21nt_Phas-100_2
TGATGTAACCGAACAGGCCCT
>21nt_Phas-100_3
ACGAGACTAGGAACTATTCTA
>21nt_Phas-100_4
GAATAGTTCCTAGTCTCGTTC
>21nt_Phas-100_5
TTAAACTATCATTCCAAGTGG
>21nt_Phas-100_6
AATTGTTCCGGATGTTGAATC
>21nt_Phas-100_7
TTCAACATCCGGAACAATTCC
>21nt_Phas-100_8
CGAGATAACCGAACAGACCCT
>21nt_Phas-100_9
GGTCTGTTCGGTTATCTCGGA
>21nt_Phas-100_10
AAAAGAACTTGGCTTGCTCTG
>21nt_Phas-100_11
GACTGGATCCACCCATTCTGC
>21nt_Phas-100_12
AGAATGGGTGGATCCAGTCCA
>21nt_Phas-100_13
TTCTTTGCCACATCAAATTGC
>21nt_Phas-100_14
CATTCTGGGGAAGAAAACGAA
>21nt_Phas-100_15
CGTTTTCTTCCCCAGAATGCT
>21nt_Phas-100_16
TATGGCATCCGATCAGCATGA
>21nt_Phas-100_17
ATGCTGATCGGATGCCATATT
>21nt_Phas-100_18
TTTGGCGCCGGAAAGGAAACC
>21nt_Phas-100_19
TTTCCTTTCCGGCGCCAAATC
>21nt_Phas-100_20
CCATGGACATTGAAAGCCTGA
>21nt_Phas-100_21
TGATTAGCGATGTTATTGGTC
>21nt_Phas-100_22
AATCACGGTGGAGGTCGAGGT
>21nt_Phas-100_23
CTCGACCTCCACCGTGATTGT
>21nt_Phas-100_24
AGAGGCCCTTTCCACAGCTTG
>21nt_Phas-100_25
AGCTGTGGAAAGGGCCTCTAC
>21nt_Phas-100_26
ATTCCCGCCGAAGATGACAAC
>21nt_Phas-100_27
GATGACAACCCACCAACAGCG
>21nt_Phas-100_28
TGTCATCTTCGGCGGGAATCA
>21nt_Phas-100_29
CTGTTGGTGGGTTGTCATCTT
>21nt_Phas-100_30
AGAACAAGGAAACTCACCTCC
>21nt_Phas-100_31
TTGTTCTCGCTGTTGGTGGGT
>21nt_Phas-100_32
ACCGTCGGAGTATGTCACCAC
>21nt_Phas-100_33
CGACGGTGGAGGTGAGTTTCC
>21nt_Phas-100_34
GTATGTCACCACCATTCTCGA
>21nt_Phas-100_35
CATTCTCGAACAGATTCATCT
>21nt_Phas-100_36
GAGAATGGTGGTGACATACTC
>21nt_Phas-100_37
ATGAATCTGTTCGAGAATGGT
>21nt_Phas-100_38
TAGTTATAGATGAATCTGTTC
>21nt_Phas-100_39
TTGGAAGTCACAAAACAGGAG
>21nt_Phas-100_40
AAACAGGAGAGTATTGAAGAG
>21nt_Phas-100_41
GTTAAAATCCCTCGGTTATTC
>21nt_Phas-100_42
TTTTAACCTCTTCAATACTCT
>21nt_Phas-100_43
CCTCGGTTATTCAATTTTGAA
>21nt_Phas-100_44
ATAACCGAGGGATTTTAACCT
>21nt_Phas-100_45
CAAAATTGAATAACCGAGGGA
>21nt_Phas-100_46
TAAGAAAGTGATTTTAGTCCT
>21nt_Phas-100_47
TTTAGTCCTTCTAATACCCTC
>21nt_Phas-100_48
AGCTTTCAAACTAGCCCCTAC
>21nt_Phas-100_49
TTTGAAAGCTAAAATACTAGA
>21nt_Phas-100_50
AGCCCCTACCAGGAAGAACCT
>21nt_Phas-100_51
AGGGGCTAGTTTGAAAGCTAA
>21nt_Phas-100_52
GTTCTTCCTGGTAGGGGCTAG
>21nt_Phas-100_53
GCTTCCATCACCAGCCTGCAC
>21nt_Phas-100_54
GCAGGCTGGTGATGGAAGCAG
>21nt_Phas-100_55
TTGAGAAGCGCTATGTGGAGA
>21nt_Phas-100_56
TTCTCAAGTGCAGGCTGGTGA
>21nt_Phas-100_57
GCTATGTGGAGAGTCGCTACC
>21nt_Phas-100_58
TAGCGACTCTCCACATAGCGC
>21nt_Phas-100_59
ACGCAAACCATCGACGAAGCC
>21nt_Phas-100_60
GACGAAGCCTCATCGGTCTTC
>21nt_Phas-100_61
CTTCGTCGATGGTTTGCGTGG
>21nt_Phas-100_62
TCATCGGTCTTCCTGGTTGGA
>21nt_Phas-100_63
CTGGTTGGACGAATAGTTGTA
>21nt_Phas-100_64
CAACCAGGAAGACCGATGAGG
>21nt_Phas-100_65
CGAATAGTTGTATCCATTCGT
>21nt_Phas-100_66
CAACTATTCGTCCAACCAGGA
>21nt_Phas-100_67
CCGCCGGATGGAGCTGTGTAT
>21nt_Phas-100_68
CATCCGGCGGACGAATGGATA
>21nt_Phas-100_69
ACACAGCTCCATCCGGCGGAC
>21nt_Phas-100_70
TGTACAGGCCTACATGCCCTT
>21nt_Phas-101_1
TAGATTAGAGTTGACTTGTAC
>21nt_Phas-101_2
GAGAGGTCGTGCAAACCCTGT
>21nt_Phas-101_3
CAAGAAACAACGAGTATGTGG
>21nt_Phas-101_4
ACATACTCGTTGTTTCTTGAC
>21nt_Phas-101_5
AAACTCTGCCAAGAAACCACC
>21nt_Phas-101_6
CTAATGCGGCCTCATTTCTGC
>21nt_Phas-101_7
CGAGTTTGCACGGCCACTCCA
>21nt_Phas-101_8
CCGACAACGGTCGTTACGTTG
>21nt_Phas-101_9
ACGTAACGACCGTTGTCGGTG
>21nt_Phas-102_1
CAACAGAACAAAACACATTTT
>21nt_Phas-102_2
AATGTGTTTTGTTCTGTTGAT
>21nt_Phas-102_3
TTGCTCGGATGGTCCTCTATC
>21nt_Phas-102_4
TGCTCGGATGGTCCTCTATCC
>21nt_Phas-102_5
TAGAGGACCATCCGAGCAAAA
>21nt_Phas-102_6
ATAGAGGACCATCCGAGCAAA
>21nt_Phas-102_7
TATTCATGCAAATCTTTTGGA
>21nt_Phas-102_8
AATTGATTGTTGTTGGTTTAA
>21nt_Phas-102_9
AAATTGATTGTTGTTGGTTTA
>21nt_Phas-102_10
AGTCTGGACCTTGACCTACCA
>21nt_Phas-102_11
GTCTGGACCTTGACCTACCAA
>21nt_Phas-102_12
GGTAGGTCAAGGTCCAGACTA
>21nt_Phas-102_13
TGTCTAATCCCAAGCCCAGCC
>21nt_Phas-102_14
TGGGCTTGGGATTAGACATTG
>21nt_Phas-102_15
CTGGGCTTGGGATTAGACATT
>21nt_Phas-102_16
CATTGCCACCCCACTCCCGAG
>21nt_Phas-102_17
ATTGCCACCCCACTCCCGAGG
>21nt_Phas-102_18
TCGGGAGTGGGGTGGCAATGG
>21nt_Phas-102_19
ATGCCATAAGTTGGAGTTTGA
>21nt_Phas-102_20
AACTCCAACTTATGGCATCCT
>21nt_Phas-102_21
AAACTCCAACTTATGGCATCC
>21nt_Phas-102_22
ATCAATTTCTGCAATAGTCGT
>21nt_Phas-102_23
TCAATTTCTGCAATAGTCGTG
>21nt_Phas-102_24
TACGAGGATGAAAAGACGCAC
>21nt_Phas-102_25
TTACGAGGATGAAAAGACGCA
>21nt_Phas-102_26
ACAACCGATGGTGAGTTCGAA
>21nt_Phas-102_27
GAACTCACCATCGGTTGTCTT
>21nt_Phas-102_28
CGAACTCACCATCGGTTGTCT
>21nt_Phas-102_29
ATGGCGGCGGCGCACAGAGCC
>21nt_Phas-102_30
CTCTGTGCGCCGCCGCCATTC
>21nt_Phas-102_31
ACACAGAATCTCCTCGTTCTA
>21nt_Phas-102_32
CACAGAATCTCCTCGTTCTAG
>21nt_Phas-102_33
GAACGAGGAGATTCTGTGTGG
>21nt_Phas-102_34
AGTTTCTCTTCTAGTGTGGAC
>21nt_Phas-102_35
CACACTAGAAGAGAAACTCTA
>21nt_Phas-102_36
CCACACTAGAAGAGAAACTCT
>21nt_Phas-102_37
CGACAGTGGCGTATAGGATGG
>21nt_Phas-102_38
GACAGTGGCGTATAGGATGGA
>21nt_Phas-102_39
ATCCTATACGCCACTGTCGTC
>21nt_Phas-102_40
CATCCTATACGCCACTGTCGT
>21nt_Phas-102_41
AGGGCGACAACGGATGGTGGC
>21nt_Phas-102_42
GGGCGACAACGGATGGTGGCT
>21nt_Phas-102_43
CACCATCCGTTGTCGCCCTCC
>21nt_Phas-102_44
CCACCATCCGTTGTCGCCCTC
>21nt_Phas-102_45
TTCCATCCAGCAGTTGGGCTA
>21nt_Phas-102_46
TCCATCCAGCAGTTGGGCTAG
>21nt_Phas-102_47
GAAAGCGCGGCTATCCTATCG
>21nt_Phas-102_48
ATAGGATAGCCGCGCTTTCCT
>21nt_Phas-102_49
GAGCGACAAAGCTACCGATGC
>21nt_Phas-102_50
ATCGGTAGCTTTGTCGCTCGA
>21nt_Phas-102_51
CATCGGTAGCTTTGTCGCTCG
>21nt_Phas-102_52
CCCGAGTTCTCGTCCTCATCA
>21nt_Phas-102_53
TGAGGACGAGAACTCGGGTGC
>21nt_Phas-102_54
ATGAGGACGAGAACTCGGGTG
>21nt_Phas-102_55
ACGGTTCGAGGATGGGATGCC
>21nt_Phas-102_56
CATCCCATCCTCGAACCGTTG
>21nt_Phas-102_57
TCAATAAGGTAGGCATCCGGC
>21nt_Phas-102_58
TTCAATAAGGTAGGCATCCGG
>21nt_Phas-102_59
ATTTCACCACCTCAAAGATTT
>21nt_Phas-102_60
TTTCACCACCTCAAAGATTTT
>21nt_Phas-102_61
TTGAGGATGGGATGTCGGATG
>21nt_Phas-102_62
TGAGGATGGGATGTCGGATGC
>21nt_Phas-102_63
TGTGCATCAAATAAGGTAGGC
>21nt_Phas-102_64
CCATGCACCATCCCTGTTCAG
>21nt_Phas-102_65
GAACAGGGATGGTGCATGGAG
>21nt_Phas-102_66
ATGTGAGGATGCCTAATTGTC
>21nt_Phas-102_67
CAATTAGGCATCCTCACATCT
>21nt_Phas-103_1
TTGAGGGGCACTCTGAGAGAC
>21nt_Phas-103_2
AACCTGTGAATGACCCTTCAA
>21nt_Phas-103_3
CTTTACTATATAGAATTATGT
>21nt_Phas-103_4
TAATACGTCCACCTCAACCCT
>21nt_Phas-103_5
TCGCTTCTCAGTCATACGATC
>21nt_Phas-103_6
TCGTATGACTGAGAAGCGAAG
>21nt_Phas-103_7
CAACGTCGAGACAGGCTCCGG
>21nt_Phas-103_8
GAAACCCAACCTGGCAAATCT
>21nt_Phas-103_9
ATTTGCCAGGTTGGGTTTCTC
>21nt_Phas-103_10
TGGTGGAGATGCCGTCAGGAG
>21nt_Phas-103_11
CCTGACGGCATCTCCACCAAG
>21nt_Phas-103_12
TAGCACTAGCCTGGTTGGCTC
>21nt_Phas-103_13
ATTACTTTAGGAACGTCTTGG
>21nt_Phas-103_14
AAGACGTTCCTAAAGTAATGA
>21nt_Phas-103_15
AATCTTTCTAATATTCACCAA
>21nt_Phas-103_16
AAGAAAACCTTTGAGTCTAGC
>21nt_Phas-103_17
TAGACTCAAAGGTTTTCTTGA
>21nt_Phas-103_18
AACCTGGGAACATCTGCAAGT
>21nt_Phas-103_19
TTGCAGATGTTCCCAGGTTGC
>21nt_Phas-103_20
TGTGCAGCAACAGTTCTCCTT
>21nt_Phas-103_21
GGAGAACTGTTGCTGCACAAC
>21nt_Phas-103_22
CGCATCCGTTGCTATACTCAT
>21nt_Phas-103_23
ATAGCAGCAACGTACTGTTAG
>21nt_Phas-103_24
CCTCACACCTCACGCGAGTCT
>21nt_Phas-103_25
CGAGCAAGTTACTTGTACTAG
>21nt_Phas-103_26
ATTGGATTGTAGATAACACCT
>21nt_Phas-103_27
TAGTGATGAATAATCTGGTGG
>21nt_Phas-103_28
TTGAGACCCACCGTCATGTGC
>21nt_Phas-103_29
TAGCGTTGAGATGTAAAACAT
>21nt_Phas-103_30
ATAAAGAGAGGTTAATTATGC
>21nt_Phas-103_31
ATAATTAACCTCTCTTTATAT
>21nt_Phas-103_32
ATAACCTGATAAGAAATCACC
>21nt_Phas-103_33
ACATATACCATATCGATCTTA
>21nt_Phas-103_34
AGATCGATATGGTATATGTGG
>21nt_Phas-103_35
CCCAGTGTGGCCGTATCGCTG
>21nt_Phas-104_1
AAAGATCTTTGGATCCCGGAA
>21nt_Phas-104_2
CCGGGATCCAAAGATCTTTGA
>21nt_Phas-104_3
ATCATGTTTTATTATGCAGCG
>21nt_Phas-104_4
CACACGTGAAGATTCACTCTT
>21nt_Phas-104_5
CGATGCAGGCAGATGATGTTA
>21nt_Phas-104_6
ACATCATCTGCCTGCATCGAA
>21nt_Phas-104_7
TTATGGGAGAAAATGTGAATC
>21nt_Phas-104_8
TTGGCGCTTAACCTTTTGTTA
>21nt_Phas-104_9
TGAACCACCAATCGGTCTTGC
>21nt_Phas-104_10
GTGATATATTTCATGCACGCA
>21nt_Phas-104_11
CCACGCAACATTACTCCTCAG
>21nt_Phas-104_12
ATATGAGGATGCCTTATTGCC
>21nt_Phas-104_13
CAATAAGGCATCCTCATATCT
>21nt_Phas-104_14
GTATCAGGAAAATAAATGTGG
>21nt_Phas-104_15
CATTCTCATATACACATCTGA
>21nt_Phas-105_1
TATCATCCCTAGTCTGGTTAC
>21nt_Phas-105_2
GCACCAGCAAAACGTCATGGC
>21nt_Phas-105_3
CATGACGTTTTGCTGGTGCCA
>21nt_Phas-105_4
TGCGGCAGCTAACATAGTTTG
>21nt_Phas-105_5
AACTATGTTAGCTGCCGCAGC
>21nt_Phas-105_6
CTAGAATTGGTCAGTGTGGCA
>21nt_Phas-105_7
ATATCTAGGTTAATGTAGACA
>21nt_Phas-105_8
CTGCAAATTTCCCAATCTGAT
>21nt_Phas-105_9
CAGATTGGGAAATTTGCAGAG
>21nt_Phas-105_10
CAGCTCCCTTGTCTTCTCCAA
>21nt_Phas-105_11
CCTGAATCCTCCATGGATGGC
>21nt_Phas-105_12
CATCCATGGAGGATTCAGGTT
>21nt_Phas-105_13
TTCATCTGCTCGTCCTCGAAC
>21nt_Phas-105_14
TCGAGGACGAGCAGATGAAGC
>21nt_Phas-105_15
CTCTTGAATTACTTCGCAGGT
>21nt_Phas-105_16
GATGGAAATTATTGCCATGCA
>21nt_Phas-105_17
CATGGCAATAATTTCCATCCT
>21nt_Phas-105_18
GAGATGGTTGGTGAGAGTCAT
>21nt_Phas-105_19
GACTCTCACCAACCATCTCCA
>21nt_Phas-105_20
AACGACACATGCCTTGCTGCA
>21nt_Phas-105_21
CAGCAAGGCATGTGTCGTTAT
>21nt_Phas-105_22
AATGAAGACACTTGAGAGGCC
>21nt_Phas-105_23
CCTCTCAAGTGTCTTCATTTG
>21nt_Phas-105_24
CAGCGGTGAAGAACAACATAT
>21nt_Phas-105_25
ATGTTGTTCTTCACCGCTGGG
>21nt_Phas-105_26
GAAAGGACAAACTTTTCCACT
>21nt_Phas-105_27
GAGGCCCGAGCGACTGAAGGA
>21nt_Phas-105_28
CTTCAGTCGCTCGGGCCTCAG
>21nt_Phas-105_29
TTGCTCAAGACATCAAAGATC
>21nt_Phas-105_30
TCTTTGATGTCTTGAGCAATC
>21nt_Phas-105_31
ATCCTCGTGGATGCTTGCGAA
>21nt_Phas-105_32
GGCCATGAAGTCAGACACCTT
>21nt_Phas-105_33
GGTGTCTGACTTCATGGCCTT
>21nt_Phas-105_34
CCGCTGGCACAGATACCTTTT
>21nt_Phas-105_35
AAGGTATCTGTGCCAGCGGAA
>21nt_Phas-105_36
ACTATTGCTCCACTAGGGCCT
>21nt_Phas-105_37
ATGCTTAGAGGCGGTCCTTGT
>21nt_Phas-105_38
AAGGACCGCCTCTAAGCATAG
>21nt_Phas-105_39
AAAGAAAAATCTTCGATGGCC
>21nt_Phas-105_40
TTGGTGCATTGAGTGATGTAA
>21nt_Phas-105_41
TTTTCTTTACCAGCTGTACTA
>21nt_Phas-105_42
TGTGCCCAACTCCTAGATGAG
>21nt_Phas-105_43
CATCTAGGAGTTGGGCACAGT
>21nt_Phas-105_44
AAGTTAGGCGCGGACTGGCCA
>21nt_Phas-106_1
CTTGATGCTGAAGGTGAAGGC
>21nt_Phas-106_2
TGAGAACACCGTCAACGCAAA
>21nt_Phas-106_3
CCATGCACTGACTAGAATGAT
>21nt_Phas-106_4
TGCACGACAGATAACACCATC
>21nt_Phas-106_5
TTAGATCGGAGGATGTTGTTT
>21nt_Phas-106_6
AAGGCCATGGCAGCCCAAGGC
>21nt_Phas-107_1
GATGAGCTCCTTTGTTCGCAA
>21nt_Phas-107_2
GCGAACAAAGGAGCTCATCAG
>21nt_Phas-107_3
CCACCTATATAGTTTTGTTTG
>21nt_Phas-107_4
AACAAAACTATATAGGTGGTT
>21nt_Phas-107_5
CTCATCAGACAGGCTAAGCAC
>21nt_Phas-107_6
AAGAACCATATTGATAAGGAG
>21nt_Phas-107_7
CCTTATCAATATGGTTCTTGT
>21nt_Phas-107_8
GCATCGAAGAACCTGCATGTG
>21nt_Phas-107_9
CATGCAGGTTCTTCGATGCCT
>21nt_Phas-107_10
GCACAAAATTATAGCCATCCA
>21nt_Phas-107_11
TGTTTGGACTATGTAGAGGAA
>21nt_Phas-107_12
ACCGAGTAACACCTTTCCGCC
>21nt_Phas-107_13
CGGAAAGGTGTTACTCGGTTT
>21nt_Phas-107_14
TGTTAGGATTTGATCAATTTG
>21nt_Phas-107_15
TCACCATGGCTTCAACAACGC
>21nt_Phas-107_16
ATTAATCCTCATGTTTTGGTG
>21nt_Phas-107_17
TTGATTTCAAAGGGACTCTAA
>21nt_Phas-108_1
TGCGGTAGCTCTCATAGTTTG
>21nt_Phas-108_2
AACTATGAGAGCTACCGCAAC
>21nt_Phas-108_3
CCACACTGATCAGCCTCCTTG
>21nt_Phas-108_4
TCCGCATCAACCTACATAGCT
>21nt_Phas-108_5
CTATGTAGGTTGATGCGGACA
>21nt_Phas-108_6
CTAAAAAATTACCGATCCGAT
>21nt_Phas-108_7
CGGATCGGTAATTTTTTAGAG
>21nt_Phas-108_8
CAGCTCATTTATCTTCTCCAA
>21nt_Phas-108_9
GGAGAAGATAAATGAGCTGAT
>21nt_Phas-108_10
CATCCATAGTGGATTCAGGTT
>21nt_Phas-108_11
TTCATCTGCTCGGCCTTGAAC
>21nt_Phas-108_12
TCAAGGCCGAGCAGATGAAGT
>21nt_Phas-108_13
CTACGAAGCAATTCAAGAGAA
>21nt_Phas-108_14
CTCTTGAATTGCTTCGTAGGT
>21nt_Phas-108_15
ACAGTTGCTTTGATGGGAGCC
>21nt_Phas-108_16
CTCCCATCAAAGCAACTGTTT
>21nt_Phas-108_17
ATGACAACAACCATGATGGAG
>21nt_Phas-108_18
CCATCATGGTTGTTGTCATGG
>21nt_Phas-108_19
TGCATTGCATGGCAATAATCT
>21nt_Phas-108_20
TAGTGGATGGCATGCAGTTAG
>21nt_Phas-108_21
TTTGTCAGAGTCAACCATAAG
>21nt_Phas-108_22
TATGGTTGACTCTGACAAACT
>21nt_Phas-108_23
CATGTGTTGAGGAGCAAAGAA
>21nt_Phas-108_24
CTTTGCTCCTCAACACATGCT
>21nt_Phas-108_25
TTTGCATGCCGATAACACAAT
>21nt_Phas-108_26
CGGTTGCTGCTAATGTTATCA
>21nt_Phas-108_27
ATAACATTAGCAGCAACCGAT
>21nt_Phas-108_28
CTATATATAAAGTTTGGTGCA
>21nt_Phas-108_29
AGGAAAACAAAGTTTGGTGCT
>21nt_Phas-108_30
CACCAAACTTTGTTTTCCTTT
>21nt_Phas-109_1
ACATCAGCAAAACTTCGTGGT
>21nt_Phas-109_2
TGCGGTAGCTCTCATAGTTTG
>21nt_Phas-109_3
AACTATGAGAGCTACCGCAAC
>21nt_Phas-109_4
CCACACTGATCAGCTTCCTTG
>21nt_Phas-109_5
AGGAAGCTGATCAGTGTGGCA
>21nt_Phas-109_6
TCCGCATCAACCTACATAGCT
>21nt_Phas-109_7
CTATGTAGGTTGATGCGGACA
>21nt_Phas-109_8
CTAAAAATTTACCCATGTGAT
>21nt_Phas-109_9
CACATGGGTAAATTTTTAGAG
>21nt_Phas-109_10
CAGCTCATTTATCTTCTCCAA
>21nt_Phas-109_11
GGAGAAGATAAATGAGCTGAT
>21nt_Phas-109_12
ACCTGAATCCACTATGGATGG
>21nt_Phas-109_13
CCTGAATCCACTATGGATGGC
>21nt_Phas-109_14
CATCCATAGTGGATTCAGGTT
>21nt_Phas-109_15
CTTCATCTGCTCGGCTTCGAA
>21nt_Phas-109_16
TTCATCTGCTCGGCTTCGAAC
>21nt_Phas-109_17
CGAAGCCGAGCAGATGAAGCC
>21nt_Phas-109_18
CTACGAAGCAATTCAAGAGAA
>21nt_Phas-109_19
TCTTGAATTGCTTCGTAGGTT
>21nt_Phas-109_20
CTCTTGAATTGCTTCGTAGGT
>21nt_Phas-109_21
AATAGTTGCTTTGATGGGAGC
>21nt_Phas-109_22
ATAGTTGCTTTGATGGGAGCC
>21nt_Phas-109_23
TCCCATCAAAGCAACTATTTC
>21nt_Phas-109_24
CTCCCATCAAAGCAACTATTT
>21nt_Phas-109_25
ATGACAATAACCAGGATGGAG
>21nt_Phas-109_26
CATCCTGGTTATTGTCATGGC
>21nt_Phas-109_27
CCATCCTGGTTATTGTCATGG
>21nt_Phas-109_28
TGCATTGCATGGCAATAATCT
>21nt_Phas-109_29
TAGTGGATGGCACACAACTTG
>21nt_Phas-109_30
TTTATCATAGTCAACCATAAG
>21nt_Phas-109_31
TATGGTTGACTATGATAAACA
>21nt_Phas-109_32
CATGTGTTGAGGAGCAAAGAG
>21nt_Phas-109_33
TTTGCTCCTCAACACATGCTT
>21nt_Phas-109_34
CTTTGCTCCTCAACACATGCT
>21nt_Phas-109_35
GTTGAACCCCAATGGTTGCCC
>21nt_Phas-109_36
TTGAACCCCAATGGTTGCCCA
>21nt_Phas-109_37
AACGATGAAGAACAACACCGA
>21nt_Phas-109_38
ACGATGAAGAACAACACCGAG
>21nt_Phas-109_39
GAAAACATGATAGAGACCTGA
>21nt_Phas-109_40
AAAACATGATAGAGACCTGAG
>21nt_Phas-109_41
CAGGTCTCTATCATGTTTTCT
>21nt_Phas-109_42
TTGAGCAATACTTCGGTCGCT
>21nt_Phas-109_43
CTACCATCAATCTTTGATGTC
>21nt_Phas-109_44
GATGTCCTTGTTGTTGCCTAT
>21nt_Phas-109_45
AGGCAACAACAAGGACATCTC
>21nt_Phas-109_46
TGCAGGCATGGATGGTTTCAG
>21nt_Phas-109_47
GAAACCATCCATGCCTGCAGA
>21nt_Phas-109_48
CAAGCACAACACTAGGGTGGA
>21nt_Phas-109_49
CACCCTAGTGTTGTGCTTGCT
>21nt_Phas-109_50
TTTGTCCAGAAGGCATGTCTC
>21nt_Phas-109_51
GCTAGGAACATAATTGGTTTG
>21nt_Phas-109_52
AACCAATTATGTTCCTAGCCC
>21nt_Phas-109_53
TTCTCATCGTATTCGAATCAG
>21nt_Phas-109_54
ATATGGACATTATCAATTTGT
>21nt_Phas-109_55
TATCAACATCTTAAATATGCA
>21nt_Phas-110_1
TCATCAGGACAACATATTCCA
>21nt_Phas-110_2
CACCAGAAGAGCATTCCATGA
>21nt_Phas-110_3
ATGGAATGCTCTTCTGGTGTG
>21nt_Phas-110_4
CAAGTTGCCAATATTATGTGG
>21nt_Phas-110_5
ACATAATATTGGCAACTTGTC
>21nt_Phas-110_6
CACCTAAGACAGCATATTCCA
>21nt_Phas-110_7
GAATATGCTGTCTTAGGTGCC
>21nt_Phas-110_8
CACCAAGAGAGCATTCTACGA
>21nt_Phas-110_9
GTAGAATGCTCTCTTGGTGTG
>21nt_Phas-110_10
CAGGTTGCCCATGTCTGTGGC
>21nt_Phas-110_11
CACAGACATGGGCAACCTGTC
>21nt_Phas-110_12
ACTGAGTACCTTCACAACAAG
>21nt_Phas-110_13
TGTTGTGAAGGTACTCAGTGC
>21nt_Phas-110_14
ATGTGAATGTTCATGGTGCTA
>21nt_Phas-110_15
GCACCATGAACATTCACATCT
>21nt_Phas-110_16
TATATGCCTCTTATGTTCTTA
>21nt_Phas-110_17
CATTGCCACAGTCCTAGAGCT
>21nt_Phas-110_18
CTCTAGGACTGTGGCAATGAC
>21nt_Phas-110_19
AAAAATGCGATCTTCCATGTC
>21nt_Phas-110_20
CATGGAAGATCGCATTTTTAG
>21nt_Phas-110_21
TTAACAATGATGAAATGAGGA
>21nt_Phas-110_22
AAAATAGTCGTAGTCTGATGC
>21nt_Phas-110_23
TCATGTACGATAGGCCCATGC
>21nt_Phas-110_24
ACAATATGATGAACACACGTG
>21nt_Phas-110_25
TAATTGTCTATCGCTTTGATT
>21nt_Phas-110_26
TGATGAGTGGCATGATGAGGA
>21nt_Phas-110_27
AAACACATATTCACCATGGTC
>21nt_Phas-110_28
CAAGTACGTACGTGCTCACCT
>21nt_Phas-110_29
GTGAGCACGTACGTACTTGGA
>21nt_Phas-110_30
CCCAAGCACATGTACACTCAT
>21nt_Phas-110_31
GAGTGTACATGTGCTTGGGAC
>21nt_Phas-110_32
ACTTGAGACAATATAATGGGC
>21nt_Phas-110_33
TATGTAGATGCTCTTTTTCTT
>21nt_Phas-111_1
TGCGGTAGCTCTCATAGTTTT
>21nt_Phas-111_2
AACTATGAGAGCTACCGCAAC
>21nt_Phas-111_3
CCACACTGATCAACCTCCTTA
>21nt_Phas-111_4
AGGAGGTTGATCAGTGTGGAA
>21nt_Phas-111_5
TCCGCATCAACCTACATAGCT
>21nt_Phas-111_6
CTATGTAGGTTGATGCGGATA
>21nt_Phas-111_7
CTAAAAATTTACCGATCTGAT
>21nt_Phas-111_8
CAGATCGGTAAATTTTTAGAG
>21nt_Phas-111_9
CAACTCATTTATCTTCTCGAA
>21nt_Phas-111_10
CGAGAAGATAAATGAGTTGAT
>21nt_Phas-111_11
CCTGAATCCACGAACGACTTC
>21nt_Phas-111_12
AGTCGTTCGTGGATTCAGGTT
>21nt_Phas-111_13
ATATATCTGCTCGGCCTCGAA
>21nt_Phas-111_14
CGAGGCCGAGCAGATATATGA
>21nt_Phas-111_15
TCTTGAATTGTTTCATAGGTT
>21nt_Phas-111_16
AACAATTGCTTTGATGGGAGC
>21nt_Phas-111_17
TCCCATCAAAGCAATTGTTTC
>21nt_Phas-111_18
CAAGACAACAACCAGGATGGA
>21nt_Phas-111_19
CATCCTGGTTGTTGTCTTGGC
>21nt_Phas-111_20
GATTATTGCCATACAGGGTGC
>21nt_Phas-111_21
ACCCTGTATGGCAATAATCTC
>21nt_Phas-111_22
TCTTGATTGTTGAGGGCTTAA
>21nt_Phas-111_23
TTTGTGAAAAAGAGATTGAAA
>21nt_Phas-111_24
TCAATCTCTTTTTCACAAATT
>21nt_Phas-111_25
AGCAAGTGGATTTTAGCCCTT
>21nt_Phas-111_26
TCAAATAAAACTCCGAGTGAA
>21nt_Phas-111_27
TTAATTGGTGTTGCATGGTTA
>21nt_Phas-111_28
TATTCACAGAAGACTTACAAC
>21nt_Phas-111_29
TGTAAGTCTTCTGTGAATATA
>21nt_Phas-111_30
TATATTTATAACTTCTCTCGT
>21nt_Phas-111_31
ATAATTTTTTTATTTAGCCTG
>21nt_Phas-111_32
CAACATTTAAACGTCAGAGTA
>21nt_Phas-111_33
ACTTAATTTATGTGTATGGAT
>21nt_Phas-111_34
AAAAGAAATCTCTCTGGCTCT
>21nt_Phas-111_35
ATATTTGTAGTTATTGCAGGA
>21nt_Phas-112_1
CGGCCTCGAAATACTAAGGGC
>21nt_Phas-112_2
TAGAGCAGGAATGGGGAGCAC
>21nt_Phas-112_3
TCCCCCACCCTTGCTCTGGAA
>21nt_Phas-112_4
TCCGGTTCCTCTAAAAACAGT
>21nt_Phas-112_5
TGTTTTTAGAGGAACCGGAGT
>21nt_Phas-112_6
TTTGGCTCTAGTTCCTCTGGC
>21nt_Phas-112_7
CTTAGTAATTCGTTTGGCGAA
>21nt_Phas-112_8
TTAAAGAATGTGTGAGAAAAA
>21nt_Phas-112_9
TGTAGGAGAAGCCGCTAGAAG
>21nt_Phas-112_10
TCTAGCGGCTTCTCCTACATT
>21nt_Phas-112_11
CTATATTTTTTTGTGCTCCGG
>21nt_Phas-112_12
CTTGAAGGCCTCTCGACGAGA
>21nt_Phas-112_13
TTGAAGGCCTCTCGACGAGAA
>21nt_Phas-112_14
CTCGTCGAGAGGCCTTCAAGA
>21nt_Phas-112_15
AGTCGTTTTTTTATCGTTTGA
>21nt_Phas-112_16
GTCGTTTTTTTATCGTTTGAC
>21nt_Phas-112_17
AAACGATAAAAAAACGACTTC
>21nt_Phas-112_18
CAAACGATAAAAAAACGACTT
>21nt_Phas-112_19
CTGGGATTTACAATGAGTCAA
>21nt_Phas-112_20
TGGGATTTACAATGAGTCAAA
>21nt_Phas-112_21
TGACTCATTGTAAATCCCAGT
>21nt_Phas-112_22
GCTAGAACCGTCCAAAAAATC
>21nt_Phas-112_23
TTTTTGGACGGTTCTAGCTTT
>21nt_Phas-112_24
TTTTTTGGACGGTTCTAGCTT
>21nt_Phas-112_25
CATACCAAAGAGGCCCTAGGT
>21nt_Phas-112_26
ATACCAAAGAGGCCCTAGGTA
>21nt_Phas-112_27
CTAGGGCCTCTTTGGTATGAT
>21nt_Phas-112_28
CCTAGGGCCTCTTTGGTATGA
>21nt_Phas-112_29
ACGTCGTCCAAGTCTTGAGTC
>21nt_Phas-112_30
CGTCGTCCAAGTCTTGAGTCC
>21nt_Phas-112_31
CTCAAGACTTGGACGACGTAC
>21nt_Phas-112_32
ACTCAAGACTTGGACGACGTA
>21nt_Phas-112_33
CCGCGTCCCCAAGCAACCGGC
>21nt_Phas-112_34
CGCGTCCCCAAGCAACCGGCA
>21nt_Phas-112_35
CGGTTGCTTGGGGACGCGGGA
>21nt_Phas-112_36
ACGAACGGTACACGACCGGTG
>21nt_Phas-112_37
CGAACGGTACACGACCGGTGA
>21nt_Phas-112_38
CCGGTCGTGTACCGTTCGTGC
>21nt_Phas-112_39
AGAATGCCTTTGGCGCGTGGA
>21nt_Phas-112_40
GAATGCCTTTGGCGCGTGGAG
>21nt_Phas-112_41
CCACGCGCCAAAGGCATTCTC
>21nt_Phas-112_42
TCCTGATTTCTTTGCTTAGCG
>21nt_Phas-112_43
TAAGCAAAGAAATCAGGACTC
>21nt_Phas-112_44
CTAAGCAAAGAAATCAGGACT
>21nt_Phas-112_45
GCGGCTGGGTGCCTGGTGTGG
>21nt_Phas-112_46
CACCAGGCACCCAGCCGCCGC
>21nt_Phas-112_47
ACACCAGGCACCCAGCCGCCG
>21nt_Phas-112_48
AGTAGGAGGCCGTCCGGCCAC
>21nt_Phas-112_49
GTCGGGCTACTTAGGGCTGGC
>21nt_Phas-112_50
CAGCCCTAAGTAGCCCGACGT
>21nt_Phas-112_51
CACGGAGACCAGATGGCTCGC
>21nt_Phas-112_52
GAGCCATCTGGTCTCCGTGGC
>21nt_Phas-112_53
TTTGTGCGTGGCGACGGCCTG
>21nt_Phas-112_54
AAGTGAATTATCCTGGCGCCT
>21nt_Phas-112_55
GCGCCAGGATAATTCACTTCA
>21nt_Phas-113_1
TCTTTATCGCGTCCTTGAGAA
>21nt_Phas-113_2
TTATGATTACATGTTGATGTT
>21nt_Phas-113_3
GTTGTTGGCTACATCTGTCGT
>21nt_Phas-113_4
TTGCTTGTGACTGAGGACATG
>21nt_Phas-113_5
GCTGGAATAGTTTCTTAACTC
>21nt_Phas-113_6
GTTAAGAAACTATTCCAGCTA
>21nt_Phas-113_7
AAATCCAGGCCGGGAGTGTCA
>21nt_Phas-113_8
ACACTCCCGGCCTGGATTTGA
>21nt_Phas-113_9
TGATCAATGACATTGTTGTTG
>21nt_Phas-113_10
CGGGACTCAAGACTTGGACCC
>21nt_Phas-113_11
TATGCCCGTTGTCTAGGGACG
>21nt_Phas-113_12
CAGTAGATGACCGGTCAGTGT
>21nt_Phas-113_13
ACTGACCGGTCATCTACTGTA
>21nt_Phas-113_14
GATTCTTCGCGCCAAGGGCAC
>21nt_Phas-113_15
CCAGATTTCTTTGCTTTGCGG
>21nt_Phas-113_16
GCAAAGCAAAGAAATCTGGGG
>21nt_Phas-113_17
CGGTTGCGTGCATCGATGTGG
>21nt_Phas-113_18
ACATCGATGCACGCAACCGCC
>21nt_Phas-113_19
AGCAGGAGGTCGTCCGTCTAT
>21nt_Phas-113_20
AGACGGACGACCTCCTGCTCC
>21nt_Phas-113_21
ATCGGCGTATGTAGAGCTAGC
>21nt_Phas-113_22
TAGCTCTACATACGCCGATAT
>21nt_Phas-113_23
CACAGAGACCAGATGGGTCGC
>21nt_Phas-113_24
GACCCATCTGGTCTCTGTGGC
>21nt_Phas-113_25
TTTGTGCGTGGCCACGGTCTA
>21nt_Phas-113_26
AAGTGAATTATCCTGATGCCT
>21nt_Phas-113_27
GCATCAGGATAATTCACTTTA
>21nt_Phas-114_1
AAAAAATTGAATCAGTGGACC
>21nt_Phas-114_2
TTGCAAGGAGATTCTGGAATC
>21nt_Phas-114_3
TTCCAGAATCTCCTTGCAAAG
>21nt_Phas-114_4
TTTAGACATGTCCATACCATT
>21nt_Phas-114_5
TCATTGCTATTATGGCCTGAA
>21nt_Phas-114_6
ATGACACACCCAGTTTGTCCT
>21nt_Phas-114_7
ATGACTTAGAAAATCTGGAGG
>21nt_Phas-114_8
TAAAAAATTCATTTCTCTGCC
>21nt_Phas-114_9
AATCTGATCCCTTAGTCCCAA
>21nt_Phas-114_10
GGGACTAAGGGATCAGATTCC
>21nt_Phas-114_11
CATCCAAGTTTAGGCTAACTA
>21nt_Phas-114_12
TAATAAATGTATGTACAAAGA
>21nt_Phas-114_13
ATATATTTCAATAGGGGCTTT
>21nt_Phas-114_14
TCAACCCTCTTGTTTCATCAA
>21nt_Phas-114_15
GATGAAACAAGAGGGTTGAAA
>21nt_Phas-114_16
AGGAATACATGCATGTCTCTA
>21nt_Phas-114_17
GAGACATGCATGTATTCCTAC
>21nt_Phas-114_18
CGTTAAGAGGAGGATCAAGTC
>21nt_Phas-114_19
CTTGATCCTCCTCTTAACGTA
>21nt_Phas-114_20
CATCAAATCGATTGGTTAGTG
>21nt_Phas-114_21
CTAACCAATCGATTTGATGGA
>21nt_Phas-114_22
TACCATAACATGAAAGATCCA
>21nt_Phas-114_23
TTCGATGGTAAGTCTAGTCTC
>21nt_Phas-114_24
AGCTACGTCAGACTTACTTTA
>21nt_Phas-114_25
AAGTAAGTCTGACGTAGCTCA
>21nt_Phas-114_26
ATTATATATCAAATATCACCA
>21nt_Phas-114_27
ATATTCTTGTCAGCAAGATTG
>21nt_Phas-114_28
CGATACGGGTCTTTAAGGTCA
>21nt_Phas-114_29
ACCTTAAAGACCCGTATCGAC
>21nt_Phas-114_30
CATCCTTCGCAGCAATTGCTG
>21nt_Phas-114_31
GTCCTCAGCGTTGTCCTGTTG
>21nt_Phas-114_32
ACAGGACAACGCTGAGGACTG
>21nt_Phas-114_33
TAGGACTATGAAGCCAATGCA
>21nt_Phas-114_34
AGAACATTCTAGCACTCGGAT
>21nt_Phas-114_35
CCGAGTGCTAGAATGTTCTCG
>21nt_Phas-114_36
TGTCAGATTCTCCCGATCCCT
>21nt_Phas-114_37
GGATCGGGAGAATCTGACAAT
>21nt_Phas-115_1
TTTACCACCGATAAAATTTCG
>21nt_Phas-115_2
TATCAATAGTGGAAGGTTGCC
>21nt_Phas-115_3
GTGAACCCTAGACTTGTTTGC
>21nt_Phas-115_4
TCTTTATCGCGTCCTTGAGAA
>21nt_Phas-115_5
TTATGGTTACATGTTGCTGTT
>21nt_Phas-115_6
ATTGTTGGCTGCATCCATCGC
>21nt_Phas-115_7
TTGTTTGTGGCTGAGGATATG
>21nt_Phas-115_8
TATCCTCAGCCACAAACAAGC
>21nt_Phas-115_9
TTTGTTTCCTCCGGTGGAACT
>21nt_Phas-115_10
TTGAGAAACTATTCCAGCTAG
>21nt_Phas-115_11
CAAATCCAGGCTGAGAGTGTC
>21nt_Phas-115_12
CACTCTCAGCCTGGATTTGAG
>21nt_Phas-115_13
CGTCCAAGTCTTGAGTCTCGC
>21nt_Phas-115_14
GAGACTCAAGACTTGGACGCT
>21nt_Phas-115_15
ATGTCCGTTGTCCAGGGACGC
>21nt_Phas-115_16
ACGGTAGATGGCCGGTCGGCA
>21nt_Phas-115_17
CCGACCGGCCATCTACCGTAT
>21nt_Phas-115_18
CCAGATTTCTTTGCTTTGCAG
>21nt_Phas-115_19
GCAAAGCAAAGAAATCTGGGG
>21nt_Phas-115_20
CGGTTGCGTGCATCGATGTGG
>21nt_Phas-115_21
ACATCGATGCACGCAACCGCT
>21nt_Phas-115_22
AGATGGACGGCCTCCTGCTCC
>21nt_Phas-115_23
TTTGTGTGCGACGACGGTCTA
>21nt_Phas-115_24
AAGTGAATTATCCTGACGCCT
>21nt_Phas-116_1
TAGGAAATCTGGAGGCAGAGA
>21nt_Phas-116_2
TCTGCCTCCAGATTTCCTAAG
>21nt_Phas-116_3
AATGCTTTTTTAGGAATCTGA
>21nt_Phas-116_4
TCCCTTAGTCCCAAAATGCTA
>21nt_Phas-116_5
GCATTTTGGGACTAAGGGATC
>21nt_Phas-116_6
TGATGTTTTCAAGGAGCTACT
>21nt_Phas-116_7
CATCCAAGTTTAGGCTAACTA
>21nt_Phas-116_8
TAATAAATGTATGTACAAAGA
>21nt_Phas-116_9
ATATATTTCAGTAGGGGCTTT
>21nt_Phas-116_10
TCAACCCTCTTGTTTCATCAA
>21nt_Phas-116_11
GATGAAACAAGAGGGTTGAAA
>21nt_Phas-116_12
AGGAACACATGCATGTCTCTA
>21nt_Phas-116_13
GAGACATGCATGTGTTCCTAC
>21nt_Phas-116_14
TGTTAAGAGGAGGATCAAGTC
>21nt_Phas-116_15
CATCAAATCGATTGGTTAGTG
>21nt_Phas-116_16
CTAACCAATCGATTTGATGGA
>21nt_Phas-116_17
TACCTTAACATGAAAGATCCA
>21nt_Phas-116_18
TTCGATGGTAAGTCTAGTCTC
>21nt_Phas-116_19
AGCTACGTCAGACTTACTTTA
>21nt_Phas-116_20
AAGTAAGTCTGACGTAGCTCA
>21nt_Phas-116_21
ATTATATATCAAGTATCACCA
>21nt_Phas-116_22
ATATTCTTGTCAGCAAGATTG
>21nt_Phas-116_23
CGCTATGGGTCTTTAAGGTCA
>21nt_Phas-116_24
ACCTTAAAGACCCATAGCGAC
>21nt_Phas-116_25
CATCCTTCGCAGCAATTGCTG
>21nt_Phas-116_26
GTCCTCAGCGTTGTCCTGTTG
>21nt_Phas-116_27
ACAGGACAACGCTGAGGACTG
>21nt_Phas-116_28
TAGGACTATGAAGCCAATGCA
>21nt_Phas-116_29
AGAACATTCTAGCACTCGGAT
>21nt_Phas-116_30
CCGAGTGCTAGAATGTTCTCG
>21nt_Phas-116_31
TGTCAGATTCTCCCGATCCCT
>21nt_Phas-116_32
GGATCGGGAGAATCTGACAAT
>21nt_Phas-116_33
TATTATCACATGCTAGAATGC
>21nt_Phas-117_1
TTTCATGGTACTAGCTGATCG
>21nt_Phas-117_2
AAACACCAGCCTCTTGCACCG
>21nt_Phas-117_3
AGTCACCAGCAAGCCAAGCAA
>21nt_Phas-117_4
GCTTGGCTTGCTGGTGACTGG
>21nt_Phas-117_5
TTATAGTTCCAATGTTTGGTT
>21nt_Phas-117_6
TTCATATATACATGTAAACAT
>21nt_Phas-117_7
CTCTATTCACGGGTGCAACTT
>21nt_Phas-117_8
CACAAATTCGTCTGTAACAAT
>21nt_Phas-117_9
TGTTACAGACGAATTTGTGTG
>21nt_Phas-117_10
ATGTTGTAGGAACATGTGCAT
>21nt_Phas-117_11
ACCTCTATGCATCAATGCGTC
>21nt_Phas-117_12
CGCATTGATGCATAGAGGTAT
>21nt_Phas-117_13
AAAAAAATGATCAAGTCTGCC
>21nt_Phas-117_14
CAGACTTGATCATTTTTTTGA
>21nt_Phas-117_15
TCTGCGTGTCAAGAATTATCA
>21nt_Phas-117_16
ATAATTCTTGACACGCAGAGG
>21nt_Phas-117_17
TTTCTCGTGTTGGTGGGCTTG
>21nt_Phas-117_18
TCATCGTGGACCTTTCAAGTG
>21nt_Phas-117_19
CTTGAAAGGTCCACGATGACA
>21nt_Phas-117_20
ATGACTTTATCATATTAGCGC
>21nt_Phas-117_21
GCTAATATGATAAAGTCATCA
>21nt_Phas-117_22
CTGGACAGGCTAGACTCGCCA
>21nt_Phas-117_23
TGGACAGGCTAGACTCGCCAT
>21nt_Phas-117_24
GGCGAGTCTAGCCTGTCCAGC
>21nt_Phas-117_25
TCAACCAAACAGTGTCAGGCT
>21nt_Phas-117_26
CAACCAAACAGTGTCAGGCTT
>21nt_Phas-117_27
TACTTTGTCTACTAAAGATCT
>21nt_Phas-117_28
ACTTTGTCTACTAAAGATCTC
>21nt_Phas-117_29
CTATCCTGTAGGAACAAATGT
>21nt_Phas-117_30
ATTTGTTCCTACAGGATAGGA
>21nt_Phas-117_31
TCGTTGTTCATCTTTAAGGCT
>21nt_Phas-117_32
CGTTGTTCATCTTTAAGGCTA
>21nt_Phas-117_33
CCTTAAAGATGAACAACGACA
>21nt_Phas-117_34
GCCTTAAAGATGAACAACGAC
>21nt_Phas-117_35
AGCAATGGCTGGAAAGGATGC
>21nt_Phas-117_36
GCAATGGCTGGAAAGGATGCA
>21nt_Phas-117_37
ATCCTTTCCAGCCATTGCTAG
>21nt_Phas-117_38
CATCCTTTCCAGCCATTGCTA
>21nt_Phas-117_39
GTCCTCATGGTTGCCCTACTG
>21nt_Phas-117_40
TAGGGCAACCATGAGGACTGC
>21nt_Phas-117_41
GTAGGGCAACCATGAGGACTG
>21nt_Phas-117_42
GCATTGCCAGTAAGCCATGGG
>21nt_Phas-117_43
CATTGCCAGTAAGCCATGGGT
>21nt_Phas-117_44
CCATGGCTTACTGGCAATGCA
>21nt_Phas-117_45
TTCTTGACGGTGAGATCCACC
>21nt_Phas-117_46
TCTTGACGGTGAGATCCACCT
>21nt_Phas-117_47
GTGGATCTCACCGTCAAGAAC
>21nt_Phas-117_48
TAACCAAACATCGGCATCTGC
>21nt_Phas-117_49
AACCAAACATCGGCATCTGCA
>21nt_Phas-117_50
AGATGCCGATGTTTGGTTAGG
>21nt_Phas-117_51
CAGATGCCGATGTTTGGTTAG
>21nt_Phas-117_52
AGAATGATCCCGTAGGACTGC
>21nt_Phas-117_53
CAGAATGATCCCGTAGGACTG
>21nt_Phas-117_54
ACCCAATTTCTACTGATGCCT
>21nt_Phas-117_55
GCATCAGTAGAAATTGGGTAC
>21nt_Phas-118_1
TGACTTCTGTGCAACCTTTAG
>21nt_Phas-118_2
TACAGATCTCCCGAAGAGGCC
>21nt_Phas-118_3
TAACATGCTAATGTGAAGGGG
>21nt_Phas-118_4
GCTAGTATAAATACCCCTCTA
>21nt_Phas-118_5
CGTTTTTGTTCAGCTGTGTGC
>21nt_Phas-118_6
ACACAGCTGAACAAAAACGTT
>21nt_Phas-118_7
TAACAAATGTTGAGACTGATC
>21nt_Phas-118_8
TCAGTCTCAACATTTGTTAGC
>21nt_Phas-118_9
TTTCCTTCGTGGGATTGCAGA
>21nt_Phas-118_10
AGCGGCGACTTCATCTGCTCC
>21nt_Phas-118_11
AGCAGATGAAGTCGCCGCTTC
>21nt_Phas-118_12
CAATTGGTTCTCCTACTCCCT
>21nt_Phas-118_13
TCGAGGTATTGTCGATTGATT
>21nt_Phas-118_14
ATAGGCTATGTTGGTTGGTTC
>21nt_Phas-118_15
TTTGAGAGTGGCTGGGCGAAT
>21nt_Phas-118_16
CCTTGATTTAGGTTGCCGGTT
>21nt_Phas-118_17
CCGGCAACCTAAATCAAGGAT
>21nt_Phas-118_18
AAAGACGGGGGTTGGCTTCGA
>21nt_Phas-118_19
GCTATTTATCTGAAGATTGAT
>21nt_Phas-118_20
CAATCTTCAGATAAATAGCTT
>21nt_Phas-118_21
CCTACGTCGTGAAGATCGGGA
>21nt_Phas-118_22
CATCGTGATGCATCAGGTGTA
>21nt_Phas-118_23
CACCTGATGCATCACGATGTC
>21nt_Phas-118_24
ATAGGATGACTCTAAGGGCTA
>21nt_Phas-118_25
CATTGCTACTGAGACATGGAT
>21nt_Phas-118_26
CCATGTCTCAGTAGCAATGTA
>21nt_Phas-118_27
AAGCTAAGGTCGGGCTATGCA
>21nt_Phas-118_28
CATAGCCCGACCTTAGCTTGG
>21nt_Phas-118_29
ATAGAAATTCTCCTGATCCCT
>21nt_Phas-119_1
GTAATTTTGTCCAGGCTGCAT
>21nt_Phas-119_2
CCTTTATGTCAGTTTCATCTT
>21nt_Phas-119_3
GATGAAACTGACATAAAGGAG
>21nt_Phas-119_4
TCACCATCATCATCGTGCTAA
>21nt_Phas-119_5
TGGATGAAGGAGCTTCGGCTT
>21nt_Phas-119_6
GCTTTGGAGCTAGTTTGTCCT
>21nt_Phas-119_7
GACAAACTAGCTCCAAAGCTG
>21nt_Phas-119_8
TCTTTTAGACCGCACCTTCAT
>21nt_Phas-119_9
TACAGGAGGCTTCATGTTTGA
>21nt_Phas-119_10
TTACAGGAGGCTTCATGTTTG
>21nt_Phas-119_11
TCAAAAACTAAACTAACATGT
>21nt_Phas-119_12
CCCAACACTTGGCTTCTTCGA
>21nt_Phas-119_13
CCAACACTTGGCTTCTTCGAA
>21nt_Phas-119_14
GAAGAAGCCAAGTGTTGGGGG
>21nt_Phas-119_15
CGAAGAAGCCAAGTGTTGGGG
>21nt_Phas-119_16
TCTAGATATCTGAAGATTGAT
>21nt_Phas-119_17
TCCTACATTGTGAAGATCGGG
>21nt_Phas-119_18
CCGATCTTCACAATGTAGGAT
>21nt_Phas-119_19
CATCGTGACGCATCAGGTGTA
>21nt_Phas-119_20
CACCTGATGCGTCACGATGTC
>21nt_Phas-119_21
TAGGATGACTCTAAGGGCTAC
>21nt_Phas-119_22
ATAGGATGACTCTAAGGGCTA
>21nt_Phas-119_23
ATATTGCTATTGAGACATGGA
>21nt_Phas-119_24
TATTGCTATTGAGACATGGAT
>21nt_Phas-119_25
TTCAGGAGGGTGATATCAACC
>21nt_Phas-119_26
TCAGGAGGGTGATATCAACCC
>21nt_Phas-119_27
TTGATATCACCCTCCTGAATC
>21nt_Phas-119_28
CAAGCTAAGGTCGGGCTCTGC
>21nt_Phas-119_29
AAGCTAAGGTCGGGCTCTGCA
>21nt_Phas-119_30
CAGAGCCCGACCTTAGCTTGG
>21nt_Phas-119_31
ATAATGCTCTCGTAGGACTGC
>21nt_Phas-119_32
CATAATGCTCTCGTAGGACTG
>21nt_Phas-119_33
ATAGAAATTCTTCTGATCCCT
>21nt_Phas-120_1
TATGGATGCTCGATCACTGAG
>21nt_Phas-120_2
CAAATGGACGCGGTCATTGCT
>21nt_Phas-120_3
AAGCGACAATACCATCGGATG
>21nt_Phas-120_4
TCCGATGGTATTGTCGCTTAC
>21nt_Phas-120_5
TTATGGTATGCCGTCGTCGAT
>21nt_Phas-120_6
CTCCGATCGGTGCTTGGAGCT
>21nt_Phas-120_7
GGGGTCAATCATGTTCGTGAC
>21nt_Phas-120_8
CCTGTCTGCAAGAGGAGCTTT
>21nt_Phas-120_9
TTAGTGCTGGCCCGAAGACTA
>21nt_Phas-120_10
TTTTTATCCTCTGTATTAAGA
>21nt_Phas-120_11
TTAATACAGAGGATAAAAATC
>21nt_Phas-120_12
ATGATGATCAAATCCACTGGC
>21nt_Phas-120_13
CACTGCCACAGAAAATGTCCT
>21nt_Phas-120_14
GACATTTTCTGTGGCAGTGGC
>21nt_Phas-120_15
TGCAGGTCTTTCATGTGTCTT
>21nt_Phas-120_16
ATTTTGTTGGCACCAATGTCG
>21nt_Phas-120_17
CTGCTAACCTTATACAAATAG
>21nt_Phas-120_18
TCATCATTATTGAGATTGTCT
>21nt_Phas-120_19
CTTATGGATCTTTTGCGTGTC
>21nt_Phas-120_20
CACGCAAAAGATCCATAAGGA
>21nt_Phas-120_21
TTAAAAATACTCGACTCACCA
>21nt_Phas-120_22
TCAAACAATAGCGTTCGACTT
>21nt_Phas-120_23
CCTTTACCTATCAAAGACCGC
>21nt_Phas-120_24
CAATCTTGTTGGCACTAATGG
>21nt_Phas-120_25
TGTAGCCAACATCGTGAAGAG
>21nt_Phas-120_26
CTTCACGATGTTGGCTACACC
>21nt_Phas-120_27
AGGCACTGTCTCAATTGACTC
>21nt_Phas-120_28
GTCAATTGAGACAGTGCCTCT
>21nt_Phas-120_29
TCAGATCTTGTCGTCAACATT
>21nt_Phas-120_30
TGTTGACGACAAGATCTGAGA
>21nt_Phas-120_31
ATTATGAATGACCTTCGAGGG
>21nt_Phas-120_32
CTCGAAGGTCATTCATAATAA
>21nt_Phas-120_33
TCCTTTCCAAAAATCACTGCC
>21nt_Phas-120_34
CCGTACTCACCGTCAATCTAT
>21nt_Phas-120_35
AGATTGACGGTGAGTACGGCA
>21nt_Phas-120_36
TGCATTGCGACTCAACCGTGG
>21nt_Phas-120_37
GATCATAAGGGTGAGATGCAC
>21nt_Phas-120_38
GCATCTCACCCTTATGATCCC
>21nt_Phas-120_39
CCAACCTAATGTCGGCCTCCG
>21nt_Phas-120_40
GAGGCCGACATTAGGTTGGGT
>21nt_Phas-120_41
CACTTCTAGAGGAGCATTCTG
>21nt_Phas-120_42
CTACACAAATTCCCGATGCCT
>21nt_Phas-120_43
GCATCGGGAATTTGTGTAGCA
>21nt_Phas-121_1
AGCTTTGTTAATCTACCACTG
>21nt_Phas-121_2
TTTATACCATCGAGTACCCGG
>21nt_Phas-121_3
CGCATTATCGGCCGCGTTTGT
>21nt_Phas-121_4
CATGGGCCGAATCCTGCATGG
>21nt_Phas-121_5
ATGCAGGATTCGGCCCATGGT
>21nt_Phas-121_6
CATCACCGCCCCGGGAGGCCC
>21nt_Phas-121_7
AGAGAGGACGAAGGGGGACCA
>21nt_Phas-121_8
CACCAGTCTTCATCCAATCGA
>21nt_Phas-121_9
TCCGAACAAGCCGAAGGCGTC
>21nt_Phas-121_10
CATTGGAGAGGCTAGACTCGC
>21nt_Phas-121_11
CATCAAACGAATGTCAGGCTT
>21nt_Phas-121_12
CAATCTATCTGACACCAATGT
>21nt_Phas-121_13
ATTGGTGTCAGATAGATTGAT
>21nt_Phas-121_14
CATTGCTTATCGTTAATGCCA
>21nt_Phas-121_15
CATCCTTCCCAGCAATTGCTG
>21nt_Phas-121_16
GTCCTCGGTGTCATCGTATTG
>21nt_Phas-121_17
CATTACCACTGAGCCATGGGT
>21nt_Phas-121_18
TCTCGAGCGTGAGATCCACCC
>21nt_Phas-121_19
CGGAGTCTGGTATTAGGTTGG
>21nt_Phas-121_20
CAGAATGTTCCCATAAGACCG
>21nt_Phas-122_1
ATGATGAAAGAATATTTCCTT
>21nt_Phas-122_2
ATACCCAAATTGGTAAACCAT
>21nt_Phas-122_3
CTTCGCATAGAATTTCCACAT
>21nt_Phas-122_4
CTTCTTCTCTCTTCTAAGTAT
>21nt_Phas-122_5
TGTAAAGGCTAGACTCGCCAT
>21nt_Phas-122_6
CAAATGTGCAGCGTCTAGCTT
>21nt_Phas-122_7
CCTTTGTCTATCAAGCATCGC
>21nt_Phas-122_8
CGATCTTGCAGACACCAATGT
>21nt_Phas-122_9
ATTGGTGTCTGCAAGATCGGC
>21nt_Phas-122_10
CGTTGCTGGTCTTTAAGGCTA
>21nt_Phas-122_11
GCAATTGCTCGGAAGGACGTA
>21nt_Phas-122_12
CGTCCTTCCGAGCAATTGCTA
>21nt_Phas-122_13
GTCCTCAATGTTGTCGTATTG
>21nt_Phas-122_14
ATACGACAACATTGAGGACTA
>21nt_Phas-122_15
TTGAACTATAGATACAATGCA
>21nt_Phas-122_16
CTAGGTAACAAAATGTTCTGG
>21nt_Phas-122_17
GCATCGGAAGAATCTGACATT
>21nt_Phas-123_1
GAACATTGACACTGAGTGCGT
>21nt_Phas-123_2
GCACTCAGTGTCAATGTTCTT
>21nt_Phas-123_3
AGACAGGGCCGAGTGAAAGGG
>21nt_Phas-123_4
CTTTCACTCGGCCCTGTCTAC
>21nt_Phas-123_5
TCTCTCTAGTAGGACCGACAT
>21nt_Phas-123_6
GTCCAAACTCGAGATGAATGT
>21nt_Phas-123_7
ATTCATCTCGAGTTTGGACAT
>21nt_Phas-123_8
GACAAATTCAGGGCCTAGTAG
>21nt_Phas-123_9
ACTAGGCCCTGAATTTGTCAC
>21nt_Phas-123_10
CTATAACGTATGGAGAAAGTA
>21nt_Phas-123_11
CTTTCTCCATACGTTATAGCT
>21nt_Phas-123_12
AAGAAGATGCTCGTAGACTAT
>21nt_Phas-123_13
AGTCTACGAGCATCTTCTTTA
>21nt_Phas-123_14
TGTTCTGTTGTGGTTTAGACC
>21nt_Phas-123_15
TCTAAACCACAACAGAACAAT
>21nt_Phas-123_16
AATCTTGTCCAAGGATCATGG
>21nt_Phas-123_17
ATGATCCTTGGACAAGATTGG
>21nt_Phas-123_18
CTGTCGTGGTTGTCTGCCTTG
>21nt_Phas-123_19
AGGCAGACAACCACGACAGCC
>21nt_Phas-123_20
GTTTCAACCAGCAGGACTGTC
>21nt_Phas-123_21
CAGTCCTGCTGGTTGAAACCA
>21nt_Phas-123_22
GAATTATGCTTGTGCACCCGA
>21nt_Phas-123_23
ATTAAATTTGAAGTAGGCTCA
>21nt_Phas-123_24
CCTCCCATTTTTGTTTCTTGC
>21nt_Phas-123_25
AAGAAACAAAAATGGGAGGTG
>21nt_Phas-123_26
CAATAAAATCATCTGGATTTT
>21nt_Phas-123_27
AATCCAGATGATTTTATTGGC
>21nt_Phas-123_28
ATAATGTTCATATACTCTTGT
>21nt_Phas-123_29
ATGTATCCCTATTTATGTTGA
>21nt_Phas-123_30
CCAGATTAAGGACATCAAGAT
>21nt_Phas-123_31
CTTGATGTCCTTAATCTGGTT
>21nt_Phas-123_32
GGCATTATTAATATGGGCTTG
>21nt_Phas-123_33
AGCCCATATTAATAATGCCAT
>21nt_Phas-123_34
TGTATGCTAACGACAAATCAG
>21nt_Phas-123_35
AGATCCCACTTTGAACTTCCC
>21nt_Phas-123_36
GAAGTTCAAAGTGGGATCTCT
>21nt_Phas-123_37
TTACACCATTGACTCAAAGCA
>21nt_Phas-123_38
TATCATTGTGGAGTTGTGGTG
>21nt_Phas-123_39
AGCTTTCAATCCTTGGCGTCG
>21nt_Phas-123_40
ACGCCAAGGATTGAAAGCTGA
>21nt_Phas-123_41
CCCTCCCTCCTAAGGCTGCAA
>21nt_Phas-123_42
ATGGTGTGCGCGGCTATATGT
>21nt_Phas-123_43
ATATAGCCGCGCACACCATTT
>21nt_Phas-123_44
AGCTGCTGCGCAAGGACAGAT
>21nt_Phas-123_45
CTGTCCTTGCGCAGCAGCTAC
>21nt_Phas-123_46
TGGTAGCAACCTAGCAGATGC
>21nt_Phas-123_47
ATCTGCTAGGTTGCTACCAAT
>21nt_Phas-123_48
AAAATGGTGAAGACACCGGGC
>21nt_Phas-123_49
TCTAACATGAGCATCCCCCTG
>21nt_Phas-123_50
TTCCCATCTCTTACCCTCACA
>21nt_Phas-123_51
TGAGGGTAAGAGATGGGAAAA
>21nt_Phas-123_52
AGTCTGCACTACCGTACGTTC
>21nt_Phas-123_53
ACGTACGGTAGTGCAGACTTG
>21nt_Phas-123_54
TATGGTCTCTTCTTGCTCCTC
>21nt_Phas-123_55
TAGTGTAAAGGAGTAAAATGT
>21nt_Phas-123_56
TCTCAGAACTAGGATCCTGTG
>21nt_Phas-123_57
CAGGATCCTAGTTCTGAGAAC
>21nt_Phas-123_58
CTCACGTTGATAGCTAGTGCA
>21nt_Phas-123_59
GAGAAACTGCTTCCATGTTAA
>21nt_Phas-123_60
TGAATCCCTCTACCCGTATTT
>21nt_Phas-123_61
TATTGCATCCCTCACTCCTGG
>21nt_Phas-123_62
CAAAATGGGACTCCCCTGCTT
>21nt_Phas-123_63
TCTCGCATTAACTAGTAGTCC
>21nt_Phas-125_1
CATACTATAAAGGCAGACCCG
>21nt_Phas-125_2
CTTCCAGATTCAGTTATTTAG
>21nt_Phas-125_3
TAAAGGATATGCATTAGTTCA
>21nt_Phas-125_4
TCTCCCTGCAATAAAAGCTTG
>21nt_Phas-125_5
TAGCAATTGGGTTAGTAGGCA
>21nt_Phas-125_6
CACTTTTTTGATCACTTTCCT
>21nt_Phas-125_7
GAAAGTGATCAAAAAAGTGGC
>21nt_Phas-125_8
TGCTTGCTTCTGCTGCTCCTT
>21nt_Phas-125_9
TTGCTGGATCCTGGCGCCTGC
>21nt_Phas-125_10
GCCTCTGGTACTAGCAGCCTA
>21nt_Phas-125_11
GGCTGCTAGTACCAGAGGCGC
>21nt_Phas-125_12
TGTGTTACTGATGCATTTGTA
>21nt_Phas-125_13
TCGGTTTTTCTCATACAATCT
>21nt_Phas-125_14
TTCCTCTTTTTTGCACTTCAG
>21nt_Phas-125_15
CCACATTGCCGTATGCTACAT
>21nt_Phas-125_16
GATGTAAGTTCACACCACCCA
>21nt_Phas-125_17
GAGTAATGAATTCAATCACTG
>21nt_Phas-125_18
GTGATTGAATTCATTACTCTG
>21nt_Phas-125_19
ATGAAAGTTATCCTGATGCCT
>21nt_Phas-125_20
GCATCAGGATAACTTTCATGA
>21nt_Phas-125_21
AATTCCCTTGAGCAAATACAT
>21nt_Phas-126_1
GATGTACCATGGTGATCGGTT
>21nt_Phas-126_2
CCGATCACCATGGTACATCTT
>21nt_Phas-126_3
AGCTGCACCGTCCCGTCCCGC
>21nt_Phas-126_4
AATCAACGCACGTGGTGATGC
>21nt_Phas-126_5
CATGCACGTGTGAAGCGCGGG
>21nt_Phas-126_6
CGCGCTTCACACGTGCATGCA
>21nt_Phas-126_7
TTGTATGGACAGACGCAAAAA
>21nt_Phas-126_8
TTTGCGTCTGTCCATACAACC
>21nt_Phas-126_9
AAAAGTTATGTTGGTTGCATC
>21nt_Phas-126_10
CACACGTACGCCTAAAACGAT
>21nt_Phas-126_11
CGTTTTAGGCGTACGTGTGGA
>21nt_Phas-126_12
CGTACGCGGTCGGTCAGGCTC
>21nt_Phas-126_13
GCCTGACCGACCGCGTACGAT
>21nt_Phas-126_14
ACGTGAGATTGTACACGTGGG
>21nt_Phas-126_15
TGCGGTCATCCAATCTGGCGG
>21nt_Phas-126_16
GCCAGATTGGATGACCGCACC
>21nt_Phas-126_17
TTAGAGATCTCTTTTGTTGCT
>21nt_Phas-126_18
CAACAAAAGAGATCTCTAACC
>21nt_Phas-126_19
ACATTTTATCAAGAACACGGC
>21nt_Phas-126_20
CGTGTTCTTGATAAAATGTAG
>21nt_Phas-126_21
TGCTCAAGACTAGGAACGTAT
>21nt_Phas-126_22
ACGTTCCTAGTCTTGAGCAGC
>21nt_Phas-126_23
ATGGAGCATGTTGGTGGCTAT
>21nt_Phas-126_24
AGCCACCAACATGCTCCATAT
>21nt_Phas-126_25
TTGCCCTAAAGAAAGTAATAG
>21nt_Phas-126_26
AATTGAATCAAATTCTAAGCT
>21nt_Phas-126_27
TTTTTTTTGTTTGGATGTTAA
>21nt_Phas-128_1
CAGAGGAAAAACAAGAAGCGA
>21nt_Phas-128_2
TTTCAATAAGTTGGAAATCTC
>21nt_Phas-128_3
AAAAAAAAATCAAAGGTCTTT
>21nt_Phas-128_4
ATGCACTTGAAGTTGAAAGCT
>21nt_Phas-128_5
ATTATTGGGGAGAAAAAGGAG
>21nt_Phas-128_6
GACATACATTCATATTCGCTA
>21nt_Phas-128_7
CATAAAATGGCACAGTTAGAA
>21nt_Phas-128_8
CTAACTGTGCCATTTTATGTT
>21nt_Phas-128_9
CAAAGTCTAGATGGTGATCTT
>21nt_Phas-128_10
GCCCAATACAGTCCACATGAC
>21nt_Phas-128_11
CATGTGGACTGTATTGGGCTA
>21nt_Phas-128_12
GCCACATTCATCAGTTGTTAT
>21nt_Phas-128_13
AACAACTGATGAATGTGGCGT
>21nt_Phas-128_14
AGTTTACAGGACCCCACAGTA
>21nt_Phas-128_15
CTGTGGGGTCCTGTAAACTAT
>21nt_Phas-128_16
ATCTGCTATTCATTGGCCGTA
>21nt_Phas-128_17
CGGCCAATGAATAGCAGATTA
>21nt_Phas-128_18
CAATACACCTTATTGTTTGGT
>21nt_Phas-128_19
TAGATACTTGTATGTATATGC
>21nt_Phas-128_20
ACATCTAATGTGGGTGATTCC
>21nt_Phas-128_21
AATCACCCACATTAGATGTGC
>21nt_Phas-128_22
ATGGTAAGAGCTTCTCTCCAT
>21nt_Phas-128_23
GGAGAGAAGCTCTTACCATGG
>21nt_Phas-128_24
TGAGAATTTATGAGTAGGGAA
>21nt_Phas-128_25
GAGGAAGAAAGAGGAGTAGGA
>21nt_Phas-128_26
CTACTCCTCTTTCTTCCTCTT
>21nt_Phas-128_27
ATGAGATCATGAAGGAACGTG
>21nt_Phas-128_28
CGTTCCTTCATGATCTCATTC
>21nt_Phas-128_29
AGTCAAGTTTCTCCCTTAGCA
>21nt_Phas-128_30
CTAAGGGAGAAACTTGACTCA
>21nt_Phas-128_31
CCATCGGGCATTTGAAGTCTC
>21nt_Phas-128_32
CTCGATGTCGTGTTCCTGTTG
>21nt_Phas-128_33
GATGTCGTGTTCCTGTTGCCT
>21nt_Phas-128_34
ACAGGAACACGACATCGAGAC
>21nt_Phas-128_35
CCTCTCATTCATATGGTCCTT
>21nt_Phas-128_36
GCAACAGGAACACGACATCGA
>21nt_Phas-128_37
GAGTTCTCCTTCCTCTTACTT
>21nt_Phas-128_38
CAAGGACCATATGAATGAGAG
>21nt_Phas-128_39
GTAAGAGGAAGGAGAACTCAA
>21nt_Phas-128_40
CCGCTTCATTTCTTGTGCTAT
>21nt_Phas-128_41
TTTGGTTTGGATATGGAAAAC
>21nt_Phas-128_42
ATATATACATTGGAGTACGGT
>21nt_Phas-128_43
TAGATGTGGAGGCTCGACGAT
>21nt_Phas-128_44
TTCATCTTCCCGACATGCCAT
>21nt_Phas-128_45
AAATGTTGTATGGAGTAGCGA
>21nt_Phas-128_46
GAATCGTGTTTCCTGATGCCT
>21nt_Phas-128_47
GCATCAGGAAACACGATTCTC
>21nt_Phas-129_1
GATCAAAAGAGATGGGGTCAG
>21nt_Phas-129_2
CATTCTTTCTCTTGCTTGCTT
>21nt_Phas-129_3
AGAGGGACTGAGAACAGTGGC
>21nt_Phas-129_4
CACTGTTCTCAGTCCCTCTCT
>21nt_Phas-129_5
TAGTGGGAAACTGGGAATGGG
>21nt_Phas-129_6
AACATGGAGGAAAGCTAAGTT
>21nt_Phas-129_7
CTTAGCTTTCCTCCATGTTCC
>21nt_Phas-129_8
AAATTTCTTCGTTTCTTCTCC
>21nt_Phas-129_9
AGTAATGGAGGGTTTAATCTG
>21nt_Phas-129_10
GATTAAACCCTCCATTACTGG
>21nt_Phas-129_11
CTTTGGTCTTTCCCTGTGCCT
>21nt_Phas-129_12
CACTCCTTCCTCGTCCTTTTT
>21nt_Phas-129_13
AAAGGACGAGGAAGGAGTGGT
>21nt_Phas-130_1
ATTTAGAGCTTACTACAATCT
>21nt_Phas-130_2
TATAATAATATAGCCTACAAC
>21nt_Phas-130_3
TAACAACATCATAAAGTCTGT
>21nt_Phas-130_4
CAAGTATCAAATGTAAAGCTT
>21nt_Phas-130_5
ATTTGTAGGAGAAAGAGTGAG
>21nt_Phas-130_6
TATTGGACCTTGTGAGTAGTC
>21nt_Phas-130_7
TATTACCATAAATCTGACTTC
>21nt_Phas-130_8
ATATAGAAGAAAGAGAAATGA
>21nt_Phas-130_9
TCTCACGTCAGATTTATGGTA
>21nt_Phas-130_10
TTTTGTAGTTCGTCTATATCT
>21nt_Phas-130_11
TATTATACTTGCTCTTACTCT
>21nt_Phas-130_12
TGAGCCTTAACCACTTTGGTT
>21nt_Phas-130_13
CCAAAGTGGTTAAGGCTCAAG
>21nt_Phas-130_14
GCACAAAATTGATAATAGTTG
>21nt_Phas-130_15
ACTATTATCAATTTTGTGCAA
>21nt_Phas-130_16
CTCATGCCCACGGTTGTCCAT
>21nt_Phas-130_17
CCTTTGCGCAATCTATTTGAT
>21nt_Phas-130_18
CAAATAGATTGCGCAAAGGAA
>21nt_Phas-130_19
AACTTGCATTGATTTCACACC
>21nt_Phas-130_20
TGTGAAATCAATGCAAGTTAT
>21nt_Phas-130_21
TTTGTTTAGCCTTTTTTCCGG
>21nt_Phas-130_22
ACTTTGAACTGAAATAGGAAG
>21nt_Phas-130_23
TCCTATTTCAGTTCAAAGTCA
>21nt_Phas-130_24
ACAATATCCAGTATTCGACGG
>21nt_Phas-130_25
GTCGAATACTGGATATTGTCA
>21nt_Phas-130_26
TGCAGTTCTTGGACTCTTCAC
>21nt_Phas-130_27
GAAGAGTCCAAGAACTGCACC
>21nt_Phas-130_28
CAACGTTTTGTGAATGAATTG
>21nt_Phas-130_29
ATTCATTCACAAAACGTTGGT
>21nt_Phas-130_30
CTATTTTGTTGTTTCATACCA
>21nt_Phas-131_1
AACCAGAGAGACATGCTACCC
>21nt_Phas-131_2
GTAGCATGTCTCTCTGGTTCT
>21nt_Phas-131_3
ATAGATGCTATCTTTAACTTG
>21nt_Phas-131_4
CGTGCATCCACTGCTTTTCTA
>21nt_Phas-131_5
GAAAAGCAGTGGATGCACGTG
>21nt_Phas-131_6
CTGCAATTTTGCCGTGGGTTA
>21nt_Phas-131_7
ACACCGTTTCATCCATGTCAA
>21nt_Phas-131_8
AAACAGGTCATTTGCAGTTTT
>21nt_Phas-131_9
ACATACTGAATTTGAGCTGGT
>21nt_Phas-131_10
CCTCTCTTTGGGCCTGATCCA
>21nt_Phas-131_11
CTAATATGTGGTAGCATAGAT
>21nt_Phas-131_12
CTATGCTACCACATATTAGTG
>21nt_Phas-133_1
GTATTGTGATGAATAACTGAT
>21nt_Phas-133_2
TAAACTAATGAACATTTTAAA
>21nt_Phas-133_3
TTCAACTCGAACTCGAAACTT
>21nt_Phas-133_4
TATTCAAGCTGGTTTTGGTTA
>21nt_Phas-133_5
TGCAATCTATGCTGCTTTGGT
>21nt_Phas-133_6
CGCCGAAGGAGAGCACGAGAA
>21nt_Phas-133_7
TTCGGCGGATGCAAGGCTGTG
>21nt_Phas-133_8
AGAGCACGAGAAGGAACACCT
>21nt_Phas-133_9
GTGTTCCTTCTCGTGCTCTCC
>21nt_Phas-133_10
TCTTGTCGGCAGGTGTTCCTT
>21nt_Phas-133_11
CGGCCTTTTTCTTGTCGGCAG
>21nt_Phas-133_12
ATTTTGGTTTGTCGGCCTTTT
>21nt_Phas-133_13
TTTAGAAATTGGAACCTCAGA
>21nt_Phas-133_14
TTCTAAAGTATTTTGGTTTGT
>21nt_Phas-133_15
TGAGGTTCCAATTTCTAAAGT
>21nt_Phas-133_16
TTGTGAAGGGCCTGGTGAAAG
>21nt_Phas-133_17
TTCACAATCTGAGGTTCCAAT
>21nt_Phas-133_18
GCCTGGTGAAAGATTCTGTCC
>21nt_Phas-133_19
TTCACCAGGCCCTTCACAATC
>21nt_Phas-133_20
ATTCTGTCCCGTCCTGTCCAG
>21nt_Phas-133_21
ACAGAATCTTTCACCAGGCCC
>21nt_Phas-133_22
CGTCCTGTCCAGTCCAGTCAA
>21nt_Phas-133_23
GACTGGACTGGACAGGACGGG
>21nt_Phas-133_24
TCACAGATGAAGAACCAAAGA
>21nt_Phas-133_25
TCATCTGTGATTGACTGGACT
>21nt_Phas-133_26
TTTGGTTCTTCATCTGTGATT
>21nt_Phas-133_27
CAAAGCTAAAGAATCACCATG
>21nt_Phas-133_28
TTTAGCTTTGTCTTTGGTTCT
>21nt_Phas-133_29
ATCACCATGGACCTAGCTGCC
>21nt_Phas-133_30
TGGTGATTCTTTAGCTTTGTC
>21nt_Phas-133_31
GACCTAGCTGCCCTAAATTCC
>21nt_Phas-133_32
CTAAATTCCACACGGGTCGAC
>21nt_Phas-133_33
AATTTAGGGCAGCTAGGTCCA
>21nt_Phas-133_34
ACACGGGTCGACAACGATGTT
>21nt_Phas-133_35
AACGATGTTGCGGTGCTGGAA
>21nt_Phas-133_36
CATCGTTGTCGACCCGTGTGG
>21nt_Phas-133_37
GCGGTGCTGGAAGAAGACGTA
>21nt_Phas-133_38
CCAGCACCGCAACATCGTTGT
>21nt_Phas-133_39
GAAGACGTAGCCCAAACTCCA
>21nt_Phas-133_40
CGTCTTCTTCCAGCACCGCAA
>21nt_Phas-133_41
GCCCAAACTCCATCATCTTTT
>21nt_Phas-133_42
GAGTTTGGGCTACGTCTTCTT
>21nt_Phas-133_43
AAGATGATGGAGTTTGGGCTA
>21nt_Phas-133_44
GGCACGCCATGAACTCGACCT
>21nt_Phas-133_45
GTCGAGTTCATGGCGTGCCAA
>21nt_Phas-133_46
TGTCGTCTACAACCTATGCCG
>21nt_Phas-133_47
GCATAGGTTGTAGACGACAAG
>21nt_Phas-133_48
GCGACAGAGATGAGAGCGGCA
>21nt_Phas-133_49
CCGCTCTCATCTCTGTCGCCG
>21nt_Phas-133_50
AGGGAACCAAGAATTCTGGTC
>21nt_Phas-133_51
CCAGAATTCTTGGTTCCCTGA
>21nt_Phas-133_52
CATTTGGTATTGCTGCTATCC
>21nt_Phas-133_53
ATAGCAGCAATACCAAATGGA
>21nt_Phas-133_54
TGCTTTGGCAGAACAACAATC
>21nt_Phas-133_55
TTGTTGTTCTGCCAAAGCAGG
>21nt_Phas-133_56
GAATCAGTTGCAGGCACAGGA
>21nt_Phas-133_57
TTGTGTCTGAGCCTCTGAGGA
>21nt_Phas-138_1
CAAGAGAAAATGAACTAGTTT
>21nt_Phas-138_2
ATTTCCATTTTCCCAAGTGAA
>21nt_Phas-138_3
CTGGAAAAAATGAGGTTCCGA
>21nt_Phas-138_4
TTTTTAAGTTGTCCACCAGTG
>21nt_Phas-138_5
CTTACTAGAAAATTACATCGT
>21nt_Phas-138_6
CTGACGCGGCACGATTTCCCC
>21nt_Phas-138_7
CAACCGACACGAAACGGACGG
>21nt_Phas-138_8
TCTCCAAAGTGCGGAAGTCAT
>21nt_Phas-138_9
ACACAGCTACTGCTAGAGCGA
>21nt_Phas-138_10
CGTTCTGAACCAGTATACGCG
>21nt_Phas-138_11
CGTATACTGGTTCAGAACGTC
>21nt_Phas-138_12
TGTGAAATCTGGCACGTTTGA
>21nt_Phas-138_13
TCGGTCCAACTCATACAACTC
>21nt_Phas-138_14
CTTCGAAGAAACACATGGCTA
>21nt_Phas-138_15
ATCTAGGGATCGTTCGATTAC
>21nt_Phas-138_16
AATCGAACGATCCCTAGATTA
>21nt_Phas-138_17
CAGGTAATGGTCTCATAGCAC
>21nt_Phas-138_18
GATTCCTAGCCGCACAGTTTG
>21nt_Phas-138_19
AACTGTGCGGCTAGGAATCGT
>21nt_Phas-138_20
CCGAATTTATGTAAACTTTGA
>21nt_Phas-138_21
AAAGTTTACATAAATTCGGCA
>21nt_Phas-138_22
TAGAAATCATTCGAACTGGTC
>21nt_Phas-138_23
TGGATCCTGGGAGAAACGAAC
>21nt_Phas-138_24
TCGTTTCTCCCAGGATCCACC
>21nt_Phas-138_25
GAGACCTAGAGTAGACATTAG
>21nt_Phas-138_26
AATGTCTACTCTAGGTCTCGT
>21nt_Phas-139_1
TTCTTCCCAGAACCTGATTTC
>21nt_Phas-139_2
TCTAATGTCGACAAAGAAGGA
>21nt_Phas-139_3
TATTTTCTTCGCAGGAGGGTC
>21nt_Phas-139_4
TGACATATCCCATCCTCAGTA
>21nt_Phas-139_5
AATGGGTATTCAAGCTTCTTA
>21nt_Phas-139_6
CCGAGTAGAGCAGAATTTTTG
>21nt_Phas-139_7
AAAATTCTGCTCTACTCGGTA
>21nt_Phas-139_8
TAGGTGTTCAGAATTTGGTCA
>21nt_Phas-139_9
CCACCTTGATCTTTTGAACGA
>21nt_Phas-139_10
GTTCAAAAGATCAAGGTGGGC
>21nt_Phas-139_11
TAAGGTGGAACATTGTCTGTC
>21nt_Phas-139_12
TTTTTTGGCAAGGAGATAGCG
>21nt_Phas-139_13
CTATTCAACACCCTTTTTGGC
>21nt_Phas-139_14
CAAAAAGGGTGTTGAATAGAT
>21nt_Phas-139_15
TACCGGAAAAAAGATACCATG
>21nt_Phas-139_16
TAGAGTACCATATTGTTAAGT
>21nt_Phas-139_17
TTAACAATATGGTACTCTACA
>21nt_Phas-139_18
TGGTTCTTGTAAATTCGGTAC
>21nt_Phas-139_19
CTTTCACTAGTAGATCCACCG
>21nt_Phas-139_20
GTGGATCTACTAGTGAAAGAT
>21nt_Phas-139_21
TAATTGGAAAGGAAAACTGCG
>21nt_Phas-139_22
GCGTTTAGAAAAACGGCTCAG
>21nt_Phas-139_23
CTCCACGTGTTTGCATTCAAC
>21nt_Phas-139_24
TGAATGCAAACACGTGGAGGA
>21nt_Phas-139_25
TTACAGAAGACTTTCAAATGT
>21nt_Phas-139_26
AATCGGAATGCCGCAACATCG
>21nt_Phas-139_27
ATGTTGCGGCATTCCGATTCA
>21nt_Phas-139_28
AATCGGAAACTGACCAAGCTT
>21nt_Phas-139_29
GCTTGGTCAGTTTCCGATTCG
>21nt_Phas-139_30
TGCAGAAATGTTCGGATGCAA
>21nt_Phas-139_31
CTGGATGCCATGATGTAGTCC
>21nt_Phas-139_32
ACTACATCATGGCATCCAGTA
>21nt_Phas-139_33
AATCAAAAACCGTCTGCACGT
>21nt_Phas-139_34
GTGCAGACGGTTTTTGATTGG
>21nt_Phas-139_35
CACTGTAAATTACTGATGCCT
>21nt_Phas-139_36
GCATCAGTAATTTACAGTGAC
>21nt_Phas-140_1
TTAAAGGATTACACCTCTGCC
>21nt_Phas-140_2
TCTATTGGTCATGTGAGTGGC
>21nt_Phas-140_3
AAATTGTTAATTATTGTTGGC
>21nt_Phas-140_4
TCCATCGGCCATGTCAGTAGT
>21nt_Phas-140_5
AAATAAAAAATCTCGTTCGCC
>21nt_Phas-140_6
TTGAATTTGTAGTACTTGATA
>21nt_Phas-140_7
TAGGATGTGTTTTGGAGTTTA
>21nt_Phas-140_8
TTTGAAACTCTCTACAAAAGT
>21nt_Phas-140_9
TTTTGTAGAGAGTTTCAAATA
>21nt_Phas-140_10
TAGAATTATGATAAACTGCTG
>21nt_Phas-140_11
AGGCTGCTAGTAGTGGAGCGA
>21nt_Phas-140_12
CATTCTTGACCTGCATGTGCG
>21nt_Phas-140_13
CACATGCAGGTCAAGAATGTC
>21nt_Phas-140_14
TGTTGAAGCTCGCAGACTTGT
>21nt_Phas-140_15
TTCGAGACCACAACCCAATAC
>21nt_Phas-140_16
CACACTTTAGTCATGAGCTTC
>21nt_Phas-141_1
TGGGTCGTATATGTAGTCGAT
>21nt_Phas-141_2
AATCTGTTTTCCTGTTGTGGT
>21nt_Phas-141_3
TACAAATTTAATATAGGATGT
>21nt_Phas-141_4
GTCTCGTCGGAGTTTATTTGA
>21nt_Phas-141_5
AAATAAACTCCGACGAGACAC
>21nt_Phas-141_6
AAATCTCTGCAAAGTTGGTCG
>21nt_Phas-141_7
ACTGCTGTACACTGTCAACCG
>21nt_Phas-141_8
ATGGTACTTCTACAAGGATAC
>21nt_Phas-141_9
ATCCTTGTAGAAGTACCATAA
>21nt_Phas-141_10
TAGTAGTGGAGCGACATTCTT
>21nt_Phas-141_11
CGCACATTAATTGTAGGTCAA
>21nt_Phas-141_12
GAAGCTCATGGCTAAAGCGGA
>21nt_Phas-141_13
CGCTTTAGCCATGAGCTTCTT
>21nt_Phas-141_14
CATTGTGGATTCCAGATGCCT
>21nt_Phas-142_1
ATACAACACAACATTCAACAT
>21nt_Phas-142_2
GTTGAATGTTGTGTTGTATGA
>21nt_Phas-142_3
CTTCACAACATCATCTAGCTA
>21nt_Phas-142_4
GCTAGATGATGTTGTGAAGAT
>21nt_Phas-142_5
TTTATTTGTTGTTGATCGTTA
>21nt_Phas-142_6
TTATTCTTTTGCTTCATAATC
>21nt_Phas-142_7
TCCTAATGTCATGAATATCTG
>21nt_Phas-142_8
AAGATATTGAGAACGTCCTCA
>21nt_Phas-142_9
AAAAACTTAGTGGTGTGGTTT
>21nt_Phas-142_10
GTATTTGATTGGACCATTGAC
>21nt_Phas-142_11
CAATGGTCCAATCAAATACTA
>21nt_Phas-142_12
ATAGCTTTCTAATTCATGTGT
>21nt_Phas-142_13
CTGTGAACTAGATTTCCGGAG
>21nt_Phas-142_14
CCGGAAATCTAGTTCACAGCA
>21nt_Phas-143_1
CTGTTAGGACATGTACAACCT
>21nt_Phas-143_2
AAGCGGACCCATAATTTTTGT
>21nt_Phas-143_3
CCATTGAAACCAAATACCAAT
>21nt_Phas-143_4
TGGTATTTGGTTTCAATGGAT
>21nt_Phas-143_5
AATTACCAAATATCGCAGTCA
>21nt_Phas-143_6
TTTGGTAATTATTGGTATTTG
>21nt_Phas-143_7
TCGCAGTCAACGTGACCTAAA
>21nt_Phas-143_8
TGGACATTTTAGGTCACGTTG
>21nt_Phas-143_9
TCTCCATATATACCAACCGCT
>21nt_Phas-143_10
TATATGGAGAATTGGACATTT
>21nt_Phas-143_11
CCAACCGCTGTAACAAAGTTC
>21nt_Phas-143_12
CGGTTGGTATATATGGAGAAT
>21nt_Phas-143_13
ACTTTGTTACAGCGGTTGGTA
>21nt_Phas-143_14
ATATTTTGAACTTTGTTACAG
>21nt_Phas-143_15
TGCGGTAAATGTGAGGCGCTT
>21nt_Phas-143_16
GTAAGGAAGGAGAGAAATGGA
>21nt_Phas-143_17
TCCTTACTCAGCAACCGGCAA
>21nt_Phas-143_18
GAGAGAAATGGATATGTGTGT
>21nt_Phas-143_19
CATTTCTCTCCTTCCTTACTC
>21nt_Phas-143_20
ACACATATCCATTTCTCTCCT
>21nt_Phas-143_21
ACATAGCACATAAGTCATTGA
>21nt_Phas-143_22
AGTCATTGACGCGACGAGGAT
>21nt_Phas-143_23
AATGACTTATGTGCTATGTAC
>21nt_Phas-143_24
CGCGACGAGGATGAACCTGCA
>21nt_Phas-143_25
CCTCGTCGCGTCAATGACTTA
>21nt_Phas-143_26
GAACCTGCAATTTGGTGGCAC
>21nt_Phas-143_27
CAGGTTCATCCTCGTCGCGTC
>21nt_Phas-143_28
ATTTGGTGGCACTTGGACATG
>21nt_Phas-143_29
TTGGACATGATGGATTCGTAT
>21nt_Phas-143_30
TGTCCAAGTGCCACCAAATTG
>21nt_Phas-143_31
ATGGATTCGTATATTGTTGCC
>21nt_Phas-143_32
CAACAATATACGAATCCATCA
>21nt_Phas-143_33
TCTGAAATTTAAGCTGAAGCA
>21nt_Phas-143_34
GTAGCTAAGTTCCGGATGCCT
>21nt_Phas-143_35
GCATCCGGAACTTAGCTACTG
>21nt_Phas-143_36
ATGCATGTATGCGACTGGGAG
>21nt_Phas-144_1
GACTAGAAATCGTACGGTTGT
>21nt_Phas-144_2
AACCGTACGATTTCTAGTCTT
>21nt_Phas-144_3
TACACAAGGAGGCAGGACAAA
>21nt_Phas-144_4
TGTCCTGCCTCCTTGTGTAAT
>21nt_Phas-144_5
TCGACATGCCTAGAATGGATC
>21nt_Phas-144_6
AATGTTTTACAAAGTTGGTAC
>21nt_Phas-144_7
GTGTATATTTGTAACATCCAT
>21nt_Phas-144_8
TATTAACAGGTTGTAAGCAAA
>21nt_Phas-144_9
TATTTTCTTCTAACTAGTGAG
>21nt_Phas-144_10
CACTAGTTAGAAGAAAATAGC
>21nt_Phas-144_11
CAACAATTCCATTAAAAACCT
>21nt_Phas-144_12
TGAATGAATTAGGTGTGCATT
>21nt_Phas-144_13
ACAGAGGCTAGATTTATTGTT
>21nt_Phas-144_14
CAATAAATCTAGCCTCTGTAA
>21nt_Phas-144_15
CTTTCTAAAAAAATGACTTGA
>21nt_Phas-144_16
AAGTCATTTTTTTAGAAAGAA
>21nt_Phas-144_17
CCAACTCCATCTGTTCTTGCT
>21nt_Phas-144_18
CAAGAACAGATGGAGTTGGTC
>21nt_Phas-144_19
TGCTATTTTGGAGCTAGACTA
>21nt_Phas-144_20
CCAACAATTCCCACAAATGAT
>21nt_Phas-144_21
CATTTGTGGGAATTGTTGGTA
>21nt_Phas-144_22
AAGCTTGTGCTTCTTTGCCAT
>21nt_Phas-144_23
CGATACTTATATCTATAACGC
>21nt_Phas-144_24
GTTATAGATATAAGTATCGAG
>21nt_Phas-144_25
TAACGATCAATGTGTTCATGC
>21nt_Phas-144_26
GGACAGAGCTCTAAGCTAGCT
>21nt_Phas-144_27
CTAGCTTAGAGCTCTGTCCTA
>21nt_Phas-144_28
GCTAAAGTGTTAATCAACGGT
>21nt_Phas-144_29
CGTTGATTAACACTTTAGCAG
>21nt_Phas-144_30
AATGGAAAAAACTAAGCGACG
>21nt_Phas-144_31
TCGCTTAGTTTTTTCCATTAC
>21nt_Phas-144_32
TGTAAGCTACAAGGAGCACCA
>21nt_Phas-144_33
GATTCTCTCTGCTTTGATGAG
>21nt_Phas-144_34
CATCAAAGCAGAGAGAATCTG
>21nt_Phas-144_35
AATATCAAACCTGATTGCTCA
>21nt_Phas-144_36
CATTTAGCTAATGCGACAGCA
>21nt_Phas-144_37
CTGTCGCATTAGCTAAATGTG
>21nt_Phas-144_38
GTATCAGGATTTTAGGATTTG
>21nt_Phas-146_1
AAAAGAATAAATGTGGCCTCC
>21nt_Phas-146_2
CTACAAGGCGAACAGACACAG
>21nt_Phas-146_3
TTAGAGCTAGACTGGTAACAA
>21nt_Phas-146_4
CACTCCCACAAATGATGCCAA
>21nt_Phas-146_5
TAGATAAGTTGATCCTGCTTT
>21nt_Phas-146_6
GAGCTCCAAACAGACAGGTGA
>21nt_Phas-146_7
ACCTGTCTGTTTGGAGCTCTA
>21nt_Phas-146_8
GAAGTAGTTTGGACCGGACTA
>21nt_Phas-146_9
TATTAATGTAATCGGCAGCTC
>21nt_Phas-146_10
TCCGCTCGTTTCAAAAAAATG
>21nt_Phas-146_11
TTTTTTTGAAACGAGCGGAGA
>21nt_Phas-146_12
ATGATGGAACAAAACGAGGGG
>21nt_Phas-146_13
CCTCGTTTTGTTCCATCATCA
>21nt_Phas-146_14
CGTGTGTGTTAAAAGGAGCTC
>21nt_Phas-146_15
CAGCTTTCCTATGTGCCTCAG
>21nt_Phas-146_16
CATCTCAAACCCGTTTGCCCA
>21nt_Phas-146_17
TTATCACATTGGCTAAACATG
>21nt_Phas-146_18
GTACCAGGATTTTAGGCTTTA
>21nt_Phas-147_1
TTTTTAATGTCAAGTCAAACT
>21nt_Phas-147_2
TGAAAAAGAATAACTCTAGCC
>21nt_Phas-147_3
CAAATCAATGACTTGACAGAC
>21nt_Phas-147_4
CTGTCAAGTCATTGATTTGTA
>21nt_Phas-147_5
TCTGACTCGGTCACCTGGCAA
>21nt_Phas-147_6
CAACTCCCATAAATGATGCCA
>21nt_Phas-147_7
AAGTAGCGTTAACTCCTTTAT
>21nt_Phas-147_8
GCTTTGATACAGAACCCATCA
>21nt_Phas-147_9
ATGGGTTCTGTATCAAAGCAT
>21nt_Phas-147_10
CAACGGTTGGCCGGTGCGTTG
>21nt_Phas-147_11
GGAAAAGCTCCATGCAAACTG
>21nt_Phas-147_12
GTTTGCATGGAGCTTTTCCTA
>21nt_Phas-147_13
TTGAAATTGTAATAAGTGATA
>21nt_Phas-147_14
TCACTTATTACAATTTCAACA
>21nt_Phas-147_15
ATAGAAAAAAATCAACTGGTG
>21nt_Phas-147_16
TGTATGCTAAATGGAGCAGCA
>21nt_Phas-147_17
GCTTTTTCAGAGTTTGATGAG
>21nt_Phas-147_18
CATCAAACTCTGAAAAAGCTG
>21nt_Phas-147_19
CATCTCAAACCCGTTTGCCCA
>21nt_Phas-147_20
GGCAAACGGGTTTGAGATGCT
>21nt_Phas-147_21
CGTTTAGCCAATGCCATACTA
>21nt_Phas-147_22
GTATGGCATTGGCTAAACGTG
>21nt_Phas-147_23
GTACCGGGATTTTAGGCTTTA
>21nt_Phas-148_1
TAACTAACTGATGCTTTCTCG
>21nt_Phas-148_2
AATTATATTATAGGACACCGA
>21nt_Phas-148_3
TTAATGCAACTGCCAAGTTCT
>21nt_Phas-148_4
AATTGTTATGTTGTAAGGTTT
>21nt_Phas-148_5
AAAGATACTCATATGCTACCT
>21nt_Phas-148_6
AAATTGCATTGGAGAACAGAG
>21nt_Phas-148_7
CAAATCAAACTCTTTATCACT
>21nt_Phas-148_8
TGATAAAGAGTTTGATTTGTC
>21nt_Phas-148_9
GATAAGTCACACCGGCTTCTC
>21nt_Phas-148_10
GAAGCCGGTGTGACTTATCAG
>21nt_Phas-148_11
AATCATGAACAAAAGAACAGA
>21nt_Phas-148_12
TCAAGACTTCCCTTTGCGGAC
>21nt_Phas-148_13
TTTCTTTGTTTGCAGCTCTGT
>21nt_Phas-148_14
CTTTCTTGGTCTCATGGTGAG
>21nt_Phas-148_15
CATTCCCGTTCCAAGGGTGAT
>21nt_Phas-148_16
CGCCGATGACACCTTTACCAT
>21nt_Phas-148_17
GACGGGTGAAACCAAGGAGAG
>21nt_Phas-148_18
CTCCTTGGTTTCACCCGTCAC
>21nt_Phas-148_19
GCTTGTCCAATGTTCAAAGAC
>21nt_Phas-148_20
CTTTGAACATTGGACAAGCTA
>21nt_Phas-148_21
AATTTCAATCCTGTATGCCCC
>21nt_Phas-148_22
GGCATACAGGATTGAAATTGT
>21nt_Phas-148_23
CATTTAGCCAATTCGACAGGG
>21nt_Phas-148_24
CTGTCGAATTGGCTAAATGGG
>21nt_Phas-148_25
GTACCAGGAATTTAGGGTTCC
>21nt_Phas-148_26
TAATCCTTCATGAGCTCAAAC
>21nt_Phas-149_1
GAATTTTTCGTCGTGGAGACA
>21nt_Phas-149_2
TCTCCACGACGAAAAATTCCC
>21nt_Phas-149_3
CCCATCGAGGATAGCTCTCTG
>21nt_Phas-149_4
ATTCCTCGTTGTCATCTCTAA
>21nt_Phas-149_5
AGAGATGACAACGAGGAATTT
>21nt_Phas-149_6
ATAGAAAACGAATAGGGCCTT
>21nt_Phas-149_7
TGACGTGCTCCTTATGGATTT
>21nt_Phas-149_8
ATCCTCATCAATTCCTTTCAA
>21nt_Phas-149_9
GAAAGGAATTGATGAGGATTT
>21nt_Phas-149_10
TCTCCTCTATGCCCATGGTTT
>21nt_Phas-149_11
AGGGATGAAAGCTGAGAGCTC
>21nt_Phas-149_12
GCTCTCAGCTTTCATCCCTAA
>21nt_Phas-149_13
CGTTGTTGGTGCGAAGGACAC
>21nt_Phas-149_14
GGGTGCATTGTCCAGGCGGGC
>21nt_Phas-149_15
CCGCCTGGACAATGCACCCGT
>21nt_Phas-149_16
CCGCTCTAGGAACCCCAGCGC
>21nt_Phas-149_17
GCTGGGGTTCCTAGAGCGGGC
>21nt_Phas-149_18
CAAGTCCTTCGGCCCAGATTG
>21nt_Phas-149_19
ATCTGGGCCGAAGGACTTGGC
>21nt_Phas-149_20
GTTAAACCAATCTTGCAAGTG
>21nt_Phas-149_21
CTTGCAAGATTGGTTTAACCA
>21nt_Phas-149_22
CTTCTTTTCTATTTCCTGCGT
>21nt_Phas-149_23
GAGGCAAGGCTTCGGTGGTGT
>21nt_Phas-149_24
ACCACCGAAGCCTTGCCTCAC
>21nt_Phas-149_25
CATGTTTCAACGCCAATTGCA
>21nt_Phas-149_26
CAATTGGCGTTGAAACATGAC
>21nt_Phas-149_27
CATCTTAAAATCCCAACGCCT
>21nt_Phas-150_1
TTAATGCAACTGCCAAGTTCT
>21nt_Phas-150_2
AATTGTTATGTTGTAAGGTTT
>21nt_Phas-150_3
AAAGATACTCATATGCTACCT
>21nt_Phas-150_4
CTGTTCTCCAATGCAATTTGG
>21nt_Phas-150_5
AAATTGCATTGGAGAACAGAG
>21nt_Phas-150_6
TGATAAAGAGTTTGATTTCCC
>21nt_Phas-150_7
GATAAGTCACACCGGCTTCTC
>21nt_Phas-150_8
GAAGCCGGTGTGACTTATCAG
>21nt_Phas-150_9
CTATTCTTTTGTTCATGATCC
>21nt_Phas-150_10
TATTCTTTTGTTCATGATCCC
>21nt_Phas-150_11
TCATGACTTCCCTTTGCGGAC
>21nt_Phas-150_12
CGCAAAGGGAAGTCATGAGGG
>21nt_Phas-150_13
ATAGCTGCAAACAAAGAAATG
>21nt_Phas-150_14
TTCTTTGTTTGCAGCTATGTC
>21nt_Phas-150_15
TTTCTTTGTTTGCAGCTATGT
>21nt_Phas-150_16
GCTTTCTTGGCCTCATGGTGA
>21nt_Phas-150_17
CTTTCTTGGCCTCATGGTGAG
>21nt_Phas-150_18
ACCATGAGGCCAAGAAAGCAT
>21nt_Phas-150_19
CACCATGAGGCCAAGAAAGCA
>21nt_Phas-150_20
CATTCCCGTTCCAAGGGTGAT
>21nt_Phas-150_21
ACCCTTGGAACGGGAATGCTC
>21nt_Phas-150_22
TGGTAAAGGTGTCATCGATGG
>21nt_Phas-150_23
GGTAAAGGTGTCATCGATGGT
>21nt_Phas-150_24
ATCGATGACACCTTTACCATC
>21nt_Phas-150_25
CATCGATGACACCTTTACCAT
>21nt_Phas-150_26
TGACGGGTGAAACCAAGGAGA
>21nt_Phas-150_27
GACGGGTGAAACCAAGGAGAG
>21nt_Phas-150_28
CTCCTTGGTTTCACCCGTCAC
>21nt_Phas-150_29
TGCACCTTATAGGATACACTC
>21nt_Phas-150_30
GCTTGTACAATGTTCAAAGAC
>21nt_Phas-150_31
TTTGAACATTGTACAAGCTAG
>21nt_Phas-150_32
CTTTGAACATTGTACAAGCTA
>21nt_Phas-150_33
CAATTTCAATCTTGTATGCCC
>21nt_Phas-150_34
AATTTCAATCTTGTATGCCCC
>21nt_Phas-150_35
GGCATACAAGATTGAAATTGT
>21nt_Phas-150_36
CCATTTAGCCAATGCGACAGG
>21nt_Phas-150_37
CATTTAGCCAATGCGACAGGG
>21nt_Phas-150_38
CTGTCGCATTGGCTAAATGGG
>21nt_Phas-150_39
GTACCAGGAATTTAGGGTTCC
>21nt_Phas-150_40
TAATCCTTCATGAGCTCAAAC
>21nt_Phas-151_1
GTATGCGTCAGCTAACCTGGG
>21nt_Phas-151_2
TAAGGGGAAATATAAAGTAAT
>21nt_Phas-151_3
CTCTCCCAGCCTAACTTCTTT
>21nt_Phas-151_4
AGAAGTTAGGCTGGGAGAGGA
>21nt_Phas-151_5
TCAGTTCGCTCCAGATTAGAA
>21nt_Phas-151_6
CTTCGGCAAATATCAGTTCGC
>21nt_Phas-151_7
GAAGGCCAACGAACATCACCA
>21nt_Phas-151_8
CGAACATCACCAGAAGTGCTA
>21nt_Phas-151_9
GTGATGTTCGTTGGCCTTCAG
>21nt_Phas-151_10
GAAGTGCTATTGTGTGCTGTC
>21nt_Phas-151_11
TTGTGTGCTGTCACTGCAATG
>21nt_Phas-151_12
CAGCACACAATAGCACTTCTG
>21nt_Phas-151_13
GACTCGTCCTCTCTTTAACTG
>21nt_Phas-151_14
AGGACGAGTCCATTGCAGTGA
>21nt_Phas-151_15
CTTTAACTGTTTCACCGGACT
>21nt_Phas-151_16
TTTCACCGGACTTTCTCCTCT
>21nt_Phas-151_17
TCCGGTGAAACAGTTAAAGAG
>21nt_Phas-151_18
TTCTCCTCTCACCGCTCTCTT
>21nt_Phas-151_19
CACCGCTCTCTTTAACTGTTT
>21nt_Phas-151_20
TAACTGTTTCGCTGGACTTTC
>21nt_Phas-151_21
ACAGTTAAAGAGAGCGGTGAG
>21nt_Phas-151_22
CGCTGGACTTTCTCCTCTCAC
>21nt_Phas-151_23
TCCTCTCACCGCAACTTCTGC
>21nt_Phas-151_24
CGCAACTTCTGCTTTAAACTT
>21nt_Phas-151_25
TTTAAACTTTTTCACCGGAAC
>21nt_Phas-151_26
GTTTAAAGCAGAAGTTGCGGT
>21nt_Phas-151_27
TTTCACCGGAACTTTCTTGTC
>21nt_Phas-151_28
TCCGGTGAAAAAGTTTAAAGC
>21nt_Phas-151_29
TTTCTTGTCGGCACAATTGTA
>21nt_Phas-151_30
GGCACAATTGTAGAGCTCCGG
>21nt_Phas-151_31
GAGCTCCGGCACTGTCTCTAG
>21nt_Phas-151_32
GGAGCTCTACAATTGTGCCGA
>21nt_Phas-151_33
CACTGTCTCTAGCTCGACCCA
>21nt_Phas-151_34
AGAGACAGTGCCGGAGCTCTA
>21nt_Phas-151_35
CTCGACCCAAAATGAACTGAA
>21nt_Phas-151_36
GGTCGAGCTAGAGACAGTGCC
>21nt_Phas-151_37
AAATGAACTGAACACAAGGAG
>21nt_Phas-151_38
CAGTTCATTTTGGGTCGAGCT
>21nt_Phas-151_39
CACAAGGAGCATGTGAGGCCA
>21nt_Phas-151_40
CCTTGTGTTCAGTTCATTTTG
>21nt_Phas-151_41
CATGTGAGGCCAGTTTTTCAC
>21nt_Phas-151_42
GTTTTTCACATGGGTTTATTA
>21nt_Phas-151_43
GAAAAACTGGCCTCACATGCT
>21nt_Phas-151_44
ATGGGTTTATTAGCTTCATCA
>21nt_Phas-151_45
ATAAACCCATGTGAAAAACTG
>21nt_Phas-151_46
ATGAAGCTAATAAACCCATGT
>21nt_Phas-151_47
TTGATGTAGTTGATGAAGCTA
>21nt_Phas-151_48
GAAATTTGTTTGATGTAGTTG
>21nt_Phas-151_49
GAGGTGAATCCACAATATGAA
>21nt_Phas-151_50
GATTCACCTCTAGAAATTTGT
>21nt_Phas-151_51
CATATTGTGGATTCACCTCTA
>21nt_Phas-151_52
TACCTCACACACAATCTAGTG
>21nt_Phas-151_53
CTAGATTGTGTGTGAGGTATT
>21nt_Phas-151_54
ACATCGGGACTCTTTGCTACA
>21nt_Phas-151_55
CACATGTTCACTAGCCACGCA
>21nt_Phas-152_1
TTACAAATAATTGAGAGAGGC
>21nt_Phas-152_2
TTTGTGTTACTTTAGATTTTT
>21nt_Phas-152_3
CCTTATCCTCTTTGTGACGAA
>21nt_Phas-152_4
TATTTCAAACTTGATGGAGTT
>21nt_Phas-152_5
ATATTATGTATGTAGAAAGGT
>21nt_Phas-152_6
TTATCTAGTAAAGTGACATTA
>21nt_Phas-152_7
TTCTTCAACTCTTGCTTCTGA
>21nt_Phas-152_8
TCTGAAGCAAACTGATCTTGA
>21nt_Phas-152_9
TAAATCAAGCAAACTTTACTG
>21nt_Phas-152_10
AAAAGAACACGTCATCGGATG
>21nt_Phas-152_11
TTCTTTTGCCTTCCACTCGCA
>21nt_Phas-152_12
CGTCATCGGATGTCGTGTTGT
>21nt_Phas-152_13
TCCGATGACGTGTTCTTTTGC
>21nt_Phas-152_14
AACACGACATCCGATGACGTG
>21nt_Phas-152_15
GCTTTCACTACAATGGACTCG
>21nt_Phas-152_16
TAGTGAAAGCACAACACGACA
>21nt_Phas-152_17
ATGGACTCGTCCTCTAAGGTA
>21nt_Phas-152_18
AGTCCATTGTAGTGAAAGCAC
>21nt_Phas-152_19
TCCTCTAAGGTATAAGCTCGG
>21nt_Phas-152_20
TAAGCTCGGCTTCTTGCTTCA
>21nt_Phas-152_21
CTTCTTGCTTCAACTGCTTCA
>21nt_Phas-152_22
ACTGCTTCATCGAACTTTCTC
>21nt_Phas-152_23
AAGCAGTTGAAGCAAGAAGCC
>21nt_Phas-152_24
TCGAACTTTCTCCTCTCACCT
>21nt_Phas-152_25
GAAAGTTCGATGAAGCAGTTG
>21nt_Phas-152_26
CAAGAAGTCGAGGTGAGAGGA
>21nt_Phas-152_27
TAGTTAATGCAAGAAGTCGAG
>21nt_Phas-152_28
TCACCAGTCTTTCTCACCAGC
>21nt_Phas-152_29
TGGTGAGAAAGACTGGTGACA
>21nt_Phas-152_30
GAAGGTGTAGCGATCCAGCAT
>21nt_Phas-152_31
ATCCAGCATTGTCTCTGGCTC
>21nt_Phas-152_32
GCTGGATCGCTACACCTTCGC
>21nt_Phas-152_33
TGTCTCTGGCTCAATCCAAAA
>21nt_Phas-152_34
TTGGATTGAGCCAGAGACAAT
>21nt_Phas-152_35
TGAACTAGAGAAGACAAGAAG
>21nt_Phas-152_36
CTCTAGTTCATTTTGGATTGA
>21nt_Phas-152_37
TCTTGTCTTCTCTAGTTCATT
>21nt_Phas-152_38
CATTTGGATTCAATTCTTCAT
>21nt_Phas-152_39
AATCCAAATGCTTCTTGTCTT
>21nt_Phas-152_40
GAAGAATTGAATCCAAATGCT
>21nt_Phas-152_41
TGATGAAGCTATCAAAGCCAT
>21nt_Phas-152_42
TACATTAAACAAATAGTGCTA
>21nt_Phas-152_43
TATATTGTAGCTTCATCCCTA
>21nt_Phas-152_44
CTAGATTGGTTGAAAGGCCTC
>21nt_Phas-152_45
TAACCAAGAGTCCTGGTGCCT
>21nt_Phas-153_1
AAAACACGAACTCTGAATCTT
>21nt_Phas-153_2
CTGTCGTCCCAAGCTTCATAT
>21nt_Phas-153_3
TACTGTGCACTGCTGTCCTTT
>21nt_Phas-153_4
ACAACCAAGAACCACACTTAG
>21nt_Phas-153_5
TGGTTGTGTCCGTAGTACGTG
>21nt_Phas-153_6
AAGTGTGGTTCTTGGTTGTGT
>21nt_Phas-153_7
GAGCAGAACTCTGAAGAGGAA
>21nt_Phas-153_8
TCTGCTCTGGAGCCATGTCAA
>21nt_Phas-153_9
TTGCTAGTTCCTCTTCAGAGT
>21nt_Phas-153_10
GTCTGTCAAACACCTTAACTC
>21nt_Phas-153_11
TTTGACAGACTCTTGCTAGTT
>21nt_Phas-153_12
GTTAAGGTGTTTGACAGACTC
>21nt_Phas-153_13
CAGAGTTGTAAACTTCATGGA
>21nt_Phas-153_14
CTTCATGGAGTTTTCAGAGCT
>21nt_Phas-153_15
CTCTGAAAACTCCATGAAGTT
>21nt_Phas-153_16
GTACTGTAGCTCTGAAAACTC
>21nt_Phas-153_17
AAAGAGGTACTTCAAAAATCT
>21nt_Phas-153_18
TTGTTCCAAAAACTCTAAAAA
>21nt_Phas-153_19
TTTGGAACAACAAAAGAGGTA
>21nt_Phas-153_20
CTCTAAAAAAGCAAGCTAGAC
>21nt_Phas-153_21
AGCAAGCTAGACGTGGAGTTT
>21nt_Phas-153_22
CTAGCTTGCTTTTTTAGAGTT
>21nt_Phas-153_23
ACTCCACGTCTAGCTTGCTTT
>21nt_Phas-153_24
AGAGTTATATACCCGTCACTG
>21nt_Phas-153_25
ATATAACTCTAAACTCCACGT
>21nt_Phas-153_26
TAACCAGTGGCAGTGACGGGT
>21nt_Phas-153_27
TTTAAATCTGGAGTAGAGCTG
>21nt_Phas-153_28
GTAGAGCTGCTGCACCTAGAG
>21nt_Phas-153_29
CTGCACCTAGAGTTTTGGAGT
>21nt_Phas-153_30
CTAGGTGCAGCAGCTCTACTC
>21nt_Phas-153_31
TCCAAAACTCTAGGTGCAGCA
>21nt_Phas-153_32
TGACTCTGAGAGTAGCTCCAC
>21nt_Phas-153_33
CCAAACACACTCTTAGAACAC
>21nt_Phas-153_34
GTTCTAAGAGTGTGTTTGGTA
>21nt_Phas-153_35
AAATACAGCTCGCACAGCTCT
>21nt_Phas-153_36
AGCTGTGCGAGCTGTATTTGT
>21nt_Phas-153_37
TGGTGAGGAGTACCTTCAGCG
>21nt_Phas-153_38
CTGAAGGTACTCCTCACCAAG
>21nt_Phas-153_39
CTATGTGTCTATGGATGTCCA
>21nt_Phas-153_40
AGTTCTGGACATCGGACAAGA
>21nt_Phas-153_41
TTGTCCGATGTCCAGAACTTG
>21nt_Phas-153_42
TTTCTTCTGATCAAAACCATC
>21nt_Phas-153_43
GGATACTTGTCTAACAGAGAA
>21nt_Phas-153_44
CTCTGTTAGACAAGTATCCCT
>21nt_Phas-153_45
CAACTCATTCTGCAGCAGCTG
>21nt_Phas-153_46
GCTGCTGCAGAATGAGTTGTT
>21nt_Phas-153_47
GACTCTAGACTAGAATGGGAA
>21nt_Phas-153_48
CCCATTCTAGTCTAGAGTCCA
>21nt_Phas-153_49
CTGCTGCATTATCTAGCACTT
>21nt_Phas-154_1
TAAGCACAGGTCTGACCGTTA
>21nt_Phas-154_2
CCAGTCGTTGACCTCAAACTA
>21nt_Phas-154_3
TTTTCAAGCCTCTGTTATGCC
>21nt_Phas-154_4
TTTCAAATACTTCGGGCCTTA
>21nt_Phas-154_5
CCAAGTCACTGACTGTGTTGG
>21nt_Phas-154_6
AACACAGTCAGTGACTTGGTA
>21nt_Phas-154_7
GAGGTGATAAGCCACTTGGCC
>21nt_Phas-154_8
GCTACCACCATCCAGTCGTAT
>21nt_Phas-154_9
ACGACTGGATGGTGGTAGCTT
>21nt_Phas-154_10
CCATCCGGTTATTCATGTCTC
>21nt_Phas-154_11
GACATGAATAACCGGATGGAT
>21nt_Phas-154_12
TTTACCCAACTTGAGCTGAGA
>21nt_Phas-154_13
ATACAAAGGACCTGATGCTCT
>21nt_Phas-154_14
TCCCCTACCGACTGATATTCC
>21nt_Phas-154_15
AATATCAGTCGGTAGGGGAAG
>21nt_Phas-154_16
TGAGTTTAGTATTCCTATGCC
>21nt_Phas-154_17
GGTGCTTCAGTCTCGTGGTAT
>21nt_Phas-154_18
ACCACGAGACTGAAGCACCGG
>21nt_Phas-154_19
TTCCAAAGGACAACGCCTGGT
>21nt_Phas-154_20
CCAACAAGTCTTGGTGACCTG
>21nt_Phas-154_21
CTCATCTGGAAAGCCGGACCA
>21nt_Phas-154_22
CTGATCCTCCCACGTAGCCAA
>21nt_Phas-154_23
AGCCTTGCGTCAGCGCTTTCC
>21nt_Phas-154_24
AAAGCGCTGACGCAAGGCTTC
>21nt_Phas-154_25
TCCCCCTGGAAAGCCTGCTTG
>21nt_Phas-154_26
GAATGTCATGAGCTCATCCAC
>21nt_Phas-154_27
GGATGAGCTCATGACATTCCC
>21nt_Phas-154_28
TTCATGTGGCTTGTGTGGTGT
>21nt_Phas-154_29
TGAAGAAGCAGCAAGGAGAGG
>21nt_Phas-154_30
TCTCCTTGCTGCTTCTTCAGT
>21nt_Phas-154_31
TGCCCGACGGACACGCCCTCC
>21nt_Phas-154_32
TGTGAGAATTACTGGGCCTGA
>21nt_Phas-154_33
AGGCCCAGTAATTCTCACATT
>21nt_Phas-154_34
TTCAACGCACTACACCCATTC
>21nt_Phas-154_35
GGCCACTGTTGGGTCGGGTCT
>21nt_Phas-154_36
ACCCGACCCAACAGTGGCCCA
>21nt_Phas-154_37
ATGTAGGGTTCCTGTGTGACC
>21nt_Phas-154_38
TCACACAGGAACCCTACATAG
>21nt_Phas-154_39
AAGTATCTTTCATTACAAGGG
>21nt_Phas-154_40
ACTCTGTAGTAGCGAAGAGAA
>21nt_Phas-154_41
CTCTTCGCTACTACAGAGTTT
>21nt_Phas-154_42
TTATTTCTTTCTTGATGATTT
>21nt_Phas-154_43
GCTGCTTCTATCTACCTCCTC
>21nt_Phas-154_44
GGAGGTAGATAGAAGCAGCGT
>21nt_Phas-154_45
CTTCCTTCTGCCGCCCTCCTT
>21nt_Phas-154_46
GGAGGGCGGCAGAAGGAAGGA
>21nt_Phas-154_47
CTTCCTCTACTTTTGTAAGCA
>21nt_Phas-154_48
CTTACAAAAGTAGAGGAAGAA
>21nt_Phas-154_49
CCCTGTACGCACATGGATCTG
>21nt_Phas-154_50
CTGCTGCATTATCTGTCACTT
>21nt_Phas-155_1
TATAAGGTGTTGTGCATGTAT
>21nt_Phas-155_2
TCACTCGTCACTCTCAATGAC
>21nt_Phas-155_3
TCAACCAGAGAATACCAAACA
>21nt_Phas-155_4
TTTGGTATTCTCTGGTTGAGT
>21nt_Phas-155_5
ACTACTTTCGTTACACATGTG
>21nt_Phas-155_6
CATGTGTAACGAAAGTAGTAC
>21nt_Phas-155_7
TAAGTCTTGGACCCCAAAGGA
>21nt_Phas-155_8
TAGGCACGTCTTCAAGTGACA
>21nt_Phas-155_9
TCACTTGAAGACGTGCCTATC
>21nt_Phas-155_10
ATGCAAGGTCATGGCCATATA
>21nt_Phas-155_11
TATGGCCATGACCTTGCATTG
>21nt_Phas-155_12
CCGTGATAGATTAAAAAAGTA
>21nt_Phas-155_13
CTTTTTTAATCTATCACGGTA
>21nt_Phas-155_14
TCGAAGGAAGCAAATGTTAAA
>21nt_Phas-155_15
TAACATTTGCTTCCTTCGATA
>21nt_Phas-155_16
ATTGCTTTTAGACACTACCAA
>21nt_Phas-155_17
AAATAAAATAACTTTGAATTT
>21nt_Phas-155_18
TCTCATTCTCCCTCAACTAAA
>21nt_Phas-155_19
TAGTTGAGGGAGAATGAGAAA
>21nt_Phas-155_20
CTCGTTTGAGTACTCTTGCTA
>21nt_Phas-155_21
CTCATTGTAAATGTGATTGTC
>21nt_Phas-155_22
CTACTCCTAGATCATTTTCTT
>21nt_Phas-155_23
GAAAATGATCTAGGAGTAGGA
>21nt_Phas-155_24
AATCAAAAACAAAAGGTTCAA
>21nt_Phas-155_25
GAACTTGGAAGTGTGAGACAT
>21nt_Phas-155_26
GTCTCACACTTCCAAGTTCTA
>21nt_Phas-155_27
GATGTTACCAAAACACCTGAG
>21nt_Phas-155_28
TCCTTCTGCTCAAGTAATGCT
>21nt_Phas-155_29
TGTGTCCAGTGATGTTGGTTT
>21nt_Phas-155_30
GAATGAAACATGCTAAAACGA
>21nt_Phas-155_31
GAAGTGTTGGTTGGACATCTA
>21nt_Phas-155_32
GATGTCCAACCAACACTTCTA
>21nt_Phas-155_33
ACCTCCTCATACACCTTCGTG
>21nt_Phas-155_34
CGAAGGTGTATGAGGAGGTTA
>21nt_Phas-155_35
TAGCCAAGAGTCCTAGTGCCT
>21nt_Phas-155_36
GCACTAGGACTCTTGGCTACA
>21nt_Phas-155_37
GATGGACACACCCTCGAGCCC
>21nt_Phas-156_1
TGTTTGACATTTTATTTCTTC
>21nt_Phas-156_2
CGACCAGGCACTACCAAATCC
>21nt_Phas-156_3
ATTTGGTAGTGCCTGGTCGCT
>21nt_Phas-156_4
TTGGATGAGGAGAAATGAGAA
>21nt_Phas-156_5
TTATATAGGACAGTTACATTT
>21nt_Phas-156_6
TTCTTCAACCGATTGTGTCTT
>21nt_Phas-156_7
CTTTAGCACATGGACGCGTGA
>21nt_Phas-156_8
CTGCTTGTAACATCAATTCTC
>21nt_Phas-156_9
TGCGGTGATGTTGGTTTTTCT
>21nt_Phas-156_10
TATTGCGTTGGCATGCTTTTG
>21nt_Phas-156_11
TTGTGAACCATAAAACTTAAC
>21nt_Phas-156_12
TAAGTTTTATGGTTCACAACA
>21nt_Phas-156_13
CATCTTTCCAATCATTGGTGT
>21nt_Phas-156_14
CAAGAGTGTATGAATGGTGTC
>21nt_Phas-157_1
AAACATATCGTTGTTGTGTGG
>21nt_Phas-157_2
AGCTTGGACGTGTGAGAATAA
>21nt_Phas-157_3
ATTCTCACACGTCCAAGCTCT
>21nt_Phas-157_4
TTGATGTTACAAGGAGCTGAG
>21nt_Phas-157_5
GCGTGCAGTTATGTTGGTTTC
>21nt_Phas-157_6
TTGTTTTGGCATGCTTGTGTT
>21nt_Phas-157_7
GTGGACCATAAAACTTAGTAG
>21nt_Phas-157_8
TGCTGGCTGAACACAATGGTG
>21nt_Phas-157_9
CCATTGTGTTCAGCCAGCACT
>21nt_Phas-157_10
TATCGAGGATATTTTCATGAG
>21nt_Phas-157_11
AAAGTTTCTTATAGCATACCT
>21nt_Phas-157_12
TAATGATTTAATGTACAATTC
>21nt_Phas-157_13
ATTGTTATCTTTATATTCTGA
>21nt_Phas-157_14
AAATCTATAGTTTCGTATGCT
>21nt_Phas-157_15
CATTTAAGTCCATAAGTGTGT
>21nt_Phas-157_16
ACACTTATGGACTTAAATGTT
>21nt_Phas-157_17
TATATTTGCATTCTAATTTAC
>21nt_Phas-157_18
GCATAAAATATACTACTGCTG
>21nt_Phas-157_19
TCAGATTTTTTCTAGGACTCG
>21nt_Phas-157_20
GTGCATTGGCAGTTCAGTGGT
>21nt_Phas-157_21
CACTGAACTGCCAATGCACCG
>21nt_Phas-157_22
CGATCTAGATTAGGGTATGTC
>21nt_Phas-157_23
CATACCCTAATCTAGATCGAC
>21nt_Phas-157_24
ACGGCAGCTCATCCATTAGCT
>21nt_Phas-157_25
CTAATGGATGAGCTGCCGTGA
>21nt_Phas-157_26
ATGCTACTAGCTGAATAGCTA
>21nt_Phas-157_27
CGAGGGGATGGGAACGGTCTA
>21nt_Phas-157_28
TAGCCAAGAGTCCTAACACCT
>21nt_Phas-157_29
GTGTTAGGACTCTTGGCTACA
>21nt_Phas-158_1
CAGAATTCTCTGATGGGGTGT
>21nt_Phas-158_2
CACAACTTGGCTCGACTTCTG
>21nt_Phas-158_3
GAAGTCGAGCCAAGTTGTGGT
>21nt_Phas-158_4
CCTCTGAAGTAGATATAGTTT
>21nt_Phas-158_5
ACTATATCTACTTCAGAGGAC
>21nt_Phas-158_6
TTTTTCATGGTAAGTTTCAGT
>21nt_Phas-158_7
TCAAACCCTTGAACAAGATTT
>21nt_Phas-158_8
CATAATTAATGGTGAAACCCA
>21nt_Phas-158_9
GTTCCTCTGCCATTGAATCAT
>21nt_Phas-158_10
GATTCAATGGCAGAGGAACCA
>21nt_Phas-158_11
TCTCTACTGCAAGTTCCTTGG
>21nt_Phas-158_12
AAGGAACTTGCAGTAGAGAAT
>21nt_Phas-158_13
AATGAGTCACCATACAAGGTC
>21nt_Phas-158_14
CCTTGTATGGTGACTCATTCC
>21nt_Phas-158_15
TGTAAGCTATATGAACATGAA
>21nt_Phas-158_16
TACTAAGCAAGCCGTATATGA
>21nt_Phas-158_17
CAAAAAATGTATGGTTTGGTA
>21nt_Phas-158_18
GCTTACTTAGTTGGCCTAGGT
>21nt_Phas-158_19
TTTCAGAAAGTGCTGGTTACT
>21nt_Phas-158_20
TCTGAAATGGCTTACTTAGTT
>21nt_Phas-158_21
GTGCTGGTTACTTTTTTGTGA
>21nt_Phas-158_22
TTAGGCAGGGTCACAAAAAAG
>21nt_Phas-158_23
AAACTGTTCTTAGGCAGGGTC
>21nt_Phas-158_24
TCTCTTTAATGAAAACTGTTC
>21nt_Phas-158_25
TAACTCTCCTCTCTTTAATGA
>21nt_Phas-158_26
GTGTATGCCGTGGTAAGCCAA
>21nt_Phas-158_27
CGGCATACACTGTAACTCTCC
>21nt_Phas-158_28
GGCTTACCACGGCATACACTG
>21nt_Phas-158_29
TAGTTGGCCTTGGTAAGCCTT
>21nt_Phas-158_30
GTGTCACTTAAACGCGGCTAT
>21nt_Phas-158_31
TAAGTGACACTTTAGTTGGCC
>21nt_Phas-158_32
CGCGGCTATCTGAAATGCAGC
>21nt_Phas-158_33
AGCCGCGTTTAAGTGACACTT
>21nt_Phas-158_34
CTGAAATGCAGCATGTAGGCC
>21nt_Phas-158_35
TGCATTTCAGATAGCCGCGTT
>21nt_Phas-158_36
ATGTAGGCCAGGATACGGGAC
>21nt_Phas-158_37
CCTACATGCTGCATTTCAGAT
>21nt_Phas-158_38
AGGATACGGGACACGATCTTT
>21nt_Phas-158_39
CCCGTATCCTGGCCTACATGC
>21nt_Phas-158_40
AGATCGTGTCCCGTATCCTGG
>21nt_Phas-158_41
TTCATCTGAAGTAATCTGAAG
>21nt_Phas-158_42
TAATCTGGAATTCCGGTGCCT
>21nt_Phas-159_1
AGAGAGAGGATGATGGGTGGC
>21nt_Phas-159_2
TGTATATAAGCAGTGGCAGGG
>21nt_Phas-159_3
CCTCGGATGCCCTCTGGGCTC
>21nt_Phas-159_4
CACTGCGGCGAGAGAGAGGCA
>21nt_Phas-159_5
CCTCTCTCTCGCCGCAGTGCC
>21nt_Phas-159_6
TGGTCACTCGCTTCGCTTGCA
>21nt_Phas-159_7
ATGGAATGGATAGAGCCGGGC
>21nt_Phas-159_8
CCTGCTCCACCAAGTGCCCGC
>21nt_Phas-160_1
ACAAGGTCAGAAGTCCGTCAC
>21nt_Phas-160_2
CTTGGACAACACTTCCAGGGC
>21nt_Phas-160_3
GTAGTAGAGCTTTAGACACCA
>21nt_Phas-160_4
TTAACCAAGTGGGGATCTGGT
>21nt_Phas-160_5
CACTCAGACATCCAGCTACCT
>21nt_Phas-160_6
TCCTAAATAGGAGTGAGCGAC
>21nt_Phas-160_7
CTGCCATGAGCTGGACCCTGC
>21nt_Phas-160_8
AGGAACCCGGTGCGAGAACCG
>21nt_Phas-160_9
TTTGAATCCGGCAACCTTCAG
>21nt_Phas-160_10
GAAGGTTGCCGGATTCAAAGC
>21nt_Phas-160_11
TCGCTCCTCAGTGAAATCATC
>21nt_Phas-160_12
CGAGATAGTGGAAGTCGCTGA
>21nt_Phas-160_13
CGACTGGAACGAGCTGACGCC
>21nt_Phas-160_14
AACGATCCTGATGATGCCACG
>21nt_Phas-160_15
TGGCATCATCAGGATCGTTCC
>21nt_Phas-161_1
CACTGAAGTACCATTGACCCG
>21nt_Phas-161_2
CTACAACTATTCTGAAAGCGG
>21nt_Phas-161_3
GTAGCTCTCGTCATGCTTCCT
>21nt_Phas-161_4
GAAGCATGACGAGAGCTACAG
>21nt_Phas-161_5
CAAGACAACAACTGCAGCTGT
>21nt_Phas-161_6
CTTCCAGTGGAATCAGTACTC
>21nt_Phas-162_1
AATTATAAGACTAACCAATGG
>21nt_Phas-162_2
GCATGTAGGCTCTAACGCTCT
>21nt_Phas-162_3
ATCGAGCGTGGATGGATACAG
>21nt_Phas-162_4
GTCAAGCTACGGACCATCCGA
>21nt_Phas-162_5
TATCGATCAGAGCACGCCTAG
>21nt_Phas-162_6
AAACATCCCTCCGAATAACTA
>21nt_Phas-162_7
GTTATTCGGAGGGATGTTTCT
>21nt_Phas-162_8
TGTTATGGAAAACCATTAGGC
>21nt_Phas-162_9
GACGTACAATGTGTCTGGGCT
>21nt_Phas-163_1
CATGCATGGCCTGTTTTGGTA
>21nt_Phas-163_2
TTGTGTGTACATATTAAGGGC
>21nt_Phas-163_3
TCAGACTTTTTTCCTTCTCAC
>21nt_Phas-163_4
CGTCTTTCCCATCCCGCCGCC
>21nt_Phas-163_5
CGGCGGGATGGGAAAGACGAA
>21nt_Phas-163_6
GATGTGTTATCGGGTCGGGAG
>21nt_Phas-163_7
AGCATGATCTCCGAAGTCTAC
>21nt_Phas-163_8
AGACTTCGGAGATCATGCTCT
>21nt_Phas-163_9
CCTGATACGACCTCTACCCTA
>21nt_Phas-163_10
TTTTGGGAAGCGCCGTCGCGA
>21nt_Phas-163_11
CTGCTCGTTGTTCGCTTGCTT
>21nt_Phas-163_12
CCTCGCTGGTCTGCTCTGTCT
>21nt_Phas-163_13
CGACAACCCCACTGTAAGGAT
>21nt_Phas-163_14
ATATACTAGTGCTAGTGACAG
>21nt_Phas-163_15
TCTTAAATATGTTGTTGTTTC
>21nt_Phas-163_16
TTTACAGATGAACAAATTGAT
>21nt_Phas-163_17
CAGTCAGATGCAGATATTGGG
>21nt_Phas-163_18
CAATATCTGCATCTGACTGCA
>21nt_Phas-163_19
ATTCACCCTTGGAGCAATGCA
>21nt_Phas-163_20
CATTGCTCCAAGGGTGAATCC
>21nt_Phas-163_21
TGCTCAGATGAACAATAGCTG
>21nt_Phas-163_22
CCTCGAAATCATCCATCCGAG
>21nt_Phas-163_23
CGGATGGATGATTTCGAGGCG
>21nt_Phas-163_24
TAATTGTGGACAAGATGTGCT
>21nt_Phas-163_25
AACTGAGCCACAAAGGAATCC
>21nt_Phas-163_26
ATTCCTTTGTGGCTCAGTTAG
>21nt_Phas-163_27
CACTTTGCTTGAGATTTACCA
>21nt_Phas-163_28
GTAAATCTCAAGCAAAGTGGG
>21nt_Phas-163_29
AATGGTTTTTTCGTCTATTGT
>21nt_Phas-163_30
AATAGACGAAAAAACCATTTG
>21nt_Phas-163_31
CCCAGGAACACAGTGTGTCAC
>21nt_Phas-163_32
TATAAATTATAGAATGTCTAG
>21nt_Phas-163_33
AGACTTCGTTTCAGCTTTGTA
>21nt_Phas-163_34
CAAAGCTGAAACGAAGTCTGT
>21nt_Phas-163_35
TCCATTGTGTTCCTAGTGCCT
>21nt_Phas-165_1
TTACTAGTGAGATTAGTTATG
>21nt_Phas-165_2
TTAAATAATATAATGTAGACA
>21nt_Phas-165_3
CTATGGACCGATTATAGTCTG
>21nt_Phas-165_4
TCGCGTTCGCGCCGAAGCTTT
>21nt_Phas-166_1
CCCTTTCCCATGCTACAACTT
>21nt_Phas-166_2
ACAAGTTGCACTGTTTTTGCA
>21nt_Phas-166_3
CTGATGTCTCAGCCAACATAC
>21nt_Phas-166_4
ATGTTGGCTGAGACATCAGTG
>21nt_Phas-166_5
GTGGCTAAAGTTTCTCCTCAG
>21nt_Phas-166_6
GAGGAGAAACTTTAGCCACGT
>21nt_Phas-166_7
CCCGTTAATACATAGCCTCGA
>21nt_Phas-166_8
CATCGGATGATGCTCAAGGAT
>21nt_Phas-166_9
CAAATAGGTTGACTAGAGGGA
>21nt_Phas-166_10
CCTCTAGTCAACCTATTTGAT
>21nt_Phas-166_11
CTACATGCTTCCATTTACCTC
>21nt_Phas-166_12
CTTTTGAAGATGTTAGTGTGT
>21nt_Phas-166_13
CAATCCAAATTTTGGCCGCTA
>21nt_Phas-167_1
GCAAAAAGGAATTCACGGTCA
>21nt_Phas-167_2
CAAAAACGGAGGATCTTGCTG
>21nt_Phas-167_3
CTGATGTTCCATCCAACTTAG
>21nt_Phas-167_4
AAGTTGGATGGAACATCAGTG
>21nt_Phas-167_5
ATAACAGCTAAAGTTTCTCCT
>21nt_Phas-167_6
CGGCTCGTTAATACGTAGTCT
>21nt_Phas-167_7
ACTACGTATTAACGAGCCGAG
>21nt_Phas-167_8
CAAAAGCTGATGATGTTACAT
>21nt_Phas-167_9
GTAACATCATCAGCTTTTGAG
>21nt_Phas-167_10
CGGATGACCTTGCTCGATCAG
>21nt_Phas-167_11
GATCGAGCAAGGTCATCCGAT
>21nt_Phas-167_12
CTAGGGTTGATGTTTTTTGAC
>21nt_Phas-167_13
CAAAAAACATCAACCCTAGCT
>21nt_Phas-167_14
GAGAAACATTGACATGTGTCC
>21nt_Phas-167_15
ACACATGTCAATGTTTCTCGT
>21nt_Phas-167_16
ATACAGATTGTTTCAGAAGGC
>21nt_Phas-167_17
CTTCTGAAACAATCTGTATGG
>21nt_Phas-167_18
CATACAAGTTGTAGCAGGCAG
>21nt_Phas-167_19
GCCTGCTACAACTTGTATGGC
>21nt_Phas-167_20
AGGACTTTCGATACTATATCT
>21nt_Phas-167_21
ATATAGTATCGAAAGTCCTCT
>21nt_Phas-167_22
TTGAGCTCATTAGTACTCTAG
>21nt_Phas-167_23
CGCATGGATGCTCACATCTCT
>21nt_Phas-167_24
AGATGTGAGCATCCATGCGGG
>21nt_Phas-167_25
TTGATGAGTAGATATCACCAG
>21nt_Phas-167_26
CATTTGTGGTCAAGATCATTT
>21nt_Phas-167_27
ATGATCTTGACCACAAATGTA
>21nt_Phas-167_28
TTATTAACTGTACACATATAA
>21nt_Phas-167_29
TAAATTTAGTAGATACTCTCC
>21nt_Phas-167_30
TTTGAAGTTATAAGTATTGGG
>21nt_Phas-168_1
CCATTCTATTGGGAAAGGGAG
>21nt_Phas-168_2
GAGTGAGGAAAACCTAGAGTG
>21nt_Phas-168_3
CTCTAGGTTTTCCTCACTCTG
>21nt_Phas-168_4
TGGTGCCACAGTTGTATGCTA
>21nt_Phas-168_5
GCATACAACTGTGGCACCACA
>21nt_Phas-168_6
TTTTCTGATATTGTGTCATTG
>21nt_Phas-168_7
TTTTTTTATTCTTTTGTCTGA
>21nt_Phas-168_8
TTTCCTTCAAATTAATGTCTG
>21nt_Phas-168_9
TATACAACCACCGAGCCGTCA
>21nt_Phas-168_10
TCTAACACGGAGGATTGCTCT
>21nt_Phas-168_11
TCACTATATTGTCCCAATGTC
>21nt_Phas-168_12
TTACGAAGAAACTGACTAGTA
>21nt_Phas-169_1
TAGGGGCGGTATTAGTTTGTT
>21nt_Phas-169_2
TTACTAATCCCCATAGCCATG
>21nt_Phas-169_3
AATCAAACATATTGGCCATGC
>21nt_Phas-169_4
TAGAGGGAGGGTCAATACATG
>21nt_Phas-169_5
AAAAATACTTGTGCTCTCCCT
>21nt_Phas-169_6
TTGTGCTCTCCCTCACCAATG
>21nt_Phas-169_7
TTGGTGAGGGAGAGCACAAGT
>21nt_Phas-169_8
TGTAAGAACGACATTGGTGAG
>21nt_Phas-169_9
TACAAACCTGTAAGAACGACA
>21nt_Phas-169_10
CATTAGTTATCTGTTCCATAA
>21nt_Phas-169_11
ATGGAACAGATAACTAATGCT
>21nt_Phas-169_12
ACCAAATTTCCTTGTTCTCGA
>21nt_Phas-169_13
CTGCTAGTCGAGAACAAGGAA
>21nt_Phas-169_14
CTGCTACAAGTTGTAACGTGT
>21nt_Phas-169_15
CTTGTAGCAGAACTGCTAGTC
>21nt_Phas-169_16
CTAGGTCGGAAGCACCTTCAA
>21nt_Phas-169_17
TCCGACCTAGACACGTTACAA
>21nt_Phas-169_18
CACCTTCAAGGCTGATGGTCT
>21nt_Phas-169_19
ACCATCAGCCTTGAAGGTGCT
>21nt_Phas-169_20
ACACCTCTTCCTACTGCTGGT
>21nt_Phas-169_21
GAGGTGTAGACCATCAGCCTT
>21nt_Phas-169_22
CAGCAGTAGGAAGAGGTGTAG
>21nt_Phas-169_23
CCATGATACCAGCAGTAGGAA
>21nt_Phas-169_24
TAAGATGCGAACCCATGATAC
>21nt_Phas-169_25
TCATGCCCACAGAACAATGAT
>21nt_Phas-169_26
CAGAACAATGATCAATAGCTG
>21nt_Phas-169_27
ATATTAAGGATTCCCATGTTA
>21nt_Phas-169_28
GTGCATTCCCACATTGTGTCG
>21nt_Phas-169_29
TTTTAATTGATAAGTTGTTCG
>21nt_Phas-169_30
ACTCACGGAAATCATTGGCAG
>21nt_Phas-169_31
GCCAATGATTTCCGTGAGTTT
>21nt_Phas-169_32
CTGCATGTTATGCGAGCACGA
>21nt_Phas-169_33
TACTGATAGTAGCATAAGCAT
>21nt_Phas-169_34
CTACCTTTTTGCACCGCCCAT
>21nt_Phas-170_1
GAGTGAGGAAAACATAGAGTT
>21nt_Phas-170_2
CTCTATGTTTTCCTCACTCTG
>21nt_Phas-170_3
TGGTGATAAAACCAAGAGTTG
>21nt_Phas-170_4
AAAAATTCTTACCTTTGATTT
>21nt_Phas-170_5
ATCAAAGGTAAGAATTTTTCA
>21nt_Phas-170_6
AGGAAATAGAAAAGCGCCTAT
>21nt_Phas-170_7
AGGCGCTTTTCTATTTCCTAA
>21nt_Phas-170_8
CAGCAACATCTCTCATCGTCT
>21nt_Phas-170_9
ACGATGAGAGATGTTGCTGAT
>21nt_Phas-170_10
CACAGGCTGGCAAGATACAGA
>21nt_Phas-170_11
TGTATCTTGCCAGCCTGTGAG
>21nt_Phas-170_12
TGGTAAATGCAGTCTTCACCT
>21nt_Phas-170_13
GTGAAGACTGCATTTACCATC
>21nt_Phas-170_14
ACATAAAATGTTGTTAGGGAG
>21nt_Phas-170_15
ACTCAAGTTACCCAGCTCAGT
>21nt_Phas-170_16
TGAGCTGGGTAACTTGAGTGT
>21nt_Phas-170_17
TTTGTCTATTTACTTCACAAC
>21nt_Phas-170_18
CTGGAAGCATTGCCTCTGGAG
>21nt_Phas-170_19
AGGTGCTAGACAGCAATGCCA
>21nt_Phas-170_20
GCATTGCTGTCTAGCACCTCT
>21nt_Phas-170_21
CATAGGCACCTTAGGCAGCTT
>21nt_Phas-170_22
AACACAAAGGGGGCATGGGGA
>21nt_Phas-170_23
CCCATGCCCCCTTTGTGTTTT
>21nt_Phas-170_24
TTCTAGATCTCAAGAAACACA
>21nt_Phas-170_25
TGTTTCTTGAGATCTAGAATC
>21nt_Phas-170_26
TTCATTAGCAAGGCTTCATTG
>21nt_Phas-170_27
TGAAGAATTTGTATAACATTT
>21nt_Phas-170_28
AAACAAGATTTACCATGGGTG
>21nt_Phas-170_29
CATCTGATATGGGACAATTAA
>21nt_Phas-170_30
TACAAAAATGGTATACTGCCC
>21nt_Phas-170_31
ACAGATGGTAGTAAGGGTTCG
>21nt_Phas-170_32
AACCCTTACTACCATCTGTGG
>21nt_Phas-170_33
TTCTGGTGGAGAGATATATTG
>21nt_Phas-170_34
ATATATCTCTCCACCAGAACG
>21nt_Phas-170_35
AAAAACTTGTCGGCATTCTTA
>21nt_Phas-170_36
TTTTGACTTCGGCTATTTATA
>21nt_Phas-170_37
GAGTTGTGGTTCCATTACCTG
>21nt_Phas-170_38
TGTAGTTTTCTTGCCAAAGAC
>21nt_Phas-170_39
CCGATTCGTGAAAAGTGTCCA
>21nt_Phas-170_40
ATGCTTTTTTCCTATGCAGTG
>21nt_Phas-171_1
GCAAAAGGGAATTCACGGCCG
>21nt_Phas-171_2
ACAAGATCCACTGTAATTGCA
>21nt_Phas-171_3
CAATTACAGTGGATCTTGTCG
>21nt_Phas-171_4
CTGATGTCCCATCCAACATAC
>21nt_Phas-171_5
ATGTTGGATGGGACATCAGTG
>21nt_Phas-171_6
GCGGCTAAAGTTTCTCCTCGG
>21nt_Phas-171_7
GAGGAGAAACTTTAGCCGCGT
>21nt_Phas-171_8
CCCGTTAATACATAGCCTCGA
>21nt_Phas-171_9
GAGGCTATGTATTAACGGGCC
>21nt_Phas-171_10
CATTGGATGATGCTCAAGGAT
>21nt_Phas-171_11
CAAATAGGTTGACTAGAGGGA
>21nt_Phas-171_12
CCTCTAGTCAACCTATTTGAT
>21nt_Phas-171_13
CTAAATGCTTCCATTCACCTC
>21nt_Phas-171_14
ATTTTAGCGCTAAGACAATTT
>21nt_Phas-171_15
TGTCTTGAATTCCAAAGTCAC
>21nt_Phas-171_16
GACTTTGGAATTCAAGACAAA
>21nt_Phas-171_17
ACACTAATGTCTAACCTCCAA
>21nt_Phas-171_18
GGAGGTTAGACATTAGTGTGT
>21nt_Phas-171_19
TACTCCAAGTACCTCGCAGGA
>21nt_Phas-171_20
GATGTTGAAAAGTTTCGGTGA
>21nt_Phas-171_21
TTTGTTAGGCTTATGTATGTC
>21nt_Phas-171_22
AAACGGATCACAAAATGGACA
>21nt_Phas-171_23
TCCATTTTGTGATCCGTTTGT
>21nt_Phas-171_24
ATTGTTTCGTTCTTTTTGTTG
>21nt_Phas-171_25
CGATCCGAATGGACTCCGTTT
>21nt_Phas-171_26
ACGGAGTCCATTCGGATCGGT
>21nt_Phas-171_27
TAGAAACTCAATTGTCAAGGT
>21nt_Phas-171_28
CCAACTAAACCCCAAGTCCAG
>21nt_Phas-172_1
GCAAAAAGGAATTCACGGCCA
>21nt_Phas-172_2
ACAAGATCCACCGTTTTTGCA
>21nt_Phas-172_3
CAAAAACGGTGGATCTTGTTG
>21nt_Phas-172_4
CTGTTGTTCCATCCAACTTAG
>21nt_Phas-172_5
ATGGCGGCTAAAGTTTTGCCT
>21nt_Phas-172_6
GCAAAACTTTAGCCGCCATCT
>21nt_Phas-172_7
CGACCCGTTAATATGTAGCCT
>21nt_Phas-172_8
CAAAAGCTGATGATGTTACAT
>21nt_Phas-172_9
CGGACGGCCTTGCTCGATTAG
>21nt_Phas-172_10
AATCGAGCAAGGCCGTCCGAT
>21nt_Phas-172_11
CTAGGGTTGATGTTTTGTGAC
>21nt_Phas-172_12
CACAAAACATCAACCCTAGCT
>21nt_Phas-172_13
GAGAAACATTGACATGTGTCC
>21nt_Phas-172_14
ACACATGTCAATGTTTCTCGT
>21nt_Phas-172_15
ATACGGATTGCTTCAGAAGGT
>21nt_Phas-172_16
CTTCTGAAGCAATCCGTATGG
>21nt_Phas-172_17
CATACAAGTTGTAGCAGGCAA
>21nt_Phas-172_18
GCCTGCTACAACTTGTATGAC
>21nt_Phas-172_19
AGAACTTTCGATACTATATCC
>21nt_Phas-172_20
ATATAGTATCGAAAGTTCTTT
>21nt_Phas-172_21
AAAGTACTAATGAGCTCGCTT
>21nt_Phas-172_22
GCGAGCTCATTAGTACTTTGG
>21nt_Phas-172_23
AACTTAACTCGCATGGATGCT
>21nt_Phas-172_24
CATCCATGCGAGTTAAGTTAA
>21nt_Phas-172_25
CACATCTCCGGTGATACCTAC
>21nt_Phas-172_26
AGATCATCGTTATTAATTGTA
>21nt_Phas-172_27
CAATTAATAACGATGATCTCG
>21nt_Phas-173_1
ATGTGTATTTTCCCTTTGCCT
>21nt_Phas-173_2
GGGTGAGGAAAACCTAGAGTG
>21nt_Phas-173_3
CTCTAGGTTTTCCTCACCCTA
>21nt_Phas-173_4
TGGTGCCACAGTTGTATGCTA
>21nt_Phas-173_5
GCATACAACTGTGGCACCACA
>21nt_Phas-173_6
AAACAGTTTTTCTGTATCTGT
>21nt_Phas-173_7
TTTTCTGATATTGTTCATTGT
>21nt_Phas-173_8
TAAGATGACAACAACCAATAC
>21nt_Phas-173_9
TTTTTATTCTTTTGTCTGAAA
>21nt_Phas-173_10
TCAGACAAAAGAATAAAAAAA
>21nt_Phas-173_11
TCCTTCAAATTGATGTTTGCT
>21nt_Phas-173_12
CAAACATCAATTTGAAGGAAA
>21nt_Phas-173_13
GGCTCGGGTGGTTGTATCTTA
>21nt_Phas-173_14
AGATACAACCACCCGAGCCAG
>21nt_Phas-173_15
AAGGGCAATTCTCCGTGTTAG
>21nt_Phas-173_16
AACACGGAGAATTGCCCTTTA
>21nt_Phas-173_17
ATACCTTGGGACAATATAGTG
>21nt_Phas-173_18
CTATATTGTCCCAAGGTATCT
>21nt_Phas-173_19
ACATTGGGAAGAAACTGTGGC
>21nt_Phas-173_20
CACAGTTTCTTCCCAATGTCA
>21nt_Phas-173_21
TAGTAATGCAACGGATCTACA
>21nt_Phas-173_22
TAGATCCGTTGCATTACTAGC
>21nt_Phas-173_23
GGAGTAAACGTACTGTGTTTG
>21nt_Phas-173_24
AACACAGTACGTTTACTCCTG
>21nt_Phas-173_25
AATAAATAATTGTAAGGATTT
>21nt_Phas-173_26
CAACACGAATTGGCAACCCAA
>21nt_Phas-173_27
TCATCTATGACTGCCATGCTT
>21nt_Phas-173_28
TGACACCTTTTCAATCACCCA
>21nt_Phas-173_29
TAATGTAGCATGATCCGCGTT
>21nt_Phas-173_30
CTGTGGTGGCTAGGTTATTTG
>21nt_Phas-173_31
AATAACCTAGCCACCACAGTG
>21nt_Phas-173_32
ATAAATATTTACATGGACACA
>21nt_Phas-173_33
ATTTGTGTGACTGAAATGCTC
>21nt_Phas-173_34
ATTATTAATTGGATCTTTTCT
>21nt_Phas-175_1
TGTTGTTCATACATGCTTGTA
>21nt_Phas-175_2
TATATGGTCTCAACGTTCATA
>21nt_Phas-175_3
TGAACGTTGAGACCATATATT
>21nt_Phas-175_4
TTTACTTGTTCTCGACTAGCG
>21nt_Phas-175_5
CTAGTCGAGAACAAGTAAATT
>21nt_Phas-175_6
TTACAACTTGTAGCAGAACCG
>21nt_Phas-175_7
TGTCCATGTCTGAAGCACCTT
>21nt_Phas-175_8
CAATGCTGATGGTTTACACCT
>21nt_Phas-175_9
TGAGACCAGCAGCAGGAAGAG
>21nt_Phas-175_10
GGAGCAATGAACAACAACTGA
>21nt_Phas-175_11
AGTTGTTGTTCATTGCTCCGT
>21nt_Phas-175_12
TATTAAGGATTTCCATGTTAG
>21nt_Phas-175_13
TTTTAAATTAATAAGTTGTTC
>21nt_Phas-175_14
ACGCACAGAAATCACTGGCAG
>21nt_Phas-175_15
CTGCATGTTATGCAAGCACGA
>21nt_Phas-175_16
GCTTATGCTACTATTAGTCTC
>21nt_Phas-175_17
CTACCTTTTTGCACTACCCAT
>21nt_Phas-175_18
TAGATGCAGTTCCTGATGCTT
>21nt_Phas-176_1
ATCATAAATCAAACCAAACGT
>21nt_Phas-176_2
TAAGCATATGAAAGTTGAGAC
>21nt_Phas-176_3
TTCTCGACTAGCGGTTCTGCT
>21nt_Phas-176_4
TGGACACGTTACAACTTGTAG
>21nt_Phas-176_5
TCTGAAGCACCTTCAATGCTG
>21nt_Phas-176_6
ATGGTTTACACTTCTTCCTGC
>21nt_Phas-176_7
AGGAAGAAGTGTAAACCATCA
>21nt_Phas-176_8
TGCTGGTCTCATGGGTTCACA
>21nt_Phas-176_9
TGAACCCATGAGACCAGCAGC
>21nt_Phas-176_10
TCTTAGTTCATGCCCATGGAG
>21nt_Phas-176_11
TATCAGTTGTTGTTCATTGCT
>21nt_Phas-176_12
AAGGATTCCCATGTTAGTGCA
>21nt_Phas-176_13
CACTAACATGGGAATCCTTAA
>21nt_Phas-176_14
TTCCCACATAGTGTCGAACAA
>21nt_Phas-176_15
TTTTTAAAAAATTGATAAGTT
>21nt_Phas-176_16
ACTCACAGAAATCACTGGTAG
>21nt_Phas-176_17
ACTTATGCTACTATTAGTCTT
>21nt_Phas-176_18
GACTTGCTACTGAATATACAC
>21nt_Phas-176_19
CTACCTTTTTGCACTGTCCGT
>21nt_Phas-176_20
CGGATGCAGTTCCTGATGCTT
>21nt_Phas-176_21
GCATCAGGAACTGCATCCGGA
>21nt_Phas-177_1
AAGTGAGGAAAACATAGAGTT
>21nt_Phas-177_2
CTCTATGTTTTCCTCACTTTG
>21nt_Phas-177_3
ATACATTCGTACCTCTGATTC
>21nt_Phas-177_4
AGGAAATAGAAAAGTGCCTAT
>21nt_Phas-177_5
AGGCACTTTTCTATTTCCTGA
>21nt_Phas-177_6
CATCAACATCTCTCTTCCTCT
>21nt_Phas-177_7
AGGAAGAGAGATGTTGATGAT
>21nt_Phas-177_8
CACAGGCTAGCAGACTACAGA
>21nt_Phas-177_9
TGTAGTCTGCTAGCCTGTGAG
>21nt_Phas-177_10
TGGTAAATGCAGTCTTCACAT
>21nt_Phas-177_11
GTGAAGACTGCATTTACCATC
>21nt_Phas-177_12
CCCTACAAACATGTTATGTAC
>21nt_Phas-177_13
ACATAACATGTTTGTAGGGAT
>21nt_Phas-177_14
ACTCAAGTTACCCAGCTCAGT
>21nt_Phas-177_15
TGAGCTGGGTAACTTGAGTGT
>21nt_Phas-177_16
TTTGTCTATTTTCTTCACGAC
>21nt_Phas-177_17
CAAGAGGCAATGCTTCATGTA
>21nt_Phas-177_18
GGTATTGATGCCAGCACCTCT
>21nt_Phas-177_19
ATAGGCACCTCATGCAACTTG
>21nt_Phas-177_20
AGTTGCATGAGGTGCCTATGT
>21nt_Phas-177_21
GCATTTAGCATGTAGACCGAA
>21nt_Phas-177_22
CGGTCTACATGCTAAATGCCA
>21nt_Phas-177_23
ACACAAACGGGCCTGGAGATT
>21nt_Phas-177_24
TCTCCAGGCCCGTTTGTGTTT
>21nt_Phas-177_25
CTAGATCTCAAGAAACACAAT
>21nt_Phas-177_26
TGTGTTTCTTGAGATCTAGAA
>21nt_Phas-177_27
CAAGATCTACCATGGGTGCAT
>21nt_Phas-177_28
ATGATATGGGACAATAGATAC
>21nt_Phas-177_29
ATCTATTGTCCCATATCATAT
>21nt_Phas-177_30
AAAAATGGTATACTGCCTCCA
>21nt_Phas-177_31
GAGGCAGTATACCATTTTTGT
>21nt_Phas-177_32
GAAGGTAGTAAGGGTTCGTTC
>21nt_Phas-177_33
ACGAACCCTTACTACCTTCTG
>21nt_Phas-177_34
TCAATATATATCTCCACCAGA
>21nt_Phas-177_35
TACTTGTCGGCATTCTTATAA
>21nt_Phas-177_36
ATAGCCAAAGTCAAAACAGGC
>21nt_Phas-177_37
CTGTTTTGACTTTGGCTATTT
>21nt_Phas-177_38
AATGGAACCACAACTCATCTT
>21nt_Phas-177_39
GATGAGTTGTGGTTCCATTGC
>21nt_Phas-177_40
TGGCAAGAAAACTGGAATGAC
>21nt_Phas-177_41
ACTTTTCACGAATTGGTGTGT
>21nt_Phas-177_42
GCATAGGAAAAAGATATGGGC
>21nt_Phas-177_43
GGTGTCATTTTTGCTTGTCTT
>21nt_Phas-177_44
ACTTGCAAATGCTTTCACTGG
>21nt_Phas-177_45
TCAAGTGCGACTGTGAGTTCC
>21nt_Phas-178_1
GCAAAAGGAAAGTACTTATCT
>21nt_Phas-178_2
AAAGCTATAGTGTGGTTGTTG
>21nt_Phas-178_3
CTATAGCTTTTCCTTACTCAG
>21nt_Phas-178_4
TGGTTGTTGGGGGCCCTGTAT
>21nt_Phas-178_5
GGGGCCCTGTATTGTCGAAAG
>21nt_Phas-178_6
TGTCGAAAGTTCTCAAAACAT
>21nt_Phas-178_7
TTCGACAATACAGGGCCCCCA
>21nt_Phas-178_8
GTTTTGAGAACTTTCGACAAT
>21nt_Phas-178_9
TAATATAATGTTTTGAGAACT
>21nt_Phas-178_10
AATCATTTTTAAGCACGTTTC
>21nt_Phas-178_11
TGGAACACCTGAAACGTGCTT
>21nt_Phas-178_12
TGGTAGCTTTGGAACACCTGA
>21nt_Phas-178_13
AAATCATTTTTTGTTCGAAGT
>21nt_Phas-178_14
AAAATGATTTTATGGTAGCTT
>21nt_Phas-178_15
TACATACATTACTTCGAACAA
>21nt_Phas-178_16
AGAATGAAGCCGAAGAACTTC
>21nt_Phas-178_17
CCGAAGAACTTCGACTTTGTG
>21nt_Phas-178_18
AGTTCTTCGGCTTCATTCTTT
>21nt_Phas-178_19
GACTTTGTGACAGCGATGCGA
>21nt_Phas-178_20
GCATCGCTGTCACAAAGTCGA
>21nt_Phas-178_21
AATAGGAGACAGACGAAGACA
>21nt_Phas-178_22
TCCTATTTCGCATCGCTGTCA
>21nt_Phas-178_23
CAGACGAAGACAGAGAAGAAG
>21nt_Phas-178_24
TCTTCGTCTGTCTCCTATTTC
>21nt_Phas-178_25
GAGAAGAAGGATGTAGAAGCT
>21nt_Phas-178_26
TCTTCTCTGTCTTCGTCTGTC
>21nt_Phas-178_27
GATGTAGAAGCTTGACCAGCA
>21nt_Phas-178_28
CTTCTACATCCTTCTTCTCTG
>21nt_Phas-178_29
TGACCAGCACGTCCGCAAAAG
>21nt_Phas-178_30
CTGGTCAAGCTTCTACATCCT
>21nt_Phas-178_31
TTTGCGGACGTGCTGGTCAAG
>21nt_Phas-178_32
TCTTTCTCTTTTGCGGACGTG
>21nt_Phas-178_33
ATATGAACTGTAAATATTGTA
>21nt_Phas-178_34
ATAGAAACTGAAAGTATGTTT
>21nt_Phas-178_35
TTATAGTGGTGACTCATAGTA
>21nt_Phas-178_36
TGCATGTCACTGTACCTCTAC
>21nt_Phas-178_37
GATGAATCTTCAGGAGGCGAC
>21nt_Phas-178_38
CGAAATTGTTCCACCTTCCAA
>21nt_Phas-178_39
ATATAGAAGATATCACAACTT
>21nt_Phas-178_40
GTATTGTTGTTTTGTGAGCGA
>21nt_Phas-178_41
ATGTTTCTATTACTGCTTCTC
>21nt_Phas-178_42
CAGTAATCATCTCCTTTGAAC
>21nt_Phas-178_43
TCAAAGGAGATGATTACTGTT
>21nt_Phas-178_44
TTTTGATTCAAGTACAGTTGT
>21nt_Phas-179_1
TTGAAATAAATTGGTCTCGAG
>21nt_Phas-179_2
CATTTCTTTCTGTAGAGCGCT
>21nt_Phas-179_3
TATAAGGACATAATTTCAGTA
>21nt_Phas-179_4
TTAGAGGCTGGTTACCCATCC
>21nt_Phas-179_5
GATTTTAAGGAGGACACGTGG
>21nt_Phas-179_6
CTCATTTTTTGTCGGGGTTAC
>21nt_Phas-179_7
TAATGGATTGGTGTGGTGACT
>21nt_Phas-179_8
ACCATGAATGGACCCCGCCTC
>21nt_Phas-179_9
CTGAATATGACCTCCCAGCCG
>21nt_Phas-179_10
ATTTAAGCCTGGCTCTGGTCG
>21nt_Phas-179_11
TCTAGTCCTTGCCCTTGGGAC
>21nt_Phas-179_12
CCCAAGGGCAAGGACTAGATG
>21nt_Phas-179_13
TAGGCGATCTGACTATGCTGT
>21nt_Phas-179_14
AATTGATTTGCTACGTGGGTC
>21nt_Phas-179_15
TTAGATTGTCGTTAGACAATT
>21nt_Phas-179_16
TAATAAAAGAACGAACTGCTC
>21nt_Phas-179_17
TGAACCAGAATGCAGTGGTTA
>21nt_Phas-179_18
TGCAAGGCAAGGAACCACTTA
>21nt_Phas-179_19
TGTCGGTCCTCGCCCATTGAG
>21nt_Phas-179_20
CAATGGGCGAGGACCGACAAT
>21nt_Phas-179_21
TGCTGTCTATAATTTGGGGCT
>21nt_Phas-179_22
TGCTTAAATGACATGCTTTGA
>21nt_Phas-179_23
ATATCGTTCTTCCATATACCT
>21nt_Phas-179_24
TCGCCGGCTGTGCTGCCCACC
>21nt_Phas-179_25
ATACTTGCTGTAACACACACA
>21nt_Phas-179_26
GCCAACGTAAGTCGCTGCTTA
>21nt_Phas-179_27
AGCAGCGACTTACGTTGGCTG
>21nt_Phas-179_28
ATATGGCCAACTACTACGCCC
>21nt_Phas-179_29
GCGTAGTAGTTGGCCATATTA
>21nt_Phas-179_30
TTTGGCCTGGGGCATCAGTAA
>21nt_Phas-179_31
TTTCTAGATCCACCACTGATT
>21nt_Phas-179_32
TCAGTGGTGGATCTAGAAATT
>21nt_Phas-179_33
GCTACTACCATGCTGTAGGCT
>21nt_Phas-179_34
CGGACGGATGCTCGCTCTCTC
>21nt_Phas-179_35
GAGAGCGAGCATCCGTCCGAG
>21nt_Phas-179_36
AAAAAAACACTATTACAGCTG
>21nt_Phas-179_37
GTGCAGCAACAGTTTTTTTGG
>21nt_Phas-179_38
AAAAAAACTGTTGCTGCACCA
>21nt_Phas-179_39
CAGCCGAACAGCTGTTGGCAC
>21nt_Phas-179_40
GCCAACAGCTGTTCGGCTGCC
>21nt_Phas-179_41
CAATGTTGTGTTTGTTTTCTG
>21nt_Phas-179_42
GAAAACAAACACAACATTGGT
>21nt_Phas-179_43
ACATGGATGTTATATAGGGAT
>21nt_Phas-180_1
TTGAAGCTTTGGACCCTCAAA
>21nt_Phas-180_2
TTATACAAAGTTGTACCTCTC
>21nt_Phas-180_3
ATAATAGGGCTAATGTCGCCT
>21nt_Phas-180_4
CAAGTCTTCTAAGTCCCTTTC
>21nt_Phas-180_5
AAGGGACTTAGAAGACTTGTT
>21nt_Phas-180_6
TTCTTAGCTTCACACACAAAG
>21nt_Phas-180_7
TTGTGTGTGAAGCTAAGAAGA
>21nt_Phas-180_8
CTTTTCAGCATCGAAGCTGCT
>21nt_Phas-180_9
GTCTTCGGCGTACTCTTTTGT
>21nt_Phas-180_10
AAAAGAGTACGCCGAAGACAG
>21nt_Phas-180_11
TATGCCTGTACTCAGATGAAG
>21nt_Phas-180_12
TCATCTGAGTACAGGCATAAC
>21nt_Phas-180_13
CTCTTTCTTTTTGGTTCGTTA
>21nt_Phas-180_14
ACGAACCAAAAAGAAAGAGCT
>21nt_Phas-180_15
GTTGTTTCTGCCGAAGGTTGG
>21nt_Phas-180_16
ATACGAAGAATAGACGAAGCC
>21nt_Phas-180_17
TGCCTGAAACACACGTTCTCA
>21nt_Phas-180_18
AAACCTTTTGTTTTGAGATTG
>21nt_Phas-180_19
TTAAATTGTCGAAGATCCTCA
>21nt_Phas-180_20
CCTCAATAGACTAGTCTTCAA
>21nt_Phas-180_21
GAAGACTAGTCTATTGAGGGC
>21nt_Phas-180_22
CAAAAGAGATCCAATCCCATC
>21nt_Phas-180_23
TGGGATTGGATCTCTTTTGTT
>21nt_Phas-180_24
ATATCTCACATTGCTGACTGA
>21nt_Phas-180_25
CTACCACTTCATGATTGTGTT
>21nt_Phas-180_26
CACAATCATGAAGTGGTAGAA
>21nt_Phas-180_27
ACCAATCGTCTATAACTATAA
>21nt_Phas-180_28
ATAGTTATAGACGATTGGTAA
>21nt_Phas-180_29
TGACCACCCAGCCCAAACGGT
>21nt_Phas-180_30
CGTTTGGGCTGGGTGGTCATT
>21nt_Phas-180_31
TCAATCAACAATCATCTTTTC
>21nt_Phas-180_32
AAAGATGATTGTTGATTGAAC
>21nt_Phas-180_33
TACGGGACCAGCTACAATAGT
>21nt_Phas-180_34
TATTGTAGCTGGTCCCGTAGA
>21nt_Phas-180_35
TTGTTATGCCCCTGCCACCAC
>21nt_Phas-180_36
CAAAAAGTGTAGAGGCCTTGT
>21nt_Phas-180_37
AAGGCCTCTACACTTTTTGTT
>21nt_Phas-180_38
GTGCTCTATAGTTGTTGGTAC
>21nt_Phas-180_39
ACCAACAACTATAGAGCACAC
>21nt_Phas-180_40
CAATGTTGTGTTTGTTTTCTA
>21nt_Phas-180_41
GAAAACAAACACAACATTGGT
>21nt_Phas-181_1
CAAATGATAGCACGAAGGTAC
>21nt_Phas-181_2
CTTTCGAGGGTCCAAAGCGTC
>21nt_Phas-181_3
AGAGGTAATGTCGTCCTTCCT
>21nt_Phas-181_4
GAAGGACGACATTACCTCTGT
>21nt_Phas-181_5
TAAGAAGAAATGGACATAAAT
>21nt_Phas-181_6
CATCGAAGCTGCTAGGTTCGG
>21nt_Phas-181_7
TTCTGGTTCATTAGCTGTTTC
>21nt_Phas-181_8
TGCCGAAGGATGGCTTCCTCT
>21nt_Phas-181_9
ATGCTTCATATTGTTCCTGAA
>21nt_Phas-181_10
CAGGAACAATATGAAGCATAG
>21nt_Phas-181_11
TTCAGAATGAGAAAGTGTGTT
>21nt_Phas-181_12
CAAAAGGTTTTGAGGATCTTC
>21nt_Phas-181_13
TGACGGGGCTCAAATTGCCGA
>21nt_Phas-181_14
CTAGTCAGTAATGTGAGATAT
>21nt_Phas-181_15
TTACCAATCGTCTATAATTAT
>21nt_Phas-181_16
TTTGGGCTGGGTGGTCATTAT
>21nt_Phas-181_17
GTTCAATCAACAACCATCCTT
>21nt_Phas-181_18
TTGTAGTTGGTCCTATAGAAA
>21nt_Phas-181_19
CTGGAGCCGGCCTTGACAGAA
>21nt_Phas-181_20
CTGTCAAGGCCGGCTCCAGTG
>21nt_Phas-181_21
CAAACAACATTGAGGCCTCAG
>21nt_Phas-181_22
CAATGTTGTGTTTGTTTTCTG
>21nt_Phas-181_23
GAAAACAAACACAACATTGGT
>21nt_Phas-181_24
TTGCTAGTGTCTGGATGTGCC
>21nt_Phas-182_1
TTCCAAGATCCTAGGCCATCA
>21nt_Phas-182_2
CATGTCAACTTGGGGACCCAA
>21nt_Phas-182_3
TTTCATTAGTGTGCTCTAGGG
>21nt_Phas-182_4
TTGGACGATTTTGAATAGGGA
>21nt_Phas-182_5
CAAACTCAAAAAACTAGGGGA
>21nt_Phas-182_6
ACACTGTGTCACTTGGGTCCC
>21nt_Phas-182_7
GTAGGTCACCGTTATGAAGGC
>21nt_Phas-182_8
TCTTAAGACAAGCCAAAGGCG
>21nt_Phas-182_9
TTCATAGATGGTGGTGTCTCG
>21nt_Phas-182_10
CAATGCTTCGGTTGCCCTCTG
>21nt_Phas-182_11
AATGATATGGATGGCAACACA
>21nt_Phas-182_12
AATAGCTAATCCCTCCATTAT
>21nt_Phas-182_13
AATGGAGGGATTAGCTATTTG
>21nt_Phas-182_14
AGCCTATTTGTTGTTAATGCC
>21nt_Phas-182_15
CATTAACAACAAATAGGCTTA
>21nt_Phas-182_16
ACTATTGCCCTAGGGTTGCCA
>21nt_Phas-182_17
GCAACCCTAGGGCAATAGTGG
>21nt_Phas-182_18
CTTGAGGCCATCGTTGTGTTG
>21nt_Phas-182_19
TACATAGACCCTAGCAGGCAG
>21nt_Phas-182_20
ATTCCCTACAAATTGATATCT
>21nt_Phas-182_21
GAAATGTGCATCTGTATGTTT
>21nt_Phas-182_22
GTCTTGGCTATTGACATCTTG
>21nt_Phas-182_23
TCAACAACATCATCAAAATTG
>21nt_Phas-182_24
ATTTTGATGATGTTGTTGATT
>21nt_Phas-182_25
ATACCACACTCTAGGTTTTCA
>21nt_Phas-182_26
AAAACCTAGAGTGTGGTATCA
>21nt_Phas-182_27
TGGTGTCATAATTGGATGCTG
>21nt_Phas-182_28
CTCTAGGTTTTCCTCACTCTG
>21nt_Phas-182_29
GAGTGAGGAAAACCTAGAGTG
>21nt_Phas-184_1
CATCATACATCTTACTCATGG
>21nt_Phas-184_2
ATGAGTAAGATGTATGATGTA
>21nt_Phas-184_3
CTTTCAACAAATCTCTCATTT
>21nt_Phas-184_4
ATGAGAGATTTGTTGAAAGCC
>21nt_Phas-184_5
ATTCCAATAGTCAATTGTAAT
>21nt_Phas-184_6
TAGATTGCTCGGTTGTTTGAT
>21nt_Phas-184_7
AGCAACAAGCCCAAGCCAGCA
>21nt_Phas-184_8
CTGGCTTGGGCTTGTTGCTTA
>21nt_Phas-184_9
ACATGCGGCTGCTACGTGTAA
>21nt_Phas-184_10
ACACGTAGCAGCCGCATGTTG
>21nt_Phas-184_11
TCCATCTTATTCGCCTAGCAC
>21nt_Phas-184_12
AAACGGATACACATGCCCGGA
>21nt_Phas-184_13
CGGGCATGTGTATCCGTTTGT
>21nt_Phas-184_14
TCTCAGTGCCACAGCGGTGTC
>21nt_Phas-184_15
CCTTATGCCTCAGTTAACTCA
>21nt_Phas-184_16
CTTGTAGCAACATGCAATCAT
>21nt_Phas-184_17
GATTGCATGTTGCTACAAGGA
>21nt_Phas-184_18
CAAATATTGGCACACAATCAG
>21nt_Phas-184_19
GTTTTATTATTTTAACGGGCT
>21nt_Phas-184_20
TCGTCTCACTTTCTAGAAGGG
>21nt_Phas-184_21
CTTCTAGAAAGTGAGACGAAA
>21nt_Phas-184_22
ACAAATAGATCTCTAATGGCC
>21nt_Phas-184_23
CCATTAGAGATCTATTTGTCC
>21nt_Phas-184_24
CATGCATCAAACATTGTCCGG
>21nt_Phas-184_25
CTTAGTCTTCCTATAGTCACC
>21nt_Phas-184_26
TGACTATAGGAAGACTAAGCT
>21nt_Phas-184_27
ATCCACGTTGTGCTCTATCTA
>21nt_Phas-184_28
GATAGAGCACAACGTGGATGG
>21nt_Phas-184_29
ATATGAGTTTCCAGTTTGCCT
>21nt_Phas-186_1
AGTAGACTTAAAAACACTCTT
>21nt_Phas-186_2
CTGCAAGAGTCTGCCACCTAA
>21nt_Phas-186_3
TCTCGTTACCACCGCACGGGA
>21nt_Phas-186_4
TCAGCAAGAGACGGCCAGAAC
>21nt_Phas-186_5
TCTGGCCGTCTCTTGCTGATC
>21nt_Phas-186_6
TCGTACAGTCGGAAGAGGCCT
>21nt_Phas-186_7
CGTCGGTTCTTGCTAGGGACG
>21nt_Phas-186_8
CCAAGCAACGGCTGTAGAGAT
>21nt_Phas-186_9
TTTTTTCAAAAAACCCCCTGG
>21nt_Phas-186_10
AGGCGTCTCCACACCGTCTCC
>21nt_Phas-186_11
GTAAATGACGTTGTACACGCC
>21nt_Phas-186_12
CGTGTACAACGTCATTTACTC
>21nt_Phas-186_13
CTTAGGCTGATCTCAACAGGC
>21nt_Phas-186_14
CTGTTGAGATCAGCCTAAGGG
>21nt_Phas-186_15
ACTGGTTTTGTGTTGCGCGCA
>21nt_Phas-186_16
TGGTCCACCGCTTGTCCCAAT
>21nt_Phas-186_17
CTAACAAAACGTCTGTGACTC
>21nt_Phas-186_18
CCGAGCAAGATTCAATGCCTC
>21nt_Phas-186_19
TGAGTGCCCCAACTGAGCAGA
>21nt_Phas-186_20
ATGTGTCGCGTGTATGCATCA
>21nt_Phas-186_21
CATGTTGGGAGCTTTTGCGTT
>21nt_Phas-186_22
CGCAAAAGCTCCCAACATGTG
>21nt_Phas-186_23
AGGTAAAATGGTCATGCGTCT
>21nt_Phas-186_24
ACGCATGACCATTTTACCTCG
>21nt_Phas-186_25
CAACACGCCATACAAAAGGAG
>21nt_Phas-186_26
ATCAGTCCTAAGGATCATGCA
>21nt_Phas-186_27
CATGATCCTTAGGACTGATCC
>21nt_Phas-186_28
ATGTCCAATTTCCTTTTGCCT
>21nt_Phas-186_29
GCAAAAGGAAATTGGACATTG
>21nt_Phas-187_1
TTGAGAACTGCACAGTCAAGA
>21nt_Phas-187_2
AAATTGAAGTTGTCTCGTCGC
>21nt_Phas-187_3
TTTATTGGACTTTTCTTGATC
>21nt_Phas-187_4
TCAAGAAAAGTCCAATAAAGC
>21nt_Phas-187_5
TTAAAGCGAGTGGGAAAGGTT
>21nt_Phas-187_6
GCCTATCAACTGGAACTACCT
>21nt_Phas-187_7
GATCTTCTTGCAGATGTACAT
>21nt_Phas-187_8
GTACATCTGCAAGAAGATCAG
>21nt_Phas-187_9
GATGTCTTCCATGTCTCACAA
>21nt_Phas-187_10
GTGAGACATGGAAGACATCAT
>21nt_Phas-187_11
TTGAAGAGGTGTCTCAGGGTG
>21nt_Phas-187_12
CCTGAAGAGCAGCTACCTGTG
>21nt_Phas-187_13
CAGGTAGCTGCTCTTCAGGCA
>21nt_Phas-187_14
CAGGATCTTAGGGCACGCAAA
>21nt_Phas-187_15
TGCGTGCCCTAAGATCCTGCA
>21nt_Phas-187_16
ATGTGTCGTGTGTATACATCG
>21nt_Phas-187_17
TTTGTTGTGAGCTTTTGCGTT
>21nt_Phas-187_18
TGTGTGGTACTGTAGATGCAA
>21nt_Phas-187_19
AGGTAAAATGGTTATGCGTCT
>21nt_Phas-187_20
ACGCATAACCATTTTACCTTG
>21nt_Phas-187_21
CCTTTTGCATGTCGTGTTGGG
>21nt_Phas-187_22
CAACACGACATGCAAAAGGAG
>21nt_Phas-187_23
ATCAGTCCTAGGGATCATGCA
>21nt_Phas-187_24
CATGATCCCTAGGACTGATCC
>21nt_Phas-187_25
ATGTCCAATTTCCTTTTGCCT
>21nt_Phas-187_26
GCAAAAGGAAATTGGACATTG
>21nt_Phas-187_27
AAAGCTGAGTGCATGCATGGT
>21nt_Phas-187_28
TAAGTGATTTAATTTGGACCG
>21nt_Phas-188_1
CTGTGCGCAATTAGGGTGTTT
>21nt_Phas-188_2
ACATAGATGCCAAAGCTTTTT
>21nt_Phas-188_3
TTGGTTGTTACAACTTCGTCT
>21nt_Phas-188_4
ATCACAAGGATTCAAAGTTCT
>21nt_Phas-188_5
AACTTTGAATCCTTGTGATAG
>21nt_Phas-188_6
CTCAGATACGTTGCATAACAA
>21nt_Phas-188_7
ATGAATAATATGTAGAATCTT
>21nt_Phas-188_8
TAACTAAATGATTGTAGAAAT
>21nt_Phas-188_9
TATGAAACCTGATTTATGAAT
>21nt_Phas-188_10
CTAAAGCATACAAGACATTAG
>21nt_Phas-188_11
AATGTCTTGTATGCTTTAGTG
>21nt_Phas-188_12
CAAATAAAAAGTTATAATGCT
>21nt_Phas-188_13
TCGTTTCACTAAAAAAACTTC
>21nt_Phas-188_14
ATCAAGGTGTGATGATTGGTT
>21nt_Phas-188_15
CCAATCATCACACCTTGATTT
>21nt_Phas-188_16
CCAACCATTATTTGACCCTTA
>21nt_Phas-188_17
AGGGTCAAATAATGGTTGGGC
>21nt_Phas-188_18
TGTCAAGGAGGAGCAAAATCG
>21nt_Phas-188_19
ATTTTGCTCCTCCTTGACATA
>21nt_Phas-188_20
CAAGATTGTTTTGAGAGCTCG
>21nt_Phas-188_21
GAGGGTTCTAGGACTCAGTGT
>21nt_Phas-188_22
TTGTAAGGGCTTATAAGGAAG
>21nt_Phas-188_23
GACCCATGGCTCACATCTGCC
>21nt_Phas-188_24
CAGATGTGAGCCATGGGTCCT
>21nt_Phas-188_25
CTCCACGACCATGTCTACTTC
>21nt_Phas-188_26
AGTAGACATGGTCGTGGAGGG
>21nt_Phas-188_27
TAGTGCTGGCAGTTTCTTGAG
>21nt_Phas-188_28
CAAGAAACTGCCAGCACTAGA
>21nt_Phas-188_29
CTTGTTTTTCGAGTCACACAA
>21nt_Phas-188_30
GTGTGACTCGAAAAACAAGCT
>21nt_Phas-188_31
TGTCCAGTTTCCTTTTTGCCT
>21nt_Phas-189_1
GTTTTAGGACCCTGAAGCTCG
>21nt_Phas-189_2
AGAAAGATTGAGATGAACTTT
>21nt_Phas-189_3
CATGGTAAGGAGAACACCTCC
>21nt_Phas-189_4
TATCGTTTATCTCATTTCGAA
>21nt_Phas-189_5
AATATTAGCAGATACGTCTCG
>21nt_Phas-189_6
CAAGATTTTGCCTATGATTCC
>21nt_Phas-189_7
TTTTGACTAAACGGTTGTAAA
>21nt_Phas-189_8
TACAACCGTTTAGTCAAAAGG
>21nt_Phas-189_9
AAAGAATTTTTAGTGAACAAA
>21nt_Phas-189_10
TGTTCACTAAAAATTCTTTCA
>21nt_Phas-189_11
AACCAGGCTATTATACTTGAT
>21nt_Phas-189_12
CAAGTATAATAGCCTGGTTTT
>21nt_Phas-189_13
TTTCTATGTGTGTAACTTGAG
>21nt_Phas-189_14
CTCACCCCGTGTATCTCCCTT
>21nt_Phas-189_15
GGGAGATACACGGGGTGAGCT
>21nt_Phas-189_16
GATGTCAAGGAGGCAAATCGT
>21nt_Phas-189_17
GATTTGCCTCCTTGACATCAA
>21nt_Phas-189_18
TGAATATTGTTTGGACAGCAC
>21nt_Phas-189_19
CTTGGGATATGAAGTCTCTAT
>21nt_Phas-189_20
AGAGACTTCATATCCCAAGTG
>21nt_Phas-189_21
TGTGAGGTCCCACGACGATCG
>21nt_Phas-189_22
ATCGTCGTGGGACCTCACAAT
>21nt_Phas-189_23
ATCCAAGGATCTCTACTGCCC
>21nt_Phas-189_24
GCAGTAGAGATCCTTGGATCG
>21nt_Phas-189_25
TCCATGACCATGAGTCGACTT
>21nt_Phas-189_26
GTCGACTCATGGTCATGGAGG
>21nt_Phas-189_27
CTAGTGCTAGCGATTGACTAA
>21nt_Phas-189_28
AGTCAATCGCTAGCACTAGAA
>21nt_Phas-189_29
CAAGATCCCTAACACAAGCTT
>21nt_Phas-189_30
ATATTCAGCTTCCTTTTGCCT
>21nt_Phas-190_1
AACTGATATTTTAGGTTGTTG
>21nt_Phas-190_2
TTATTGTGGAGAGTTTTTCGA
>21nt_Phas-190_3
TATTGTTCCTATCCCGACTAA
>21nt_Phas-190_4
TTCTAAGTGATGTATTGTCAC
>21nt_Phas-190_5
TGAATACGAACCATGTACGTG
>21nt_Phas-190_6
CCAGGATCATAAAGTCACGTA
>21nt_Phas-190_7
CGTGACTTTATGATCCTGGCA
>21nt_Phas-190_8
ATAAATAGCGGAATATGTACT
>21nt_Phas-190_9
TTGTTAATGACTATGTTATGT
>21nt_Phas-190_10
TCAAAGTGCGGAATAAGAAAT
>21nt_Phas-190_11
CTTGCTTTAAAAAAAACCCCA
>21nt_Phas-191_1
TTTGGACAATAGGCACACTTT
>21nt_Phas-191_2
TGTCATTGGTTCGCGTGCTCG
>21nt_Phas-191_3
CGACTTTGTGATTGGCGGCAT
>21nt_Phas-191_4
ATCTCATCAGCATATTCCACT
>21nt_Phas-191_5
TGGAATATGCTGATGAGATGT
>21nt_Phas-191_6
CATACTGAACGACATCCTGTA
>21nt_Phas-191_7
CAGGATGTCGTTCAGTATGAG
>21nt_Phas-191_8
CATTATGAACTGGAATCACTA
>21nt_Phas-191_9
TGATGCTTGTTATGTGTAGTA
>21nt_Phas-191_10
AACAACCTTGAATTCTTTTGC
>21nt_Phas-191_11
AAAAGAATTCAAGGTTGTTTA
>21nt_Phas-191_12
TGATGAATATATGTGGAGTCT
>21nt_Phas-191_13
CTAGCTAATGGTAGCTGATGT
>21nt_Phas-191_14
CGCCTCAAAACAGTTTATCAG
>21nt_Phas-191_15
GATAAACTGTTTTGAGGCGTC
>21nt_Phas-191_16
CAACCTTGAACACTTCCTCTT
>21nt_Phas-191_17
GAGGAAGTGTTCAAGGTTGCT
>21nt_Phas-191_18
CATTAGGATTGAATTGTTGGG
>21nt_Phas-191_19
GTTTCCCCATACGGTATGGTA
>21nt_Phas-191_20
CCATACCGTATGGGGAAACCC
>21nt_Phas-191_21
GCAGTTTATAGCTATCGACCA
>21nt_Phas-191_22
GTCGATAGCTATAAACTGCTA
>21nt_Phas-191_23
CCTTATATAATTATGTCATCA
>21nt_Phas-191_24
ATGACATAATTATATAAGGGA
>21nt_Phas-191_25
AATTTGCATGGGTTTAACCGA
>21nt_Phas-191_26
CTACTATTGATTTTACTACTC
>21nt_Phas-191_27
TATGGTTATTGGTCACAACGA
>21nt_Phas-191_28
TCCAGCATTCTTCACCCTTCT
>21nt_Phas-191_29
AAGGGTGAAGAATGCTGGATA
>21nt_Phas-191_30
GCTCAGGATGTTGAGTTGGGC
>21nt_Phas-191_31
CCAACTCAACATCCTGAGCAG
>21nt_Phas-191_32
GTCATTGGCGGGCATGTCACT
>21nt_Phas-191_33
TGACATGCCCGCCAATGACGC
>21nt_Phas-191_34
GTCCTAACGAAACTCAATTTC
>21nt_Phas-191_35
AATTGAGTTTCGTTAGGACAG
>21nt_Phas-191_36
AAAGTTTCTGTAGCCGCTAGG
>21nt_Phas-191_37
TAGCGGCTACAGAAACTTTGA
>21nt_Phas-191_38
GAACCGTCTCACCACCCCTCC
>21nt_Phas-191_39
AGGGGTGGTGAGACGGTTCCC
>21nt_Phas-191_40
ATCTCTTGTGCCACCGTAGTT
>21nt_Phas-191_41
CTACGGTGGCACAAGAGATGG
>21nt_Phas-191_42
TCATGCATTTCCCTTGTGCCT
>21nt_Phas-192_1
GCCTTAGGAAAATGGACACTA
>21nt_Phas-192_2
CATACATAGCATGTGGACCGG
>21nt_Phas-192_3
GTGAAGCGCTCATCACGACTA
>21nt_Phas-192_4
GTCGTGATGAGCGCTTCACCC
>21nt_Phas-192_5
CAACAGAAGACCCAGATGGTA
>21nt_Phas-192_6
TCCTTGCCCATAGTTGGTTTC
>21nt_Phas-192_7
TGAAGGGCAATGTCACTACAT
>21nt_Phas-192_8
TGAATCCTTGTTTCTTCCCCA
>21nt_Phas-192_9
TCCTCTACAATATTATAGTGG
>21nt_Phas-192_10
ACTATAATATTGTAGAGGATG
>21nt_Phas-192_11
TTTTCACCAATGGGAAGTGTG
>21nt_Phas-192_12
TTGCTCCCTAATTGCCACACA
>21nt_Phas-192_13
TATACAGCTATTGGTGGAGAA
>21nt_Phas-192_14
CAAAGCTGGATAAGTGATTAC
>21nt_Phas-192_15
AATCACTTATCCAGCTTTGTT
>21nt_Phas-192_16
AATTGCTTCTCTGTTCCCTGT
>21nt_Phas-192_17
TGACTTCGTGCATCGATCGTC
>21nt_Phas-192_18
TAATGCTTGAGACTGGATTGA
>21nt_Phas-192_19
AGACTTCATCGCTGACTGGAG
>21nt_Phas-192_20
CCAGTCAGCGATGAAGTCTCC
>21nt_Phas-192_21
TCTAGAGACTCAAGACGAAGT
>21nt_Phas-192_22
TTCGTCTTGAGTCTCTAGACT
>21nt_Phas-192_23
TTTATTGTGATGGATCCTTGG
>21nt_Phas-192_24
CTGCAATTCCCATCTCTCCTT
>21nt_Phas-192_25
GACCATCATGGAATGAAACTC
>21nt_Phas-192_26
AATATCATGTTACAACCCTTG
>21nt_Phas-192_27
TTTAACCTTCGAGTCACAACA
>21nt_Phas-192_28
GAATTTTCGGTAGCCAGGTTG
>21nt_Phas-192_29
AAAATTAGCCTATTGTCGCCC
>21nt_Phas-193_1
TCTGTGGATGAATGGGAACCT
>21nt_Phas-193_2
AGAGGGAGACTGCAATTCCTC
>21nt_Phas-193_3
GGAATTGCAGTCTCCCTCTAG
>21nt_Phas-193_4
ATCTATAGCTCCCTTTCCAGA
>21nt_Phas-193_5
TGGAAAGGGAGCTATAGATGA
>21nt_Phas-193_6
TTTCAATCAAGCTTCATTCTG
>21nt_Phas-193_7
CTATATGGTAATATCTAGCCA
>21nt_Phas-193_8
CTCAAAGTTAAATGTTGCTCT
>21nt_Phas-193_9
AGCAACATTTAACTTTGAGAC
>21nt_Phas-193_10
TCATCTGGAATAAACGTGTGG
>21nt_Phas-193_11
ATGGAGCTTGGGGGCACGAAG
>21nt_Phas-193_12
TCGTGCCCCCAAGCTCCATCC
>21nt_Phas-193_13
CTACAACGTAGACTATGCCCT
>21nt_Phas-193_14
GTACAGACCAATAGTATTGTT
>21nt_Phas-193_15
CAATACTATTGGTCTGTACAT
>21nt_Phas-193_16
GACCTCAACCAACATATAGCG
>21nt_Phas-193_17
CTATATGTTGGTTGAGGTCTA
>21nt_Phas-193_18
TCTTCACCCCTTCAATTTTCG
>21nt_Phas-193_19
CACAAATATTACAACGAGCAC
>21nt_Phas-193_20
TTTTGTATATTGCTCCCGGCT
>21nt_Phas-193_21
TGAGCCATAGTATTTCTATCT
>21nt_Phas-193_22
TTACCAATAATAGCAGGGCAT
>21nt_Phas-193_23
CAATTAATTTATGTCTTGTGC
>21nt_Phas-193_24
TTTCGGAGACTCACATGGTTC
>21nt_Phas-193_25
CTTGGAGAACCGTGTTGTGGT
>21nt_Phas-193_26
TAAAGCACATCTAAGACATAG
>21nt_Phas-194_1
TTGCGACTAGGAGACATGCCT
>21nt_Phas-194_2
TGATTTGGGCTATTGAACATG
>21nt_Phas-194_3
CTACTTAGAAAACCCTAGACT
>21nt_Phas-194_4
TCTAGGGTTTTCTAAGTAGGC
>21nt_Phas-194_5
ATATAAGATAGTCCATCCCTT
>21nt_Phas-194_6
CTCCATCATTTTCGTCTCCCT
>21nt_Phas-194_7
TTGTCTAAGTGTGTAGTTGAG
>21nt_Phas-194_8
TAATGTGTGATATGTCTGGAA
>21nt_Phas-194_9
AATAAATGTACTATCTGTGTT
>21nt_Phas-194_10
ATTTTACACATATTTGTTCCT
>21nt_Phas-194_11
ATCAAAATCACCATTGTCTAG
>21nt_Phas-194_12
TCTTGTTTCTTAGTCTATGTA
>21nt_Phas-194_13
TCAGTGTATTCGATCCATCCA
>21nt_Phas-194_14
CCAAGCAAGAGATTTGTAGTT
>21nt_Phas-194_15
CTACAAATCTCTTGCTTGGTG
>21nt_Phas-194_16
TTTTGGCTTGCTGAAACAAAA
>21nt_Phas-194_17
CAATAATTAGTTAACAGACAG
>21nt_Phas-194_18
TCTAAGCTAGGAAATCATTGA
>21nt_Phas-194_19
AATGATTTCCTAGCTTAGACT
>21nt_Phas-194_20
TATAGCTTTGTTCTCCACCAA
>21nt_Phas-194_21
TAGTTGTCTATGTTGCTCCCT
>21nt_Phas-194_22
AACTGCCACATGCACTTCCCC
>21nt_Phas-194_23
GGAAGTGCATGTGGCAGTTAG
>21nt_Phas-194_24
TTGGTGAAAACCACTAGAGGC
>21nt_Phas-194_25
TTATAGATGATGGGGAATAAA
>21nt_Phas-194_26
TATTCCCCATCATCTATAAGC
>21nt_Phas-194_27
CAAGGATTCAGCTGAAGGGCC
>21nt_Phas-194_28
CCCTTCAGCTGAATCCTTGTT
>21nt_Phas-194_29
ATGTCACTACGTCACTTGGTC
>21nt_Phas-194_30
CCAAGTGACGTAGTGACATGG
>21nt_Phas-194_31
CCTATTGGAAACCAACTGCGA
>21nt_Phas-194_32
GTCGTGATGTGCTCTGCACTT
>21nt_Phas-194_33
GTGCAGAGCACATCACGACTA
>21nt_Phas-194_34
GGACCGTATGGTATGTATGTA
>21nt_Phas-194_35
CATACATACCATACGGTCCAA
>21nt_Phas-194_36
GCCTTAGGAAAATGGACACTA
>21nt_Phas-195_1
TTTGTGGATGAATGGAAACCT
>21nt_Phas-195_2
TTTCCAGAATTCAACCAAGGA
>21nt_Phas-195_3
GCTCTTCGTCCCAATAATTGT
>21nt_Phas-195_4
AATTATTGGGACGAAGAGCAT
>21nt_Phas-195_5
AATAATTGTGTAGACAGAGTT
>21nt_Phas-195_6
CTATGGCCTTCATGCCCTCAA
>21nt_Phas-195_7
TACATTGTAGATGTGCAGGCC
>21nt_Phas-195_8
TAATTAAGTTTTGGCAAGACG
>21nt_Phas-195_9
GACCAAAGCGTTAAAGACGAG
>21nt_Phas-195_10
CGTCTTTAACGCTTTGGTCCC
>21nt_Phas-195_11
CTAAACGAACGTCTTACCAAA
>21nt_Phas-195_12
TGGTAAGACGTTCGTTTAGCT
>21nt_Phas-195_13
GTAATGTAACAGTAGGATGAG
>21nt_Phas-195_14
CATCCTACTGTTACATTACTA
>21nt_Phas-196_1
TCATGTCAATCTATAGAATCA
>21nt_Phas-196_2
TAGGGTGAGATATGGAAATTG
>21nt_Phas-196_3
AAACAAACGGGACCTAAGCGT
>21nt_Phas-196_4
TTTCACTTCCTTATTTCCTAG
>21nt_Phas-196_5
CATGCTCTTCTCATTCTCCAG
>21nt_Phas-196_6
TTGGGGATAATAGCTTCCAAT
>21nt_Phas-196_7
AGTATTTTCAGTGACTGGTAC
>21nt_Phas-196_8
AAAAGGTCCTCACATGAAGCA
>21nt_Phas-196_9
ACTTTCTCAAACTCATCTGCA
>21nt_Phas-196_10
CAGATGAGTTTGAGAAAGTTG
>21nt_Phas-196_11
CGTCTATTTATTTTACAGTGT
>21nt_Phas-196_12
TGAAACATGTGGCACAAGGCT
>21nt_Phas-196_13
GAAACATGTGGCACAAGGCTA
>21nt_Phas-196_14
GCCTTGTGCCACATGTTTCAC
>21nt_Phas-196_15
AGGTCGATCCGCGTTATTTTC
>21nt_Phas-196_16
AAATAACGCGGATCGACCTAG
>21nt_Phas-196_17
AAAATAACGCGGATCGACCTA
>21nt_Phas-196_18
GGTAACACAACCCACCAGGTA
>21nt_Phas-196_19
CTGGTGGGTTGTGTTACCTGA
>21nt_Phas-196_20
CCTGGTGGGTTGTGTTACCTG
>21nt_Phas-196_21
TAAGCTAGATATGAATGATTA
>21nt_Phas-196_22
CTTTTTGGTTCTCATCTACTT
>21nt_Phas-196_23
TAGATGAGAACCAAAAAGGTT
>21nt_Phas-196_24
GTAGATGAGAACCAAAAAGGT
>21nt_Phas-196_25
TATCCATAGGAGAGAGGGAAT
>21nt_Phas-196_26
TCCCTCTCTCCTATGGATAAG
>21nt_Phas-196_27
TTCCCTCTCTCCTATGGATAA
>21nt_Phas-196_28
CATAGCGACTAAACTGAAGAT
>21nt_Phas-196_29
ATAGCGACTAAACTGAAGATC
>21nt_Phas-196_30
CTTCAGTTTAGTCGCTATGAT
>21nt_Phas-196_31
TCTTCAGTTTAGTCGCTATGA
>21nt_Phas-196_32
CCATATTGTGAGATCCATCCG
>21nt_Phas-196_33
CATATTGTGAGATCCATCCGG
>21nt_Phas-196_34
GATGGATCTCACAATATGGAT
>21nt_Phas-196_35
GGATGGATCTCACAATATGGA
>21nt_Phas-196_36
CATAATGATAATTGCCCGTTG
>21nt_Phas-196_37
ACGGGCAATTATCATTATGCC
>21nt_Phas-196_38
GTACCTAGGACGTGCGCTTAG
>21nt_Phas-196_39
TACCTAGGACGTGCGCTTAGT
>21nt_Phas-196_40
AAGCGCACGTCCTAGGTACAA
>21nt_Phas-196_41
TAAGCGCACGTCCTAGGTACA
>21nt_Phas-196_42
TTCCCCACTTTCCTTTGGCCT
>21nt_Phas-197_1
CATTCCTTAGAATCCAATCGT
>21nt_Phas-197_2
TAGTATTTCTTGTGACTGTTG
>21nt_Phas-197_3
TTTCTCAAACTCATCTGCACG
>21nt_Phas-197_4
TGCAGATGAGTTTGAGAAAGT
>21nt_Phas-197_5
TCTATTTTCATTTTGCAGTGT
>21nt_Phas-197_6
GAAACATGTGGCACAAGGCTA
>21nt_Phas-197_7
GCCTTGTGCCACATGTTTCAC
>21nt_Phas-197_8
AAAATAACGTGGCTCGATCTA
>21nt_Phas-197_9
CCTGGTGGGCTGTGTTACCTG
>21nt_Phas-197_10
TAAGCTAGATATGAATGAATA
>21nt_Phas-197_11
TTTTTTGGTTCTCATCTACTT
>21nt_Phas-197_12
GTAGATGAGAACCAAAAAAGT
>21nt_Phas-197_13
TTCCCTCTCTCCTATGGATAA
>21nt_Phas-197_14
ATAGCGACTAAATTGAAAATC
>21nt_Phas-197_15
TTTTCAATTTAGTCGCTATGA
>21nt_Phas-197_16
CATATTGTGACATCCATCCGG
>21nt_Phas-197_17
GGATGGATGTCACAATATGGA
>21nt_Phas-197_18
CATAAGGATAATTGCCCGTTG
>21nt_Phas-197_19
ACGGGCAATTATCCTTATGCC
>21nt_Phas-197_20
TAGCTAGGACGTGCGCTTCAT
>21nt_Phas-198_1
CCGCAAAATGAAAATAGACGT
>21nt_Phas-198_2
TGAAACATGTGGCACAAGGCT
>21nt_Phas-198_3
CTGGCGGGCTGTGTTACCTGA
>21nt_Phas-198_4
TAGATGAGAACCAAAAAGGTT
>21nt_Phas-198_5
CATAGCGACTAAACTGAAGAT
>21nt_Phas-198_6
CTTCAGTTTAGTCGCTATGAT
>21nt_Phas-198_7
AATGGTTGTCACAATATGGAT
>21nt_Phas-198_8
AAGCCAACGTCCTAGCTACAT
>21nt_Phas-200_1
ACATCAGGAGCTTGAGTCTTG
>21nt_Phas-200_2
AGACTCAAGCTCCTGATGTAT
>21nt_Phas-200_3
ATGTAAGCTTTTCGCCACGCA
>21nt_Phas-200_4
TCCATTCATCCATCGGCATAC
>21nt_Phas-200_5
ATGCCGATGGATGAATGGATG
>21nt_Phas-200_6
CAATCAATCTATCTTTTGCTT
>21nt_Phas-200_7
GCAAAAGATAGATTGATTGGT
>21nt_Phas-200_8
ACGCCACCCGGACTTAGATCA
>21nt_Phas-200_9
ATCTAAGTCCGGGTGGCGTAA
>21nt_Phas-200_10
ATCAACCAAACTCCCACATGT
>21nt_Phas-200_11
ATGTGGGAGTTTGGTTGATTG
>21nt_Phas-200_12
ATGGTAGAAGAGAGAGAGCAC
>21nt_Phas-200_13
TTCTCTGCTAGATCCTAGACC
>21nt_Phas-200_14
TCTAGGATCTAGCAGAGAATG
>21nt_Phas-200_15
TCACCCCCCTCAAGGCTCACA
>21nt_Phas-200_16
TGTCCAACCAATCCAAGATGT
>21nt_Phas-200_17
CGGCCCTACCTTTACTAACCT
>21nt_Phas-200_18
GTTAGTAAAGGTAGGGCCGAC
>21nt_Phas-200_19
CATTTTTGAGCTAGCATGTGT
>21nt_Phas-200_20
ACATGCTAGCTCAAAAATGAG
>21nt_Phas-200_21
TGGTATGGCAAAAGGAAAGAT
>21nt_Phas-200_22
CTTTCCTTTTGCCATACCAAC
>21nt_Phas-200_23
TATCTGGTTATCTGTGAAAAT
>21nt_Phas-200_24
TAGTACAGTTTGAGAATCTGT
>21nt_Phas-200_25
CAACCGAAACTAAATTAAGAC
>21nt_Phas-200_26
CTTAATTTAGTTTCGGTTGCC
>21nt_Phas-200_27
ACAAATCTTTACGCACTGTTG
>21nt_Phas-200_28
ACAGTGCGTAAAGATTTGTGT
>21nt_Phas-200_29
TATGACTCGATATAGTTCTTG
>21nt_Phas-200_30
TTTTAATATCGGTTCAAGCCA
>21nt_Phas-200_31
ATGAACTTTAGTATTGCTTCT
>21nt_Phas-200_32
TATATAAGTCCCTTTGGAAAG
>21nt_Phas-201_1
ACATCAGGAGTTTTTGATCGA
>21nt_Phas-201_2
AGGTTCAGATATCAAAAGTCT
>21nt_Phas-201_3
ACTTTTGATATCTGAACCTTC
>21nt_Phas-201_4
CAATGACTATTACTGAGAGAA
>21nt_Phas-201_5
TTATGGCGGCCACTTGCGAAC
>21nt_Phas-201_6
CTTGACGCTTGACTTAGTCAT
>21nt_Phas-201_7
TAAGTTGGTGGTGAAGATGGT
>21nt_Phas-201_8
TTTCTAAACAGTGATGTGTTA
>21nt_Phas-201_9
CCATTTTAGAGTCCAATTTGT
>21nt_Phas-201_10
AAATTGGACTCTAAAATGGGC
>21nt_Phas-201_11
TGTAAAATGTAGAGTTAATCT
>21nt_Phas-201_12
ATTAACTCTACATTTTACAAC
>21nt_Phas-201_13
TAAAATATGGGGCATCTCTAG
>21nt_Phas-201_14
TAGACACACCTAGGAGGCCCC
>21nt_Phas-201_15
TCTTGACGCCCTTGGATGGTC
>21nt_Phas-201_16
GCCTAGGGTCTTAGGGCCTTC
>21nt_Phas-201_17
AGGTTCGTCGTGGCATGTTGT
>21nt_Phas-201_18
TCACACCATGTTCATTACCAC
>21nt_Phas-201_19
TAGCTCACCTACACATTATAG
>21nt_Phas-202_1
TCCCTGGAGCTCAGGCTTGAT
>21nt_Phas-202_2
ACAGGAGTGACCTACACATCA
>21nt_Phas-202_3
ATGTGTAGGTCACTCCTGTTG
>21nt_Phas-202_4
GCGGATCTAAAATCTGGCCTG
>21nt_Phas-202_5
GCAAGATTGGAAGACTGATCG
>21nt_Phas-202_6
ATCAGTCTTCCAATCTTGCAT
>21nt_Phas-202_7
TTTCTAGCTACCCATTTTCAC
>21nt_Phas-202_8
TAAGCTGTTTGGTGTGATGGC
>21nt_Phas-202_9
TTACCATGCAACCGGAAGGAC
>21nt_Phas-202_10
TTGAGCCCTGTCGCCTTCATG
>21nt_Phas-202_11
TGAAGGCGACAGGGCTCAAGT
>21nt_Phas-202_12
AGAACATGCTTCATTTGGCCA
>21nt_Phas-202_13
TCGTTGGAAGTAGCATGATGT
>21nt_Phas-202_14
ATCATGCTACTTCCAACGAGT
>21nt_Phas-202_15
GTGCGTCGTGCTGAACTACTG
>21nt_Phas-202_16
GTAGTTCAGCACGACGCACAC
>21nt_Phas-202_17
TGATTTTGTAGTGAACACCGT
>21nt_Phas-202_18
TTTACAGTGGTATTCTGATAA
>21nt_Phas-202_19
TTCTAATCCTTTCTACACCAT
>21nt_Phas-203_1
ACATCAGGAGTTTTAGATCTA
>21nt_Phas-203_2
ACTGAACTAGATCTAAAACTC
>21nt_Phas-203_3
TGTGCCACAAAGCTGTAATTC
>21nt_Phas-203_4
TTGTGGCACATGACTGAACTA
>21nt_Phas-203_5
CTGTAATTCACCCTTATGCCA
>21nt_Phas-203_6
ACCCTTATGCCAACAAACCTT
>21nt_Phas-203_7
GCATAAGGGTGAATTACAGCT
>21nt_Phas-203_8
ACAAACCTTTTGTGATAGTTG
>21nt_Phas-203_9
GGTTTGTTGGCATAAGGGTGA
>21nt_Phas-203_10
TTGTGATAGTTGGTTCGTTAG
>21nt_Phas-203_11
ACTATCACAAAAGGTTTGTTG
>21nt_Phas-203_12
GTTCGTTAGGAACACCGTGCG
>21nt_Phas-203_13
GAACACCGTGCGCATTTGTGT
>21nt_Phas-203_14
CACGGTGTTCCTAACGAACCA
>21nt_Phas-203_15
CATTTGTGTTTGGAGGTCTTT
>21nt_Phas-203_16
ACAAATGCGCACGGTGTTCCT
>21nt_Phas-203_17
TTGGAGGTCTTTAAAGAGTAC
>21nt_Phas-203_18
AGACCTCCAAACACAAATGCG
>21nt_Phas-203_19
AAAGAGTACAAATTTGGCTTC
>21nt_Phas-203_20
AAATTTGGCTTCCTCCAATGA
>21nt_Phas-203_21
CTCCAATGAACTAAGACTTGG
>21nt_Phas-203_22
ATTGGAGGAAGCCAAATTTGT
>21nt_Phas-203_23
ACTAAGACTTGGCTTTGTGGA
>21nt_Phas-203_24
AAGTCTTAGTTCATTGGAGGA
>21nt_Phas-203_25
CTTTGTGGAGTGACGTCCAGC
>21nt_Phas-203_26
CACAAAGCCAAGTCTTAGTTC
>21nt_Phas-203_27
GTGACGTCCAGCACCGCACGA
>21nt_Phas-203_28
TGGACGTCACTCCACAAAGCC
>21nt_Phas-203_29
ACCGCACGAGTCACACACTCA
>21nt_Phas-203_30
GTGCGGTGCTGGACGTCACTC
>21nt_Phas-203_31
AGTGTGTGACTCGTGCGGTGC
>21nt_Phas-203_32
TGGTGAAAATAGATCAGAATT
>21nt_Phas-203_33
TTCACCATGAGTGTGTGACTC
>21nt_Phas-203_34
TAGATCAGAATTAGGTTGGCG
>21nt_Phas-203_35
TTCTGATCTATTTTCACCATG
>21nt_Phas-203_36
AGGTTGGCGATTGACCTATGC
>21nt_Phas-203_37
ATTGACCTATGCTGGATATAT
>21nt_Phas-203_38
ATATCCAGCATAGGTCAATCG
>21nt_Phas-203_39
ATAACAATCAAGAAAGCACCA
>21nt_Phas-203_40
TGATTGTTATATATATCCAGC
>21nt_Phas-203_41
AAAGCACCACTAGGGCCTCCT
>21nt_Phas-203_42
GTGCTTTCTTGATTGTTATAT
>21nt_Phas-203_43
CTAGGGCCTCCTTTGGTAGAG
>21nt_Phas-203_44
TTGGTAGAGCTCTTACTCTGG
>21nt_Phas-203_45
CTACCAAAGGAGGCCCTAGTG
>21nt_Phas-203_46
CTCTTACTCTGGCAGCTCCAG
>21nt_Phas-203_47
CAGCTCCAGCTCTGCTCCAAC
>21nt_Phas-203_48
CTCTGCTCCAACCCTGGATCT
>21nt_Phas-203_49
TGGAGCAGAGCTGGAGCTGCC
>21nt_Phas-203_50
CCTGGATCTGACTTCTCTAAG
>21nt_Phas-203_51
ATCCAGGGTTGGAGCAGAGCT
>21nt_Phas-203_52
TAGAGAAGTCAGATCCAGGGT
>21nt_Phas-203_53
AAAACAGTTTCCTCTTCATTT
>21nt_Phas-203_54
ATGAAGAGGAAACTGTTTTCT
>21nt_Phas-203_55
ATAGGAAGGGTTTTAGAAAGA
>21nt_Phas-203_56
TTTCTAAAACCCTTCCTATAA
>21nt_Phas-203_57
GCACCTTGTTTGGTTGAAAAT
>21nt_Phas-203_58
AAGGTGCTCTTTCTAAAACCC
>21nt_Phas-203_59
TTGGTTGAAAATATAGCTTCT
>21nt_Phas-203_60
TTTCAACCAAACAAGGTGCTC
>21nt_Phas-203_61
ATAGCTTCTCCTGCAGCTTCT
>21nt_Phas-203_62
CCTACGATGTAGCACCGACGA
>21nt_Phas-203_63
TCGTAGGAGAAGCTGCAGGAG
>21nt_Phas-203_64
GTCGGTGCTACATCGTAGGAG
>21nt_Phas-203_65
GAAAAAAATATGGAAGAGGAG
>21nt_Phas-203_66
TTTTTTCTCGTCGGTGCTACA
>21nt_Phas-203_67
CCTCTTCCATATTTTTTTCTC
>21nt_Phas-203_68
TCGGTAGAAGCTCCTTTTTTC
>21nt_Phas-203_69
GAAAAATGGGAGGAGCTTCTC
>21nt_Phas-203_70
TTCTTTAATATGCTCTTTCTA
>21nt_Phas-203_71
TCAAAGAGTTGTTGGAGGAGT
>21nt_Phas-203_72
TCCTCCAACAACTCTTTGAAA
>21nt_Phas-203_73
TAGAAGGGCTCCTCTAAGGAC
>21nt_Phas-203_74
TATTATTCGAAGGCGTCGTGT
>21nt_Phas-203_75
CATCATAATACCACTTTGGAC
>21nt_Phas-203_76
AAATGAAAATAAGGATGCTTT
>21nt_Phas-204_1
GCCTGAACAAGAAACATAGAT
>21nt_Phas-204_2
CTATGTTTCTTGTTCAGGCTG
>21nt_Phas-204_3
ATAGTTAAAATGCATCGGCAT
>21nt_Phas-204_4
GACTGCAAGGCCTCCAAGTTA
>21nt_Phas-204_5
CTGAACCCATTTGCCTATCTT
>21nt_Phas-204_6
TGACTTGATTCTGTTGTTTAG
>21nt_Phas-204_7
CGTAGCGTCACTCGGCAACCT
>21nt_Phas-204_8
AATTACTCTCCCTTACTGTTA
>21nt_Phas-204_9
ATGTAACCGGAAAACCAGTAC
>21nt_Phas-204_10
TCATTCATTGCATGCTGAAGT
>21nt_Phas-204_11
AGAATCCAACCTTAGCATGCT
>21nt_Phas-204_12
CATGCTAAGGTTGGATTCTGA
>21nt_Phas-204_13
ATGTAGACATCTGACTTCGGT
>21nt_Phas-204_14
CGAAGTCAGATGTCTACATAT
>21nt_Phas-204_15
AACCAGCAAACCTCGCAGCCA
>21nt_Phas-204_16
GCTGCGAGGTTTGCTGGTTAC
>21nt_Phas-204_17
TCTATGAATACACCGTACGTG
>21nt_Phas-204_18
AACAAGTTCATCGTGTGTGCA
>21nt_Phas-204_19
CTATTGTCATCATCATACCAT
>21nt_Phas-204_20
TTTTCCAACATAATAGCATTG
>21nt_Phas-207_1
CTACCCCATCTCAAGTGATGC
>21nt_Phas-207_2
ATCACTTGAGATGGGGTAGTG
>21nt_Phas-207_3
TATTCCACTGGCTTATGTCAT
>21nt_Phas-207_4
CTAGGGAAGATCTTAATGGAT
>21nt_Phas-207_5
CCATTAAGATCTTCCCTAGAT
>21nt_Phas-207_6
AGTGAGCATAGGGTGTACCAC
>21nt_Phas-207_7
ACTTCTTACGCCGATTACAGA
>21nt_Phas-207_8
TGTAATCGGCGTAAGAAGTGT
>21nt_Phas-207_9
ACAATTCCTATAAGTCCTCAT
>21nt_Phas-207_10
GAGGACTTATAGGAATTGTTC
>21nt_Phas-207_11
ATGCCAATGTTTGACTGCTAT
>21nt_Phas-207_12
TTGATGTTAAGAGTTTGAGTT
>21nt_Phas-207_13
AGTGGTGTATGTATAACTCTA
>21nt_Phas-207_14
TATCAACCGATAGTTCGATGC
>21nt_Phas-207_15
CAATATTCACATGCTTTGTTG
>21nt_Phas-207_16
ACAAAGCATGTGAATATTGGC
>21nt_Phas-207_17
CAACTCAATAGCCACCAATAG
>21nt_Phas-207_18
ATTGGTGGCTATTGAGTTGCA
>21nt_Phas-207_19
TACTGAACGACAATTTATCTT
>21nt_Phas-207_20
TATGAACCTACAGATTGTATA
>21nt_Phas-207_21
TACAATCTGTAGGTTCATAAA
>21nt_Phas-207_22
TGGTGTGAACTTATACGGACG
>21nt_Phas-207_23
CTAGCTATGTCCAATAACAAC
>21nt_Phas-207_24
TGTTATTGGACATAGCTAGCT
>21nt_Phas-208_1
TTATGCTATTTCCTGACGCCT
>21nt_Phas-208_2
CCACTTAAAGAATTTCTTGTA
>21nt_Phas-208_3
CAAGAAATTCTTTAAGTGGTA
>21nt_Phas-208_4
CTGTTGTTTAGATCGAGCGTG
>21nt_Phas-208_5
CGCTCGATCTAAACAACAGTA
>21nt_Phas-208_6
TCCCAACCATTTTGCTTCTAG
>21nt_Phas-208_7
AGAAGCAAAATGGTTGGGACA
>21nt_Phas-208_8
GGCATGATCGGATACTCGAGC
>21nt_Phas-208_9
TCGAGTATCCGATCATGCCCT
>21nt_Phas-208_10
TAGGTGGTAGAGCTTCATGAG
>21nt_Phas-208_11
ATCAGCAGCGCCCTATCGGAC
>21nt_Phas-208_12
CCGATAGGGCGCTGCTGATTC
>21nt_Phas-208_13
GCTATACAGATTACTCGAGGC
>21nt_Phas-208_14
CTCGAGTAATCTGTATAGCGT
>21nt_Phas-208_15
AGCACAAGTTTCAGACAGGAT
>21nt_Phas-208_16
CCTGTCTGAAACTTGTGCTGC
>21nt_Phas-208_17
GCTCTCTGAAATTTGAAGCAT
>21nt_Phas-208_18
GATGAAACCATGCATATTGTC
>21nt_Phas-208_19
CAATATGCATGGTTTCATCTT
>21nt_Phas-208_20
TACAATATACATCATAGAGAA
>21nt_Phas-208_21
CAAAGAGTACAAATGACCCTT
>21nt_Phas-208_22
TTAAGCATTCCTTTGTTGGCT
>21nt_Phas-208_23
ATCAAAGCATGATGATCCCTC
>21nt_Phas-208_24
AAAGAGGTATGACTACAGGGA
>21nt_Phas-208_25
CAGCACCTGGTATACAATCGT
>21nt_Phas-208_26
AAAAAAGTGACCTCTTTATCT
>21nt_Phas-208_27
CTCTAACGCTATGGCTCTTTC
>21nt_Phas-208_28
CTCAGCGAAGGTCCTAATCTC
>21nt_Phas-208_29
GATTAGGACCTTCGCTGAGTC
>21nt_Phas-208_30
ATAGCCACGCGTCGGCACCCG
>21nt_Phas-208_31
ACGGAGAACTATGCTATGGTA
>21nt_Phas-209_1
ACATCAGGAAAGTAGCATACG
>21nt_Phas-209_2
CGCATTGGTGGTACCTCTCTC
>21nt_Phas-209_3
GAGAGGTACCACCAATGCGCG
>21nt_Phas-209_4
TCTAAATCGTGCGCATCGTAA
>21nt_Phas-209_5
CGCTGGGACAGACACTAGCTT
>21nt_Phas-209_6
CCAAATGTGAGCAACCTTCAT
>21nt_Phas-209_7
TCAGATCCATCCGATGTTGAT
>21nt_Phas-209_8
TCGATATTTGTTGTGATTCAT
>21nt_Phas-209_9
AATATTACCCATGAAGAAGAC
>21nt_Phas-209_10
CTTCTTCATGGGTAATATTTC
>21nt_Phas-209_11
GTAGTTTGTTTCCATACGTGT
>21nt_Phas-209_12
ACACTATACAATGCAGTCGCA
>21nt_Phas-209_13
CGACTGCATTGTATAGTGTTG
>21nt_Phas-209_14
GCACAGTGAGACCTTTCTGGA
>21nt_Phas-209_15
CAGAAAGGTCTCACTGTGCTG
>21nt_Phas-209_16
CGGATTTGCGCGATAGTTGGC
>21nt_Phas-209_17
CAACTATCGCGCAAATCCGTC
>21nt_Phas-209_18
CGCCTCCGCACAACCCTCCTA
>21nt_Phas-209_19
GGAGGGTTGTGCGGAGGCGGC
>21nt_Phas-209_20
TGCCGCTTGGAATGGTCGCCC
>21nt_Phas-209_21
TCGAAGAGAAAGAGTCAATGG
>21nt_Phas-209_22
ATTGACTCTTTCTCTTCGAGG
>21nt_Phas-209_23
CCGGCTATAATAAAGCGTCAG
>21nt_Phas-209_24
GACGCTTTATTATAGCCGGCC
>21nt_Phas-209_25
TGAATGTTTATCGTCTTTTGC
>21nt_Phas-209_26
TCAATCAACATTTGTCAAGGC
>21nt_Phas-209_27
TGCAAACATTTGAAATGACTT
>21nt_Phas-209_28
TTGATCCTTTTTGTCTTTTTT
>21nt_Phas-209_29
TTGCCCTAAAAGAATTTGATC
>21nt_Phas-210_1
TATGAGACATGAGAATTGGAG
>21nt_Phas-210_2
ACGTCGGGAAAGTGGCATATA
>21nt_Phas-210_3
CGCATTGGTGGTACTGTCCAC
>21nt_Phas-210_4
GGACAGTACCACCAATGCGTA
>21nt_Phas-210_5
TCCAAGTCATGCACATCCGGA
>21nt_Phas-210_6
CGGATGTGCATGACTTGGAGT
>21nt_Phas-210_7
GCTAGTGTCCGCCCCAACTCC
>21nt_Phas-210_8
AGTTGGGGCGGACACTAGCTC
>21nt_Phas-210_9
GCGGATAGCTTAAGCTCTGTG
>21nt_Phas-210_10
CAGAGCTTAAGCTATCCGCGG
>21nt_Phas-210_11
AACGGATGGCTAAACCGCTCA
>21nt_Phas-210_12
GGAATTTCTGAATCGCATCAT
>21nt_Phas-210_13
GATGCGATTCAGAAATTCCGA
>21nt_Phas-210_14
TTTTACATTTTTTTATGAGAA
>21nt_Phas-210_15
GGTTATGATGGAGATGAGTTT
>21nt_Phas-210_16
ACTCATCTCCATCATAACCTT
>21nt_Phas-210_17
AATGAAGAATTTGAAGAATTT
>21nt_Phas-210_18
TGAAGCTTATGTACCATGGGC
>21nt_Phas-210_19
CCATGGTACATAAGCTTCAAA
>21nt_Phas-210_20
CATCTTTTTGTGGTAGATCAT
>21nt_Phas-210_21
TGTTTCTGTTGTTTTATGATA
>21nt_Phas-210_22
TCCATTCGGAATATAATAGTG
>21nt_Phas-210_23
TTTCTGAACAATGTTTATGAT
>21nt_Phas-210_24
TATATGTGTGGAAACAAGTTC
>21nt_Phas-211_1
TATGAGACATGAGAATTGGAG
>21nt_Phas-211_2
ACATCAGGAAAGTGGTATATG
>21nt_Phas-211_3
CGGATTGGTGGTGCCATCCAC
>21nt_Phas-211_4
TCCAAATCATGCACATCCAGA
>21nt_Phas-211_5
TGGATGTGCATGATTTGGAGT
>21nt_Phas-211_6
GCATGCTCCAACACTGCAGAT
>21nt_Phas-211_7
CTGCAGTGTTGGAGCATGCTC
>21nt_Phas-211_8
CTAGCAGCATGTGTAAGCTAT
>21nt_Phas-211_9
TTTAAACAAGCGCTTGGCTGA
>21nt_Phas-211_10
TCTGTCGGGTGTTTCTGAATC
>21nt_Phas-211_11
TTCAGAAACACCCGACAGATC
>21nt_Phas-211_12
ACAACAGGACTCAGAAGATGG
>21nt_Phas-211_13
ATCTTCTGAGTCCTGTTGTGA
>21nt_Phas-211_14
TAGTTATAGACGTATGGGAAC
>21nt_Phas-211_15
TCCCATACGTCTATAACTACC
>21nt_Phas-211_16
ATAGACAATGTTGGTAGTTGT
>21nt_Phas-211_17
CTGTTGTTGCAGTGCACTGAG
>21nt_Phas-211_18
CAGTGCACTGCAACAACAGTA
>21nt_Phas-211_19
ATATTTCCGGCTGGACTTTAC
>21nt_Phas-211_20
AAAGTCCAGCCGGAAATATCT
>21nt_Phas-211_21
CGATAGTTGGCCTGCCTCCAG
>21nt_Phas-211_22
GGAGGCAGGCCAACTATCGGT
>21nt_Phas-211_23
TTAGCCCTCCCGTGCTGCTCG
>21nt_Phas-211_24
GCAGCGTCGCCTTCCAAAAGG
>21nt_Phas-211_25
TTTTGGAAGGCGACGCTGCCG
>21nt_Phas-211_26
AAGACCCGTTGCCCCGGCTAC
>21nt_Phas-211_27
CAACAGAGGGTCTATGAACTT
>21nt_Phas-211_28
GTTCATAGACCCTCTGTTGGT
>21nt_Phas-211_29
TTATCGTCTATTGCCTTGGTA
>21nt_Phas-211_30
AATGCCGACTAGGAAGTCATA
>21nt_Phas-211_31
TGACTTCCTAGTCGGCATTTA
>21nt_Phas-211_32
TATATGATGATGTTTCCTAAT
>21nt_Phas-211_33
TTGAGATCCTGTTTATGTTTT
>21nt_Phas-211_34
ATGTTTGCACTCAAATGGTAA
>21nt_Phas-211_35
AAAACGACTTCTTTGGCCCTT
>21nt_Phas-211_36
TTGAGTTTAGAACACGGGAGT
>21nt_Phas-211_37
ATCACAAGATCGAATTTCCTT
>21nt_Phas-211_38
TTAGAGCAAGAAGTTGCTAGG
>21nt_Phas-211_39
TTCCCTCCAATTGCTTTCTCC
>21nt_Phas-212_1
ACATCGAGACAGATACTACTA
>21nt_Phas-212_2
CAGTAAACCTTTATACAGGCG
>21nt_Phas-212_3
CCTGTATAAAGGTTTACTGTA
>21nt_Phas-212_4
GTCCAGTTAGTCTCTACACAG
>21nt_Phas-212_5
GTGTAGAGACTAACTGGACCG
>21nt_Phas-212_6
AAGTGGTTCCTGGAACCGCCT
>21nt_Phas-212_7
ACATCACAGGCGGTACACCAC
>21nt_Phas-212_8
TCCAAAACCGCTTGTGATAGA
>21nt_Phas-212_9
TATCACAAGCGGTTTTGGATT
>21nt_Phas-212_10
CACACATCACAGACGATTCTA
>21nt_Phas-212_11
GAATCGTCTGTGATGTGTGTC
>21nt_Phas-212_12
CACAGGCAGTTCCTTTAGCTA
>21nt_Phas-212_13
TCGCCTGTGATGTGTGTCTAT
>21nt_Phas-212_14
TAGACACATACCACAGACGGT
>21nt_Phas-212_15
TTTAAATATATTGTTGGGGGC
>21nt_Phas-213_1
CTAGTCGGTTCGTCATTCCAG
>21nt_Phas-213_2
CAGCTGCTCAGAGCTCTGTCT
>21nt_Phas-213_3
ACAGAGCTCTGAGCAGCTGCT
>21nt_Phas-213_4
CTGCTTGTAGTTGCTACTTCT
>21nt_Phas-213_5
TCCGTGAGGACGTAGAGGGCT
>21nt_Phas-213_6
TTGCGAACAATCTGGTGACCT
>21nt_Phas-213_7
TGCAAAGAAATCCCCAAGGGC
>21nt_Phas-213_8
TAGGGATTATAGGTGTTTGGT
>21nt_Phas-213_9
TGTGTTAGCGCCTTTTTGGAC
>21nt_Phas-214_1
GTTATATTGGAGAGGTAGTCT
>21nt_Phas-214_2
CTACTGCTCCGAATGATGCAC
>21nt_Phas-214_3
ACATCTACCACGCACGGTGCC
>21nt_Phas-214_4
AATCTGGATCGCAGTCATCCT
>21nt_Phas-214_5
GATGACTGCGATCCAGATTGG
>21nt_Phas-214_6
AGTCCGATAATGGTTATGCAG
>21nt_Phas-214_7
GCATAACCATTATCGGACTCC
>21nt_Phas-214_8
TGGGTTCAAGTGCACGGTGCT
>21nt_Phas-214_9
CACAGAAGCCAAGGCCGACAG
>21nt_Phas-214_10
TATCCTACCCTTTCAAAATGC
>21nt_Phas-214_11
AGATAGATCATGCATGTTGTG
>21nt_Phas-214_12
CAACATGCATGATCTATCTTC
>21nt_Phas-214_13
TTAGCCAACTCGGCGCCCTAG
>21nt_Phas-214_14
CGCATCGGACTGTTCGGGTGT
>21nt_Phas-214_15
TCGAGAGCTCTGTATTCAGTC
>21nt_Phas-214_16
ATCGTGAAAAGTGAAGGTCCG
>21nt_Phas-214_17
CAACGGCTACTCTCTAGTGGG
>21nt_Phas-214_18
CGCACGCTAGACAACGACTAG
>21nt_Phas-214_19
TGTCAGCCAGCTAAGGCGCCC
>21nt_Phas-214_20
AATCAGATCCCAGACTCATTT
>21nt_Phas-214_21
ATGAGTCTGGGATCTGATTGG
>21nt_Phas-214_22
TTGGACAATACAAGGGATTCA
>21nt_Phas-215_1
ACATCGAGAAAGAGGCATATA
>21nt_Phas-215_2
CCAATTGTTACATTCTGGATC
>21nt_Phas-215_3
TCCAGAATGTAACAATTGGTA
>21nt_Phas-215_4
CATGCGGAAGGATCCATCTGT
>21nt_Phas-215_5
AGATGGATCCTTCCGCATGGA
>21nt_Phas-215_6
AATGATACACATCAGAGCGTG
>21nt_Phas-215_7
CGCTCTGATGTGTATCATTAC
>21nt_Phas-215_8
CCTATCCTAAGCCGCAACCCC
>21nt_Phas-215_9
GGTTGCGGCTTAGGATAGGCA
>21nt_Phas-215_10
CTCTTTTATTGTCTGATACTG
>21nt_Phas-215_11
GTATCAGACAATAAAAGAGGG
>21nt_Phas-215_12
AATTAAGTTTTTTTGCACCCA
>21nt_Phas-215_13
TTTTCGGACTTCTGATCTTAT
>21nt_Phas-215_14
CCATCACGTACTCATCACTAC
>21nt_Phas-215_15
AGTGATGAGTACGTGATGGCA
>21nt_Phas-215_16
TATTTATGATAGAATTTGTGT
>21nt_Phas-215_17
TTCTAGGGAAATATCTATTTC
>21nt_Phas-215_18
TTTGACATTTGACACTAGTGA
>21nt_Phas-215_19
CGTAGGATTTTCATATGGAAT
>21nt_Phas-215_20
TCCATATGAAAATCCTACGGT
>21nt_Phas-215_21
TGTTGCATCCCTCAATCAGGA
>21nt_Phas-215_22
CTGATTGAGGGATGCAACAAT
>21nt_Phas-215_23
TGAACCGATGAACTAGAGACA
>21nt_Phas-215_24
TCTCTAGTTCATCGGTTCATC
>21nt_Phas-215_25
GGACGGGACTTTAATGGGCCT
>21nt_Phas-215_26
GCCCATTAAAGTCCCGTCCTG
>21nt_Phas-215_27
AAAAGTAGAAGAAACAAAGAG
>21nt_Phas-215_28
AAAAACAAGCGTTTCATGCCT
>21nt_Phas-215_29
GATTCTCACGAAAGCGGACTA
>21nt_Phas-215_30
TTCTATAAAAATCTCTCAAAT
>21nt_Phas-215_31
TTGAGAGATTTTTATAGAAAC
>21nt_Phas-215_32
CAACGTGAATGTAGAATTCGT
>21nt_Phas-215_33
TCAAGAAAGGCCTGTAATATC
>21nt_Phas-216_1
CCTCCAGTACCTGTAGCTCCC
>21nt_Phas-216_2
ACATCGAGAAAGAGGCATATA
>21nt_Phas-216_3
CCAATTGTTACATTCCGGATC
>21nt_Phas-216_4
TCCGGAATGTAACAATTGGTA
>21nt_Phas-216_5
CATTCGGAAGGATCCATCCGG
>21nt_Phas-216_6
GGATGGATCCTTCCGAATGGA
>21nt_Phas-216_7
AATGACACACATCAGAGCGTG
>21nt_Phas-216_8
CGCTCTGATGTGTGTCATTCC
>21nt_Phas-216_9
CCTGTCCTAAGCCGCAGCCCC
>21nt_Phas-216_10
GGCTGCGGCTTAGGACAGGCA
>21nt_Phas-216_11
CTCTTTCATTGTTTGACACTG
>21nt_Phas-216_12
GTGTCAAACAATGAAAGAGGG
>21nt_Phas-216_13
ATATAAGTTTTTTTGCAGCCA
>21nt_Phas-216_14
GATCAGAAGTCCGAAAATGTC
>21nt_Phas-216_15
CATTTTCGGACTTCTGATCTT
>21nt_Phas-216_16
ATCACGTACTCATCACTACAC
>21nt_Phas-216_17
GTGATGACATTTTCGGACTTC
>21nt_Phas-216_18
GTAGTGATGAGTACGTGATGA
>21nt_Phas-216_19
AAATTCGATCATAAATAGTTT
>21nt_Phas-216_20
AATTTGTGTAGTGATGAGTAC
>21nt_Phas-216_21
ATCATAAATAGTTTCTAGGGA
>21nt_Phas-216_22
ACTATTTATGATCGAATTTGT
>21nt_Phas-216_23
CTAGGGAAATATCTATTTCAC
>21nt_Phas-216_24
CCTAGAAACTATTTATGATCG
>21nt_Phas-216_25
AATATCTATTTCACTAGTGTC
>21nt_Phas-216_26
TAGTGTCAAATGTCAAAACCG
>21nt_Phas-216_27
AAATGTCAAAACCGTAGGATT
>21nt_Phas-216_28
GTTTTGACATTTGACACTAGT
>21nt_Phas-216_29
TAGGATTTTCATATGGAATTG
>21nt_Phas-216_30
TTCATATGGAATTGTTGCATC
>21nt_Phas-216_31
TTGCATCCCTCAATTAGGATG
>21nt_Phas-216_32
CCTCAATTAGGATGAACCGAT
>21nt_Phas-216_33
AACCGATGAACTAGAGACGGG
>21nt_Phas-216_34
CGGTTCATCCTAATTGAGGGA
>21nt_Phas-216_35
GAACTAGAGACGGGACGGGAC
>21nt_Phas-216_36
CGTCTCTAGTTCATCGGTTCA
>21nt_Phas-216_37
ACGGGACTTTAATGGGCCTAT
>21nt_Phas-216_38
CCCGTCCCGTCTCTAGTTCAT
>21nt_Phas-216_39
TTTAATGGGCCTATTTGTTTC
>21nt_Phas-216_40
AGGCCCATTAAAGTCCCGTCC
>21nt_Phas-216_41
TTGTTTCTTCTACTTCTAGGC
>21nt_Phas-216_42
TTCTACTTCTAGGCATGAAAC
>21nt_Phas-216_43
TTCATGCCTAGAAGTAGAAGA
>21nt_Phas-216_44
TAAAAAACAAGCGTTTCATGC
>21nt_Phas-216_45
CAGCTTTCGTGAGAACCGTTT
>21nt_Phas-216_46
ACGGTTCTCACGAAAGCTGAC
>21nt_Phas-216_47
TATGGAAACGGTTCTCACGAA
>21nt_Phas-216_48
ATTTGAGAGATTTTTATGGAA
>21nt_Phas-216_49
ACGTGAATGTAGAATTCGTCA
>21nt_Phas-216_50
TGTAGAATTCGTCAAGTTGTC
>21nt_Phas-216_51
TTCTTCCATAGCGACAACTTG
>21nt_Phas-216_52
TCCTAAACCATGCAGACTTCT
>21nt_Phas-216_53
GACTTCTTTATCTTCCTCCTC
>21nt_Phas-216_54
AAGAAAGGCCTGTAATATCTA
>21nt_Phas-216_55
TGATTTCAATCCTCTGAAGTC
>21nt_Phas-217_1
TTTCGCACAAATTAGAACATG
>21nt_Phas-217_2
CTCGTTCTAGGTCCTGTTGTA
>21nt_Phas-217_3
CAACAGGACCTAGAACGAGCA
>21nt_Phas-217_4
TCTCTCTCAGATTAGCTTCAT
>21nt_Phas-217_5
CAATTCTCACTCTCAATCCGA
>21nt_Phas-217_6
ATGACGCACAGATTTGCCACG
>21nt_Phas-217_7
TGGCAAATCTGTGCGTCATTC
>21nt_Phas-217_8
CATGGTGCCAATGCTTTGGCT
>21nt_Phas-217_9
CCAAAGCATTGGCACCATGCG
>21nt_Phas-217_10
TGTGATCCAGATATCGGACAG
>21nt_Phas-217_11
CAACCTGGAAACAGAGATGAG
>21nt_Phas-217_12
CATCTCTGTTTCCAGGTTGAC
>21nt_Phas-217_13
ATGAGGAGTACGACAATGGAT
>21nt_Phas-217_14
CCATTGTCGTACTCCTCATCT
>21nt_Phas-217_15
CGGCAATCTGTACAATTTGGC
>21nt_Phas-217_16
CAAATTGTACAGATTGCCGAT
>21nt_Phas-217_17
ATAACATCGGCTCTAGCGTTG
>21nt_Phas-217_18
ACGCTAGAGCCGATGTTATGC
>21nt_Phas-217_19
TGATCAGGCATAGTAGACTCA
>21nt_Phas-217_20
TACTTGTGTTCTACCCTTTCA
>21nt_Phas-217_21
TGAGTGCATTGGGAGATTCTT
>21nt_Phas-217_22
AAATTAGGATGTTATGGGGCA
>21nt_Phas-217_23
CCCCATAACATCCTAATTTGC
>21nt_Phas-217_24
ATGTTCTTAGGTTATGCGGTG
>21nt_Phas-218_1
ATTGCGTGGGCAGCCATCCAT
>21nt_Phas-218_2
CGTTCGTAAGTAAGCAAGCTA
>21nt_Phas-218_3
AAAGTTGCCAATTCAGAAGTA
>21nt_Phas-218_4
CACCATCCATCGACTGACGAT
>21nt_Phas-218_5
CGTCAGTCGATGGATGGTGTA
>21nt_Phas-218_6
CCTTTTCCACCACACCAGCAT
>21nt_Phas-218_7
CAATCCATGTGAGGGTGAGGG
>21nt_Phas-219_1
ACATCGAGAAAGAGGCATATA
>21nt_Phas-219_2
CCAATTGTTACATTCTGGATC
>21nt_Phas-219_3
TCCAGAATGTAACAATTGGTA
>21nt_Phas-219_4
CATGCGGAAGGATCCATCCGG
>21nt_Phas-219_5
GGATGGATCCTTCCGCATGGA
>21nt_Phas-219_6
AATGATACACATCAGAGCGTG
>21nt_Phas-219_7
CGCTCTGATGTGTATCATTCC
>21nt_Phas-219_8
CCTGTCCTAAGCCGCAGCCCC
>21nt_Phas-219_9
GGCTGCGGCTTAGGACAGGCA
>21nt_Phas-219_10
CTCTTTTATTGTCTGATATTA
>21nt_Phas-219_11
ATATCAGACAATAAAAGAGGG
>21nt_Phas-219_12
GATCAGAAGTCCGAAAATGTC
>21nt_Phas-219_13
TTTTCGGACTTCTGATCTTAT
>21nt_Phas-219_14
CATTTTCGGACTTCTGATCTT
>21nt_Phas-219_15
TCATCACGTACTCATCACTAC
>21nt_Phas-219_16
ATCACGTACTCATCACTACAC
>21nt_Phas-219_17
GTGATGACATTTTCGGACTTC
>21nt_Phas-219_18
GTAGTGATGAGTACGTGATGA
>21nt_Phas-219_19
AATTTGTGTAGTGATGAGTAC
>21nt_Phas-219_20
ATCAGAAATAGTTTCTAGGGA
>21nt_Phas-219_21
TATTTCTGATAGAATTTGTGT
>21nt_Phas-219_22
TTCTAGGGAAATATCTATTTC
>21nt_Phas-219_23
CTAGGGAAATATCTATTTCAC
>21nt_Phas-219_24
CCTAGAAACTATTTCTGATAG
>21nt_Phas-219_25
AATATCTATTTCACTAGTGTC
>21nt_Phas-219_26
TAGTGTCAAATGTCAAAACCG
>21nt_Phas-219_27
AAATGTCAAAACCGTAGGATT
>21nt_Phas-219_28
TTTGACATTTGACACTAGTGA
>21nt_Phas-219_29
GTTTTGACATTTGACACTAGT
>21nt_Phas-219_30
TTCATATGAAATTGCTGCATC
>21nt_Phas-219_31
TTCATATGAAAATCCTACGGT
>21nt_Phas-219_32
TGCTGCATCCCTCAATCAGGA
>21nt_Phas-219_33
CCTCAATCAGGATGAACCGAT
>21nt_Phas-219_34
CTGATTGAGGGATGCAGCAAT
>21nt_Phas-219_35
TCCTGATTGAGGGATGCAGCA
>21nt_Phas-219_36
TGAACCGATGAACTAGAGACA
>21nt_Phas-219_37
CGGTTCATCCTGATTGAGGGA
>21nt_Phas-219_38
GAACTAGAGACAGGACGGGAC
>21nt_Phas-219_39
TCTCTAGTTCATCGGTTCATC
>21nt_Phas-219_40
GGACGGGACTTTAATGGGCCT
>21nt_Phas-219_41
ACGGGACTTTAATGGGCCTGT
>21nt_Phas-219_42
CCCGTCCTGTCTCTAGTTCAT
>21nt_Phas-219_43
TTTAATGGGCCTGTTTGTTTC
>21nt_Phas-219_44
GCCCATTAAAGTCCCGTCCTG
>21nt_Phas-219_45
AGGCCCATTAAAGTCCCGTCC
>21nt_Phas-219_46
TTGTTTCTTCTACTTCTAGGC
>21nt_Phas-219_47
TTCTACTTCTAGGCATGAAAC
>21nt_Phas-219_48
AGAAGTAGAAGAAACAAACAG
>21nt_Phas-219_49
TTCATGCCTAGAAGTAGAAGA
>21nt_Phas-219_50
AAAAACAAGCGTTTCATGCCT
>21nt_Phas-219_51
TAAAAAACAAGCGTTTCATGC
>21nt_Phas-219_52
GATTCTCACGAAAGCGGACTA
>21nt_Phas-219_53
TTCTATAAAAATCTCTCAAAT
>21nt_Phas-219_54
TTGAGAGATTTTTATAGAAAC
>21nt_Phas-219_55
CAACGTGAATGTAGAATTTGT
>21nt_Phas-219_56
TGTAGAATTTGTCAAGTTGTC
>21nt_Phas-219_57
TCAAGAAAGGCCTGTAATATC
>21nt_Phas-220_1
ACATCGAGAAAGAGGCATATA
>21nt_Phas-220_2
CCAATTGTTACATTCCAGATC
>21nt_Phas-220_3
TCTGGAATGTAACAATTGGTA
>21nt_Phas-220_4
CATCCGGAAGGATCCATCCGG
>21nt_Phas-220_5
GGATGGATCCTTCCGGATGGA
>21nt_Phas-220_6
AATGATACACATCAGAGCGTG
>21nt_Phas-220_7
CGCTCTGATGTGTATCATTCC
>21nt_Phas-220_8
CCTGTCCTAAGCCGCAGCCCC
>21nt_Phas-220_9
GGCTGCGGCTTAGGACAGGCA
>21nt_Phas-220_10
CTCTTTCATCGTCTGACACTG
>21nt_Phas-220_11
GTGTCAGACGATGAAAGAGGG
>21nt_Phas-220_12
ATATAAGTTTTTTTGCAGCCA
>21nt_Phas-220_13
GATCAGAAGTCCGAAAATGTC
>21nt_Phas-220_14
CATTTTCGGACTTCTGATCTT
>21nt_Phas-220_15
ATCACGTACTCATCACTACAC
>21nt_Phas-220_16
GTGATGACATTTTCGGACTTC
>21nt_Phas-220_17
GTAGTGATGAGTACGTGATGA
>21nt_Phas-220_18
AATTTGTGTAGTGATGAGTAC
>21nt_Phas-220_19
ATCATAAATAGTTTCTAGGGA
>21nt_Phas-220_20
CTAGGGAAATATCTATTTCAC
>21nt_Phas-220_21
AATATCTATTTCACTAGTGTC
>21nt_Phas-220_22
TAGTGTCAAATGTCAAAACCG
>21nt_Phas-220_23
GTTTTGACATTTGACACTAGT
>21nt_Phas-220_24
TATGATTTTCATATGGAATTG
>21nt_Phas-220_25
TTCATATGGAATTGCTGCATC
>21nt_Phas-220_26
CCTCAATCAGGATGAACCGAT
>21nt_Phas-220_27
TCCTGATTGAGGGATGCAGCA
>21nt_Phas-220_28
AACCGATGAACTAGAGACGGG
>21nt_Phas-220_29
CGGTTCATCCTGATTGAGGGA
>21nt_Phas-220_30
GAACTAGAGACGGGACGGGAC
>21nt_Phas-220_31
CGTCTCTAGTTCATCGGTTCA
>21nt_Phas-220_32
ACGGGACTTTAATGGGCCTGT
>21nt_Phas-220_33
CCCGTCCCGTCTCTAGTTCAT
>21nt_Phas-220_34
TTTAATGGGCCTGTTTATTTC
>21nt_Phas-220_35
AGGCCCATTAAAGTCCCGTCC
>21nt_Phas-220_36
TTATTTCTTCTACTTCTAGGC
>21nt_Phas-220_37
TTCTACTTCTAGGCATGAAAC
>21nt_Phas-220_38
TTCATGCCTAGAAGTAGAAGA
>21nt_Phas-220_39
AGCGGACTAAAAAACAAGTGT
>21nt_Phas-220_40
ATTTGAGAGATTTTTATAGAA
>21nt_Phas-220_41
ACGTGAATGTAGAATTCGTCA
>21nt_Phas-220_42
TGTAGAATTCGTCAAGTTGTC
>21nt_Phas-220_43
TTCTTCCATAGCGACAACTTG
>21nt_Phas-220_44
TCCTAAACCATGCAGACTTCT
>21nt_Phas-221_1
TTTCGCACAAATTAGAACATG
>21nt_Phas-221_2
CTCGTTCTAGGTCCTGTTGTA
>21nt_Phas-221_3
CAACAGGACCTAGAACGAGCA
>21nt_Phas-221_4
TCTCTCTCAGATTAGCTTCAT
>21nt_Phas-221_5
CAATTCTCACTCTCAATCCGA
>21nt_Phas-221_6
ATGACGCACAGATTTGCCACG
>21nt_Phas-221_7
TGGCAAATCTGTGCGTCATTC
>21nt_Phas-221_8
CATGGTGCCAATGCTTTGGCT
>21nt_Phas-221_9
CCAAAGCATTGGCACCATGCG
>21nt_Phas-221_10
TGTGATCCAGATATCGGACAG
>21nt_Phas-221_11
CAACCTGGAAACAGAGATGAG
>21nt_Phas-221_12
CATCTCTGTTTCCAGGTTGAC
>21nt_Phas-221_13
ATGAGGAGTACGACAATGGAT
>21nt_Phas-221_14
CCATTGTCGTACTCCTCATCT
>21nt_Phas-221_15
CGGCAATCTGTACAATTTGGC
>21nt_Phas-221_16
CAAATTGTACAGATTGCCGAT
>21nt_Phas-221_17
ATAACATCGGCTCTAGCGTTG
>21nt_Phas-221_18
ACGCTAGAGCCGATGTTATGC
>21nt_Phas-221_19
TGATCAGGCATAGTAGACTCA
>21nt_Phas-221_20
TACTTGTGTTCTACCCTTTCA
>21nt_Phas-221_21
TGAGTGCATTGGGAGATTCTT
>21nt_Phas-221_22
AAATTAGGATGTTATGGGGCA
>21nt_Phas-221_23
CCCCATAACATCCTAATTTGC
>21nt_Phas-221_24
ATGTTCTTAGGTTATGCGGTG
>21nt_Phas-222_1
CTGCTGCGGTTCGGTCCTGTA
>21nt_Phas-222_2
CAGGACCGAACCGCAGCAGGA
>21nt_Phas-222_3
CACCTTAGCGTCTTTCCAGCT
>21nt_Phas-222_4
CTGGAAAGACGCTAAGGTGTA
>21nt_Phas-222_5
GCATGGAACTACAGCTTACCA
>21nt_Phas-222_6
GTAAGCTGTAGTTCCATGCAG
>21nt_Phas-222_7
CCATTTGTAGTCTTCTTGTAC
>21nt_Phas-222_8
ACAAGAAGACTACAAATGGTG
>21nt_Phas-222_9
AATGCGCACTAGACAAAGCAT
>21nt_Phas-222_10
GCTTTGTCTAGTGCGCATTGT
>21nt_Phas-222_11
TGAAACCAGCTGAAACCAATA
>21nt_Phas-222_12
TTGGTTTCAGCTGGTTTCAAT
>21nt_Phas-222_13
TTCTACAATTTCATGCAACTA
>21nt_Phas-222_14
AATGGTACGTGTCTCATGCAC
>21nt_Phas-222_15
GCATGAGACACGTACCATTGC
>21nt_Phas-222_16
ATCCAATGCTTTGGCGAGGTT
>21nt_Phas-222_17
CCTCGCCAAAGCATTGGATGT
>21nt_Phas-222_18
TTAGTTGGCTACAATGCACAT
>21nt_Phas-222_19
CCTCTCTTCCTAGACTCCAAA
>21nt_Phas-222_20
TGGAGTCTAGGAAGAGAGGAA
>21nt_Phas-222_21
TATTTGGTAATCTTGGTCGTT
>21nt_Phas-222_22
CGAATCCACCTACGGTCTTGT
>21nt_Phas-222_23
AAGACCGTAGGTGGATTCGAC
>21nt_Phas-222_24
TCGATTATTCTCTATCCCATG
>21nt_Phas-222_25
TGGGATAGAGAATAATCGAAC
>21nt_Phas-222_26
TGGATTTGATGAGATTAGAAA
>21nt_Phas-222_27
GCTAGGCTTGGTTTGTTTTGC
>21nt_Phas-223_1
TCACCAAGGATTCAAGGAGGC
>21nt_Phas-223_2
CTCCTCCTCTCCCCTCTACGG
>21nt_Phas-223_3
TGAGAGGGTAGGAACTTTGGC
>21nt_Phas-223_4
TAGGTGAGCGGACGTTGTCAT
>21nt_Phas-223_5
CCACGATGACCGAGACAGTCT
>21nt_Phas-223_6
CACCCAACTGCAGAGAGACTT
>21nt_Phas-223_7
TATTCCTCGATGATCCTTAAT
>21nt_Phas-223_8
TAAGGATCATCGAGGAATAAA
>21nt_Phas-223_9
TGCATTAGTTTACTTCCAGAA
>21nt_Phas-223_10
TAATGCATATCTTCCTGCAAT
>21nt_Phas-223_11
AAAAGCTTTCCTACTAACCCA
>21nt_Phas-223_12
GGTTAGTAGGAAAGCTTTTAT
>21nt_Phas-223_13
ATTGCTAGCCATTTTTCTGAT
>21nt_Phas-223_14
CAGAAAAATGGCTAGCAATTG
>21nt_Phas-223_15
CACTTTCTTTGTTTGCTTCTG
>21nt_Phas-223_16
GAAGCAAACAAAGAAAGTGAT
>21nt_Phas-223_17
CTGCGCCTTGGACTGGATCCT
>21nt_Phas-223_18
GATCCAGTCCAAGGCGCAGCA
>21nt_Phas-223_19
GCCGCATTTGTAGGCTGCCAG
>21nt_Phas-223_20
TCAAAGTGAAAAGTGTACACA
>21nt_Phas-223_21
GGAACTACCTTGATTGTCTCA
>21nt_Phas-223_22
AGACAATCAAGGTAGTTCCTT
>21nt_Phas-223_23
CATATGTTTTGTGAAATGCCA
>21nt_Phas-223_24
ACATCTGGACGAGTGGACCTG
>21nt_Phas-224_1
CATAAAGCCATTGCTCGTCTT
>21nt_Phas-224_2
GCATTGGGAACTTTGAACTTT
>21nt_Phas-224_3
CACTTTGTTGGTGCGCTGTTG
>21nt_Phas-224_4
ACCATTTCAAGTACCCCACGT
>21nt_Phas-224_5
GTGGGGTACTTGAAATGGTCA
>21nt_Phas-224_6
TGCAAAAGCTAGCTATGACAC
>21nt_Phas-224_7
TAGGGACGACAATGTAGTTAA
>21nt_Phas-224_8
CTTGTAGAAGTGAACTGCTAT
>21nt_Phas-224_9
GTGAGCCATGATCAAAGGCAG
>21nt_Phas-224_10
TAGGGCTACCTGCCATTGTCT
>21nt_Phas-224_11
CTCCATATCTTGCTTGAGCGT
>21nt_Phas-224_12
GCTCAAGCAAGATATGGAGTC
>21nt_Phas-224_13
CCAAAACAACCAAACCATTGG
>21nt_Phas-224_14
AATGGTTTGGTTGTTTTGGAC
>21nt_Phas-224_15
TTATGTGGGGGCATTTTTTCT
>21nt_Phas-224_16
CTGCTTTGTCCACCAACACTA
>21nt_Phas-224_17
GTGTTGGTGGACAAAGCAGAG
>21nt_Phas-224_18
TTAGGGGAGTGCAGAACCATA
>21nt_Phas-224_19
CATCTTGTCAAGTTGGCGTCT
>21nt_Phas-224_20
TTGAGATAGCTAGGCATTCAG
>21nt_Phas-224_21
CATATAGAAGATCTAGTTCCC
>21nt_Phas-224_22
AGCATTATGCCTTTTTTCTTT
>21nt_Phas-224_23
TAAATATTCGAGAGCCTTCAT
>21nt_Phas-224_24
TATATCAAGTTAATTTAGGCG
>21nt_Phas-225_1
TGTGACTGTGTTTCAGGGTAG
>21nt_Phas-225_2
TATGAAAATGATGCTGTCACT
>21nt_Phas-225_3
ATGTAGTGTGTTCCATGTCAC
>21nt_Phas-225_4
CAGGGATCCATGTCCTATGGC
>21nt_Phas-225_5
CATAGGACATGGATCCCTGCT
>21nt_Phas-225_6
CGACTATCTCGGATCGGTTTT
>21nt_Phas-225_7
AACCGATCCGAGATAGTCGGC
>21nt_Phas-225_8
GGGTTTTGATGCAGGATGTAG
>21nt_Phas-225_9
TGCAGGATGTAGGCCGGGTGG
>21nt_Phas-225_10
ACATCCTGCATCAAAACCCAA
>21nt_Phas-225_11
ATGCTTGATACACCAATTGGG
>21nt_Phas-225_12
TATCAAGCATCCACCCGGCCT
>21nt_Phas-225_13
CCAATTGGGGGTTTGATGCAG
>21nt_Phas-225_14
GATGTAGGTCGGGTGGATGCT
>21nt_Phas-225_15
CGGGTGGATGCTTGATACGCC
>21nt_Phas-225_16
CATCCACCCGACCTACATCCT
>21nt_Phas-225_17
TGATACGCCAGTTGGGACACC
>21nt_Phas-225_18
CGTATCAAGCATCCACCCGAC
>21nt_Phas-225_19
TGTCCCAACTGGCGTATCAAG
>21nt_Phas-225_20
ATCCTTGATGGCTACTGGGTT
>21nt_Phas-225_21
CCCAGTAGCCATCAAGGATGG
>21nt_Phas-225_22
GGTGTGAAGCATGAGAGATCG
>21nt_Phas-225_23
CATGAGAGATCGATCGAATAT
>21nt_Phas-225_24
ATCGAATATTGCACTACACTT
>21nt_Phas-225_25
ATTCGATCGATCTCTCATGCT
>21nt_Phas-225_26
GTGTAGTGCAATATTCGATCG
>21nt_Phas-225_27
CACTGAAGCAATGGATCGATG
>21nt_Phas-225_28
TCGATCCATTGCTTCAGTGAA
>21nt_Phas-225_29
TCATTAGCAGCACATTTCTAC
>21nt_Phas-225_30
CTAATGACATCGATCCATTGC
>21nt_Phas-225_31
GCACATTTCTACACTAGCGCC
>21nt_Phas-225_32
ACTAGCGCCTCTCACTCACTC
>21nt_Phas-225_33
CGCTAGTGTAGAAATGTGCTG
>21nt_Phas-225_34
TCTCACTCACTCAGACTTGAC
>21nt_Phas-225_35
GTGAGTGAGAGGCGCTAGTGT
>21nt_Phas-225_36
TATATTTTGTGTCAAGTCTGA
>21nt_Phas-225_37
ATCGACTGTCTAATGCATCAT
>21nt_Phas-225_38
ATGGAGTAATAGAATGAAGAA
>21nt_Phas-225_39
CTTCATTCTATTACTCCATAA
>21nt_Phas-225_40
TGATGTAGCAGAGCAAACCTA
>21nt_Phas-225_41
GAATTAAAGAAAGAAAGGCTC
>21nt_Phas-225_42
TATGAGTTGTTCGAGAGGCAA
>21nt_Phas-225_43
GTTGTCAAGCCATGATTTCTT
>21nt_Phas-225_44
CCAAGAGTGGAGTGGCTCCCG
>21nt_Phas-225_45
AGGGGTGAATAGGACACTTTA
>21nt_Phas-225_46
AAGTGTCCTATTCACCCCTCG
>21nt_Phas-225_47
TTTTCATGCAAGAGCTTGAGC
>21nt_Phas-225_48
TTTATTGTTTCTTAAATGGGC
>21nt_Phas-225_49
TTGTACAAAATGTAAGGATCC
>21nt_Phas-225_50
GGTACCTTTAATAGCTTCTGG
>21nt_Phas-225_51
TAAGGACTGGTAGACCAACAT
>21nt_Phas-225_52
GTTCTCTCCTGAACCAAATGC
>21nt_Phas-225_53
CACTTTAGTAGGAATCTTCAA
>21nt_Phas-225_54
TATGGTTTGGATGATTCTACA
>21nt_Phas-226_1
CCATTGGGAACTTTGAATTTT
>21nt_Phas-226_2
CACTTTATGGTGCACTATTGG
>21nt_Phas-226_3
AATAGTGCACCATAAAGTGAA
>21nt_Phas-226_4
CCGTTTCAAGTACCCCGTGTG
>21nt_Phas-226_5
CACGGGGTACTTGAAACGGCC
>21nt_Phas-226_6
TCATAGCTAGCTTTTGTACCT
>21nt_Phas-226_7
AGGGACGAGTGAACTGTTATG
>21nt_Phas-226_8
TAACAGTTCACTCGTCCCTAG
>21nt_Phas-226_9
TGAACCAAGATATAATAGCAG
>21nt_Phas-226_10
ATATGGAGTCTAGGGTTACCT
>21nt_Phas-226_11
TTTTTTGGATGCTCAAGCAAG
>21nt_Phas-226_12
CTAACCAGTGGTTATGTGGGG
>21nt_Phas-226_13
CGTTTCTTCTCTGGTTTGTCC
>21nt_Phas-226_14
ACAAACCAGAGAAGAAACGCC
>21nt_Phas-226_15
GTAGAACCATAGTGTTGGTGG
>21nt_Phas-226_16
TCCCCTCTCAAGTATAAAGAT
>21nt_Phas-226_17
CTTTATACTTGAGAGGGGAGT
>21nt_Phas-226_18
TGAATCAACACATCTTCCCAG
>21nt_Phas-226_19
TTGACATCTGAATACCTGACT
>21nt_Phas-226_20
TCAGGTATTCAGATGTCAACT
>21nt_Phas-226_21
ACATCATGCTTACATATACAA
>21nt_Phas-226_22
TAAAAATAGTTATGAAGGATC
>21nt_Phas-226_23
GATATCCTTTGAACATCCGGT
>21nt_Phas-226_24
TGTAAATGCCAAGTCTAGATG
>21nt_Phas-226_25
TCTAGACTTGGCATTTACAAC
>21nt_Phas-226_26
TCAGGAGCACTATGTATGTCA
>21nt_Phas-228_1
TGTGAGTGTAGTTGGTGGTAG
>21nt_Phas-228_2
TCGATTGTCCCGGATCAGGTT
>21nt_Phas-228_3
ACTCGGCTTGCATCACCCGAA
>21nt_Phas-228_4
ATGCTTGATACGCCATTTGGG
>21nt_Phas-228_5
CAAATGGCGTATCAAGCATCC
>21nt_Phas-228_6
CAGCCATCAGGGATGACATCC
>21nt_Phas-228_7
ATGGGTCGGTGTCATCTACAG
>21nt_Phas-228_8
CACGTTCCAACACCAGCGGAT
>21nt_Phas-228_9
CCGCTGGTGTTGGAACGTGCT
>21nt_Phas-228_10
TATATCAAATCTGAGTGAGAT
>21nt_Phas-228_11
GTGCTGAACATGTGTCAATTT
>21nt_Phas-228_12
TTTCAAACTGTTTTCTCTTCC
>21nt_Phas-228_13
TTCATCCCAACCTTCCCGAGT
>21nt_Phas-229_1
ATTGAGACCTCCCATAACAGA
>21nt_Phas-229_2
TTGTAAAACTTCCTGTTGCAT
>21nt_Phas-229_3
CTTTCTATGTCTTCTTTGTAA
>21nt_Phas-229_4
ACAAAGAAGACATAGAAAGTG
>21nt_Phas-229_5
GAAATATCACTATACCATGAC
>21nt_Phas-229_6
CATGGTATAGTGATATTTCTT
>21nt_Phas-229_7
TCACCTTTGCCAAAACTTTAA
>21nt_Phas-229_8
AAAGTTTTGGCAAAGGTGAGT
>21nt_Phas-229_9
TTCTTCACCATTTGCCCACTT
>21nt_Phas-229_10
TAAGGGGCAAAAGAAAGGATA
>21nt_Phas-229_11
TCCTTTCTTTTGCCCCTTACT
>21nt_Phas-229_12
TTTGTTTACTTCACCAAGAAC
>21nt_Phas-229_13
TCTTGGTGAAGTAAACAAATA
>21nt_Phas-229_14
CACAGTTTGGTAGAACTTTGT
>21nt_Phas-229_15
AAAGTTCTACCAAACTGTGGT
>21nt_Phas-229_16
GTAAACGGTAGAGAAACGGAG
>21nt_Phas-229_17
TACCGTTTACCAAATCTCCAC
>21nt_Phas-229_18
GAAACGGAGTGAGAGCGACAC
>21nt_Phas-229_19
TGAGAGCGACACACATGACGG
>21nt_Phas-229_20
GTCGCTCTCACTCCGTTTCTC
>21nt_Phas-229_21
AGGAGAAGTAGATGTGGCGAC
>21nt_Phas-229_22
TACTTCTCCTCCGTCATGTGT
>21nt_Phas-229_23
CGCCACATCTACTTCTCCTCC
>21nt_Phas-229_24
TTGGGGGGCGAGGCAACGATC
>21nt_Phas-229_25
GCAACGATCAACAAATGCGTG
>21nt_Phas-229_26
TCGTTGCCTCGCCCCCCAAGT
>21nt_Phas-229_27
AACAAATGCGTGCGGTTAGGC
>21nt_Phas-229_28
CGCATTTGTTGATCGTTGCCT
>21nt_Phas-229_29
CGGTTAGGCATGCTGCATGCG
>21nt_Phas-229_30
CTAACCGCACGCATTTGTTGA
>21nt_Phas-229_31
CATGCAGCATGCCTAACCGCA
>21nt_Phas-229_32
CAAGAGATGCAAGAGTAGAGG
>21nt_Phas-229_33
TCTCTTGCGCATGCAGCATGC
>21nt_Phas-229_34
CAAGAGTAGAGGCAGCAGCCG
>21nt_Phas-229_35
TCTACTCTTGCATCTCTTGCG
>21nt_Phas-229_36
CAGCAGCCGCGAAGGAAGTTG
>21nt_Phas-229_37
CGAAGGAAGTTGATAGAGGGA
>21nt_Phas-229_38
ACTTCCTTCGCGGCTGCTGCC
>21nt_Phas-229_39
TATCTAGTGCTCCCTCTATCA
>21nt_Phas-229_40
GTTCCTTTCATTAGAAATTGT
>21nt_Phas-229_41
AAGGAACTATATCTAGTGCTC
>21nt_Phas-229_42
ATTAGAAATTGTGTCTCACTT
>21nt_Phas-229_43
TTGTCAACCTGTATAATATTG
>21nt_Phas-229_44
CAAATGTAGAAGTGCATAGTT
>21nt_Phas-229_45
ACATTTGTGTTGTCAACCTGT
>21nt_Phas-229_46
CTATGCACTTCTACATTTGTG
>21nt_Phas-229_47
ATATTCCAACTATGCACTTCT
>21nt_Phas-229_48
AACCCACTTTTCATATTCCAA
>21nt_Phas-229_49
AACTGAGTTATGGACATGGCT
>21nt_Phas-232_1
AGAAAGGAAAATGGTTGAGAA
>21nt_Phas-232_2
TGAAGTACTATGTTTTTCAAT
>21nt_Phas-232_3
CCCTCACACTGAGTTCGTGTT
>21nt_Phas-232_4
CACGAACTCAGTGTGAGGGGC
>21nt_Phas-232_5
ATTTCCATTCATATAGCTGAA
>21nt_Phas-232_6
TGCAAATAAGAACCGGTCAGT
>21nt_Phas-232_7
TGACCGGTTCTTATTTGCATT
>21nt_Phas-232_8
CCAACGTTCAAAGGCTAGTTT
>21nt_Phas-232_9
TGGCGCCCCGTGATGTGAGAA
>21nt_Phas-232_10
AACATTTTACCCATGGTGTGC
>21nt_Phas-232_11
CCATGTTGACGGATTTTCCAA
>21nt_Phas-232_12
GGAAAATCCGTCAACATGGGC
>21nt_Phas-232_13
TTAGTGATGATTGTAGCTCTT
>21nt_Phas-232_14
TAGGGCCAATTGATGAAACAA
>21nt_Phas-232_15
AGGTTTTAGAGCAAAATACTC
>21nt_Phas-232_16
GTATTTTGCTCTAAAACCTCT
>21nt_Phas-232_17
CTATGGGGCTAGAACACTGTC
>21nt_Phas-232_18
CAGTGTTCTAGCCCCATAGGA
>21nt_Phas-232_19
CAAAGAAATTTCTCGATCCAT
>21nt_Phas-232_20
ATAGGATCATAGGATTGGGAT
>21nt_Phas-233_1
CTTCACCACCGACTGTGCTAT
>21nt_Phas-233_2
TTTTTTACTAGTGTTTAGGGT
>21nt_Phas-233_3
AGATGAGGCTTTAGGAGTCCT
>21nt_Phas-233_4
TGCTAGAGCCAGCCTCATTCC
>21nt_Phas-233_5
AATGAGGCTGGCTCTAGCAAG
>21nt_Phas-233_6
TTATGGATTGTCTGCTATGAC
>21nt_Phas-233_7
TTAATATCAGCGCTTGTTGTG
>21nt_Phas-233_8
AGTACGTGACTACTCCTCCAC
>21nt_Phas-233_9
TGGAGCTAGCGGGTCTTTCAG
>21nt_Phas-233_10
ATAGAAAGAATCCTGATGCTT
>21nt_Phas-233_11
CCCAAGATCCCATGCAGACAT
>21nt_Phas-234_1
GCATCTGGATTATTCATATCT
>21nt_Phas-234_2
CATGATAGATATTATATGCTT
>21nt_Phas-234_3
ATGAGACAGTTGGTACTTGGA
>21nt_Phas-234_4
CAAGTACCAACTGTCTCATAA
>21nt_Phas-234_5
GAAACCAAACTCAGTAGCCAA
>21nt_Phas-234_6
GGCTACTGAGTTTGGTTTCTC
>21nt_Phas-234_7
AAGTCATAATCTGGAACTCTC
>21nt_Phas-234_8
GAGTTCCAGATTATGACTTTT
>21nt_Phas-234_9
AAGGATGCAGCCATTGAGAGC
>21nt_Phas-234_10
TCTCAATGGCTGCATCCTTGA
>21nt_Phas-234_11
CTTAAAATACTATATGGATTT
>21nt_Phas-234_12
ATCCATATAGTATTTTAAGGC
>21nt_Phas-234_13
TCTCGGCTCCGTTTAGCCTCA
>21nt_Phas-234_14
TAGAATATAAAAAAGTTAGCC
>21nt_Phas-234_15
TGGTCATATTTTCTCCCATGT
>21nt_Phas-234_16
GCTCGTGGGAAGAAGATGTCA
>21nt_Phas-234_17
ACATCTTCTTCCCACGAGCAC
>21nt_Phas-234_18
GCAATGTTGTACACGAGGGTC
>21nt_Phas-234_19
CCCTCGTGTACAACATTGCTG
>21nt_Phas-234_20
TTTCGCTAGCCAGTCGACATC
>21nt_Phas-234_21
CATGCTATGTTCATCTCTCCA
>21nt_Phas-234_22
GAGAGATGAACATAGCATGGA
>21nt_Phas-234_23
TCTATCAGCAAGACAGAATGG
>21nt_Phas-234_24
ATTCTGTCTTGCTGATAGATG
>21nt_Phas-234_25
CTTAGGAGGGAGACAGATGAG
>21nt_Phas-234_26
CATCTGTCTCCCTCCTAAGTC
>21nt_Phas-234_27
ACTGACTTCTCAGCTCTGGCA
>21nt_Phas-234_28
CCAGAGCTGAGAAGTCAGTCT
>21nt_Phas-234_29
GCAATGCTTTAGAAATCAGGA
>21nt_Phas-234_30
CTGATTTCTAAAGCATTGCTG
>21nt_Phas-234_31
TGTCAGCTAATTTAGAATAAC
>21nt_Phas-234_32
TATTCTAAATTAGCTGACATC
>21nt_Phas-234_33
ATATCAACCAACAGCAAAGAA
>21nt_Phas-234_34
CTTTGCTGTTGGTTGATATGT
>21nt_Phas-234_35
AAAGCGAGATGAAAAAAGTAT
>21nt_Phas-234_36
ACTTTTTTCATCTCGCTTTTT
>21nt_Phas-234_37
TTACTGATCAATGTACCAACT
>21nt_Phas-234_38
ATGGAACAACAGAACCCTCAA
>21nt_Phas-234_39
GAGGGTTCTGTTGTTCCATCA
>21nt_Phas-234_40
AAAGAAAACTAGTTTGGTTTG
>21nt_Phas-234_41
AACATATGTAACTCCTAGCCA
>21nt_Phas-234_42
AAAATAGTTAGCAATTTGCGC
>21nt_Phas-235_1
CCATATATACAGTAGTTTCTT
>21nt_Phas-235_2
GAAACTACTGTATATATGGGC
>21nt_Phas-235_3
CTTTTGGATTTAATAAAGTGT
>21nt_Phas-235_4
AAAAAAAAGAGCGAAGACGAA
>21nt_Phas-235_5
CTCCATTCCTTCTTCATCCCA
>21nt_Phas-235_6
GGATGAAGAAGGAATGGAGAC
>21nt_Phas-235_7
CTTTCTTTTTCGACTTAGTTC
>21nt_Phas-235_8
CTTCTTTGCCTATGGCCGAGG
>21nt_Phas-235_9
TCGGCCATAGGCAAAGAAGGA
>21nt_Phas-235_10
TGGCGAAAAGCATCTTCACCC
>21nt_Phas-235_11
AACTAGCCCTTAGCGTACATT
>21nt_Phas-235_12
TGTACGCTAAGGGCTAGTTGG
>21nt_Phas-235_13
TGCAAGTACAATATGTAGCCT
>21nt_Phas-235_14
GAGTTTAGAGCCTTTGACCGA
>21nt_Phas-235_15
TGAGCTTTAATTATGTCACAG
>21nt_Phas-235_16
CAATACTTCTTTATGTAGCCT
>21nt_Phas-235_17
AATAGAAAATTATCCAAGTAG
>21nt_Phas-235_18
CATCAATGGTCAAGGTAGTTT
>21nt_Phas-235_19
ACTACCTTGACCATTGATGCT
>21nt_Phas-235_20
CTATGTCACTAGTTGCACCTG
>21nt_Phas-235_21
TATTAACTTGATGGGAGCTCA
>21nt_Phas-237_1
GCAATTTTCTTGACCTCACAT
>21nt_Phas-237_2
CGACGTAGGATGAGAATTCAT
>21nt_Phas-237_3
CTTGAGACCTCGACCAGTGAC
>21nt_Phas-237_4
CAAAAACTCTCCCTAGTCGAT
>21nt_Phas-237_5
TCTAAAACTTAAACACGTGGG
>21nt_Phas-237_6
TCAAACTAAACAGTCTAGCTA
>21nt_Phas-237_7
TAGCCTCAACTATAGCCCTCT
>21nt_Phas-237_8
GGTGTTTGTTAACTTAGATAG
>21nt_Phas-237_9
TGCTTAACTAGGATGTTTTTA
>21nt_Phas-237_10
TAAGGTGTCAAGTTAGAGAGA
>21nt_Phas-237_11
TAGACTTGTCTTGGTGATCTC
>21nt_Phas-237_12
GGTCTGTGTGACCTTGCTTAC
>21nt_Phas-237_13
TAAATGACACCTATTTGCATA
>21nt_Phas-237_14
CAGCAACCATGATGATGGTTC
>21nt_Phas-237_15
CTCTAACTAGGTGTCGTTTTA
>21nt_Phas-237_16
AAACGACACCTAGTTAGAGGA
>21nt_Phas-237_17
CCAGAGTGCACTAGGATCGAG
>21nt_Phas-237_18
CGATCCTAGTGCACTCTGGTA
>21nt_Phas-237_19
ATCATTGAGTTGATGCCTACA
>21nt_Phas-237_20
TAGGCATCAACTCAATGATCT
>21nt_Phas-237_21
CCTCATTTCCTTCCTTGGTAA
>21nt_Phas-237_22
CCATGGACCATGGTGAGCATG
>21nt_Phas-237_23
TGCTCACCATGGTCCATGGTT
>21nt_Phas-237_24
TACTAACGAGCTTAATCACCA
>21nt_Phas-237_25
CTTATCATGCAACGATGGGAA
>21nt_Phas-237_26
TTTGGCCTTCATACCTATTTG
>21nt_Phas-237_27
CAAGATAGCATGGTCCTTGTT
>21nt_Phas-237_28
CAAGGACCATGCTATCTTGTT
>21nt_Phas-237_29
CATATACTCTAGGATCCACAT
>21nt_Phas-237_30
GTGGATCCTAGAGTATATGAA
>21nt_Phas-237_31
GGCTTCAAACTGTTCTCCCAT
>21nt_Phas-237_32
AAAATGTGTCATCGACAGCCA
>21nt_Phas-237_33
AAAGATGATGGTTCATGACTG
>21nt_Phas-237_34
TAAGATGATGGTTTTCTTGAA
>21nt_Phas-239_1
CCATTTCCCTCTGCTTGTGTC
>21nt_Phas-239_2
GCATCATGAAACTAAGGTTGA
>21nt_Phas-239_3
TCATTAGATCATCTCTTCACT
>21nt_Phas-239_4
TGAAGAGATGATCTAATGATC
>21nt_Phas-239_5
ATTGGTGTTGTCCTCAAACAT
>21nt_Phas-239_6
GTTTGAGGACAACACCAATTG
>21nt_Phas-239_7
CTGCCGTTAGGTAGGATGCAG
>21nt_Phas-239_8
ACGAGACCTTCACTTGTGGAC
>21nt_Phas-239_9
CCACAAGTGAAGGTCTCGTCT
>21nt_Phas-239_10
TTTTTTAATGACATCATCGGT
>21nt_Phas-239_11
TTAGCAATGCTTGATGGGAAT
>21nt_Phas-239_12
CAGTGTTGGTGACTTGGAGCT
>21nt_Phas-239_13
CTCCAAGTCACCAACACTGAA
>21nt_Phas-239_14
AACAGACCCATAAGCCTCTAG
>21nt_Phas-239_15
CGTCAGAAAAAAGCTGAACCT
>21nt_Phas-239_16
CTTTTCCGAGAATATTGCTGT
>21nt_Phas-239_17
CTCGGCGGATTATGTGCTTAT
>21nt_Phas-240_1
AACTGAAACATCTGTCGTCGT
>21nt_Phas-240_2
ATCTGTCGTCGTCATCCATTA
>21nt_Phas-240_3
CATCCATTAAACATCAGGTCA
>21nt_Phas-240_4
ATGGATGACGACGACAGATGT
>21nt_Phas-240_5
AACATCAGGTCATGGCGAGCA
>21nt_Phas-240_6
TGGCGAGCATGCCAGGATGTA
>21nt_Phas-240_7
TGCCAGGATGTAGGCTTCGAG
>21nt_Phas-240_8
CATCCTGGCATGCTCGCCATG
>21nt_Phas-240_9
CGAAGCCTACATCCTGGCATG
>21nt_Phas-240_10
TGCGCAGTGGCACAACGTGAG
>21nt_Phas-240_11
CCACTGCGCACTCGAAGCCTA
>21nt_Phas-240_12
CAACGTGAGAATGGGGCATTG
>21nt_Phas-240_13
AATGGGGCATTGGGCAGCGCC
>21nt_Phas-240_14
ATGCCCCATTCTCACGTTGTG
>21nt_Phas-240_15
TGATTGAAAGGACGAGTTGCT
>21nt_Phas-240_16
CTTTCAATCAGGCGCTGCCCA
>21nt_Phas-240_17
CGAGTTGCTTAGGCTGATCAA
>21nt_Phas-240_18
TAGGCTGATCAACTGTCCGTT
>21nt_Phas-240_19
CTGTCCGTTGATCTCAGCCTC
>21nt_Phas-240_20
CTAGGTGGAATATTGCAGGAG
>21nt_Phas-240_21
ATATTGCAGGAGGCATACGAA
>21nt_Phas-240_22
CTGATGTCATTTCGTATGCCT
>21nt_Phas-240_23
GAAACTGATGTATGTCTGCTA
>21nt_Phas-240_24
CAGTTTCACCTGATGTCATTT
>21nt_Phas-240_25
GTGAAATCGTCACAGGCACTA
>21nt_Phas-240_26
ATTTCACTAGCAGACATACAT
>21nt_Phas-240_27
AGAGCATTTATAATTCCGTTT
>21nt_Phas-240_28
ACGGAATTATAAATGCTCTTA
>21nt_Phas-240_29
TAGAGGCTTAGAAGATAAAAA
>21nt_Phas-240_30
TTTATCTTCTAAGCCTCTAAA
>21nt_Phas-240_31
CTATCAAGTTAGCTAACGGAA
>21nt_Phas-240_32
TTGGAGTGTGGCCTGTGTTAA
>21nt_Phas-240_33
TCTCTACTGAAGTCTCGTAAT
>21nt_Phas-240_34
TACGAGACTTCAGTAGAGATT
>21nt_Phas-240_35
CCTCTCTCTAAGTTCCCTTAC
>21nt_Phas-240_36
AAGGGAACTTAGAGAGAGGAT
>21nt_Phas-240_37
TATTTCCACATTTGTGACATG
>21nt_Phas-240_38
ATTGGCATTGGAGAGTCGCGT
>21nt_Phas-240_39
AGAGGGTGTATAGTTTGAGGT
>21nt_Phas-240_40
CACATGGCCAGTTACCCACTT
>21nt_Phas-240_41
CGGCCGCAGTTCAACAGCACC
>21nt_Phas-240_42
TGCTGTTGAACTGCGGCCGGC
>21nt_Phas-240_43
CCATAATGCAAGATCACCCTC
>21nt_Phas-240_44
ATTGGGCCCGCTGGCTAGCGC
>21nt_Phas-240_45
CAGCAGGTCTCAGGCCACTAG
>21nt_Phas-240_46
CTCGTCGCCGTCGTCACACAG
>21nt_Phas-240_47
TAGGCTGACTGATCTTCGAGA
>21nt_Phas-240_48
CATCTCTTATTGCTTGCTTTC
>21nt_Phas-241_1
GCATCATGAAATTGAGATTGA
>21nt_Phas-241_2
CCATCATAGCATCTTTTACTT
>21nt_Phas-241_3
GTAAAAGATGCTATGATGGTC
>21nt_Phas-241_4
AATGTGACTAGTAGAGGAGAA
>21nt_Phas-241_5
CAGACATCTGTAGTTAGGTAG
>21nt_Phas-241_6
ACCTAACTACAGATGTCTGAG
>21nt_Phas-241_7
CGAAGGTACCGTCTGCGTCCT
>21nt_Phas-241_8
TGTGGATTGGTGATGTCATTA
>21nt_Phas-241_9
TTCAAAACGTGTGATTTCTTA
>21nt_Phas-241_10
TTTGAATTCCTATCAAGCATT
>21nt_Phas-241_11
GCTAATTCAGTGTTGGAGACT
>21nt_Phas-241_12
TGGAGCTAGAGGATTAAAGGC
>21nt_Phas-241_13
CTGTGGCGTTATCACTAGGGC
>21nt_Phas-241_14
TAGCATCCATTTTTACAGTGC
>21nt_Phas-241_15
AATGAGATGGTTTTTTTGTGT
>21nt_Phas-241_16
TCTTGGATCGAGCTTTGGTAC
>21nt_Phas-242_1
CTACTACACACTCGAGGTCTG
>21nt_Phas-242_2
TGACATGAGGATGGGGCACTC
>21nt_Phas-242_3
CTTTCAATTTGGCACTGTCGA
>21nt_Phas-242_4
TGAGTTGCTCATGCTGATCAA
>21nt_Phas-242_5
CTGTAGATCTCAGTCTCCCAG
>21nt_Phas-242_6
CCAGAACACTGGAGGCACACG
>21nt_Phas-242_7
TGTGCCTCCAGTGTTCTGGCT
>21nt_Phas-242_8
AAATGTGACACATGGCAGGGC
>21nt_Phas-242_9
CCTGCCATGTGTCACATTTCG
>21nt_Phas-242_10
CACGGTAGCGACAGATGAGGT
>21nt_Phas-242_11
CTCATCTGTCGCTACCGTGGC
>21nt_Phas-242_12
GGAAGCATTCAAAGGCAAGGC
>21nt_Phas-242_13
CTTGCCTTTGAATGCTTCCAC
>21nt_Phas-242_14
CAGGACCTCGTCCTCCCCCGC
>21nt_Phas-242_15
CCTAAACCTGAGCATTTGTCG
>21nt_Phas-242_16
ACAAATGCTCAGGTTTAGGCG
>21nt_Phas-242_17
CTACGTTTGCGACGGCGCTGC
>21nt_Phas-242_18
GATGGGATGAGATAGGCATGA
>21nt_Phas-242_19
ATGCCTATCTCATCCCATCGC
>21nt_Phas-242_20
TGAGAAGCTTGGACCCCGGGT
>21nt_Phas-242_21
CCGGGGTCCAAGCTTCTCATC
>21nt_Phas-242_22
TGATTTAAAAAACACAAGGGA
>21nt_Phas-242_23
ATTTTTGCAAAAGTGACGATG
>21nt_Phas-242_24
TCTGTTCTACATCTTTATCTA
>21nt_Phas-242_25
AAATAGAAGTATGTCCAGTCT
>21nt_Phas-242_26
TAACGATATTCATTGACCTCG
>21nt_Phas-242_27
TTTCTCATCACAGTGCTGCAA
>21nt_Phas-242_28
TATCTGTCCTGAATTCTATAA
>21nt_Phas-242_29
TTGTGTGACTCGTGAAATCAT
>21nt_Phas-244_1
ACGTTGGTGGGAGTGAGGGCA
>21nt_Phas-244_2
CCCTCACTCCCACCAACGTAG
>21nt_Phas-244_3
CATCTAAGTTAGGTTGAGCAG
>21nt_Phas-244_4
CTCACTCTATTATTTTGGTAC
>21nt_Phas-244_5
TCGTCCTCACAAGTGTGCCCT
>21nt_Phas-244_6
CACTCCCGTTTTATCCTGGGT
>21nt_Phas-244_7
CCAGGATAAAACGGGAGTGAG
>21nt_Phas-248_1
AGGGATGCCGAGAAAGGAGTA
>21nt_Phas-248_2
CTCCTTTCTCGGCATCCCTTG
>21nt_Phas-248_3
ATTTGTCTTATAACACGGATC
>21nt_Phas-248_4
GAGAATGAACATACACTCCGA
>21nt_Phas-248_5
CTTTGAATTGCTGAGAGGCAC
>21nt_Phas-248_6
TAGCGCAATTCAGTTTGTTTG
>21nt_Phas-248_7
AACAAACTGAATTGCGCTAGC
>21nt_Phas-248_8
TTAACCACAATACAACAACCC
>21nt_Phas-248_9
TTGTGGTTAACAAACAAACTG
>21nt_Phas-248_10
CAACAACCCCACCGACAATCT
>21nt_Phas-248_11
CACCGACAATCTATGGCAGGC
>21nt_Phas-248_12
ATTGTCGGTGGGGTTGTTGTA
>21nt_Phas-248_13
ATGGCAGGCAGATCAACCCAC
>21nt_Phas-248_14
CTGCCATAGATTGTCGGTGGG
>21nt_Phas-248_15
AGATCAACCCACAAACAATGT
>21nt_Phas-248_16
GGGTTGATCTGCCTGCCATAG
>21nt_Phas-248_17
ATTGTTTGTGGGTTGATCTGC
>21nt_Phas-248_18
CCTAGGATATCCAAGCACGGT
>21nt_Phas-248_19
ATATCCTAGGACATTGTTTGT
>21nt_Phas-248_20
AAGCACGGTAGCAGCATCGGA
>21nt_Phas-248_21
CGTGCTTGGATATCCTAGGAC
>21nt_Phas-248_22
AGCAGCATCGGATTAAGTGAT
>21nt_Phas-248_23
CGATGCTGCTACCGTGCTTGG
>21nt_Phas-248_24
TTAAGTGATGTCGGAACTTCC
>21nt_Phas-248_25
CACTTAATCCGATGCTGCTAC
>21nt_Phas-248_26
GTCGGAACTTCCAAGCCGTGA
>21nt_Phas-248_27
ACGGCTTGGAAGTTCCGACAT
>21nt_Phas-248_28
TAGGGTGTGGCTGTCATACCT
>21nt_Phas-248_29
CCACACCCTATCACGGCTTGG
>21nt_Phas-248_30
GTCATACCTTGTGCTACCCGT
>21nt_Phas-248_31
GTATGACAGCCACACCCTATC
>21nt_Phas-248_32
TGTGCTACCCGTGTGTTTTGG
>21nt_Phas-248_33
GGGTAGCACAAGGTATGACAG
>21nt_Phas-248_34
AAAACACACGGGTAGCACAAG
>21nt_Phas-248_35
CCACGGCTTAACTCAAGGGAC
>21nt_Phas-248_36
TCAAGGGACAGGTAATTCAGC
>21nt_Phas-248_37
CCCTTGAGTTAAGCCGTGGCC
>21nt_Phas-248_38
TGAATTACCTGTCCCTTGAGT
>21nt_Phas-248_39
CCTCCTGATGTTTCTTACTCT
>21nt_Phas-248_40
CAGGAGGGCTGAATTACCTGT
>21nt_Phas-248_41
AGTAAGAAACATCAGGAGGGC
>21nt_Phas-248_42
TTGTATAAGAGTAAGAAACAT
>21nt_Phas-248_43
CTTGCAAATCAACCTCACTTG
>21nt_Phas-248_44
AGTGAGGTTGATTTGCAAGTT
>21nt_Phas-248_45
AGCAAGCTTGAGTACCCTGTG
>21nt_Phas-248_46
CAGGGTACTCAAGCTTGCTCA
>21nt_Phas-248_47
CTACTCTTGTGTTTTGGCCAC
>21nt_Phas-248_48
TACTGAACTCAAAGGACTGGT
>21nt_Phas-248_49
AATTCAGCCCTCCTGATGCTT
>21nt_Phas-248_50
GCATCAGGAGGGCTGAATTAC
>21nt_Phas-249_1
ACTTGTAAGATGTGGAAGCTT
>21nt_Phas-249_2
AAAAAATCTTAAGTTTTGGCC
>21nt_Phas-249_3
TCGCGTCCATACCTTACATAA
>21nt_Phas-249_4
ATGTAAGGTATGGACGCGACT
>21nt_Phas-249_5
CAAAAATGACCATTCCTTGTT
>21nt_Phas-249_6
CAAGGAATGGTCATTTTTGTT
>21nt_Phas-249_7
ACATGATCGAATCTTTCAGAG
>21nt_Phas-249_8
CTGAAAGATTCGATCATGTAA
>21nt_Phas-249_9
GTTTAGAAAGTTCGATTCTAA
>21nt_Phas-249_10
AGAATCGAACTTTCTAAACCT
>21nt_Phas-249_11
TAACAAGTAATTCCTACCATT
>21nt_Phas-249_12
AAGTTTGACAAGTTCTTCTGC
>21nt_Phas-249_13
AGAAGAACTTGTCAAACTTTT
>21nt_Phas-249_14
GGAAGAAATCATCCTTGACGC
>21nt_Phas-249_15
TGTAGGATTTGTTTTTTATAA
>21nt_Phas-249_16
TGTATTTCATCTAGCTTCCGT
>21nt_Phas-249_17
GACTGAACCAAGGATGTTTCT
>21nt_Phas-249_18
AAACATCCTTGGTTCAGTCCT
>21nt_Phas-249_19
CTTCCTCATCAGTCAGAGTGC
>21nt_Phas-249_20
ACATGTGTCCTTCCTTATCGT
>21nt_Phas-249_21
GATAAGGAAGGACACATGTGC
>21nt_Phas-249_22
AGCAAAGTTTGTACTCGTTAG
>21nt_Phas-249_23
AACGAGTACAAACTTTGCTAC
>21nt_Phas-249_24
AGATCAGAGTGCACATGTGTC
>21nt_Phas-249_25
CACATGTGCACTCTGATCTCT
>21nt_Phas-249_26
CTTCCTTATCGTAGCAAAGTT
>21nt_Phas-249_27
CTTTGCTACGATAAGGAAGGA
>21nt_Phas-249_28
TGTACCCATAAGAGATCTAGT
>21nt_Phas-249_29
TAGATCTCTTATGGGTACAAA
>21nt_Phas-249_30
CTAGTGGATGAATCTGAGCTT
>21nt_Phas-249_31
GCTCAGATTCATCCACTAGAC
>21nt_Phas-249_32
TGTTGTACACATGGAGCAAAA
>21nt_Phas-249_33
GAAAGAAAACCAGTAGTAGTC
>21nt_Phas-249_34
CTACTACTGGTTTTCTTTCCA
>21nt_Phas-249_35
TGTAGTTTATGAACCGAGAGA
>21nt_Phas-249_36
TCTCGGTTCATAAACTACAGA
>21nt_Phas-249_37
CATGAAACTTTCGTTATGGTC
>21nt_Phas-249_38
TGGGTCTCCAACAGCTAAATG
>21nt_Phas-249_39
TTTAGCTGTTGGAGACCCATC
>21nt_Phas-251_1
GGATCTGGAATTCATTGCGCT
>21nt_Phas-251_2
CGCAATGAATTCCAGATCCCT
>21nt_Phas-251_3
CAGCGAAATGGGTGCCCTGAA
>21nt_Phas-251_4
CAGGGCACCCATTTCGCTGAG
>21nt_Phas-251_5
ACACCGTCTCTGCTGGCGTCG
>21nt_Phas-251_6
ACGCCAGCAGAGACGGTGTTT
>21nt_Phas-251_7
TGTGCTATACTAGAACTTGAA
>21nt_Phas-251_8
CAAGTTCTAGTATAGCACACG
>21nt_Phas-251_9
GATAACCGTGTTCCTTTGCCT
>21nt_Phas-251_10
GCAAAGGAACACGGTTATCTT
>21nt_Phas-251_11
CCAAATGCACCAGAGGATCAG
>21nt_Phas-251_12
GATCCTCTGGTGCATTTGGAG
>21nt_Phas-251_13
CATCACCGGGGTGGATACCGT
>21nt_Phas-251_14
GGTATCCACCCCGGTGATGCT
>21nt_Phas-251_15
GTTTCTCTTCGCAGTGGTCTG
>21nt_Phas-251_16
GACCACTGCGAAGAGAAACAC
>21nt_Phas-251_17
CTAAATTTGGCAACCATTTCC
>21nt_Phas-251_18
AAATGGTTGCCAAATTTAGCA
>21nt_Phas-251_19
AAGACGCTACTTGTTCCCATA
>21nt_Phas-251_20
TGGGAACAAGTAGCGTCTTGG
>21nt_Phas-251_21
CGACGCAAAGACCAATCCTCT
>21nt_Phas-251_22
AGGATTGGTCTTTGCGTCGTA
>21nt_Phas-251_23
ATATTTACTTTTAGTCGTCGA
>21nt_Phas-251_24
GACGACTAAAAGTAAATATAG
>21nt_Phas-251_25
CAAATAGGATGTCACGTTCAG
>21nt_Phas-251_26
GAACGTGACATCCTATTTGTC
>21nt_Phas-251_27
ATTTAAGGAACAAACCCGGGT
>21nt_Phas-251_28
CCGGGTTTGTTCCTTAAATCT
>21nt_Phas-251_29
TGGCGCACATATAAGATGCAC
>21nt_Phas-251_30
GAATACCAACACATACAATGA
>21nt_Phas-251_31
ATTGTATGTGTTGGTATTCTT
>21nt_Phas-251_32
TTCAATGTATAGAGATAAATG
>21nt_Phas-251_33
TTTATCTCTATACATTGAATC
>21nt_Phas-251_34
TGAGAATAAATGAAGCGAACT
>21nt_Phas-251_35
TTCGCTTCATTTATTCTCAGT
>21nt_Phas-251_36
TCAAGTCGACTGGGACACGAC
>21nt_Phas-251_37
TAGGTAAAGAGCAGGTGGCCC
>21nt_Phas-252_1
GCATCTGGAATTTGGTATGGC
>21nt_Phas-252_2
CATACCAAATTCCAGATGCCT
>21nt_Phas-252_3
CACTGCAAATTAGAGCTCGTC
>21nt_Phas-252_4
CGAGCTCTAATTTGCAGTGGC
>21nt_Phas-252_5
CATGCCATTAAACCATTGCCA
>21nt_Phas-252_6
TAATGGCATGAAACATGACGA
>21nt_Phas-252_7
CCATTGCCACAAATGATTCTA
>21nt_Phas-252_8
CAAATGATTCTACATGGACAT
>21nt_Phas-252_9
CATGGACATCCTCTGTGACCA
>21nt_Phas-252_10
AGTGTCTGTATGGACAAGCTA
>21nt_Phas-252_11
TACAGACACTAACCTTCCGTG
>21nt_Phas-252_12
GACAAGCTATCCTTGCTAGCT
>21nt_Phas-252_13
TCCTTGCTAGCTAGGTAGGCG
>21nt_Phas-252_14
AGGTAGGCGGGCCATGATCAA
>21nt_Phas-252_15
GATCATGGCCCGCCTACCTAG
>21nt_Phas-252_16
ATTTACAGGTGTCAAGCCTCT
>21nt_Phas-252_17
TGTAAATTTGATCATGGCCCG
>21nt_Phas-252_18
TGTCAAGCCTCTATGTTTTAG
>21nt_Phas-252_19
ATGTTTTAGTTTGGTAGGCCA
>21nt_Phas-252_20
TTTGGTAGGCCAAAACCCCAG
>21nt_Phas-252_21
GCCTACCAAACTAAAACATAG
>21nt_Phas-252_22
AAACCCCAGAGAGCGGACTTA
>21nt_Phas-252_23
AGAGCGGACTTAGCGTGTAGA
>21nt_Phas-252_24
AGTCCGCTCTCTGGGGTTTTG
>21nt_Phas-252_25
TACACGCTAAGTCCGCTCTCT
>21nt_Phas-252_26
GATTTTCCACGTCCGTGAGTC
>21nt_Phas-252_27
CCGTGAGTCCAACTCAGATCT
>21nt_Phas-252_28
CTCACGGACGTGGAAAATCTC
>21nt_Phas-252_29
ATCTGAGTTGGACTCACGGAC
>21nt_Phas-252_30
AAGATCACATAGTGTAAACTT
>21nt_Phas-252_31
TGATCTTAGATCTGAGTTGGA
>21nt_Phas-252_32
TAGTGTAAACTTATCTGAACC
>21nt_Phas-252_33
ATCTGAACCATGTAAGCTACT
>21nt_Phas-252_34
ATGTAAGCTACTTTTTCACTA
>21nt_Phas-252_35
TAGCTTACATGGTTCAGATAA
>21nt_Phas-252_36
TTTTCACTAGCTTGTCTGTAA
>21nt_Phas-252_37
TAAAAAAGGTGACCGACAAAG
>21nt_Phas-252_38
TTGTCGGTCACCTTTTTTATT
>21nt_Phas-252_39
TGGCGATACCCACCCCGGTCG
>21nt_Phas-252_40
AGTTGTTTAAGACATGGGTTT
>21nt_Phas-252_41
TGTAACTTTAGTTTGTTGGTT
>21nt_Phas-252_42
GCTCTCAATTGTTTGCGTTGC
>21nt_Phas-252_43
CATCAGCAAGGTGTAGTCTCT
>21nt_Phas-252_44
ACCCATACATTCTAGGATCAG
>21nt_Phas-252_45
AATAGGTACCATCTCGCATTT
>21nt_Phas-253_1
CACATCGGCCGTCACCCCTCA
>21nt_Phas-253_2
CGATTTCCTCGCGTTGCCTCC
>21nt_Phas-253_3
CCACTCGGTCCGCGACGCTTT
>21nt_Phas-253_4
TTGATTTACCGGGGAATTGAA
>21nt_Phas-253_5
TAAAGGAGGTATTTGATTACA
>21nt_Phas-253_6
TAATCAAATACCTCCTTTATT
>21nt_Phas-253_7
ATAATCTGTAATAGATACCTG
>21nt_Phas-253_8
CTAACCAAACAGTTGTATGGG
>21nt_Phas-253_9
CATACAACTGTTTGGTTAGAT
>21nt_Phas-253_10
TATCTCTTTACGGACGTAATT
>21nt_Phas-253_11
TTACGTCCGTAAAGAGATACC
>21nt_Phas-253_12
AGATCACATTACATTTGTTGT
>21nt_Phas-253_13
AACAAATGTAATGTGATCTAA
>21nt_Phas-253_14
AACCAAACGTCTCCATAGATA
>21nt_Phas-253_15
TCTATGGAGACGTTTGGTTAC
>21nt_Phas-253_16
CAAGCGTAGAACTTCACCGTC
>21nt_Phas-253_17
CGGTGAAGTTCTACGCTTGTA
>21nt_Phas-253_18
TTTATCCAATTCCAGATGCCT
>21nt_Phas-253_19
GCATCTGGAATTGGATAAAGA
>21nt_Phas-254_1
TCATCGATTCTAAGAAGCAAG
>21nt_Phas-254_2
CTGGAACCAAACACCACCTTA
>21nt_Phas-254_3
TATGGTGAGACAGAGCCGCTC
>21nt_Phas-254_4
CAACAATAAATTAGATGCGGA
>21nt_Phas-254_5
ATAGTGGCTCTAAAAAAAGAA
>21nt_Phas-254_6
CATCCGATTTCTCAAAATCTT
>21nt_Phas-254_7
GATTTTGAGAAATCGGATGGT
>21nt_Phas-254_8
TAGAGAGCGGCTCCGTCCAAA
>21nt_Phas-254_9
TGCGATGGAATGGCTCCATGC
>21nt_Phas-254_10
CCTAAGAGAACCTTAATCCGG
>21nt_Phas-254_11
ACATGGTTGAGATTGAGCTCG
>21nt_Phas-254_12
AGCTCAATCTCAACCATGTCC
>21nt_Phas-254_13
CTTTCCTAATCTGGTGATGAG
>21nt_Phas-254_14
CACCGACTTATATCATGGCCA
>21nt_Phas-254_15
GCCATGATATAAGTCGGTGCT
>21nt_Phas-254_16
CATTCGTGCATGCTAAAATTG
>21nt_Phas-254_17
CAATTCTATTTTGACAAGCTA
>21nt_Phas-254_18
TTTTAGTACATGTCTGTCTTA
>21nt_Phas-254_19
CCATTGGAAAGAGCATACCAG
>21nt_Phas-254_20
TGGTCTCTAATGAGTTTGCGA
>21nt_Phas-254_21
AAGTTTTTGCTAGTCCTTGCC
>21nt_Phas-254_22
CAAGGACTAGCAAAAACTTTA
>21nt_Phas-254_23
ACCTCTATGGTTACGTCGCTT
>21nt_Phas-254_24
GCGACGTAACCATAGAGGTGG
>21nt_Phas-254_25
CGTTGTACTAACTGAGTCGCT
>21nt_Phas-254_26
CGACTCAGTTAGTACAACGAA
>21nt_Phas-254_27
ATCTTAGTTAGTATAAGGAAG
>21nt_Phas-254_28
ATATTATCTTCTCAATAAGTT
>21nt_Phas-254_29
CTTATTGAGAAGATAATATGT
>21nt_Phas-254_30
CATTTTAAGACAATAACTGTA
>21nt_Phas-254_31
CAGTTATTGTCTTAAAATGAA
>21nt_Phas-254_32
TCCTACGATCACACAAGGTCG
>21nt_Phas-254_33
ACCTTGTGTGATCGTAGGATA
>21nt_Phas-254_34
TATTAACCAAATGCGTCAGCG
>21nt_Phas-254_35
GCAGTGAGGCAGAGTCTACCA
>21nt_Phas-254_36
GTAGACTCTGCCTCACTGCTT
>21nt_Phas-254_37
ATTAGTAGCACATATCTATTA
>21nt_Phas-254_38
ATAGATATGTGCTACTAATTG
>21nt_Phas-254_39
TGATGAAATAGTTACACCCTA
>21nt_Phas-254_40
TCATCAGGAATCATATCTAGA
>21nt_Phas-254_41
ACTACAGTACTCGCCAGCGCT
>21nt_Phas-255_1
CCATCAGGATCACACATGCGA
>21nt_Phas-255_2
CCAGTCTTTTCTTCCTAGGTC
>21nt_Phas-255_3
CCAAGCGATCACCTCGTACAC
>21nt_Phas-255_4
TGGCATACTGGCACAATTGCA
>21nt_Phas-255_5
CAATTGTGCCAGTATGCCATG
>21nt_Phas-255_6
TCTTTCATCTGTTGCACACCA
>21nt_Phas-255_7
CGACCTATGGACCTACCATGC
>21nt_Phas-255_8
CGAACGTATCATCTCAGTCCA
>21nt_Phas-255_9
TCGTACACTTTGATTTAGAGT
>21nt_Phas-255_10
CATAATGGAACGTGACTACAA
>21nt_Phas-255_11
CTACTAGCTAGGTTTAGGGCA
>21nt_Phas-255_12
TCTTTGAGATCTGTCTATGTT
>21nt_Phas-256_1
CCTAGGAAGAAAAGATCGGAT
>21nt_Phas-256_2
CCGATCTTTTCTTCCTAGGTC
>21nt_Phas-256_3
GTAAGCAGGGGCGGATATTGG
>21nt_Phas-256_4
AATATCCGCCCCTGCTTACAT
>21nt_Phas-256_5
TTTGGACTACGATCTAAGCTA
>21nt_Phas-256_6
AGTAGTAGAGATTTTAGCCCA
>21nt_Phas-256_7
TCTACAGCGGCTGTCGGCGTG
>21nt_Phas-256_8
CCGCTGCCTGGCTGCCTCCCT
>21nt_Phas-256_9
GCTATGCTGGATGCTCGTGCC
>21nt_Phas-256_10
CACGAGCATCCAGCATAGCAG
>21nt_Phas-256_11
GTCCGCCGTCGTGCGTCCTGC
>21nt_Phas-256_12
AGGACGCACGACGGCGGACGG
>21nt_Phas-256_13
CACCAGAGCAGGGACGCACGC
>21nt_Phas-256_14
ATGCTGGACGCTGTGGAGTGC
>21nt_Phas-256_15
ACTCCACAGCGTCCAGCATTC
>21nt_Phas-256_16
CGGCAGAGGGCAGACCGTCGT
>21nt_Phas-256_17
CCACGTCCTCTCCACTGTCCA
>21nt_Phas-256_18
CCGGCTAACCGGCTCCATGCC
>21nt_Phas-256_19
TTTGTCCTCGCGGGCTCGCGG
>21nt_Phas-256_20
AGGTCGGACCAGAGCCTGGAG
>21nt_Phas-256_21
CCAGGCTCTGGTCCGACCTCC
>21nt_Phas-256_22
TGGGCTCTGGCGGCTAGCTCT
>21nt_Phas-256_23
CAAGCCGGCAACGGGATACTC
>21nt_Phas-256_24
GCTGTTGGATCTAGGCGGGCG
>21nt_Phas-256_25
ATTTGGTGCCGTTGCTGTACT
>21nt_Phas-256_26
TACAGCAACGGCACCAAATCG
>21nt_Phas-256_27
ACCGTGACTGTTGTCCGCCCG
>21nt_Phas-256_28
GGCGGACAACAGTCACGGTAG
>21nt_Phas-256_29
CTGGGCCGCATACACTGTAAG
>21nt_Phas-256_30
TACAGTGTATGCGGCCCAGTC
>21nt_Phas-256_31
CAGTAAACACTTCTCATTTTC
>21nt_Phas-256_32
AAATGAGAAGTGTTTACTGCT
>21nt_Phas-256_33
TGACCAACGAGCTAAATACTA
>21nt_Phas-256_34
ATATGTGATGGTAGATTGACC
>21nt_Phas-257_1
TCGATTGACTTGCTGATTCCT
>21nt_Phas-257_2
CATGAGCGTTGTTAGCATGTT
>21nt_Phas-257_3
CATGCTAACAACGCTCATGTG
>21nt_Phas-257_4
GATTTGTGGATATAATTAGGG
>21nt_Phas-257_5
TATGTTTCTCCATGTGTCGCC
>21nt_Phas-257_6
CGACACTCCATGGTTTTTTGT
>21nt_Phas-257_7
AAAAAACCATGGAGTGTCGTT
>21nt_Phas-257_8
ACGCCGCATTCGAGCACCCTA
>21nt_Phas-257_9
GGGTGCTCGAATGCGGCGTAC
>21nt_Phas-257_10
AGGCACAGGAAGTATTCTGGG
>21nt_Phas-257_11
CAGAATACTTCCTGTGCCTCC
>21nt_Phas-257_12
CTAGGACAATAATGTACATAT
>21nt_Phas-257_13
CCATAGGGGTGGGCGTGTGGT
>21nt_Phas-257_14
CACACGCCCACCCCTATGGAT
>21nt_Phas-257_15
TATGGAGTCCGTAAATGGTAC
>21nt_Phas-257_16
GGTCTCTTGTGCATACATGAC
>21nt_Phas-257_17
CATGTATGCACAAGAGACCTG
>21nt_Phas-257_18
TCAATAGTGTTGCTGTAGATG
>21nt_Phas-257_19
TCTACAGCAACACTATTGAGT
>21nt_Phas-257_20
TATATATGTCGCCATCAGGTT
>21nt_Phas-257_21
TTTAATCAATGGGTCCGAATT
>21nt_Phas-257_22
TTCGGACCCATTGATTAAATG
>21nt_Phas-258_1
ATTCGATTGAATGCCGAAGGA
>21nt_Phas-258_2
CGTGCATACAAGAATAAGTCT
>21nt_Phas-258_3
ACTTATTCTTGTATGCACGAT
>21nt_Phas-258_4
ATGTACGAGTTATATATAGGC
>21nt_Phas-258_5
CTATATATAACTCGTACATAG
>21nt_Phas-259_1
TTCTACCTAGTTATCAATTCA
>21nt_Phas-259_2
TCTCTATAAGCCTATTGTTGT
>21nt_Phas-259_3
CATGTCAACCTTTGCACTGTA
>21nt_Phas-259_4
GGTTGACATGTTGTGTTCTGT
>21nt_Phas-259_5
AAATGAGCGAGTGTATGAGCT
>21nt_Phas-259_6
TATGTTATGAACCACCATAGA
>21nt_Phas-259_7
GAACTGGAAACTCATCGTCTG
>21nt_Phas-259_8
ACTCATCGTCTGATTGTCCTT
>21nt_Phas-259_9
ATTGTCCTTATCCGTATCTGC
>21nt_Phas-259_10
GGACAATCAGACGATGAGTTT
>21nt_Phas-259_11
AGATACGGATAAGGACAATCA
>21nt_Phas-259_12
CATACAAGCAGATACGGATAA
>21nt_Phas-259_13
TCATGCTAGTGGTTACTATCA
>21nt_Phas-259_14
TCTACCTACACATATTTTCTG
>21nt_Phas-259_15
TGGACAACAACATTTATCTCC
>21nt_Phas-259_16
AAACTTGCATTTGTTTATTTG
>21nt_Phas-259_17
TGTTCTTCTTCAGCTGCTTGA
>21nt_Phas-259_18
TTGTCAGGATTAAATTTCACT
>21nt_Phas-259_19
TACTGCACAACAATGAACAAT
>21nt_Phas-260_1
TAATATGAGGGAGACGCATAA
>21nt_Phas-260_2
ATGTCAGATCGAACAAATGTG
>21nt_Phas-260_3
CATTTGTTCGATCTGACATTT
>21nt_Phas-260_4
TACTGCCTTCATAGCTTCTCA
>21nt_Phas-260_5
CTATGTGCACTGGTGGCTTCG
>21nt_Phas-260_6
CTTTAGATCCTATACAACTTT
>21nt_Phas-260_7
ATATTAGGTCCACAATGTCGA
>21nt_Phas-261_1
TGAACTGTGAACAAAAGCCAT
>21nt_Phas-261_2
CATTCTGGCACCACCATACAG
>21nt_Phas-261_3
ATTAATTAGCGTTTCAGCGTA
>21nt_Phas-261_4
CAGGGTAGAAACATACAAGAT
>21nt_Phas-261_5
CTGAAAGAACTTGATAGGCAG
>21nt_Phas-261_6
CTGAATTATCGAATATATGAA
>21nt_Phas-261_7
CGGTTCAGGATGTCTGTGCAG
>21nt_Phas-261_8
CTCAGTACAGCAGTCAGCCAG
>21nt_Phas-261_9
ATGAGCCGCACGTCTAATTGC
>21nt_Phas-261_10
AATTAGACGTGCGGCTCATAA
>21nt_Phas-261_11
CTCTATTGCTGCAGCCACTAA
>21nt_Phas-261_12
AGTGGCTGCAGCAATAGAGGC
>21nt_Phas-261_13
TCATTCGGTAACTTTTGCTTT
>21nt_Phas-261_14
TTACCCCCGAGCTAATTCAAA
>21nt_Phas-261_15
CCGAGATTCAAGTTATAGCTT
>21nt_Phas-261_16
TATGGATTGCAAGGAAGCTCT
>21nt_Phas-262_1
ATGGAGTATTTTGATTTTGAA
>21nt_Phas-262_2
ATATTAGAAACTATTGGAGAG
>21nt_Phas-262_3
AAGTTGCTAAATAGCTATCGG
>21nt_Phas-262_4
TAAGCATAAGTTTCAGAGAGT
>21nt_Phas-262_5
GATACTCTTAATGTTGCTCTT
>21nt_Phas-262_6
GAGCAACATTAAGAGTATCTG
>21nt_Phas-262_7
TAGATGAGCCCTATAATTGAT
>21nt_Phas-262_8
AAACATAGGGTATGGCACACC
>21nt_Phas-262_9
TGTGCCATACCCTATGTTTTG
>21nt_Phas-262_10
ATTTCGGCTCCACGCAAAGTA
>21nt_Phas-262_11
GGCAGATCACGTTATATTGAT
>21nt_Phas-262_12
CAATATAACGTGATCTGCCAA
>21nt_Phas-262_13
TAAATAGACATCTCGAGCAAT
>21nt_Phas-262_14
TCAGTGGTACCTCTACACGGC
>21nt_Phas-262_15
CGTGTAGAGGTACCACTGAGG
>21nt_Phas-262_16
TTCATTGCTCAACAGAGGGCG
>21nt_Phas-262_17
CCCTCTGTTGAGCAATGAAGC
>21nt_Phas-262_18
CAACCTTGGAACCCGGTGGAA
>21nt_Phas-262_19
CCACCGGGTTCCAAGGTTGCG
>21nt_Phas-262_20
CCTGAATTCCCAAAATATGCT
>21nt_Phas-262_21
CATATTTTGGGAATTCAGGTT
>21nt_Phas-262_22
AGTTCCTATCATGCCCATCAG
>21nt_Phas-262_23
GATGGGCATGATAGGAACTAG
>21nt_Phas-262_24
GTGGCATATTGTCTTCCTGTG
>21nt_Phas-262_25
CAGGAAGACAATATGCCACCT
>21nt_Phas-262_26
ACATTGGGAATTCAGGTTCCA
>21nt_Phas-263_1
TTTTTTTGGCTAAAGAGGACT
>21nt_Phas-263_2
GTACTTGCAACCGTGACGTTT
>21nt_Phas-263_3
CACAAGAACTAGTATACACCT
>21nt_Phas-263_4
TCATACACCTCTAGCGGATGC
>21nt_Phas-263_5
ATTCGGGAGCGATAGGGGGCT
>21nt_Phas-263_6
ATAGAGCTCTACTGAAATCCT
>21nt_Phas-263_7
TCGTTGTAGCTCTTTAAATAA
>21nt_Phas-263_8
CGAAAAAAATAGTTGAGGCTT
>21nt_Phas-264_1
GCAAAGCCTCGATAACACTCG
>21nt_Phas-264_2
ACACTCGGTAAAAGGACTCGG
>21nt_Phas-264_3
TGAACTATACATCGACAATGG
>21nt_Phas-264_4
ATTGTCGATGTATAGTTCACC
>21nt_Phas-264_5
TTAGCACAACTTCAATGTCGT
>21nt_Phas-264_6
ATGGTGTACCACAGACAGCTT
>21nt_Phas-264_7
CCAGCCAACTCAGATTCTAAT
>21nt_Phas-264_8
TAGAATCTGAGTTGGCTGGAA
>21nt_Phas-264_9
TACCTCAAAAATAAACTAGAT
>21nt_Phas-264_10
TCAGGGTTTAGATTTATTTAG
>21nt_Phas-264_11
TTTCCATATCAGCAATATAGC
>21nt_Phas-264_12
TATATTGCTGATATGGAAATA
>21nt_Phas-264_13
CTATGCATTGCTTATTACTTT
>21nt_Phas-264_14
AGTAATAAGCAATGCATAGGC
>21nt_Phas-264_15
TCGCTAGCTAGTACATTATTT
>21nt_Phas-264_16
ATAATGTACTAGCTAGCGAAA
>21nt_Phas-264_17
TCAAACACATTATTGGCACGC
>21nt_Phas-264_18
CGGAAGAAGCCGGTCGAGCGC
>21nt_Phas-264_19
TGTCCACAAGATCAGCTGGCG
>21nt_Phas-264_20
CCAGCTGATCTTGTGGACAAA
>21nt_Phas-264_21
GACGAGCTGAGGCGGATGCAA
>21nt_Phas-264_22
GCATCCGCCTCAGCTCGTCCG
>21nt_Phas-264_23
GTATGTTACTTTTAGGGGTAT
>21nt_Phas-264_24
ATATATATATTTGCGTCGGAT
>21nt_Phas-264_25
AATTAGCTACCTGAGCCATGG
>21nt_Phas-264_26
CTGTTCGGAACCCAAATCCGT
>21nt_Phas-264_27
GGATTTGGGTTCCGAACAGCC
>21nt_Phas-264_28
TCGTGTGCAGGGATGAGGGAC
>21nt_Phas-264_29
ACATTAGGAACATACTTGTGG
>21nt_Phas-266_1
CTTCTGATTCAATTTGTTTGT
>21nt_Phas-266_2
AAACAAATTGAATCAGAAGCC
>21nt_Phas-266_3
GTTTCATTAGTGATTAGTGAC
>21nt_Phas-266_4
GCCATAATTTTGCTAGTGCCA
>21nt_Phas-266_5
AGATTTCTCCACATGGCTTTT
>21nt_Phas-266_6
AAGCCATGTGGAGAAATCTCT
>21nt_Phas-266_7
ATATGTAGTTTGTTGGTCCTT
>21nt_Phas-266_8
TGTTAGATTGAACAAATGCTA
>21nt_Phas-266_9
CTGCTGTCTTCCAAGCATCTA
>21nt_Phas-266_10
TCCATATGGTCTGGTGACTTC
>21nt_Phas-266_11
TTTGAGTGTTGTACAAAGTTC
>21nt_Phas-266_12
AAAGCATCAAGGTGCTCTTGA
>21nt_Phas-266_13
GGCATTGTGAACCTCATACTC
>21nt_Phas-266_14
CTAACAGAGAAATGGATGCAC
>21nt_Phas-266_15
GAAGCTATATTAGGGCCTTTT
>21nt_Phas-266_16
TTACTTTTAGCTCATAAGGAG
>21nt_Phas-266_17
TCATTTTTAACTTTTCCCGTT
>21nt_Phas-266_18
ACTTTAGCTCCTGGGATCCAA
>21nt_Phas-266_19
GGATCCCAGGAGCTAAAGTAA
>21nt_Phas-266_20
AAGTCATGTCCCTGGTAAAGT
>21nt_Phas-266_21
TTTACCAGGGACATGACTTCA
>21nt_Phas-266_22
AAATGAGACCAATTGTATATA
>21nt_Phas-266_23
TATACAATTGGTCTCATTTTA
>21nt_Phas-266_24
AGGAACTAGATGGATATACAC
>21nt_Phas-266_25
GTATATCCATCTAGTTCCTTA
>21nt_Phas-266_26
AATCACCATGTGTAGACCTGT
>21nt_Phas-266_27
TATAGCACCAACGAGGGGACA
>21nt_Phas-266_28
TCCCCTCGTTGGTGCTATATA
>21nt_Phas-266_29
TACACTAATAAGTTGATATAG
>21nt_Phas-266_30
ATTTGAATTGTTCCCATATGG
>21nt_Phas-266_31
ATATGGGAACAATTCAAATCT
>21nt_Phas-266_32
AACAATAAAATAGAAATTGAC
>21nt_Phas-266_33
TTTGATCACATCAGGAAATGT
>21nt_Phas-266_34
TATTGTGAGAATGATACCTAA
>21nt_Phas-266_35
ATTTTGAGTGCCTTGTTGTGA
>21nt_Phas-266_36
GTGGTATCCATAGATCGTCCC
>21nt_Phas-266_37
GACGATCTATGGATACCACTC
>21nt_Phas-266_38
TTGCCATGATTTCGAGTGCGG
>21nt_Phas-266_39
TATGTTGCGACTTTCAATGCC
>21nt_Phas-266_40
TGCAGCCAAGCTGCCACCAGC
>21nt_Phas-266_41
AATGAGTATGGTGCTACCAAT
>21nt_Phas-266_42
TGGTAGCACCATACTCATTGC
>21nt_Phas-266_43
ATGGAATACAAAACTTTGGGT
>21nt_Phas-266_44
ATCAATTAGGGTTCCAGAGGA
>21nt_Phas-266_45
CTCTGGAACCCTAATTGATAC
>21nt_Phas-266_46
GCACCAGGACTACCCAACATC
>21nt_Phas-267_1
TAGGTGCGGTATACATTTGAA
>21nt_Phas-267_2
AACTAATTCATACACGTTCTG
>21nt_Phas-267_3
TCACCATACGTCCAATGCACA
>21nt_Phas-267_4
TTTACTAGACAACAATGGGCT
>21nt_Phas-267_5
TAGAGAGAACAGAACACAATA
>21nt_Phas-267_6
TTGTGTTCTGTTCTCTCTAAG
>21nt_Phas-267_7
TGTAGTGCAAAGATTAACCTA
>21nt_Phas-267_8
TCTATGTTGGAACTGGACACT
>21nt_Phas-267_9
TAAAAACAGTTAGACGGTGAG
>21nt_Phas-267_10
TCACACTACTGTTGATACGGA
>21nt_Phas-267_11
ATAACATGTGTAGGTAGAGAA
>21nt_Phas-267_12
GATAAACATTGTAGTCCATGA
>21nt_Phas-267_13
ATGGACTACAATGTTTATCTT
>21nt_Phas-267_14
AACACTTGCATCTGTTCGTTC
>21nt_Phas-267_15
AGCAGCTGAAGAAGGAAACGT
>21nt_Phas-267_16
GTTTCCTTCTTCAGCTGCTTA
>21nt_Phas-267_17
TACATTTGGGTGCAAACAAGT
>21nt_Phas-267_18
TTGTTTGCACCCAAATGTAAC
>21nt_Phas-267_19
TTGTCAGGATTACATTTTCAC
>21nt_Phas-268_1
TCTGAGACAAAAAGACTCTTT
>21nt_Phas-268_2
TAAGAGCCATGTGGAGACATA
>21nt_Phas-268_3
ATGTCAGATCGAACAAATGCT
>21nt_Phas-268_4
CATTTGTTCGATCTGACATTT
>21nt_Phas-268_5
TGCTGCCTTCTTAGCTTCTAG
>21nt_Phas-268_6
AAGCCACCAAACCACATGGAA
>21nt_Phas-268_7
CCATGTGGTTTGGTGGCTTCC
>21nt_Phas-268_8
CTTTGAATGTCATACAACGTT
>21nt_Phas-268_9
CGTTGTATGACATTCAAAGTT
>21nt_Phas-269_1
TCAGTTGCACACACATACAGT
>21nt_Phas-269_2
CACACATACAGTACCGGATTG
>21nt_Phas-269_3
TGTATGTGTGTGCAACTGAAT
>21nt_Phas-269_4
ACCGGATTGTTGGCTGGATGC
>21nt_Phas-269_5
ATCCGGTACTGTATGTGTGTG
>21nt_Phas-269_6
TTGGCTGGATGCTGAACTGAG
>21nt_Phas-269_7
ATCCAGCCAACAATCCGGTAC
>21nt_Phas-269_8
TGAACTGAGTTCTGCCTCTGC
>21nt_Phas-269_9
TTCTGCCTCTGCTGCTACAGT
>21nt_Phas-269_10
AGAGGCAGAACTCAGTTCAGC
>21nt_Phas-269_11
TGTAGCAGCAGAGGCAGAACT
>21nt_Phas-269_12
GGCTTCGGCGACTGTAGCAGC
>21nt_Phas-269_13
TAGTGCTTTGGCTTCGGCGAC
>21nt_Phas-269_14
ACTGTCCGCAACGGTTACCTC
>21nt_Phas-269_15
TGCGGACAGTCTTAGTGCTTT
>21nt_Phas-269_16
GGTAACCGTTGCGGACAGTCT
>21nt_Phas-269_17
TAAATTTTTCGTCCTAAATCA
>21nt_Phas-269_18
CCTAAATCACTTTTTTGCGTC
>21nt_Phas-269_19
CGCAAAAAAGTGATTTAGGAC
>21nt_Phas-269_20
ACATCATCAATATTTCATCCC
>21nt_Phas-269_21
CTACTTTTTCATATCTCGCAG
>21nt_Phas-269_22
CATATCTCGCAGCGGTTCTCC
>21nt_Phas-269_23
CGGTTCTCCTTATATTCTCTC
>21nt_Phas-269_24
AGAACCGCTGCGAGATATGAA
>21nt_Phas-269_25
TTATATTCTCTCATATACACC
>21nt_Phas-269_26
GAGAATATAAGGAGAACCGCT
>21nt_Phas-269_27
ATATACACCACTACAACTATA
>21nt_Phas-269_28
TAGTTGTAGTGGTGTATATGA
>21nt_Phas-269_29
TATTCAACCATATTCATCATC
>21nt_Phas-269_30
TATTACTATTTTTTCTTCGCC
>21nt_Phas-269_31
TATTAAAAACATAAAGTACAT
>21nt_Phas-269_32
GTACTTTATGTTTTTAATAGG
>21nt_Phas-269_33
GTGAACGGTAATAAAGGCTCC
>21nt_Phas-269_34
AGCCTTTATTACCGTTCACAT
>21nt_Phas-269_35
GGTGAACTCACGCTACCGGTG
>21nt_Phas-269_36
GCGGTTTCCTGTTCAACTCCG
>21nt_Phas-269_37
GAGTTGAACAGGAAACCGCCA
>21nt_Phas-269_38
CCTGAATGAGGGCCTGGCAGG
>21nt_Phas-269_39
TGCCAGGCCCTCATTCAGGCG
>21nt_Phas-269_40
TGTGCTCGCAGCGGAGCCCCC
>21nt_Phas-269_41
TCCCCTTGCATGGAGGAACTC
>21nt_Phas-269_42
GGTGTCCGAGTGGCCAGCGCT
>21nt_Phas-269_43
CGCTGGCCACTCGGACACCCC
>21nt_Phas-269_44
GCAGACAGCCTAAGTGACACT
>21nt_Phas-269_45
TGTCACTTAGGCTGTCTGCAG
>21nt_Phas-269_46
ACCTCTGAGCTAATCCAAAGC
>21nt_Phas-269_47
TTTGGATTAGCTCAGAGGTAG
>21nt_Phas-269_48
CATCACTTGAATCTCGGTACA
>21nt_Phas-269_49
TACCGAGATTCAAGTGATGGC
>21nt_Phas-269_50
CGAATCGTACGGAGGCTCTAC
>21nt_Phas-269_51
AGAGCCTCCGTACGATTCGTG
>21nt_Phas-269_52
AACGCTACCAAAACTTGCCTC
>21nt_Phas-269_53
GGCAAGTTTTGGTAGCGTTGT
>21nt_Phas-269_54
CCGTAAGTTTTCCTGTTGCCT
>21nt_Phas-269_55
GCAACAGGAAAACTTACGGGA
>21nt_Phas-270_1
ACAAAACCGATAGTCGAATTC
>21nt_Phas-270_2
TATTGTGGATTAAAATTAATC
>21nt_Phas-270_3
TCCATGGGTATAGATTTGAGA
>21nt_Phas-270_4
TCAAATCTATACCCATGGAGA
>21nt_Phas-270_5
GAAATTCTTTCCCCATCCGGT
>21nt_Phas-270_6
CGGATGGGGAAAGAATTTCTC
>21nt_Phas-270_7
CACATACCACCGACAGCCGAC
>21nt_Phas-270_8
CGGCTGTCGGTGGTATGTGCA
>21nt_Phas-270_9
CTAGGGCTCCACGCGGGAGGT
>21nt_Phas-270_10
CTCAGTCTTCGTCGGGTACTC
>21nt_Phas-270_11
GTACCCGACGAAGACTGAGGT
>21nt_Phas-270_12
AATAGGTGCTGGAAGGATGGA
>21nt_Phas-270_13
TCCAGCGTGGTTGTGTGGACG
>21nt_Phas-270_14
TGGCATCTTCATTGACACATG
>21nt_Phas-270_15
TGTGTCAATGAAGATGCCATC
>21nt_Phas-270_16
ATGTGATGATCAAGAAAGGAA
>21nt_Phas-270_17
CCTTTCTTGATCATCACATCA
>21nt_Phas-270_18
TATCCCTTAACATGTTCAAAT
>21nt_Phas-270_19
TGTTCAAATTTTGCTCTCTAT
>21nt_Phas-270_20
TTGAACATGTTAAGGGATATT
>21nt_Phas-270_21
TTTGCTCTCTATGCCAATTGC
>21nt_Phas-270_22
TAATTGTCACTAGTTCTGTGC
>21nt_Phas-270_23
GTTCTGTGCGTGTGATGGTTC
>21nt_Phas-270_24
ACAGAACTAGTGACAATTAGC
>21nt_Phas-270_25
GTGTGATGGTTCGGCTATGGT
>21nt_Phas-270_26
CATAGCCGAACCATCACACGC
>21nt_Phas-270_27
TTTGGTACACGGTCGAGGATG
>21nt_Phas-270_28
TACCAAATACCCGTGGGGCAC
>21nt_Phas-270_29
CGGTCGAGGATGGGTATGGGA
>21nt_Phas-270_30
GGTATGGGAGGATTTTTGTAC
>21nt_Phas-270_31
CCATACCCATCCTCGACCGTG
>21nt_Phas-270_32
ACAAAAATCCTCCCATACCCA
>21nt_Phas-270_33
TCGAAGTCGGGTTCGGGTATT
>21nt_Phas-270_34
ACTTCGAGTACAAAAATCCTC
>21nt_Phas-270_35
GGTTCGGGTATTGAGATGTGG
>21nt_Phas-270_36
ACATCTCAATACCCGAACCCG
>21nt_Phas-270_37
GGATGTGTTTATGTTCATGGG
>21nt_Phas-270_38
AAACACATCCCCACATCTCAA
>21nt_Phas-270_39
GTTCATGGGGATGGGTCTGGG
>21nt_Phas-270_40
CATGAACATAAACACATCCCC
>21nt_Phas-270_41
CAGACCCATCCCCATGAACAT
>21nt_Phas-270_42
TTGACTTCCCAGACCCATCCC
>21nt_Phas-270_43
TATAGCAGATGGGGATTTCCA
>21nt_Phas-270_44
ATCTGCTATATATTGACTTCC
>21nt_Phas-270_45
CGACATCTCATGCAGCTGCAC
>21nt_Phas-270_46
TGAGATGTCGTGGAAATCCCC
>21nt_Phas-270_47
CAGCTGCACTTCTCCACGTTA
>21nt_Phas-270_48
GCAGCTGCATGAGATGTCGTG
>21nt_Phas-270_49
TTCTCCACGTTATCGGACCAA
>21nt_Phas-270_50
ACGTGGAGAAGTGCAGCTGCA
>21nt_Phas-270_51
TCGGACCAATTAGTAGAATAT
>21nt_Phas-270_52
TTAGTAGAATATAGTATCGAG
>21nt_Phas-270_53
TGGACCGCATGCTGATAGCCT
>21nt_Phas-270_54
CACGCTTCAAATCACGGTCCA
>21nt_Phas-270_55
CACACACTTCAAGTAACGGGA
>21nt_Phas-270_56
CCGTTACTTGAAGTGTGTGTG
>21nt_Phas-271_1
TGATCGGGAATAAACTCCTCT
>21nt_Phas-271_2
TTGCAGCGGCAGTTGTGCACG
>21nt_Phas-271_3
ATCTGCAGATCGAACATTTGA
>21nt_Phas-271_4
TTTGAAAATTTGCATCTAGGG
>21nt_Phas-271_5
CTACCGTCCATCATCCATGAA
>21nt_Phas-271_6
TATGCTTCTGTATGAAATGGT
>21nt_Phas-271_7
TTCTACCGTTGGCACATCCAA
>21nt_Phas-271_8
TGACGCAAAAGCCCATCTCCT
>21nt_Phas-271_9
ATTTTCAGTATGGCCTGCAGA
>21nt_Phas-271_10
ATACATAGCACTAAGGTTTGT
>21nt_Phas-273_1
CATTTCAAATCATTTATGTGC
>21nt_Phas-273_2
ATCTTGTATTAAAATTCTGGC
>21nt_Phas-273_3
ATGAAAGTTAAGAGAAAAGGA
>21nt_Phas-273_4
TAGTGTATTGTATGTGCCATC
>21nt_Phas-273_5
TTACAAACAGGAATAGCTATC
>21nt_Phas-273_6
AAGAACGTATCAGGGAGATAG
>21nt_Phas-273_7
ATACAAGCCGGTTGTATAGCT
>21nt_Phas-273_8
AAAAAAAGGTTGTCGTTTGAC
>21nt_Phas-273_9
CAAACGACAACCTTTTTTTGT
>21nt_Phas-273_10
TTTTTTTAGACAAAGTTTGAC
>21nt_Phas-273_11
CCAATCGAGCACACTATAGAA
>21nt_Phas-273_12
CTATAGTGTGCTCGATTGGCT
>21nt_Phas-273_13
ATAATACTACCTCTGTCCCAG
>21nt_Phas-273_14
GGGCAATCGACTCAGCGGGTA
>21nt_Phas-273_15
CCCGCTGAGTCGATTGCCCCA
>21nt_Phas-273_16
CTTGGACCATCGAATGACGAT
>21nt_Phas-273_17
CGTCATTCGATGGTCCAAGTA
>21nt_Phas-273_18
TCATCAGGAACAAAATTTTAT
>21nt_Phas-275_1
TGTTATATGTCACAACTTTGT
>21nt_Phas-275_2
CTCTCACGCTTTAAATATCCT
>21nt_Phas-275_3
CATATGTTGGTCTGTGCGTGT
>21nt_Phas-275_4
TTCATAAGTCATGTCGTCACA
>21nt_Phas-275_5
ACACCCACTATTGTGTAGCTG
>21nt_Phas-275_6
AATGAAGGAACTAAGGATCTC
>21nt_Phas-275_7
TTTTGGATAATTTGGATGAAC
>21nt_Phas-275_8
TTCAACTTTACACAATTAGGT
>21nt_Phas-275_9
TTGTGCGTACTTTTGGAATTT
>21nt_Phas-275_10
GGGTTGGTGAACTGCTATGGA
>21nt_Phas-275_11
CATAGCAGTTCACCAACCCAA
>21nt_Phas-275_12
GTGGAAGCATTGGTAGCTCTC
>21nt_Phas-275_13
TATATAAAGTGATTACTAGAT
>21nt_Phas-275_14
TCTTTGTTTCGATGTTAGTAT
>21nt_Phas-275_15
TGATGACAACTAAAGGTTGCT
>21nt_Phas-275_16
TGGCCATCTATTTTGTTTTCC
>21nt_Phas-275_17
TAGATGAAAATTTACGGGTGA
>21nt_Phas-275_18
TTAAGATTCAAGACAGATTTC
>21nt_Phas-275_19
CATGAGTCCACGGTAACCCTT
>21nt_Phas-275_20
AATTAGAAGGTTGTGGAGGGC
>21nt_Phas-275_21
CCTCCACAACCTTCTAATTCT
>21nt_Phas-275_22
AGACGAACAATGCAGCTGAGC
>21nt_Phas-275_23
TCAGCTGCATTGTTCGTCTGC
>21nt_Phas-275_24
GGATGGGACAATTTGCTGGGT
>21nt_Phas-275_25
CCAGCAAATTGTCCCATCCGC
>21nt_Phas-275_26
TGATAGTTTTACGCACATCAC
>21nt_Phas-275_27
AGCTGAGTAAACAAAACATAG
>21nt_Phas-275_28
ATGTTTTGTTTACTCAGCTAA
>21nt_Phas-275_29
TCATTAGGAATAAACTTTACT
>21nt_Phas-276_1
CTCCTGCTAGCTAAGATACTT
>21nt_Phas-276_2
AGTTTGTAGATAGGAGTGTGG
>21nt_Phas-276_3
ACACTCCTATCTACAAACTGG
>21nt_Phas-276_4
ATGCATGCACTCATTTGTTCA
>21nt_Phas-276_5
AACAAATGAGTGCATGCATCC
>21nt_Phas-276_6
TTTCTTCTGTGAGTCCACGGT
>21nt_Phas-276_7
CGTGGACTCACAGAAGAAATG
>21nt_Phas-276_8
CCAGGAGGCTTGAGTCGTCAC
>21nt_Phas-276_9
GACGACTCAAGCCTCCTGGAC
>21nt_Phas-276_10
AACTGGTCATTTGTCTAAGGG
>21nt_Phas-276_11
CATAGGGTGATGATGAAATTT
>21nt_Phas-276_12
TTTCATCATCACCCTATGTTC
>21nt_Phas-276_13
TGTTCCCATTGACTCTCATGC
>21nt_Phas-276_14
CCAATTGATTATTCACCATTG
>21nt_Phas-276_15
ATGGTGAATAATCAATTGGGC
>21nt_Phas-276_16
CAAGAACGTTGGACACAACAA
>21nt_Phas-276_17
GTTGTGTCCAACGTTCTTGGT
>21nt_Phas-276_18
CATAGGAGCAGATTGTGCTTT
>21nt_Phas-276_19
CTAAGTGCCTATTATATGTCA
>21nt_Phas-276_20
TCTGTCTTTATGTTAGGGTTC
>21nt_Phas-276_21
TTTGTTTTGTTTGTTTTGGGA
>21nt_Phas-276_22
TACCAAGAGCGCTTTTCCAAG
>21nt_Phas-276_23
TGGAAAAGCGCTCTTGGTATC
>21nt_Phas-276_24
GTTATACAATTAGTTGTGCCT
>21nt_Phas-276_25
CAAATCATACACATCAATGGA
>21nt_Phas-276_26
CATTGATGTGTATGATTTGAT
>21nt_Phas-276_27
ATTTGTCCCAAAGAATGGCTC
>21nt_Phas-276_28
TCATCAGGACTAAACTCTAAG
>21nt_Phas-277_1
AGTCATGGCTTTAGTCGCGCT
>21nt_Phas-277_2
TGCAGTGTTGTTGTGTACGGA
>21nt_Phas-277_3
AGTTAGGCCTCCTTTGGATTG
>21nt_Phas-277_4
ATCCAAAGGAGGCCTAACTCT
>21nt_Phas-277_5
TCTGTGAAAATGAACTGATTT
>21nt_Phas-277_6
TAATCGAGTCGTTAAGCCTAA
>21nt_Phas-277_7
TCACTAATCGTTACCTAGACG
>21nt_Phas-277_8
TGAACTTGAACTTCACAGAGC
>21nt_Phas-277_9
TAGTTATTGTGCGTACTTTTG
>21nt_Phas-277_10
GAATTCGGGTTGGTCAGCTAC
>21nt_Phas-277_11
AGCTGACCAACCCGAATTCCA
>21nt_Phas-277_12
TACACAGAGCGACGAATGCTT
>21nt_Phas-277_13
TCACAACAAAGTGATTACTAG
>21nt_Phas-277_14
TTTGTTTCAATATTAGTATCT
>21nt_Phas-277_15
AAATTAACTTCGAGAGTACAA
>21nt_Phas-277_16
GTACTCTCGAAGTTAATTTTC
>21nt_Phas-277_17
GCAACCTTTCATTGTGACCAT
>21nt_Phas-277_18
GGTCACAATGAAAGGTTGCTT
>21nt_Phas-277_19
ACCATCTAATATGTTTTCCAC
>21nt_Phas-277_20
GGAAAACATATTAGATGGTAT
>21nt_Phas-277_21
GATGAAACTTTATGAGTGGAA
>21nt_Phas-277_22
CCACTCATAAAGTTTCATCGT
>21nt_Phas-277_23
CCGATCTTAAGCAGTCAATGA
>21nt_Phas-277_24
ATTGACTGCTTAAGATCGGTT
>21nt_Phas-277_25
AATCTTAGAACATCCATGGTG
>21nt_Phas-277_26
CCATGGATGTTCTAAGATTTC
>21nt_Phas-277_27
AACTCATGAGGACAGATGAAA
>21nt_Phas-277_28
TCATCTGTCCTCATGAGTTCA
>21nt_Phas-277_29
AGAGAAGCCGAGCGGATGAGA
>21nt_Phas-277_30
TCATCCGCTCGGCTTCTCTTT
>21nt_Phas-277_31
CATTATGCTAGGGGATTACAT
>21nt_Phas-277_32
GTAATCCCCTAGCATAATGTC
>21nt_Phas-277_33
TCATTTGGTTCCCATCTGCAT
>21nt_Phas-277_34
TCATTAGGAACAGACTTTTCT
>21nt_Phas-278_1
AAACTTTGTAACTCAAACTTT
>21nt_Phas-278_2
TCCATTTCAAATCATTTAGGT
>21nt_Phas-278_3
CTTGTATTAAAATTATGGCAC
>21nt_Phas-278_4
GGGTATTGTATGTGCCATCCT
>21nt_Phas-278_5
GGAAATAGGTCACCGCCGTAA
>21nt_Phas-278_6
ACGGCGGTGACCTATTTCCTA
>21nt_Phas-278_7
TTTAGAACGTATCAGGGAGAT
>21nt_Phas-278_8
TATGAAAGGACTAGAGAAGTC
>21nt_Phas-278_9
CCAGAAAGGTTGTCGTTTGAC
>21nt_Phas-278_10
CAAACGACAACCTTTCTGGGA
>21nt_Phas-278_11
TTTTTTAGACAAAATTTGACT
>21nt_Phas-278_12
ATTTTGAATAAGGCAAATCAG
>21nt_Phas-278_13
TTGTGAAAATATAGAAAGTTT
>21nt_Phas-278_14
TAATTTAGTTTATCATACCAT
>21nt_Phas-278_15
AATTATTGTTTATTTTCATTC
>21nt_Phas-278_16
CCAGTCAAGCTGATCTGAGAA
>21nt_Phas-278_17
CTCAGATCAGCTTGACTGGCT
>21nt_Phas-278_18
CGGACACAGATAGTATTATTG
>21nt_Phas-278_19
ATAATACTATCTGTGTCCGAG
>21nt_Phas-278_20
GGGCAATCGACTCAGCGGGTA
>21nt_Phas-278_21
CCCGCTGAGTCGATTGCCCCA
>21nt_Phas-278_22
CTTGGACCATCGAATGACGAT
>21nt_Phas-278_23
CGTCATTCGATGGTCCAAGTA
>21nt_Phas-278_24
TCATCAAGAACAAAACTTTAT
>21nt_Phas-279_1
GAATTAGAAGGTTGTGGAGGG
>21nt_Phas-279_2
CTCCACAACCTTCTAATTCTC
>21nt_Phas-279_3
CAGACGAACAGAGCAGCTGAG
>21nt_Phas-279_4
CAGCTGCTCTGTTCGTCTGCC
>21nt_Phas-279_5
CAGCAAATTGTCCCATCCGCT
>21nt_Phas-279_6
TGATAGTTTTACGCACATCAC
>21nt_Phas-279_7
AGCTGAGTAAACAAAACATAG
>21nt_Phas-279_8
ATGTTTTGTTTACTCAGCTAG
>21nt_Phas-279_9
TCATTAGGAACAAGCTTTCCT
>21nt_Phas-280_1
AAACTTTGTAACTCAAACTTT
>21nt_Phas-280_2
TCCATTTCAAATCATTTAGGT
>21nt_Phas-280_3
CTTGTATTAAAATTCTGGCAC
>21nt_Phas-280_4
GGGTATTGTATGTGCCATCCT
>21nt_Phas-280_5
GGAAATAGGTCACCGCCGTAA
>21nt_Phas-280_6
ACGGCGGTGACCTATTTCCTA
>21nt_Phas-280_7
GATAGCTATTTCTGTTTGTAC
>21nt_Phas-280_8
TTTAGAACGTATCAGGGAGAT
>21nt_Phas-280_9
TATGAAAGGACTAGAGAAGTC
>21nt_Phas-280_10
CCAGAAAGGTTGTCGTTTGAC
>21nt_Phas-280_11
CAAACGACAACCTTTCTGGGA
>21nt_Phas-280_12
TTTTTTAGACAAAATTTGACT
>21nt_Phas-280_13
ATTTTGAATAAGGCAAATCAG
>21nt_Phas-280_14
TTGTGAAAATATAGAAAGTTT
>21nt_Phas-280_15
TAATTTAGTTTATCATACCAT
>21nt_Phas-280_16
AATTATTGTTTATTTTCATTC
>21nt_Phas-280_17
CCAGTCAAGCTGATCTGAGAA
>21nt_Phas-280_18
CTCAGATCAGCTTGACTGGCT
>21nt_Phas-280_19
CGGACACAGATAGTATTATTG
>21nt_Phas-280_20
ATAATACTATCTGTGTCCGAG
>21nt_Phas-280_21
GGGCAATCGACTCAGCGGGTA
>21nt_Phas-280_22
CCCGCTGAGTCGATTGCCCCA
>21nt_Phas-280_23
CTTGGACCATCGAATGACGAT
>21nt_Phas-280_24
CGTCATTCGATGGTCCAAGTA
>21nt_Phas-280_25
TCATCAAGAACAAAACTTTAT
>21nt_Phas-281_1
AAATGACTTCCGTGAAATCCT
>21nt_Phas-281_2
TAGTTCCTTCCTTAATTTTGG
>21nt_Phas-281_3
TGAAGTTCATCCAAATTATCC
>21nt_Phas-281_4
CAATGGTTATTGTGCGTACTT
>21nt_Phas-281_5
TCACCAACCCAAATTCCAAAA
>21nt_Phas-281_6
TTGGTAGCTCTCCATAGCAGT
>21nt_Phas-281_7
AGAGTACAAGCAGCCTTTAGT
>21nt_Phas-281_8
TAAAGGCTGCTTGTACTCTTG
>21nt_Phas-281_9
TGTTACCATTTGGCCATCTAT
>21nt_Phas-281_10
TTTGTTTTCCTGGATGAAACT
>21nt_Phas-281_11
TTTCATCCAGGAAAACAAAAT
>21nt_Phas-281_12
TTACGGGTGAAACCTATCTTG
>21nt_Phas-281_13
AGGTTATCGTGAACTCATGAG
>21nt_Phas-281_14
CATGAGTTCACGATAACCTCA
>21nt_Phas-281_15
AATTAGAAGGTTGTGGAGGGC
>21nt_Phas-281_16
CCTCCACAACCTTCTAATTCT
>21nt_Phas-281_17
AGACGAACAGAGCAGCTGAGC
>21nt_Phas-281_18
TCAGCTGCTCTGTTCGTCTGC
>21nt_Phas-281_19
GGATGGGACAATTTGCTGGAT
>21nt_Phas-281_20
CCAGCAAATTGTCCCATCCGC
>21nt_Phas-281_21
TGATAGTTTTACGCACATCAT
>21nt_Phas-281_22
AGCTGAGTAAACAAAACATAG
>21nt_Phas-281_23
ATGTTTTGTTTACTCAGCTAG
>21nt_Phas-281_24
TCATTAGGAACAAGCTTTCCT
>21nt_Phas-282_1
CTCCTGCTAGCTAAGATACTT
>21nt_Phas-282_2
AGTTTGTAGATAGGAGTGTGG
>21nt_Phas-282_3
ACACTCCTATCTACAAACTGG
>21nt_Phas-282_4
ATGCATGCACTCATTTGTTCA
>21nt_Phas-282_5
AACAAATGAGTGCATGCATCC
>21nt_Phas-282_6
TTTCTTCTGTGAGTCCACGGT
>21nt_Phas-282_7
CCAGGAGGCTTGAGTCGTCAC
>21nt_Phas-282_8
TGGCTGTAAGCAAGCAATCCC
>21nt_Phas-282_9
TTTCATCATCACCCTATGTTC
>21nt_Phas-282_10
TTGTTCCTGTTGACTCTAATG
>21nt_Phas-282_11
TTAGAGTCAACAGGAACAAAA
>21nt_Phas-282_12
CCCAATTGATTATTCACCCTT
>21nt_Phas-282_13
ATGCAAGTATAACACATCCAA
>21nt_Phas-282_14
CCTCATATTGTGGAACAAGAA
>21nt_Phas-282_15
CTTGTTCCACAATATGAGGAT
>21nt_Phas-282_16
TTGTGTCCAACGTTCTTGGTT
>21nt_Phas-282_17
CCTAAGTGCCTGTTATATGTC
>21nt_Phas-282_18
CATATAACAGGCACTTAGGTC
>21nt_Phas-282_19
ATCTGTCTTTATGTTAGGGTT
>21nt_Phas-282_20
CTTTGTTTGTTTGTTTTGGGA
>21nt_Phas-282_21
CCAAAACAAACAAACAAAGAA
>21nt_Phas-282_22
TACCAAGAGCGCTTTTCTAGG
>21nt_Phas-282_23
TAGAAAAGCGCTCTTGGTATC
>21nt_Phas-282_24
CAAATCATACACATCAATGGA
>21nt_Phas-282_25
CATTGATGTGTATGATTTGAT
>21nt_Phas-282_26
ATTTGTCCCAAAGAATGGCTC
>21nt_Phas-282_27
TCATCAGGACTAAACTCTGAG
>21nt_Phas-283_1
TGATGAGATAGAAAGGATCCA
>21nt_Phas-283_2
TTGAGTTTGGGCTGGGCCATG
>21nt_Phas-283_3
TTATTTTTGGGTAATCTGGAT
>21nt_Phas-283_4
GAACTTGAACTTCACAGAGCT
>21nt_Phas-283_5
TGAGATATATTTTATACCCAG
>21nt_Phas-283_6
AAAAGTACGCACCATAACTGT
>21nt_Phas-283_7
AATTCGTGTTGGTCAGCTACT
>21nt_Phas-283_8
TAGCTGACCAACACGAATTCC
>21nt_Phas-283_9
ATACAGAGCGACGAATGCTTT
>21nt_Phas-283_10
TAGTAATCACTTTGTTGTGAA
>21nt_Phas-283_11
CTTTGTTTCGATATTAGTATC
>21nt_Phas-283_12
TGTATTCTCATAGTTAATTTT
>21nt_Phas-283_13
CAACCTTTCGTTGTGAACATA
>21nt_Phas-283_14
TGTTCACAACGAAAGGTTGCT
>21nt_Phas-283_15
CCATCCACTATGTTTTTCACG
>21nt_Phas-283_16
TGAAAAACATAGTGGATGGTA
>21nt_Phas-283_17
TCCACCCGTAAAGTTTCATCG
>21nt_Phas-283_18
CATTGACCGTTTAAGATCGGT
>21nt_Phas-283_19
ATCTTAGAATATCCATGGTGA
>21nt_Phas-283_20
ACCATGGATATTCTAAGATTT
>21nt_Phas-283_21
TTCATCTGCCCTCATGAGTTC
>21nt_Phas-283_22
GAGAAGCCGAGCGGATGCCAC
>21nt_Phas-283_23
GGCATCCGCTCGGCTTCTCTT
>21nt_Phas-283_24
AATTTGCTAGGTGATGTACAT
>21nt_Phas-283_25
GTACATCACCTAGCAAATTGT
>21nt_Phas-283_26
CCACTTGTTTCCAAGTTCTAT
>21nt_Phas-283_27
TCATTAGGAACAGACTTTTCT
>21nt_Phas-284_1
TCTTTCGATCCATTGGCCTTC
>21nt_Phas-284_2
AACGCTTCCATTTTCTTTGTT
>21nt_Phas-284_3
CAAAGAAAATGGAAGCGTTGT
>21nt_Phas-284_4
TATTTATTCACCCAATGCAAA
>21nt_Phas-284_5
ACACATGTGATCTTTAGTTCT
>21nt_Phas-284_6
AACTAAAGATCACATGTGTAC
>21nt_Phas-284_7
AGCATAGCACATGATTCTCGT
>21nt_Phas-284_8
GAGAATCATGTGCTATGCTAG
>21nt_Phas-284_9
TGTATATCGAGTTTGTCTCCC
>21nt_Phas-284_10
CTTAAAACATTCGCTTAGCAA
>21nt_Phas-284_11
TAGATTGACTCTAATGTGCTT
>21nt_Phas-284_12
TTATGTGTATTGTTGTAGCTT
>21nt_Phas-284_13
GTTGCTGACTTATCCTTATCT
>21nt_Phas-284_14
ATAAGGATAAGTCAGCAACCT
>21nt_Phas-284_15
CCCAGCACCACTAAGATCGTT
>21nt_Phas-284_16
CGATCTTAGTGGTGCTGGGAG
>21nt_Phas-284_17
CAGACATATATGTATCCACTA
>21nt_Phas-284_18
AACAAGGTCTAGGTGTGGCAG
>21nt_Phas-284_19
GCCACACCTAGACCTTGTTTA
>21nt_Phas-284_20
TCTTTGTCACTGTATGGTGCT
>21nt_Phas-284_21
AGTCTTGAAATCGGTTTAAAG
>21nt_Phas-284_22
TTAAACCGATTTCAAGACTGA
>21nt_Phas-284_23
ACGTGAAGAGATAGAATTGGG
>21nt_Phas-284_24
CAATTCTATCTCTTCACGTCT
>21nt_Phas-284_25
TGTTTGTGGCACAACTCTGCC
>21nt_Phas-284_26
CTTTACTATCCTCTACAGTAA
>21nt_Phas-284_27
ACTGTAGAGGATAGTAAAGAA
>21nt_Phas-284_28
AATGCTCTTCTCCTGATACCA
>21nt_Phas-284_29
CAAGGGGTCTTCATGAGCTAC
>21nt_Phas-285_1
AAAATACGTTCTCGACGGGAG
>21nt_Phas-285_2
CCCGTCGAGAACGTATTTTTA
>21nt_Phas-285_3
TGCATCCACGTGTGGTATCCT
>21nt_Phas-285_4
ATTGGATCATTATTGGTCTAG
>21nt_Phas-285_5
CTATGCTCTAAGGCTAAGGTG
>21nt_Phas-285_6
TTGTACGTGGCCTCAGAACAT
>21nt_Phas-285_7
AGCGTTGGCGATGGATCCAAA
>21nt_Phas-285_8
TGGATCCATCGCCAACGCTAT
>21nt_Phas-285_9
CACAAATGTTCTTGTCACCAT
>21nt_Phas-285_10
GGTGACAAGAACATTTGTGTT
>21nt_Phas-285_11
CATGCTTTGTCAATGCAAGAT
>21nt_Phas-285_12
CTATATATATCCATGCCACCA
>21nt_Phas-285_13
TATGATGGCTCTAACTCAGTG
>21nt_Phas-285_14
ACCGATGGGTGTGTAAAAGCA
>21nt_Phas-285_15
CTTTTACACACCCATCGGTGA
>21nt_Phas-285_16
ACTTCCCTGCTAAAGAGTGCA
>21nt_Phas-285_17
CACTCTTTAGCAGGGAAGTTG
>21nt_Phas-285_18
TGATCCACATGAGGCGCAAGA
>21nt_Phas-285_19
TTGCGCCTCATGTGGATCATG
>21nt_Phas-285_20
TACCACCAAATAGCGCTAGAG
>21nt_Phas-285_21
TCTTTTTTTTTTGTTTTTTCT
>21nt_Phas-285_22
ATGAAAAAACCTGCCAACTTG
>21nt_Phas-285_23
AGTTGGCAGGTTTTTTCATTA
>21nt_Phas-285_24
TCCCTCTCAGCTTACTGATAT
>21nt_Phas-285_25
ATCAGTAAGCTGAGAGGGACA
>21nt_Phas-285_26
GTAAACAAAATGAGTAGCTCT
>21nt_Phas-285_27
AGCTACTCATTTTGTTTACAT
>21nt_Phas-285_28
TTATCTTGGAAATATACTGAT
>21nt_Phas-285_29
TAGCGGGAGTATTATTTCTGT
>21nt_Phas-285_30
TAACGAAAAAAAGCTGAGGTG
>21nt_Phas-285_31
TTGTGGTTATTGTCGTACAGT
>21nt_Phas-285_32
TGAGTTTTGTAGTTGTGTTGT
>21nt_Phas-285_33
TGCATAGCTAGGCCATTTGAC
>21nt_Phas-285_34
AGGGTAATCAAAAGGTCATGT
>21nt_Phas-285_35
ACAGTGTAGCATCTCAATGGT
>21nt_Phas-285_36
CATTGAGATGCTACACTGTGT
>21nt_Phas-285_37
ATTTTTCTCGACTTGACACTA
>21nt_Phas-285_38
CTTTTTCAATTATTTTTCTCG
>21nt_Phas-285_39
AATCAATGAACTGGTAGTACA
>21nt_Phas-285_40
TGTCAAGTTGTACTACCAGTT
>21nt_Phas-285_41
AAGGAAAATAATGTCAAGTTG
>21nt_Phas-285_42
TCTTGTTTTCGTGTTGATTAT
>21nt_Phas-285_43
TAATAATCACTCTTGTTTTCG
>21nt_Phas-285_44
GTGACCAATTTATTCACGTGC
>21nt_Phas-285_45
ATCATAGCTTGTGTGAGTGCC
>21nt_Phas-285_46
CACTCACACAAGCTATGATTG
>21nt_Phas-285_47
ATCATCCCTTAGTGACCTGAG
>21nt_Phas-285_48
CAGGTCACTAAGGGATGATGG
>21nt_Phas-285_49
CCATGGAGCTGACTTTCCTGC
>21nt_Phas-285_50
AGGAAAGTCAGCTCCATGGCT
>21nt_Phas-285_51
TTTCACAAGCTAGAGCAGCAT
>21nt_Phas-285_52
TTGACGAGTACTGAGGTACTG
>21nt_Phas-285_53
ATATTGTGTGGATTTCGAGAC
>21nt_Phas-285_54
TGGACTATTGAAACAAATAGA
>21nt_Phas-285_55
TATTTGTTTCAATAGTCCAGT
>21nt_Phas-285_56
AAATTACCAAACAGTCATACC
>21nt_Phas-285_57
TATGACTGTTTGGTAATTTTC
>21nt_Phas-285_58
GAAATCCAGCATCCAAGTGAT
>21nt_Phas-285_59
CACTTGGATGCTGGATTTCGG
>21nt_Phas-285_60
GGAGACTGAGTAAGGCACCAG
>21nt_Phas-285_61
GGTGCCTTACTCAGTCTCCAT
>21nt_Phas-285_62
TGCAGTCCATAATGTTCAACC
>21nt_Phas-285_63
TTGAACATTATGGACTGCACT
>21nt_Phas-285_64
TATTTGTTCGCAATGTCTTGG
>21nt_Phas-285_65
AAGATAGTTTCCTTGATGCCT
>21nt_Phas-286_1
GCACCAGAGAAATATGCGCGA
>21nt_Phas-286_2
CGGATGAAGCTAGGAATGATG
>21nt_Phas-286_3
TCATTCCTAGCTTCATCCGTC
>21nt_Phas-286_4
TTCTATCCTAGTTTCATTAGT
>21nt_Phas-286_5
TAATGAAACTAGGATAGAACA
>21nt_Phas-286_6
TGACCCCTACCTGCAGCGTAC
>21nt_Phas-286_7
CTCATCTTCTCGCCATCGCAA
>21nt_Phas-286_8
TATTACAAGAACAGTCGTCAT
>21nt_Phas-286_9
ACTGTCGACACGTACTAACAT
>21nt_Phas-286_10
TGCACCGTAAACACTCAAGAT
>21nt_Phas-286_11
TGACTTCTGAGCCATCAGAGT
>21nt_Phas-286_12
CCATCAGAGTTCAACCGTGTT
>21nt_Phas-286_13
CACGGTTGAACTCTGATGGCT
>21nt_Phas-286_14
CCTTGGTCCTTGGCCACCCAA
>21nt_Phas-286_15
AGTCACAAGAGACAAACCGAG
>21nt_Phas-286_16
TTGTGACTTCCCTTGGTCCTT
>21nt_Phas-286_17
CGGTTTGTCTCTTGTGACTTC
>21nt_Phas-286_18
CTCCTCCATCTTCTGACACAA
>21nt_Phas-286_19
TGGAGGAGCTCGGTTTGTCTC
>21nt_Phas-286_20
ACATGAATACCTGATTTCCGG
>21nt_Phas-286_21
GGAAATCAGGTATTCATGTTT
>21nt_Phas-286_22
CTGACGATGCTCCAACTGGAG
>21nt_Phas-286_23
CCAGTTGGAGCATCGTCAGCC
>21nt_Phas-286_24
CAGTCTATGCAAGACGGAGAC
>21nt_Phas-286_25
CTCCGTCTTGCATAGACTGCT
>21nt_Phas-286_26
ATAAGAGGTGTACGTGGTCAC
>21nt_Phas-286_27
AAATGGGTTGTTGCTACTAAT
>21nt_Phas-288_1
ATATATTCAGTGTTGGGATAC
>21nt_Phas-288_2
ATCCCAACACTGAATATATTG
>21nt_Phas-288_3
AATCAACCTAAGCTTCAAGTT
>21nt_Phas-288_4
CTTGAAGCTTAGGTTGATTGT
>21nt_Phas-288_5
CTAAGATCTAAACTCTTTCTA
>21nt_Phas-288_6
TGCTGTTTTTTAATCTTTTAT
>21nt_Phas-288_7
GCCTTGTCTTGTTCCGCACAA
>21nt_Phas-288_8
GTGCGGAACAAGACAAGGCTT
>21nt_Phas-288_9
AACCATGGCTCTCCTTTGTGG
>21nt_Phas-288_10
ACAAAGGAGAGCCATGGTTGT
>21nt_Phas-288_11
CTGACGCATTGCCTGACGCAA
>21nt_Phas-288_12
GCGTCAGGCAATGCGTCAGCC
>21nt_Phas-288_13
GAAAGCAGCACGAGCCCATTG
>21nt_Phas-288_14
ATGGGCTCGTGCTGCTTTCTT
>21nt_Phas-288_15
TCCTTCGCAACACTCCATCCA
>21nt_Phas-288_16
GATTACCGGGTCCTGCATGAG
>21nt_Phas-288_17
CATGCAGGACCCGGTAATCCT
>21nt_Phas-288_18
TGATGAGTGAAGATTATAGTA
>21nt_Phas-288_19
CTATAATCTTCACTCATCACT
>21nt_Phas-288_20
GCATCAGGGAAAATCGTACTA
>21nt_Phas-289_1
TTGCATCGGTGGAGAGAAGCT
>21nt_Phas-289_2
AGAACGGATGGAGTATTCGAT
>21nt_Phas-289_3
CGAATACTCCATCCGTTCTAA
>21nt_Phas-289_4
AACAATTTAAACGAGACTGGT
>21nt_Phas-289_5
CAGTCTCGTTTAAATTGTTAA
>21nt_Phas-289_6
CGATAGCGCATCACTCTTTGC
>21nt_Phas-289_7
AAAGAGTGATGCGCTATCGAC
>21nt_Phas-289_8
GTATTTGTGTCTAGGATAGAT
>21nt_Phas-289_9
CTATCCTAGACACAAATACGC
>21nt_Phas-289_10
AGGTTTAACAGAAAGAAGTAC
>21nt_Phas-289_11
ACTTCTTTCTGTTAAACCTAT
>21nt_Phas-289_12
TAGCGTCCATGGCTAGGGGAC
>21nt_Phas-289_13
CCTATATTTTTAGAGACCCGG
>21nt_Phas-289_14
GGGTCTCTAAAAATATAGGGT
>21nt_Phas-289_15
TGCGGCCGCACCCTCCACATC
>21nt_Phas-289_16
CCCCTCAGGTATGACCCTGGC
>21nt_Phas-289_17
CAGGGTCATACCTGAGGGGGA
>21nt_Phas-289_18
CTCTCAGCAAGAAATTCTAAT
>21nt_Phas-289_19
TAGAATTTCTTGCTGAGAGGC
>21nt_Phas-289_20
ACACCTTGAGTCTAAGAACGT
>21nt_Phas-289_21
GTTCTTAGACTCAAGGTGTAT
>21nt_Phas-289_22
CGGCAGGAATACATGTCTTGC
>21nt_Phas-289_23
AAGACATGTATTCCTGCCGAC
>21nt_Phas-289_24
CATAGAACATGAGGTGAGGCT
>21nt_Phas-289_25
CCTCACCTCATGTTCTATGGC
>21nt_Phas-289_26
CTACTTTACCGCTTCCCTCTA
>21nt_Phas-289_27
GAGGGAAGCGGTAAAGTAGAG
>21nt_Phas-289_28
CCGCCTTCTTTGTTTCCATTG
>21nt_Phas-289_29
ATGGAAACAAAGAAGGCGGTA
>21nt_Phas-289_30
GTAGGATGGATGGTTCCGGCG
>21nt_Phas-289_31
CCGGAACCATCCATCCTACCA
>21nt_Phas-289_32
CCTCTAAAGCCTTGGTTACCC
>21nt_Phas-289_33
GTAACCAAGGCTTTAGAGGCG
>21nt_Phas-289_34
CTACATAACTTGCACTAATGT
>21nt_Phas-289_35
ATTAGTGCAAGTTATGTAGGG
>21nt_Phas-289_36
ATGGTGCTCGATCTTCTTTTC
>21nt_Phas-289_37
AAAGAAGATCGAGCACCATAC
>21nt_Phas-289_38
CACACGAATGACTAATTGATA
>21nt_Phas-289_39
TCAATTAGTCATTCGTGTGGA
>21nt_Phas-289_40
GGATAGACGGTCCTGACGCCT
>21nt_Phas-289_41
GCGTCAGGACCGTCTATCCTA
>21nt_Phas-289_42
TAAGGAACCAGGGCTTGAGAG
>21nt_Phas-290_1
TGTGGTCAGTGGTCTAGGTTT
>21nt_Phas-290_2
TAAACAAATAATCGCTCAGAT
>21nt_Phas-290_3
TTCCATCATCAGTAATCGAAA
>21nt_Phas-290_4
TCGATTACTGATGATGGAAAT
>21nt_Phas-290_5
TCCTTCCCGTACAATAATCAT
>21nt_Phas-290_6
TACAATAAGGCACAGTTTGAT
>21nt_Phas-290_7
CTGTTTGTATGAACCAAAGAT
>21nt_Phas-290_8
CTTTGGTTCATACAAACAGAT
>21nt_Phas-290_9
TTGCTCTAGGAAACTTCCTGC
>21nt_Phas-290_10
AGCTGCACTCATCTTGGATAT
>21nt_Phas-290_11
ATCCAAGATGAGTGCAGCTGC
>21nt_Phas-290_12
CTGATATATAGGAGCCAGTAT
>21nt_Phas-290_13
ATTTCTCCTCATCGGTGCTGT
>21nt_Phas-290_14
GTCTAGTTTGCCAACCTTTCC
>21nt_Phas-290_15
AAAGGTTGGCAAACTAGACAC
>21nt_Phas-290_16
CGACCACAGCGGTATCCCCAT
>21nt_Phas-290_17
TGACACACATAACTCGATCCA
>21nt_Phas-290_18
AGCGTTCGTCGGTCTTGCAGA
>21nt_Phas-290_19
TGCAAGACCGACGAACGCTAT
>21nt_Phas-290_20
TTACAGTCCTTCGCGGTTCTG
>21nt_Phas-290_21
GAACCGCGAAGGACTGTAATC
>21nt_Phas-290_22
TTGACGATGCTAGTGGAAACT
>21nt_Phas-290_23
TTTCCACTAGCATCGTCAACA
>21nt_Phas-290_24
CCTGCATGTATTCAGTGACAG
>21nt_Phas-290_25
CAGTGGCACTCCCTGTCCCTG
>21nt_Phas-290_26
GAGGAACGAGAGCTGACGCGT
>21nt_Phas-290_27
GCGTCAGCTCTCGTTCCTCCA
>21nt_Phas-290_28
GGAAATTAACTGAGTATCCGG
>21nt_Phas-290_29
TACCCCCAATTCTCTAAAGTA
>21nt_Phas-290_30
CTTTAGAGAATTGGGGGTACC
>21nt_Phas-290_31
GATCACAGTGCCCACAGTTCT
>21nt_Phas-290_32
AACTGTGGGCACTGTGATCTA
>21nt_Phas-290_33
GCATCAGGATACACGTAGCAG
>21nt_Phas-291_1
ACTGAGACTAAAGGAGGCCTT
>21nt_Phas-291_2
CCTTCGATGCGACTAAAGGGC
>21nt_Phas-291_3
ACAGTAACCTTCGGTCAGGAG
>21nt_Phas-291_4
CCTGACCGAAGGTTACTGTAA
>21nt_Phas-291_5
GTGGACACGATGTGGGATTGC
>21nt_Phas-291_6
AATCCCACATCGTGTCCACCT
>21nt_Phas-291_7
TTAACATGGACTCACTTTGGT
>21nt_Phas-291_8
ATTATTAATTGTTCATTTGAC
>21nt_Phas-291_9
GTAGTGTGTGATAGATGGTTG
>21nt_Phas-291_10
CAATCAAGCACTATAATACAG
>21nt_Phas-291_11
TAATCTCTGAAGCCATAACAT
>21nt_Phas-291_12
TTTATTTTTGTCCTCGACTAT
>21nt_Phas-291_13
AGTCGAGGACAAAAATAAAAT
>21nt_Phas-291_14
TCTTGGTAATAGAATTGTGAT
>21nt_Phas-291_15
CCAATTTATAAACCGGTTGCC
>21nt_Phas-291_16
CAACCGGTTTATAAATTGGAA
>21nt_Phas-291_17
AAGCCAACTTTTTTAGGGACT
>21nt_Phas-291_18
TCCCTAAAAAAGTTGGCTTGG
>21nt_Phas-291_19
TCACTCTTCGCCATGATCAAG
>21nt_Phas-291_20
TCTAGTTTATATGTTATGTTT
>21nt_Phas-291_21
ATGTCTGTCGATTCAACCGAC
>21nt_Phas-291_22
CGGTTGAATCGACAGACATAA
>21nt_Phas-291_23
CACTGCAGTGCGGAAAACTCA
>21nt_Phas-291_24
AGTTTTCCGCACTGCAGTGGT
>21nt_Phas-291_25
AATGAAGACTAATTAAGAGTA
>21nt_Phas-291_26
CTCTTAATTAGTCTTCATTTG
>21nt_Phas-291_27
TGCCCTCCCTCCTTGTGCCTA
>21nt_Phas-291_28
ATTCCACAACGATATGTAGTT
>21nt_Phas-291_29
CTACATATCGTTGTGGAATGG
>21nt_Phas-291_30
TATCATTCGATTCTGCACCAT
>21nt_Phas-291_31
CTCATCATGAAATGGCCTGCA
>21nt_Phas-291_32
CAGGCCATTTCATGATGAGAA
>21nt_Phas-291_33
CTCCACCCTTCCTTGATCCAT
>21nt_Phas-291_34
CCACAAGTGTTCCTGATGCCT
>21nt_Phas-292_1
TTAATCCTTATGGCCGCACAC
>21nt_Phas-292_2
TGTGGCAAGTCATGTAATTTG
>21nt_Phas-292_3
TGGTATTGGTTATTGTGATTC
>21nt_Phas-292_4
TCCTTGGTTAAAAAGTAGAAC
>21nt_Phas-292_5
CACATGCGCAATGTACACCGT
>21nt_Phas-292_6
TGGTAAGACTAGCTAGAGAAC
>21nt_Phas-292_7
TGAAAAAAACCATCATTGTCC
>21nt_Phas-292_8
TAGGATAAGTCATGGTTTTGG
>21nt_Phas-292_9
CTTTGAATAATTTAATGGAGC
>21nt_Phas-292_10
ACGGCACTGACAACTGGCAAG
>21nt_Phas-292_11
TGCCAGTTGTCAGTGCCGTTG
>21nt_Phas-292_12
TTGTCTCTGCTAGCTGAATAC
>21nt_Phas-292_13
TTTAGGGGCACTTCATATGGA
>21nt_Phas-292_14
GTAGATGGCAGCGTATCATAC
>21nt_Phas-292_15
ATGATACGCTGCCATCTACTC
>21nt_Phas-292_16
TGCTGTATATAACAATCATTC
>21nt_Phas-292_17
ATGATTGTTATATACAGCAGT
>21nt_Phas-292_18
AATCCTTAAAAAGCTTTGGAG
>21nt_Phas-292_19
CCAAAGCTTTTTAAGGATTGA
>21nt_Phas-292_20
CGAGTCCCCAATCTCCAACAT
>21nt_Phas-292_21
GTTGGAGATTGGGGACTCGCT
>21nt_Phas-292_22
CATTTGTATCTAGTTAGTGTA
>21nt_Phas-292_23
CACTAACTAGATACAAATGAT
>21nt_Phas-292_24
CCTTTTACACAGATGATAGCC
>21nt_Phas-292_25
CTATCATCTGTGTAAAAGGTA
>21nt_Phas-292_26
ACCAATTGCAACCTACGATGC
>21nt_Phas-292_27
ATCGTAGGTTGCAATTGGTGG
>21nt_Phas-292_28
GCCAGCTTTCTGCACCTGAAC
>21nt_Phas-292_29
TCAGGTGCAGAAAGCTGGCGC
>21nt_Phas-292_30
CCTTGAGTCCAAGAACCAGTG
>21nt_Phas-292_31
CTGGTTCTTGGACTCAAGGGT
>21nt_Phas-292_32
CAGTGAACGGCTTGGTCAAGG
>21nt_Phas-292_33
TTGACCAAGCCGTTCACTGCA
>21nt_Phas-292_34
CAAGGCTAACAGTTGTGTTGA
>21nt_Phas-292_35
AACACAACTGTTAGCCTTGCC
>21nt_Phas-292_36
CGGCGGAAATGCATGTCTTGC
>21nt_Phas-292_37
AAGACATGCATTTCCGCCGTC
>21nt_Phas-292_38
CATAGAACATGAGCTTAGCAT
>21nt_Phas-292_39
GCTAAGCTCATGTTCTATGGC
>21nt_Phas-292_40
CTACATTACTGCTCCCCTCTA
>21nt_Phas-292_41
GAGGGGAGCAGTAATGTAGAT
>21nt_Phas-292_42
CTTTGACTGGCTTAGATTGTA
>21nt_Phas-292_43
CAATCTAAGCCAGTCAAAGTA
>21nt_Phas-292_44
GGATGGATGGTCCTGACGCCT
>21nt_Phas-293_1
TTGATGGCCACGCACAAGAGC
>21nt_Phas-293_2
CCAGTAGTAACCAATTAATAC
>21nt_Phas-293_3
AGAACTGCTTACATCGCACAT
>21nt_Phas-293_4
TCACTAGCTAATGAATCACAT
>21nt_Phas-293_5
CCCAGTGAAAATCCATCATTT
>21nt_Phas-293_6
ATGATGGATTTTCACTGGGTG
>21nt_Phas-293_7
GTCCAAAACCATGACTTGTCC
>21nt_Phas-293_8
ACAAGTCATGGTTTTGGACAA
>21nt_Phas-293_9
AGGACCAGCAATGATATTGAG
>21nt_Phas-293_10
CAATATCATTGCTGGTCCTTT
>21nt_Phas-293_11
CTCAATGGCATTGACAACTGG
>21nt_Phas-293_12
CAAGAAATTCATCAGTGGTAT
>21nt_Phas-293_13
ACCACTGATGAATTTCTTGCC
>21nt_Phas-293_14
TCAGCTAGGAGAGACAATTTC
>21nt_Phas-293_15
TTCATCTGAAGTGCCCCTGGA
>21nt_Phas-293_16
AGATGGTGGCATATCAGACCG
>21nt_Phas-293_17
GTGTATACAACAAGCGATCGA
>21nt_Phas-293_18
GATCGCTTGTTGTATACACCG
>21nt_Phas-293_19
CTAAAAAGCTTTCCAAGGGTC
>21nt_Phas-293_20
CATGCCTTTGTCTTGATGTGC
>21nt_Phas-293_21
TAGAGGCTGGGTCTCTATGTT
>21nt_Phas-293_22
AACGCTAGCTCTTCTCTTTGT
>21nt_Phas-293_23
AAAGAGAAGAGCTAGCGTTAA
>21nt_Phas-293_24
TGAAAGCACTACTAGCGACGA
>21nt_Phas-294_1
TTTGGCCTTTGCTCCATGTCC
>21nt_Phas-294_2
TTGTTGTGTCACAATTGAAGG
>21nt_Phas-294_3
CTTGCGATGGATGGAGGTCTG
>21nt_Phas-294_4
GACCTCCATCCATCGCAAGCT
>21nt_Phas-294_5
GTAGCCCGGTGCGCAGCTTGC
>21nt_Phas-294_6
AAGCTGCGCACCGGGCTACCA
>21nt_Phas-294_7
AGGTGGAGGATGCCAGTACAT
>21nt_Phas-294_8
GTACTGGCATCCTCCACCTGC
>21nt_Phas-294_9
TTGGATTGGAGAGGAAAGGGA
>21nt_Phas-294_10
CCTTTCCTCTCCAATCCAAAT
>21nt_Phas-294_11
GAAGAAAGAAGGATGTAGCAG
>21nt_Phas-294_12
GCTACATCCTTCTTTCTTCTC
>21nt_Phas-294_13
ATTTGGTTTTCTTCACTCCTC
>21nt_Phas-294_14
CTCGCATCTCGGATGGAGACG
>21nt_Phas-294_15
ACATCGCTGGCGACGACGACA
>21nt_Phas-294_16
TCGTCGTCGCCAGCGATGTCG
>21nt_Phas-294_17
GTAGAGACAAGATTGGTCCGT
>21nt_Phas-294_18
GGACCAATCTTGTCTCTACTG
>21nt_Phas-294_19
GAATAAGGAATGGTTTGGCGA
>21nt_Phas-294_20
GCCAAACCATTCCTTATTCAC
>21nt_Phas-294_21
CTGGGACCTTCCTTTCCCCTC
>21nt_Phas-294_22
ATGGAAAAAAAATTGAGCGCG
>21nt_Phas-294_23
CGCTCAATTTTTTTTCCATAT
>21nt_Phas-294_24
TAACGGGGCTAGACGCGCGGG
>21nt_Phas-294_25
CCGAGCGCTCCATTCCATTGA
>21nt_Phas-294_26
AATGGAATGGAGCGCTCGGCC
>21nt_Phas-294_27
GTTCATGCAGGCGTTGGGGTA
>21nt_Phas-294_28
CCCCAACGCCTGCATGAACTC
>21nt_Phas-294_29
ATATGAGAAGTTGCATAGGGA
>21nt_Phas-294_30
CCTATGCAACTTCTCATATTA
>21nt_Phas-294_31
GTACTAGAGAGAACGTGATCT
>21nt_Phas-294_32
ATCACGTTCTCTCTAGTACTC
>21nt_Phas-294_33
AACCCATCAAAATTCATTCAG
>21nt_Phas-294_34
GAATGAATTTTGATGGGTTAG
>21nt_Phas-294_35
CATCCCCAATTGTCCAAAATG
>21nt_Phas-294_36
TTTTGGACAATTGGGGATGCT
>21nt_Phas-294_37
GACCATAGTAGTCACCATTCT
>21nt_Phas-294_38
AATGGTGACTACTATGGTCCA
>21nt_Phas-294_39
CCTACATGTATCCTGATGCCT
>21nt_Phas-294_40
GCATCAGGATACATGTAGGAG
>21nt_Phas-295_1
CGACAATGCGATTTCATTTCG
>21nt_Phas-295_2
CATGAGGACCCACCTTTGCTT
>21nt_Phas-295_3
CACTGCAAATGCCACCACCGA
>21nt_Phas-295_4
GAGCGATGGAGATCACCATGA
>21nt_Phas-295_5
TCCTTGCCGATGAAGTTACTG
>21nt_Phas-295_6
GCACCCTTAGTTATCTTGGAC
>21nt_Phas-295_7
CCAAGATAACTAAGGGTGCCT
>21nt_Phas-295_8
ACGAGGATGAAAAAGATGCTC
>21nt_Phas-295_9
TGATATATAGCATTGTGATTG
>21nt_Phas-295_10
ATTTATAAATTGGGATCTTGT
>21nt_Phas-295_11
TCCAACAAAAGATAGTAACCG
>21nt_Phas-295_12
CTTGATCATGATGAAGAGTGA
>21nt_Phas-295_13
CTTACTAACAATACTTTATGC
>21nt_Phas-295_14
ATAAAGTATTGTTAGTAAGTC
>21nt_Phas-295_15
ATTGTGTGTTATGTGTGTCAG
>21nt_Phas-295_16
TTCAACCAATAAATGCAATGT
>21nt_Phas-295_17
CGAGACATGAAATGGAGCCTA
>21nt_Phas-295_18
ATTAACAGTAGGCACAAGGAA
>21nt_Phas-295_19
TCTTCCACTGGTGCTCTTTTT
>21nt_Phas-295_20
ATTCCACTAGCCTATGTTGTT
>21nt_Phas-295_21
CAACATAGGCTAGTGGAATGT
>21nt_Phas-295_22
TGCGTGTGGACAATACGACAT
>21nt_Phas-295_23
TATTATTCAATTAGGCATCAT
>21nt_Phas-295_24
CTCGGTCAGCTATTGGTTCAT
>21nt_Phas-296_1
ATTAGATTAGAGGTACAAGTG
>21nt_Phas-296_2
GGTTTTAGGATAAGTGGATGT
>21nt_Phas-296_3
AAATGACACTCCTCATCTCCT
>21nt_Phas-296_4
TAGTAACTATTTTTTAGGACA
>21nt_Phas-296_5
TCCTAAAAAATAGTTACTATA
>21nt_Phas-296_6
GTAATTGTTGAAGTACATTTG
>21nt_Phas-296_7
CTGTATTTTCTGCATTGACAT
>21nt_Phas-296_8
GCCAGTTTGGACCTCTAAGTT
>21nt_Phas-296_9
CTTAGAGGTCCAAACTGGCAA
>21nt_Phas-296_10
TCGAGTTCGAACCTCTAAGTT
>21nt_Phas-296_11
CTTAGAGGTTCGAACTCGAAA
>21nt_Phas-296_12
CCGACAAGTCGACATTTGGCT
>21nt_Phas-296_13
CCAAATGTCGACTTGTCGGAA
>21nt_Phas-296_14
CCTATAGTCCTGCCTACCACC
>21nt_Phas-296_15
TGGTAGGCAGGACTATAGGAG
>21nt_Phas-296_16
CAACCATGTTTTTGCACATTA
>21nt_Phas-296_17
ATGTGCAAAAACATGGTTGGG
>21nt_Phas-296_18
GTTAATCAGCACACGATGGTT
>21nt_Phas-296_19
CCATCGTGTGCTGATTAACTA
>21nt_Phas-296_20
GCATGTGTGATCCCGATGCCT
>21nt_Phas-296_21
GCATCGGGATCACACATGCAA
>21nt_Phas-297_1
TAACTCTTCAAGACCTACAAC
>21nt_Phas-297_2
TATCAAAAATATGGTCAACAC
>21nt_Phas-297_3
TTTAGTCAAGCTAAACAGGTT
>21nt_Phas-297_4
TAGTTTTAGGATAAGTGGATG
>21nt_Phas-297_5
TATAATTATTTTGGGATGGGA
>21nt_Phas-297_6
AATGGCACTCCTCGTTTCCTC
>21nt_Phas-297_7
ATTGCATTGGCCCATAACTTA
>21nt_Phas-297_8
AGTTATGGGCCAATGCAATAA
>21nt_Phas-297_9
TAGTAACTATTTTTTAGGACA
>21nt_Phas-297_10
TCCTAAAAAATAGTTACTATA
>21nt_Phas-297_11
AATGTACTTCAACAATTACAA
>21nt_Phas-297_12
GTAATTGTTGAAGTACATTTG
>21nt_Phas-297_13
CTGTATTTTCTACATTGACTT
>21nt_Phas-297_14
GCCAGTTTGGACCTCTAAGTT
>21nt_Phas-297_15
CTTAGAGGTCCAAACTGGCAA
>21nt_Phas-297_16
CCGAGTTCGGACCTCTAAGTT
>21nt_Phas-297_17
CTTAGAGGTCCGAACTCGGAA
>21nt_Phas-297_18
CCGACAAGTCGACATTTGGCT
>21nt_Phas-297_19
CCAAATGTCGACTTGTCGGAA
>21nt_Phas-297_20
CCTATAGTCCTGCCTACCACC
>21nt_Phas-297_21
TGGTAGGCAGGACTATAGGAG
>21nt_Phas-297_22
CTACCATGTTTTTGCACATTA
>21nt_Phas-297_23
ATGTGCAAAAACATGGTAGGG
>21nt_Phas-297_24
GTTAATCAGCACACGATGGTT
>21nt_Phas-297_25
CCATCGTGTGCTGATTAACTA
>21nt_Phas-297_26
GCATGTGTGATCCCGATGCCT
>21nt_Phas-297_27
GCATCGGGATCACACATGCAA
>21nt_Phas-298_1
CATGCTCAAACGCTCTTCCGG
>21nt_Phas-298_2
CTCACAACATCGTTGGATCCA
>21nt_Phas-298_3
TTTCAGTCCTGAGTTGGCTAC
>21nt_Phas-298_4
AGCCAACTCAGGACTGAAATG
>21nt_Phas-298_5
ACTGGTCCGAGACCTGGACAT
>21nt_Phas-298_6
GTCCAGGTCTCGGACCAGTGT
>21nt_Phas-298_7
TTGTGTTCGGGTCAGGCACAT
>21nt_Phas-298_8
TGCTAAGATAGCCTAATGTTC
>21nt_Phas-298_9
TTATCTATTTTCATATCTATA
>21nt_Phas-298_10
TTTAAATTTCACTCTGCGAAT
>21nt_Phas-298_11
TCGCAGAGTGAAATTTAAATA
>21nt_Phas-298_12
CTACATTGTAGACTGCACTAT
>21nt_Phas-298_13
CAATGAAAAACAGTGTTTTTG
>21nt_Phas-298_14
AGTAAACTTTAGATTGACGGC
>21nt_Phas-298_15
CGTCAATCTAAAGTTTACTCA
>21nt_Phas-298_16
TGCAGACAGAGTTTAAATATG
>21nt_Phas-298_17
TATTTAAACTCTGTCTGCAGC
>21nt_Phas-298_18
TCGTTGCACGGGCTAAATTCG
>21nt_Phas-298_19
AATTTAGCCCGTGCAACGACA
>21nt_Phas-298_20
TTAGCTATGCATTACCTATCG
>21nt_Phas-298_21
TCGGTAGGTAATGCATGGGCA
>21nt_Phas-298_22
AACCAGCTGCATCGGAGTTGT
>21nt_Phas-298_23
AACTCCGATGCAGCTGGTTTG
>21nt_Phas-298_24
TAACACTGCTCTGTGCAACAC
>21nt_Phas-298_25
TCTCCTATCGAGTTTTGAGGT
>21nt_Phas-298_26
CTTTCCTTTTAGAGTTTAGGG
>21nt_Phas-298_27
CTAAACTCTAAAAGGAAAGGA
>21nt_Phas-298_28
TTTATGGTGTTCCTGATGCCT
>21nt_Phas-298_29
GCATCAGGAACACCATAAACC
>21nt_Phas-299_1
CACGATCTCGAACGAAATTTC
>21nt_Phas-299_2
ATTATGACAAGCCAAGAGCCC
>21nt_Phas-299_3
CGAGTACTAAAGAGAAACCTT
>21nt_Phas-299_4
TTATTACCGGTGCATGCCAAT
>21nt_Phas-299_5
TTTAGTACCGGTTCTTATAAT
>21nt_Phas-299_6
TATAAGAACCGGTACTAAAAC
>21nt_Phas-299_7
CAACCAGTAGCGATAGCACTT
>21nt_Phas-299_8
TGTCTAGTAGAGGGCATCCAA
>21nt_Phas-299_9
TTTTTCTAAGAATCGGCCGAG
>21nt_Phas-299_10
ATAACATGCAATAAAATTGGT
>21nt_Phas-299_11
CACCACATCGTTGGATCTCGA
>21nt_Phas-299_12
CCGTGACGAGGAAGATGTGCT
>21nt_Phas-299_13
CACATCTTCCTCGTCACGGAA
>21nt_Phas-299_14
CGTTCATTTGCATAGTACTTA
>21nt_Phas-299_15
TCATATGCAAATAACTCTTGT
>21nt_Phas-299_16
GATACACATCAGCTAGCTCCT
>21nt_Phas-299_17
GAGCTAGCTGATGTGTATCGT
>21nt_Phas-299_18
CCATGCACCTTTGTACACCGT
>21nt_Phas-299_19
GCATCAAATGTGTGGCGGTAG
>21nt_Phas-299_20
ACCGCCACACATTTGATGCTG
>21nt_Phas-299_21
CAACACACAAGGTCTAAACAG
>21nt_Phas-299_22
GTTTAGACCTTGTGTGTTGCT
>21nt_Phas-299_23
CTATGTCGGTAATTGGTTCAT
>21nt_Phas-299_24
CCGCAAGTATTGCTGATGCCT
>21nt_Phas-299_25
GCATCAGCAATACTTGCGGAT
>21nt_Phas-300_1
GAGACATATAATATCTATTGT
>21nt_Phas-300_2
TATGGATGGAAGATGAATTAA
>21nt_Phas-300_3
GAATTACATCTCTTTTGCGTC
>21nt_Phas-300_4
CGCAAAAGAGATGTAATTCAC
>21nt_Phas-300_5
CCTTTTGCATGAATGGAACCA
>21nt_Phas-300_6
CTAAAATAGGTATTGGATCTG
>21nt_Phas-300_7
ATCCAAACACAGTGAATTGCA
>21nt_Phas-300_8
CAATTCACTGTGTTTGGATGC
>21nt_Phas-300_9
TCTGTCGGATCTGCTTTACGT
>21nt_Phas-300_10
GTAAAGCAGATCCGACAGATG
>21nt_Phas-300_11
CTCGTGCAACCAACCAATCGC
>21nt_Phas-300_12
GATTGGTTGGTTGCACGAGAC
>21nt_Phas-300_13
GCCCTTAGTTGCCCAGTCTTC
>21nt_Phas-300_14
AGACTGGGCAACTAAGGGCGC
>21nt_Phas-300_15
TCCGGTGGCGAGGAGAACCGA
>21nt_Phas-300_16
TTGTTTTTCTCTCAACCACTT
>21nt_Phas-300_17
CACTATCAGGCAGATGAACAT
>21nt_Phas-300_18
ATAATGCAGTGGTGGGAAGCA
>21nt_Phas-300_19
CTTCCCACCACTGCATTATAT
>21nt_Phas-300_20
ATGCATTGCTAATTTGCTCTG
>21nt_Phas-300_21
AGACAACCAGCAGCCGAGTTG
>21nt_Phas-300_22
ACTCGGCTGCTGGTTGTCTAT
>21nt_Phas-300_23
CATGTACTCATCAATTAACCT
>21nt_Phas-300_24
GTTAATTGATGAGTACATGCA
>21nt_Phas-300_25
ATAACAGGTCATTTATACTAA
>21nt_Phas-300_26
AGTATAAATGACCTGTTATAG
>21nt_Phas-300_27
CGTGAGAGAACTCTGTCACAA
>21nt_Phas-300_28
AGCTGAGGTTGAGCTGAGGCT
>21nt_Phas-300_29
CCTCAGCTCAACCTCAGCTTT
>21nt_Phas-300_30
GCTTATTACCGTTTGCTTTTC
>21nt_Phas-300_31
AAAGCAAACGGTAATAAGCAG
>21nt_Phas-300_32
CATGCTATCAGATTTCTCGAG
>21nt_Phas-300_33
CGAGAAATCTGATAGCATGGA
>21nt_Phas-300_34
AAGGCGTTATTTTTCATGCTA
>21nt_Phas-300_35
GTCACTATTACCCATTTGCCA
>21nt_Phas-300_36
GCAAATGGGTAATAGTGACTA
>21nt_Phas-300_37
GCATGTGCGATCCTGATGCCT
>21nt_Phas-300_38
GCATCAGGATCGCACATGCTG
>21nt_Phas-301_1
TAGGATTAGGAAGCATCGGGA
>21nt_Phas-301_2
GCATCGGGAGAAATATCGCTG
>21nt_Phas-301_3
GCGATATTTCTCCCGATGCTT
>21nt_Phas-301_4
CTTCTGCATATAGTTTATAGC
>21nt_Phas-301_5
ATAGTTTATAGCGGCAGGGTG
>21nt_Phas-301_6
TATAAACTATATGCAGAAGCA
>21nt_Phas-301_7
GCTGACTTCATCTGCTGATGT
>21nt_Phas-301_8
TGAAGTCAGCCACCCTGCCGC
>21nt_Phas-301_9
TGCTGATGTGGTTCAATCTTC
>21nt_Phas-301_10
ATCAGCAGATGAAGTCAGCCA
>21nt_Phas-301_11
AGATTGAACCACATCAGCAGA
>21nt_Phas-301_12
ATAAAGAGAAGATTGAACCAC
>21nt_Phas-301_13
TGTTACTTAGCAGGTCGTAAA
>21nt_Phas-301_14
GCAGGTCGTAAACATTTTGGC
>21nt_Phas-301_15
TACGACCTGCTAAGTAACAAT
>21nt_Phas-301_16
CATTTTGGCACCATGTCGTTA
>21nt_Phas-301_17
CAAAATGTTTACGACCTGCTA
>21nt_Phas-301_18
ACCATGTCGTTATGCTGGACA
>21nt_Phas-301_19
TGCTGGACACGAAAAGACTGG
>21nt_Phas-301_20
TCCAGCATAACGACATGGTGC
>21nt_Phas-301_21
CGAAAAGACTGGGTCGAATAA
>21nt_Phas-301_22
AGTCTTTTCGTGTCCAGCATA
>21nt_Phas-301_23
GTCGAATAATGTACCTTCCGG
>21nt_Phas-301_24
ATTCGACCCAGTCTTTTCGTG
>21nt_Phas-301_25
TGTACCTTCCGGATTTCATGG
>21nt_Phas-301_26
GGAAGGTACATTATTCGACCC
>21nt_Phas-301_27
ATTTCATGGAGAAATACGTGC
>21nt_Phas-301_28
ATGAAATCCGGAAGGTACATT
>21nt_Phas-301_29
AGGAATAGCCGTTAAATTCTT
>21nt_Phas-301_30
TATTCCTGCACGTATTTCTCC
>21nt_Phas-301_31
CGTTAAATTCTTGAAAAGCAC
>21nt_Phas-301_32
GAATTTAACGGCTATTCCTGC
>21nt_Phas-301_33
GCTTTTCAAGAATTTAACGGC
>21nt_Phas-301_34
CTGGACAAACTTTTAAATTCT
>21nt_Phas-301_35
TGTCCAGAAAATGAGAAGGGT
>21nt_Phas-301_36
AATTTAAAAGTTTGTCCAGAA
>21nt_Phas-301_37
TTAAAAGAGCGAAAGGACGTT
>21nt_Phas-301_38
CGAAAGGACGTTTGAGACTCA
>21nt_Phas-301_39
CGTCCTTTCGCTCTTTTAAAG
>21nt_Phas-301_40
TGAGACTCAGTTTTTCACTTC
>21nt_Phas-301_41
AGTCTCAAACGTCCTTTCGCT
>21nt_Phas-301_42
TGTAAGTCTTGGACAAACTAC
>21nt_Phas-301_43
AGTTTGTCCAAGACTTACAGA
>21nt_Phas-301_44
ATGTACTGTGTTGCGTTCGTA
>21nt_Phas-301_45
CGAACGCAACACAGTACATGT
>21nt_Phas-301_46
TTGGTGCTACGAACGCAACAC
>21nt_Phas-301_47
CGCTGCAATTATTTGGTGCTA
>21nt_Phas-301_48
AATTATTACGGATACAACTCT
>21nt_Phas-301_49
AACACCATGGCAAAACTCCTA
>21nt_Phas-301_50
AAAATTGTTCTGATAGCAGCT
>21nt_Phas-301_51
ATTGCAATACGATCTACCTGT
>21nt_Phas-302_1
CAAATGTGGCAGTATTGTCCT
>21nt_Phas-302_2
CATGTATACATGGAAAGGAGT
>21nt_Phas-302_3
TCCTTTCCATGTATACATGAG
>21nt_Phas-302_4
CTTGTCGGTGCTGATTGCTAC
>21nt_Phas-302_5
AGCTAAGGCCTTGTTCGGTTA
>21nt_Phas-302_6
ACCGAACAAGGCCTTAGCTAG
>21nt_Phas-302_7
ATCTCACCATGAGATTGGGTA
>21nt_Phas-302_8
AATCCATCAACTAATTCATGT
>21nt_Phas-302_9
ATGAATTAGTTGATGGATTTA
>21nt_Phas-302_10
GTCTTTCAAAACTAGTTATTC
>21nt_Phas-302_11
ATAACTAGTTTTGAAAGACAC
>21nt_Phas-302_12
TTCTTTAAACTATGTAAGACA
>21nt_Phas-303_1
CCAATGTAGTAGTGTCGTCGT
>21nt_Phas-303_2
TACTTTCCACGTATACATGAC
>21nt_Phas-303_3
TCGCAAATACTGCAAGACTAT
>21nt_Phas-303_4
ACACATGCTAGGATGTAATGT
>21nt_Phas-303_5
ATTACATCCTAGCATGTGTGC
>21nt_Phas-303_6
CTTAAATCTCATAGAAATCAC
>21nt_Phas-303_7
CATATATTTTTCCTGCACTGA
>21nt_Phas-303_8
ACACAAGTTGTGGTACATGGA
>21nt_Phas-303_9
CACCTCAAAGATGTCAAGGTT
>21nt_Phas-303_10
TGATGGACTTAATCACTACCT
>21nt_Phas-303_11
CTCTTTGAACTAATTAACCCC
>21nt_Phas-303_12
CGATTGATTGAATTCATTTGG
>21nt_Phas-303_13
CCAATGGATACAATGAAGCTA
>21nt_Phas-303_14
TTTGTATCAGTTTTAAATGGC
>21nt_Phas-303_15
CAGCATGTAGTTGTATGGTGC
>21nt_Phas-304_1
TTTTATTGGGAAAAAGAAAGC
>21nt_Phas-304_2
CAATCCGAGGATACCATAGAC
>21nt_Phas-304_3
CTATGGTATCCTCGGATTGAA
>21nt_Phas-304_4
TAAGAAGACCTATGGCCTCTA
>21nt_Phas-304_5
CTGTATGTGTGTGAGTGTGGT
>21nt_Phas-304_6
AAGACCAGTCAAACCTAGCTA
>21nt_Phas-304_7
AGTTTTGCTATGTTGGTGGTC
>21nt_Phas-304_8
GGTCCCGGCTAAGACTCTCCG
>21nt_Phas-304_9
ACCGAAGACCAGACCAAAGAC
>21nt_Phas-304_10
CTTTGGTCTGGTCTTCGGTGG
>21nt_Phas-304_11
TTTCACCACAGAGAGTCGATC
>21nt_Phas-304_12
ATTTTCCATCAATCAGTGCCT
>21nt_Phas-304_13
GCACTGATTGATGGAAAATGA
>21nt_Phas-304_14
CCATCAAAACCACAGACTCGC
>21nt_Phas-304_15
TTTGGATCATATGAGCAAGGC
>21nt_Phas-304_16
TCTTACCATAGAGATGCGCTT
>21nt_Phas-304_17
TATTACTGTTATTTAGCGGGC
>21nt_Phas-304_18
CTATATGCAACAGAACGACAA
>21nt_Phas-304_19
ATATCGGCATGTTCCCTCTTT
>21nt_Phas-304_20
TCTATGTGGATTCCGGAAGGT
>21nt_Phas-304_21
AATTCTTAGAAAGCACCCTAG
>21nt_Phas-304_22
TTTTCTCGAGAAACCGTTAAA
>21nt_Phas-305_1
ACATGAGGAATGTAACGTTTG
>21nt_Phas-305_2
CAGCCTGTCGGCAAGAACTAG
>21nt_Phas-305_3
AGTTCTTGCCGACAGGCTGCA
>21nt_Phas-305_4
TTGTGCCTATTCACATAAGGA
>21nt_Phas-305_5
TACGAACGACGTATAAAATTT
>21nt_Phas-305_6
ATTTTATACGTCGTTCGTATC
>21nt_Phas-305_7
ATGGATGAGAGGGATTCACTG
>21nt_Phas-305_8
GTGAATCCCTCTCATCCATAA
>21nt_Phas-305_9
CTCAAAGCATCAGATTTTGCT
>21nt_Phas-305_10
CAAAATCTGATGCTTTGAGCA
>21nt_Phas-305_11
CATTACCACGTTACGGAATAG
>21nt_Phas-305_12
CTCTCAATGGACCCAATTGTC
>21nt_Phas-305_13
CAATTGGGTCCATTGAGAGTT
>21nt_Phas-305_14
CAGGAAATGGACTTGGCAGTC
>21nt_Phas-305_15
CTGCCAAGTCCATTTCCTGGA
>21nt_Phas-305_16
AAGAGAAAATTCCATTTAGAT
>21nt_Phas-305_17
CTAAATGGAATTTTCTCTTGA
>21nt_Phas-305_18
AAGGAAAAACAGAGCTCGGTG
>21nt_Phas-305_19
CCGAGCTCTGTTTTTCCTTAT
>21nt_Phas-305_20
TTTATTGCAGATTGCGGGTTG
>21nt_Phas-305_21
CATGGTTATGATGTGAATCCA
>21nt_Phas-305_22
TTATGTCATATGGGATAATAA
>21nt_Phas-305_23
TGCGAAATCAAAACCAGGGTG
>21nt_Phas-305_24
ATAATTCTAGATCAATCACCA
>21nt_Phas-305_25
ATAAGGGCTAGCATATATCCA
>21nt_Phas-305_26
GATATATGCTAGCCCTTATTG
>21nt_Phas-305_27
CAGTCAACACACAACCTTGAA
>21nt_Phas-305_28
CAAGGTTGTGTGTTGACTGTG
>21nt_Phas-305_29
CGATGAAGATATGATAGTTTT
>21nt_Phas-305_30
AGACTATCACCTTGTAATGTC
>21nt_Phas-305_31
CATTACAAGGTGATAGTCTAT
>21nt_Phas-305_32
AAAATTCATATATGCTGGAGA
>21nt_Phas-305_33
TACTAATTGGATCAAAGAGCA
>21nt_Phas-305_34
GTAACTAGAAACGACTTGCTT
>21nt_Phas-305_35
GCAAGTCGTTTCTAGTTACAG
>21nt_Phas-305_36
CTGGCAACCCGAACCTTGTCC
>21nt_Phas-305_37
ACAAGGTTCGGGTTGCCAGAG
>21nt_Phas-305_38
ACAAACAATATATTAAAGGCT
>21nt_Phas-305_39
TATCGACCTGTAGCACAACCT
>21nt_Phas-306_1
TTTCTCATCATGGCTATTCTG
>21nt_Phas-306_2
TTGGGGTAAATATGAGCGATT
>21nt_Phas-306_3
CATGTCTGAGCTATTAATGGC
>21nt_Phas-306_4
CATTAATAGCTCAGACATGTG
>21nt_Phas-306_5
ATGAAGGTGGCAATTGATAGC
>21nt_Phas-306_6
CATATCAGTGAGGATTTTGCA
>21nt_Phas-306_7
CAAAATCCTCACTGATATGTC
>21nt_Phas-306_8
TTGTCAAAGGCCGAGCGAGTG
>21nt_Phas-306_9
TGATTTCAAGATCAGCATGCT
>21nt_Phas-306_10
ACCATATTTACCCCTTAGCAG
>21nt_Phas-306_11
TTGTAGAACTGGGCGTAATTA
>21nt_Phas-306_12
AGAAGCATAGGGAACTCGTGG
>21nt_Phas-306_13
TGACATGGCTGTATTTCTGCC
>21nt_Phas-306_14
TATATAAGAGACTGAAATGAT
>21nt_Phas-306_15
CTAGCTAGAGGTGCAAGGTAG
>21nt_Phas-306_16
GCAGCTCGTTCCACAGGTGAC
>21nt_Phas-306_17
CACCTGTGGAACGAGCTGCTT
>21nt_Phas-306_18
CACACAAATGTTCTGCATCCC
>21nt_Phas-306_19
GATGCAGAACATTTGTGTGGT
>21nt_Phas-306_20
TGTAGTTTGATAAGGTTGAAA
>21nt_Phas-306_21
TTCAGCTGCATGAAACAAAGG
>21nt_Phas-306_22
TTCTCCAAAGGTCTACACCAT
>21nt_Phas-306_23
CAAGTTCAGCTTGACCGTTGC
>21nt_Phas-306_24
AACGGTCAAGCTGAACTTGTT
>21nt_Phas-306_25
TTTTTCTCCCTCGTTTTAACA
>21nt_Phas-306_26
AATGACAAGCCTACAGGCTGT
>21nt_Phas-306_27
AGCCTGTAGGCTTGTCATTGG
>21nt_Phas-306_28
GTATAGGGAATTCAGTTTGTG
>21nt_Phas-306_29
CAACTGGGAGAGGTTGTGCAT
>21nt_Phas-306_30
CTCCCTGGTGCCCTTTGTCAT
>21nt_Phas-306_31
TAGGGAACTCTCCGGCCATAT
>21nt_Phas-306_32
CATTGTATGGCTCTACGACTA
>21nt_Phas-306_33
GTCGTAGAGCCATACAATGAG
>21nt_Phas-306_34
TAAATATACTTGTAAATCTTA
>21nt_Phas-306_35
CTTAGAGATGATTATCTACTA
>21nt_Phas-306_36
ACCCAAAAATAGTGAGATTGT
>21nt_Phas-306_37
TTGCTGGCCAAAGCCCATGGT
>21nt_Phas-306_38
TTTTTCCCTTTTGTGTTGGAG
>21nt_Phas-306_39
TGTTTTCCACGTTAAATCTGT
>21nt_Phas-306_40
GATCAAACACAGTGAAGACAC
>21nt_Phas-306_41
CTTTGTGTCGTACTGATTCAT
>21nt_Phas-306_42
TGCTTCGGTACCACTTGTTAT
>21nt_Phas-306_43
TTCTTGTGATCTGTGTGCTAA
>21nt_Phas-306_44
TGTGTCGACGATAATGAAGTA
>21nt_Phas-306_45
ATCCAGTAGCGGAAGATCGTA
>21nt_Phas-306_46
CAGTGAGAAACGAGTGTCGAG
>21nt_Phas-306_47
TCAAGTGAAGATGCAGACGAT
>21nt_Phas-306_48
TCTCTTGAAGTCTGATCGCGA
>21nt_Phas-306_49
CCTAGATGATGCCCTAGACGG
>21nt_Phas-306_50
GATGTTTTTCTTGCCAAACCC
>21nt_Phas-306_51
CTTCTCATCAGTCCATGTCCT
>21nt_Phas-306_52
CGCCTTACGATCCTTGCACCT
>21nt_Phas-306_53
GTTTTGACAGAGAACCACCGA
>21nt_Phas-306_54
TGCGTTGTGGTTGAAGCTGTT
>21nt_Phas-306_55
TTTGTAAGATCGCCGATAGGT
>21nt_Phas-306_56
AGTGATGACAGCGAGAGCGAG
>21nt_Phas-307_1
CAGACAAATTTCCTGATACCT
>21nt_Phas-307_2
AAGTATTATACATGTCCTCTC
>21nt_Phas-307_3
GAGGACATGTATAATACTTAC
>21nt_Phas-307_4
TAAACTTCCGTCATCAAATGG
>21nt_Phas-307_5
TCAATGAACTTGCCAACAATT
>21nt_Phas-307_6
TTGTTGGCAAGTTCATTGAGA
>21nt_Phas-307_7
TTAGCTGCAGAAGGTTCTGTC
>21nt_Phas-307_8
GCAGAAGGTTCTGTCCGAGGA
>21nt_Phas-307_9
CTCGGACAGAACCTTCTGCAG
>21nt_Phas-307_10
GTGCCTACTCCAGTGCATTCC
>21nt_Phas-307_11
CTGGAGTAGGCACTCCTCGGA
>21nt_Phas-307_12
CATTCCACACGCCGAAGTTCC
>21nt_Phas-307_13
AATGCACTGGAGTAGGCACTC
>21nt_Phas-307_14
ACACGCCGAAGTTCCACACTT
>21nt_Phas-307_15
AACTTCGGCGTGTGGAATGCA
>21nt_Phas-307_16
ACACTTGTGTAGCAGGCTGCC
>21nt_Phas-307_17
GTGTGGAACTTCGGCGTGTGG
>21nt_Phas-307_18
CAGCCTGCTACACAAGTGTGG
>21nt_Phas-307_19
TCGGGGCAGCCTGCTACACAA
>21nt_Phas-307_20
ACTGATCCCCAAACCTAGAGA
>21nt_Phas-307_21
TTTGGGGATCAGTCTTCGGGG
>21nt_Phas-307_22
TCTAGGTTTGGGGATCAGTCT
>21nt_Phas-307_23
CACAAATCAGTCTTGAAGCCT
>21nt_Phas-307_24
GCTTCAAGACTGATTTGTGTC
>21nt_Phas-307_25
CGGGCATGTTGGCACCGGCTG
>21nt_Phas-307_26
GCCGGTGCCAACATGCCCGAG
>21nt_Phas-307_27
CATGAATTCACAACTCAAGTC
>21nt_Phas-307_28
CTTGAGTTGTGAATTCATGCA
>21nt_Phas-307_29
AATCGGAAAAACACTCGGAAC
>21nt_Phas-307_30
TCCGAGTGTTTTTCCGATTGA
>21nt_Phas-307_31
ACGGATTCACGACGCCGCTCG
>21nt_Phas-307_32
AGCGGCGTCGTGAATCCGTGT
>21nt_Phas-307_33
CCACGAACGGAATACTTGCGA
>21nt_Phas-307_34
GCAAGTATTCCGTTCGTGGCG
>21nt_Phas-307_35
GCTCACGAGCGCTAACCTGTA
>21nt_Phas-307_36
CAGGTTAGCGCTCGTGAGCTC
>21nt_Phas-307_37
GCTTTTCTGTTGTGACAGGTT
>21nt_Phas-307_38
CCTGTCACAACAGAAAAGCTA
>21nt_Phas-307_39
TGATTATTTCGATGTTGCACA
>21nt_Phas-307_40
TGCAACATCGAAATAATCAAA
>21nt_Phas-307_41
TTGTGTAAGACCCCACGATCC
>21nt_Phas-307_42
CCACTATTTCTCTTCAAGATG
>21nt_Phas-307_43
TCTTGAAGAGAAATAGTGGGG
>21nt_Phas-307_44
CATCGTGCTCGCCTAAAGCGC
>21nt_Phas-307_45
GCTTTAGGCGAGCACGATGCA
>21nt_Phas-307_46
GAGAACAGTTTTGTGCACGAC
>21nt_Phas-307_47
CGTGCACAAAACTGTTCTCGC
>21nt_Phas-307_48
TCGTGCACAAAACTGTTCTCG
>21nt_Phas-307_49
ATGGCGGTGACTACACACACC
>21nt_Phas-307_50
TGGCGGTGACTACACACACCT
>21nt_Phas-307_51
TGTGTGTAGTCACCGCCATGT
>21nt_Phas-307_52
TGGCGCAACGACTTGTTTGCT
>21nt_Phas-307_53
GGCGCAACGACTTGTTTGCTG
>21nt_Phas-307_54
CAAACAAGTCGTTGCGCCAGG
>21nt_Phas-307_55
GCAAACAAGTCGTTGCGCCAG
>21nt_Phas-307_56
CCTATCCCACGTAGCTTTTAT
>21nt_Phas-307_57
AAAAGCTACGTGGGATAGGTG
>21nt_Phas-307_58
TAAAAGCTACGTGGGATAGGT
>21nt_Phas-307_59
TTTAAGTTTTGATCCGATGAT
>21nt_Phas-307_60
TTAAGTTTTGATCCGATGATA
>21nt_Phas-307_61
TCATCGGATCAAAACTTAAAA
>21nt_Phas-307_62
AGATCTATGCTCTTGTTGGTT
>21nt_Phas-307_63
GATCTATGCTCTTGTTGGTTT
>21nt_Phas-307_64
CCAACAAGAGCATAGATCTAT
>21nt_Phas-307_65
ACCAACAAGAGCATAGATCTA
>21nt_Phas-307_66
TTGCTACCTGTACTTCTTGGT
>21nt_Phas-307_67
TGCTACCTGTACTTCTTGGTT
>21nt_Phas-307_68
TTTGCTCTGAGTCTTGGTTTT
>21nt_Phas-307_69
TTGCTCTGAGTCTTGGTTTTC
>21nt_Phas-307_70
CTTGAGGAACTCTCCAGGTTT
>21nt_Phas-307_71
TTGAGGAACTCTCCAGGTTTT
>21nt_Phas-307_72
TGCTAAGATCTTTCTCACCCT
>21nt_Phas-307_73
GCTAAGATCTTTCTCACCCTC
>21nt_Phas-307_74
GGGTGAGAAAGATCTTAGCAA
>21nt_Phas-307_75
AAACTGTACTCAGCCACCGAA
>21nt_Phas-307_76
TCGGTGGCTGAGTACAGTTTC
>21nt_Phas-309_1
CTGTTAAATTTCCTAATGCCT
>21nt_Phas-309_2
CACGAAACAGGTGTCCGACTC
>21nt_Phas-309_3
TGTGATACATGGCAACAAGGA
>21nt_Phas-309_4
CTTGTTGCCATGTATCACATA
>21nt_Phas-309_5
CAAGGCACGTCTGTCGTCCTC
>21nt_Phas-309_6
TCATAAGCAAGAAGAGGACCG
>21nt_Phas-309_7
GTTGCCGCTGGTTTTGCCCTT
>21nt_Phas-309_8
ATACCTGCTGGTTGACGCCAA
>21nt_Phas-309_9
TGACCTAGTGGTACCCGTGGG
>21nt_Phas-309_10
CACGGGTACCACTAGGTCAGC
>21nt_Phas-309_11
CTGGGATATTGACAGCAACCT
>21nt_Phas-309_12
TGCAAGACTTTACAGATGTGG
>21nt_Phas-309_13
CTTGTGCATGTTCTTTGGTTT
>21nt_Phas-309_14
GTTGAGATCTGGATTGCACAT
>21nt_Phas-309_15
TAATGCACAAAATAATCGAAT
>21nt_Phas-309_16
ATTGGTTTATTCCAAAGGGAT
>21nt_Phas-309_17
CAAAATGTAACTCGAGTTCCT
>21nt_Phas-310_1
CATTACCACCCCTAGCCCCAA
>21nt_Phas-310_2
TCAGAATCCAAATGCCCCTTC
>21nt_Phas-310_3
ATAGGAATATGGCTTGATCCT
>21nt_Phas-310_4
TTTGTTGTGTAAAATTTAGAG
>21nt_Phas-310_5
CCCATTACCACCCCTAGTTGA
>21nt_Phas-310_6
ATAGAGGAGGGTAGCGATGCT
>21nt_Phas-310_7
CATCGCTACCCTCCTCTATGC
>21nt_Phas-310_8
CTAATCTCTATGGATCCCTAT
>21nt_Phas-310_9
CATAAACATAGCCACTACCTC
>21nt_Phas-310_10
CGTTTTATCTCCTCTATTTAT
>21nt_Phas-310_11
GTTGAGGTCACCGTAAATTGG
>21nt_Phas-310_12
AATTTACGGTGACCTCAACTC
>21nt_Phas-310_13
CAGATGAAATTATAAGACCCA
>21nt_Phas-311_1
TTTTATATTAGGGACTGGAGA
>21nt_Phas-311_2
ATATTCAAACTAATTGAACTA
>21nt_Phas-311_3
ACTAAATCTAAGAATCATCCT
>21nt_Phas-311_4
TAGTTTGCTTTTGTTATGTTT
>21nt_Phas-311_5
GATGATTCTTAGATTTAGTTT
>21nt_Phas-311_6
TCATCCACCGCATGTCGGGAG
>21nt_Phas-311_7
ACCGCATGTCGGGAGGCTCCT
>21nt_Phas-311_8
GCTCCTCATTATCGTCGTTCT
>21nt_Phas-311_9
CATTATCGTCGTTCTCCTCCT
>21nt_Phas-311_10
AACGACGATAATGAGGAGCCT
>21nt_Phas-311_11
CCTCCTCATCATCCTTGTCTT
>21nt_Phas-311_12
CATCATCCTTGTCTTCCTCCT
>21nt_Phas-311_13
GACAAGGATGATGAGGAGGAG
>21nt_Phas-311_14
GATGTCGAGGCTAAGGAGGAA
>21nt_Phas-311_15
CGACGATGATGACAACGATGT
>21nt_Phas-311_16
ATCGTTGTCATCATCGTCGAT
>21nt_Phas-311_17
CATCGTCAGTGTCATTCATGG
>21nt_Phas-311_18
ATGAATGACACTGACGATGAC
>21nt_Phas-311_19
AGGGATGACAACTGCGGCGCC
>21nt_Phas-311_20
TGGCAAGCTGCAACGAGGAGA
>21nt_Phas-311_21
ACTTAAGTGTTATTCCTTGTC
>21nt_Phas-311_22
TGAACCATGACCATCGATGAT
>21nt_Phas-311_23
TAATTTGTTATACCTTGCTTT
>21nt_Phas-311_24
CCTATGCGGAATGACTTGCGG
>21nt_Phas-311_25
CTTGCCGCCAACAGTAATGAG
>21nt_Phas-311_26
CATTACTGTTGGCGGCAAGCC
>21nt_Phas-311_27
ATGTAATTTAGCAGACTGCCT
>21nt_Phas-311_28
TAGAGTCTTTAGAACTCCGAT
>21nt_Phas-311_29
CACCATACTTATCAAACGCAT
>21nt_Phas-311_30
TCGCTCTGAATGTTTTGGATT
>21nt_Phas-311_31
AGTTGTCTATGTGAGGGACGT
>21nt_Phas-311_32
GTCCCTCACATAGACAACTTT
>21nt_Phas-311_33
TAGCATATAACTAAGATGGAC
>21nt_Phas-311_34
CTGCAGAACTTCCTCATACCT
>21nt_Phas-312_1
CAGCGATTTGGATTCTACCAT
>21nt_Phas-312_2
TCTCGACAAGTGGACAGGCTT
>21nt_Phas-312_3
CGTTGATATGTTCCCAAGCCA
>21nt_Phas-312_4
GGGCTTTAGAGTTTGGATTGG
>21nt_Phas-312_5
AATCCAAACTCTAAAGCCCAT
>21nt_Phas-312_6
TTGTCGAGGATGAGATTGTAA
>21nt_Phas-312_7
CTGTAATTTGATGAGTAGTCT
>21nt_Phas-312_8
TGAGATGACAGAGGTACTCAG
>21nt_Phas-312_9
AATATGCAGTTGTATCAAGAA
>21nt_Phas-312_10
AAAAAAAAGTGCTACGCTGTC
>21nt_Phas-312_11
TCACTTCCTGCTCAGAGCAAT
>21nt_Phas-312_12
TGCTCTGAGCAGGAAGTGAGA
>21nt_Phas-312_13
AGTATGAGAAGATGAAATGTC
>21nt_Phas-312_14
CATTTCATCTTCTCATACTGG
>21nt_Phas-312_15
TCTCAAATGTATAAGTCATGA
>21nt_Phas-312_16
TCTAGCCTTGTGTGATGTGTA
>21nt_Phas-312_17
TTCCGGCATACTGAACTCTCA
>21nt_Phas-312_18
TAGATGGCTACATGAGGTTTC
>21nt_Phas-312_19
TGTAGTGTTGCATTTGTGGTT
>21nt_Phas-312_20
TACACAATAGCTCCAACACAG
>21nt_Phas-312_21
TAGCACGACATGTAGACCTCT
>21nt_Phas-312_22
TTTCTCATGTTCGGACAGTCA
>21nt_Phas-312_23
CCTCACTTTCCCTTGCAACTC
>21nt_Phas-312_24
GTTGCAAGGGAAAGTGAGGTG
>21nt_Phas-312_25
CAAGATCATGTGTTACTGGCA
>21nt_Phas-312_26
CCAGTAACACATGATCTTGGA
>21nt_Phas-312_27
CTCGTTTTATGGATGCCATTG
>21nt_Phas-312_28
ATGGCATCCATAAAACGAGTG
>21nt_Phas-312_29
TCGTAGGCTAGACCACCACCA
>21nt_Phas-312_30
TGTGTGTGCAATGTTTGCTTG
>21nt_Phas-312_31
TCCTGACATGCGAGTGTTGCT
>21nt_Phas-312_32
CAACACTCGCATGTCAGGATC
>21nt_Phas-312_33
AAGCATATTTCTGCGAGTCTT
>21nt_Phas-312_34
ACAATACTCACTGTAGTTTTC
>21nt_Phas-312_35
GCATTAGGAAATACACAACCC
>21nt_Phas-312_36
ACAAGGATGGTGGACTGTGAA
>21nt_Phas-313_1
TTCCCATAGTGGCTTCACTGA
>21nt_Phas-313_2
TGAAATGCCATGAGTTCTTTT
>21nt_Phas-313_3
ATGCATCAGTTTGTATACTAG
>21nt_Phas-313_4
TCAAACTGATCGAAGTCATTT
>21nt_Phas-313_5
TATAGCATGAATGCAACTGCT
>21nt_Phas-313_6
TTGTACCGATTATCCTTGAAA
>21nt_Phas-313_7
TCAAGGATAATCGGTACAACA
>21nt_Phas-313_8
TGATATGTGCATGTTTTGCTT
>21nt_Phas-313_9
TTATTCACGTGTGTTCATTAC
>21nt_Phas-313_10
ATGCAAGCACAACTATGCTGT
>21nt_Phas-313_11
CGTGAGGTGTGTGTGACATAT
>21nt_Phas-313_12
ATGTCACACACACCTCACGTT
>21nt_Phas-313_13
CTCACATTCCAATAGTCACCT
>21nt_Phas-313_14
CATTATTCCTCATTGCATCGT
>21nt_Phas-313_15
CCAAATCTTTGAGAGTCACCA
>21nt_Phas-313_16
GTGACTCTCAAAGATTTGGAC
>21nt_Phas-313_17
ATCGTAACACGCAGTATCGCA
>21nt_Phas-313_18
CGATACTGCGTGTTACGATTG
>21nt_Phas-313_19
CATACACATCCTGCCATCTAC
>21nt_Phas-313_20
AGATGGCAGGATGTGTATGTG
>21nt_Phas-313_21
CAAAATTTGATTGTCAATTGT
>21nt_Phas-313_22
TATGCATTGGACTTGCACATG
>21nt_Phas-313_23
CACGGTAGAGTGCTGATGGGC
>21nt_Phas-313_24
ACAACACTCAGATCCGATTTC
>21nt_Phas-313_25
AATCGGATCTGAGTGTTGTAG
>21nt_Phas-313_26
ATAATGAATTTCTCGATGCCT
>21nt_Phas-314_1
CACGAAATGGGTGTCCAACTC
>21nt_Phas-314_2
GTTGGACACCCATTTCGTGAA
>21nt_Phas-314_3
CAAGCAAAACAGATGCTACCA
>21nt_Phas-314_4
GTAGCATCTGTTTTGCTTGGA
>21nt_Phas-314_5
TGTGATACATGACAGCAAGGA
>21nt_Phas-314_6
CTTGCTGTCATGTATCACATG
>21nt_Phas-314_7
CAAGGAACGCCTACCGTCCTC
>21nt_Phas-314_8
TCGTAGGCAAGAAGAGGGCGA
>21nt_Phas-314_9
ACTACCTTGCTTTGCTCTTGG
>21nt_Phas-314_10
AAGAGCAAAGCAAGGTAGTTC
>21nt_Phas-314_11
CGTCAACCAGTAGGTATGCTG
>21nt_Phas-314_12
GCATACCTACTGGTTGACGCC
>21nt_Phas-314_13
GTTCGACGGTATTCGTGGGCT
>21nt_Phas-314_14
CCCACGAATACCGTCGAACCA
>21nt_Phas-314_15
GGGATATTGACAGCAACCTTG
>21nt_Phas-314_16
AGGTTGCTGTCAATATCCCAG
>21nt_Phas-314_17
CAAGAGTTTACAGATGTGGGT
>21nt_Phas-314_18
CCACATCTGTAAACTCTTGCA
>21nt_Phas-314_19
TTGCAGGCTATGTTAGCATAC
>21nt_Phas-314_20
CAAAGAATGAACATACCAAAG
>21nt_Phas-314_21
TTGGTATGTTCATTCTTTGGT
>21nt_Phas-314_22
TTTTGTGCATTAATCCCTTTG
>21nt_Phas-314_23
GAATAAACCAATGGTGGGAGA
>21nt_Phas-314_24
TAAAAAACGAGATGAAAATTC
>21nt_Phas-314_25
TTTGTAGAGACTCTTATATCC
>21nt_Phas-314_26
GTAACACAGGTTCCTTCATGT
>21nt_Phas-314_27
ATGAAGGAACCTGTGTTACAT
>21nt_Phas-314_28
CCACACGTCTGCATATAGGAC
>21nt_Phas-314_29
TAATTCAAACAAATATAACTG
>21nt_Phas-314_30
GCATTGTAGGAATTCTAGAAA
>21nt_Phas-314_31
TTCAGCGACAATGATGTGGCC
>21nt_Phas-315_1
AGAAATAATGATCCTCCGTCA
>21nt_Phas-315_2
GCATTCGGAAATTGACTATGT
>21nt_Phas-315_3
TACCATTTGTTCCACAGACAT
>21nt_Phas-315_4
CGATTGTGCACTTTATCCTGC
>21nt_Phas-315_5
CAACATGACGGATGCGTTCTT
>21nt_Phas-315_6
GAACGCATCCGTCATGTTGGC
>21nt_Phas-315_7
TGTGAGAACAACATTGAAGAA
>21nt_Phas-315_8
CTCGTCTGTTTTTAGCTGCCA
>21nt_Phas-315_9
CTCTCCTCCAGAACTTTTGTT
>21nt_Phas-315_10
CAAAAGTTCTGGAGGAGAGTG
>21nt_Phas-315_11
TTGTTGGGCATGAAAATATAA
>21nt_Phas-315_12
ATCCAATCCTCATCAACCTAT
>21nt_Phas-315_13
AGGTTGATGAGGATTGGATCA
>21nt_Phas-315_14
CTGCTTTGTAGAGTATTGGAT
>21nt_Phas-315_15
CACTGTGGTTACCTCTTCCCT
>21nt_Phas-315_16
CTATCCTGGCCAACATTGTGC
>21nt_Phas-315_17
CAACTAATTTGCCTCTACCGC
>21nt_Phas-315_18
AAATTTACTCATGTATTCCTA
>21nt_Phas-315_19
TGTGCTTACGTTGGATCAGAT
>21nt_Phas-315_20
ACAAAGTTGACTTGTTACATT
>21nt_Phas-315_21
CCAGCAGGAACAGTAACAGGT
>21nt_Phas-315_22
CTGTTACTGTTCCTGCTGGAC
>21nt_Phas-315_23
TGACCGATTGCAGTGGACCAC
>21nt_Phas-315_24
TGCAGGCCACAAATATGAGAA
>21nt_Phas-316_1
GCATCAGGGCATTGAATTTTC
>21nt_Phas-316_2
TTACCATTTGATCCACCAGTT
>21nt_Phas-316_3
CATTACCACCCCTATGCCCAA
>21nt_Phas-316_4
TCAGGATCCAAATGCCCCTTC
>21nt_Phas-316_5
ACAAAAAGTTAGGGCTCTTAA
>21nt_Phas-316_6
ATAATGTTAGTTCAAAAATGA
>21nt_Phas-316_7
ATAGGAATATGACTTGATCCT
>21nt_Phas-316_8
TCCTCTTCTGAATCCGATTAG
>21nt_Phas-316_9
ATAGAGAAGATAAAACGTGGT
>21nt_Phas-316_10
TCTACCACCATGTCCCACCAC
>21nt_Phas-316_11
TGAGGTCACCGTAAATTGGCT
>21nt_Phas-316_12
CACTGTTACGAACAAGCTCAG
>21nt_Phas-316_13
CCTTATAATTCATCTGCCTCT
>21nt_Phas-316_14
AGGCAGATGAATTATAAGGCC
>21nt_Phas-316_15
TAAGGTACTAGTCAGTTCTAG
>21nt_Phas-316_16
TTGATTCAAAGTGTGCATATG
>21nt_Phas-316_17
TATGCACACTTTGAATCAACT
>21nt_Phas-316_18
TTATCACTGCTATGTAATACT
>21nt_Phas-317_1
GCATCGGGACACTGAATATCT
>21nt_Phas-317_2
TGCCATTGGTAACACGGATAG
>21nt_Phas-317_3
TGGAAGAAAAAGGTTGTTGCT
>21nt_Phas-317_4
CCATTTTTAGCTACTCAGCAG
>21nt_Phas-317_5
GCGCTGCTCTGCTTCCATGTT
>21nt_Phas-317_6
CATGGAAGCAGAGCAGCGCCT
>21nt_Phas-317_7
TGGATCCTAGAGGGCTTGGAA
>21nt_Phas-317_8
AATAGTGTGATCCAGATGCTA
>21nt_Phas-317_9
GCATCTGGATCACACTATTCG
>21nt_Phas-317_10
TCATCGGCATCTCAAACTAGA
>21nt_Phas-317_11
TAGTTTGAGATGCCGATGATA
>21nt_Phas-317_12
TTGTAGTACACCATTAGTGTC
>21nt_Phas-317_13
TGCAGTAGTTCACCAAGGCAC
>21nt_Phas-317_14
GCCTTGGTGAACTACTGCATC
>21nt_Phas-317_15
TTGCATTTCTTCATGGTTGGT
>21nt_Phas-317_16
ATGCATACCTGAGAGCCGTGC
>21nt_Phas-317_17
ACGGCTCTCAGGTATGCATTT
>21nt_Phas-317_18
ATTTGTTATGGATGGTACTCT
>21nt_Phas-317_19
AGTACCATCCATAACAAATGC
>21nt_Phas-317_20
GTGATAGGATGGTGTGGGGTT
>21nt_Phas-317_21
CCCCACACCATCCTATCACAG
>21nt_Phas-317_22
AATTCCATTTCTTCAACTGAA
>21nt_Phas-317_23
TGTTTCATTGTCCACAACTAC
>21nt_Phas-317_24
TAACCATATTCTTTTCGATTG
>21nt_Phas-317_25
TACCTTGGCTTCCTCTTCCTT
>21nt_Phas-318_1
ATATAGTCTCCAATGTATCTT
>21nt_Phas-318_2
TAGTTGGCTTTTGTTATGTTT
>21nt_Phas-318_3
TCTAAGAATCATCCTTCATCC
>21nt_Phas-318_4
GCCGCATGTTGGGAGGCTCCT
>21nt_Phas-318_5
CGTCATCCTTGTCTTCCTCCT
>21nt_Phas-318_6
TGACGATGATGACAACGGCGT
>21nt_Phas-318_7
CATTGTCAGTGTCGTTCATGG
>21nt_Phas-318_8
ATGAACGACACTGACAATGAC
>21nt_Phas-318_9
CGCCGCAGGTGTCGTCCCTCG
>21nt_Phas-318_10
AGGGACGACACCTGCGGCGCC
>21nt_Phas-318_11
TGGCAAGCTGCAACGAGGAGA
>21nt_Phas-318_12
TGAACCATGACCACCGATGAT
>21nt_Phas-318_13
TAATTTGTTATACCTTGCTTT
>21nt_Phas-318_14
GGGGACCATCTTCCATGGGAC
>21nt_Phas-318_15
CCTATGCAGAATGACTTGCGG
>21nt_Phas-318_16
CTTGCCATCAATAGTAATGAG
>21nt_Phas-318_17
CATTACTATTGATGGCAAGCC
>21nt_Phas-318_18
ATGTAGTTTAGCAGACTGCCT
>21nt_Phas-318_19
TAGGGTCTTTAGAACTCCGAT
>21nt_Phas-318_20
CACCATACTTATCGAACGCAT
>21nt_Phas-318_21
TTGCTCTGAATGTTTTGGATT
>21nt_Phas-318_22
AGTTGTTTATGTGAGAGACGT
>21nt_Phas-318_23
TAGCATATAACTAAGATGGAC
>21nt_Phas-319_1
CATGATGGAGTTGTACTCAGT
>21nt_Phas-319_2
TTAGTGGACATGCTTCAGCGA
>21nt_Phas-319_3
TGAATGGCTTGGGAATAGATC
>21nt_Phas-319_4
GACTGGTTGTCGAGGAGACGA
>21nt_Phas-319_5
TACACCACATTGCTAAACCTG
>21nt_Phas-319_6
TGATAAAGTTGGTGAAGAGCA
>21nt_Phas-319_7
CCTAGGTTGTAAAAGTTGTTG
>21nt_Phas-319_8
TTTGTTGGAAATATGCAGCTG
>21nt_Phas-319_9
ATGAGTGCTACGTTGTCTCCC
>21nt_Phas-319_10
GAGACAACGTAGCACTCATCT
>21nt_Phas-319_11
GGGAAGATGAAATGTTATGAC
>21nt_Phas-319_12
CATAACATTTCATCTTCCCAT
>21nt_Phas-319_13
CTTGTGTGTTGTGTATCTCGA
>21nt_Phas-319_14
CAAAAGCGAGTTCAGTATGCC
>21nt_Phas-319_15
CATACTGAACTCGCTTTTGTC
>21nt_Phas-319_16
ATTATCAACTAGTATTTCTGG
>21nt_Phas-319_17
TTGTATCCATTTATGCATCAA
>21nt_Phas-319_18
ACAAAAATCACACAAAACTTC
>21nt_Phas-319_19
GATTCTAGCAATCTCCTCTAG
>21nt_Phas-319_20
AGAGGAGATTGCTAGAATCTG
>21nt_Phas-319_21
GATTCCCTTCAGACTAGCCCT
>21nt_Phas-319_22
CTTTTCTTCTCCCTGGGTTTG
>21nt_Phas-319_23
CCATAAATATCTAAATGTCTT
>21nt_Phas-319_24
GACATTTAGATATTTATGGGA
>21nt_Phas-319_25
ATTTAAATAATAATCTATGTT
>21nt_Phas-319_26
ATTGCTCATCCTAAAAAAGAC
>21nt_Phas-319_27
CTTTTTTAGGATGAGCAATAA
>21nt_Phas-319_28
ATATACTAAGTGGATTTGAGT
>21nt_Phas-319_29
TCAAATCCACTTAGTATATGT
>21nt_Phas-319_30
TTCCAAAATAGCCCCGAGTCT
>21nt_Phas-319_31
ACTCGGGGCTATTTTGGAAAC
>21nt_Phas-319_32
TTCCCGATTATGAGTGGCAAG
>21nt_Phas-319_33
CATTTCTACAGGTCAGACCAC
>21nt_Phas-319_34
GGTCTGACCTGTAGAAATGGC
>21nt_Phas-319_35
CACGTGCAGATCCTAACATGC
>21nt_Phas-319_36
ATGTTAGGATCTGCACGTGGT
>21nt_Phas-319_37
AATATGTTTGGCAACACTTGC
>21nt_Phas-319_38
ATAATTAATTTCCCAATGCCT
>21nt_Phas-320_1
AGATGGTCTCAATGCTAAGTC
>21nt_Phas-320_2
ATGTGGCAAAGATTCAATTGG
>21nt_Phas-320_3
TCATATTTCTTTGGTTGTCAC
>21nt_Phas-320_4
AATCACCTCATACATCACTGT
>21nt_Phas-320_5
TATTTCATGTGGTAAACTCTT
>21nt_Phas-320_6
AGAAATTGTAGCACTCACTTT
>21nt_Phas-320_7
CTGCTCATAGAAACGTCTTCT
>21nt_Phas-320_8
AAGACGTTTCTATGAGCAGGA
>21nt_Phas-320_9
CTACAAAACGCACAAGGCCAT
>21nt_Phas-320_10
AACGATAGTTGACAAAATGAT
>21nt_Phas-320_11
CATTTTGTCAACTATCGTTTC
>21nt_Phas-320_12
TTGAAGCAGTTGCCTTCGAGC
>21nt_Phas-320_13
TATGTGTAGTGATTATCAACG
>21nt_Phas-320_14
TTGATAATCACTACACATAGC
>21nt_Phas-320_15
TTCTATGGGTACGCTTCCAGG
>21nt_Phas-320_16
ACGTTCATTACAGGCTCGCTT
>21nt_Phas-320_17
GCGAGCCTGTAATGAACGTCC
>21nt_Phas-320_18
AACATGAGGTGTGTGTGACAT
>21nt_Phas-320_19
GTCACACACACCTCATGTTAA
>21nt_Phas-320_20
TGCAGGGATGAAACACGAGGT
>21nt_Phas-320_21
TTCTAAATCCTAGAGAGCTGC
>21nt_Phas-320_22
CAATCATCGCCCACAACTCAT
>21nt_Phas-320_23
GAGTTGTGGGCGATGATTGGC
>21nt_Phas-320_24
ACCACCACCAAGAAAACACTC
>21nt_Phas-320_25
CACATGCACATCCTGGCATCT
>21nt_Phas-320_26
ATGCCAGGATGTGCATGTGGA
>21nt_Phas-320_27
AAGTTTTCTTGGTAGATCTAG
>21nt_Phas-320_28
TTCATTGGACTTGCATGGGCA
>21nt_Phas-320_29
CATGGTAGTGTTGATGGGCCG
>21nt_Phas-320_30
ACAACGCTTACAATAGGTTTC
>21nt_Phas-320_31
AACCTATTGTAAGCGTTGTAG
>21nt_Phas-320_32
ACATTATTACTTGAAACATCG
>21nt_Phas-320_33
ATAATGAATTTCTCGATGCCT
>21nt_Phas-321_1
CTGTTAAATTTCCTGATGCCT
>21nt_Phas-321_2
CACGAAACGGGCATCCAACCC
>21nt_Phas-321_3
CAAGCTAAACAGATGTTGCCA
>21nt_Phas-321_4
TGCGATACATGACAGCAAGGA
>21nt_Phas-321_5
CTTGCTGTCATGTATCGCATG
>21nt_Phas-321_6
CAAGGCACACTTGTCATCCTC
>21nt_Phas-321_7
CCATAGGCAAGAAGAGGGGAG
>21nt_Phas-321_8
CTGCCGGCTACCGCGGGCTTT
>21nt_Phas-321_9
AGACTGGTTCGGTGGAACTCG
>21nt_Phas-321_10
AGTTCCACCGAACCAGTCTAT
>21nt_Phas-321_11
TGTGCTGAGACATTGATAACA
>21nt_Phas-321_12
TTATCAATGTCTCAGCACACG
>21nt_Phas-321_13
ACTATATTAGCATATCCACAC
>21nt_Phas-321_14
TGAACAAGATCCACCAAGTAT
>21nt_Phas-321_15
AAAATTTCCCAAGGTGCCGAA
>21nt_Phas-323_1
GACTTTGGAATTGGGCTGCAT
>21nt_Phas-323_2
TCGAAAATTGACTATGTTGCC
>21nt_Phas-323_3
ATTTGTACCACGGACAGCGAT
>21nt_Phas-323_4
CGCTGTCCGTGGTACAAATGG
>21nt_Phas-323_5
AGTGCATATTCTCCTGTTCAC
>21nt_Phas-323_6
GAACAGGAGAATATGCACTAT
>21nt_Phas-323_7
ATGACGGATGTGTTCATCTTC
>21nt_Phas-323_8
AGATGAACACATCCGTCATGT
>21nt_Phas-323_9
TCTGTTTTTAGTTGCTACTCT
>21nt_Phas-323_10
CCTCAACAACTTTTGTGATGT
>21nt_Phas-323_11
ATCACAAAAGTTGTTGAGGAG
>21nt_Phas-323_12
TTCCATGCCCAACAGCGATTT
>21nt_Phas-323_13
GGATAGGTTGTTGAGGATCAA
>21nt_Phas-323_14
CTGGTGGCTGTAAGCCCGCGG
>21nt_Phas-324_1
GCATCAGGGCATTGAATTTTC
>21nt_Phas-324_2
TTGCCATTTGATCCACCGGTT
>21nt_Phas-324_3
GGGGCAGGAGTCAGGATTGAC
>21nt_Phas-324_4
CAATCCTGACTCCTGCCCCAA
>21nt_Phas-324_5
ATGTTACATTTTGGCATCGAA
>21nt_Phas-324_6
ATGATAGGAATCCAGAGAGAT
>21nt_Phas-324_7
CTCTCTGGATTCCTATCATTT
>21nt_Phas-324_8
TAGAGCAGAGAGATTAGAAAA
>21nt_Phas-324_9
TTCTAATCTCTCTGCTCTAAT
>21nt_Phas-324_10
GAGGAGGTGGTGGCTATGTTT
>21nt_Phas-324_11
ACATAGCCACCACCTCCTCTT
>21nt_Phas-324_12
ACGTGGTCGTTGGACATGGCG
>21nt_Phas-324_13
CCATGTCCAACGACCACGTCT
>21nt_Phas-324_14
TTTGACTGAGCTTCTTCATAA
>21nt_Phas-324_15
TAGTGGGCCTTGTAATTCATC
>21nt_Phas-324_16
TACCTCTAGAAATGATTTTTG
>21nt_Phas-324_17
AAAATCATTTCTAGAGGTAGA
>21nt_Phas-324_18
TTTTCAGATACAGTGTTTGTA
>21nt_Phas-324_19
CAAACACTGTATCTGAAAACA
>21nt_Phas-324_20
TAGTTGTCTCAAGAATGCACC
>21nt_Phas-324_21
AATACAAGCGGCTTAAAATAT
>21nt_Phas-324_22
AGTATATTGTGTTGATGGTAT
>21nt_Phas-325_1
TTTGGAGATGAGTTGGCTGAA
>21nt_Phas-325_2
TGCCATTTGTTCCACGGACAT
>21nt_Phas-325_3
CGATTGTGCACTTTCTCCTGC
>21nt_Phas-325_4
AGGAGAAAGTGCACAATCGAT
>21nt_Phas-325_5
CAACATGACGGATGTGTTTTT
>21nt_Phas-325_6
AAACACATCCGTCATGTTGGC
>21nt_Phas-325_7
CTTCAGTGTTGTTCTCAGCTA
>21nt_Phas-325_8
GCTGAGAACAACACTGAAGAA
>21nt_Phas-325_9
CTCGTCTGTTTTCAGTTGCCA
>21nt_Phas-325_10
TTAAAGTTGTGGAGGAGAGTG
>21nt_Phas-325_11
TTGTTGGGCATGGAAACATAA
>21nt_Phas-325_12
ATCCAATCCTCAGCAACCTAT
>21nt_Phas-325_13
AGGTTGCTGAGGATTGGATCA
>21nt_Phas-325_14
CTGCTTTGTAGAGTATTGGAT
>21nt_Phas-325_15
CACTGTGGTTACCTCTTCCCT
>21nt_Phas-325_16
CTATCCTAGCCAACATTGTCC
>21nt_Phas-325_17
ACAATGTTGGCTAGGATAGCA
>21nt_Phas-325_18
CAACCAAATTGCATCTAGCGG
>21nt_Phas-325_19
CCCGTAGGAACAGTAACAGGT
>21nt_Phas-325_20
CTGTTACTGTTCCTACGGGAC
>21nt_Phas-325_21
TGATTAATTGCAGTGGACCAC
>21nt_Phas-325_22
TTTCTCATATTTGTGGTCTGA
>21nt_Phas-325_23
AAGCTATGTGTTTGGTTTGTT
>21nt_Phas-326_1
TTACCATTTGATCCACCAGTT
>21nt_Phas-326_2
AGGGTTAGGGATGATAATGGA
>21nt_Phas-326_3
CATTATCATCCCTAACCCTAA
>21nt_Phas-326_4
ACAAAAAAATTAGAGCTCTAA
>21nt_Phas-326_5
TCTGATTCAATCCTTAAAGTT
>21nt_Phas-326_6
TTTATTGTAAAATCTAGAGCC
>21nt_Phas-326_7
CAGGACTCAGGATTGGTCTTG
>21nt_Phas-326_8
AGACCAATCCTGAGTCCTGCC
>21nt_Phas-326_9
CAGAAAGGAGGGTAGTGACGC
>21nt_Phas-326_10
TGCATTTTGGCATGGAAACTA
>21nt_Phas-326_11
GTTTCCATGCCAAAATGCAGC
>21nt_Phas-326_12
TAGGGATGCATAGAGATTAGA
>21nt_Phas-326_13
TAATCTCTATGCATCCCTATA
>21nt_Phas-326_14
TCTTCTGTAATCTCTCTGCTC
>21nt_Phas-326_15
ATAAACATATCCACCACCTCC
>21nt_Phas-326_16
TAAATAGAGAAGATAAAACGT
>21nt_Phas-326_17
GGTGATGAGACATGGCGGTAG
>21nt_Phas-326_18
ACCGCCATGTCTCATCACCAC
>21nt_Phas-326_19
ATTTACGGTGGTCTCAACTCT
>21nt_Phas-326_20
TATTACCAAGAAGCTCAGCCA
>21nt_Phas-326_21
GGGCCTTATGATTCATCTGCC
>21nt_Phas-326_22
CAGATGAATCATAAGGCCCAC
>21nt_Phas-326_23
ATTAGCTCACGCTTCGCGCGA
>21nt_Phas-326_24
AAACACATCGTCAAAACGCTC
>21nt_Phas-326_25
GAACACTTTGAATCAGCTCTT
>21nt_Phas-326_26
ATGGTAAAGAGAGTGTTGTTT
>21nt_Phas-326_27
TAAATATATAGATTCAGCATG
>21nt_Phas-327_1
GAGAACCTATTGGACTGGGAT
>21nt_Phas-327_2
TGCCATTGGTAACACGGATAG
>21nt_Phas-327_3
TGACAACCTTTTTCTTCCACC
>21nt_Phas-327_4
TGGAAGAAAAAGGTTGTCACT
>21nt_Phas-327_5
CCATTTTCAGCTACTCAGCTG
>21nt_Phas-327_6
GCTGAGTAGCTGAAAATGGGG
>21nt_Phas-327_7
CATGGAAGCAGAGCAGCGCCA
>21nt_Phas-327_8
TGGATCCTAAAGGGCTTGGAA
>21nt_Phas-327_9
GATAGTGTGATCCATATGCTA
>21nt_Phas-327_10
TCATCGGCATCTCAAACTCGA
>21nt_Phas-327_11
TAGGAATGGTGTACTACAAGA
>21nt_Phas-327_12
TTGTAGTACACCATTCCTATC
>21nt_Phas-327_13
TGCAGTAGTTCACCAAGGCTC
>21nt_Phas-327_14
CGACCATGAAGAAATGCAGAA
>21nt_Phas-327_15
CTGCATTTCTTCATGGTCGGA
>21nt_Phas-327_16
ATGCATATCTGAGAGCCGTGC
>21nt_Phas-327_17
ACGGCTCTCAGATATGCATTT
>21nt_Phas-327_18
ATTTGTTATGGATAGTACTCT
>21nt_Phas-327_19
GTGATAGGATCGTGTGGGGTT
>21nt_Phas-327_20
CCCCACACGATCCTATCACAG
>21nt_Phas-327_21
AAGGATTTAGTCAACTACTGT
>21nt_Phas-327_22
AGTAGTTGACTAAATCCTTCC
>21nt_Phas-327_23
AGTTGTGGACAATGAAACGAC
>21nt_Phas-327_24
CGTTTCATTGTCCACAACTAC
>21nt_Phas-327_25
TAACCATATTCTTTTCGATTG
>21nt_Phas-327_26
ACAAAGAATGATGAGGGATAA
>21nt_Phas-328_1
GCTGACCAAGTTACCGGACCT
>21nt_Phas-328_2
CAAGGACCCAAATGACACGAC
>21nt_Phas-328_3
ATGCAAGTTCGAGGACCACTG
>21nt_Phas-328_4
GTGGTCCTCGAACTTGCATGT
>21nt_Phas-328_5
CATTTGATTGTGGGACGCTCC
>21nt_Phas-328_6
AGCGTCCCACAATCAAATGAT
>21nt_Phas-328_7
AAAATAGAACATCTTACGGTA
>21nt_Phas-328_8
CTAGGCACTTTGATTCAATAC
>21nt_Phas-328_9
ATTGAATCAAAGTGCCTAGAA
>21nt_Phas-328_10
ACATGCATTGATGCACAGGTA
>21nt_Phas-328_11
TCGATGGTGATACATAGGAAC
>21nt_Phas-328_12
TGACATCACCTCCTTCCATGT
>21nt_Phas-328_13
ACGTTGATAGAGCATGAACTA
>21nt_Phas-328_14
TGTACTTCCTATGCAGCATGG
>21nt_Phas-328_15
GTGTAGAAAACTGATGGAACC
>21nt_Phas-328_16
TATAAGCCCATCAATCAATAC
>21nt_Phas-328_17
ATAGTGGCATAGGTGACGTAC
>21nt_Phas-328_18
ACGTCACCTATGCCACTATGT
>21nt_Phas-328_19
TAAAAAATACCATGTGGAGGT
>21nt_Phas-328_20
CTTACTGTCATGAGGCATCGC
>21nt_Phas-328_21
GATGCCTCATGACAGTAAGCA
>21nt_Phas-328_22
TGCAGGATACTAGACATGTTC
>21nt_Phas-328_23
ACATGTCTAGTATCCTGCAGC
>21nt_Phas-328_24
CACGGGACACACTCAAACTGA
>21nt_Phas-328_25
AGTTTGAGTGTGTCCCGTGGA
>21nt_Phas-328_26
TGTTTCATATTTTCATTGTTC
>21nt_Phas-328_27
TCCACGTGTGTGTGTGATATT
>21nt_Phas-328_28
TATCACACACACACGTGGATT
>21nt_Phas-328_29
CGACTGTGGCATCACTTACAA
>21nt_Phas-328_30
CCACAAATAATGAGGCATGTG
>21nt_Phas-328_31
CATGCCTCATTATTTGTGGTG
>21nt_Phas-328_32
CATGGTAACATGAGCAAGGAG
>21nt_Phas-328_33
CCTTGCTCATGTTACCATGCA
>21nt_Phas-328_34
CAATATCCTTAAGAATCACAC
>21nt_Phas-328_35
TGTGAGCGCACGTTGTGTTGT
>21nt_Phas-328_36
CAATCTCTATCTTGCGGCCAA
>21nt_Phas-328_37
GGCCGCAAGATAGAGATTGGC
>21nt_Phas-328_38
ACCGCAGACGCCATCACACAT
>21nt_Phas-328_39
GTGTGATGGCGTCTGCGGTTT
>21nt_Phas-328_40
TAGTTAGAAGCTAACTCGCAT
>21nt_Phas-328_41
TTTGTTCTCTGTGCAGACCAC
>21nt_Phas-328_42
TACACCCCCATAGATGCTGCC
>21nt_Phas-328_43
ATATATGTGGAACAGTGGGGA
>21nt_Phas-328_44
TATATGTGGTTCCTGATGCCT
>21nt_Phas-330_1
AATCCTTCCTCCCATGCTTTG
>21nt_Phas-330_2
ATGTTTTTGTTCCCAACGCCT
>21nt_Phas-330_3
CGTGATTAAGCAAGAGCTGGG
>21nt_Phas-330_4
CAGCTCTTGCTTAATCACGGC
>21nt_Phas-330_5
CTAGAGATTGCTATGGTCACT
>21nt_Phas-330_6
TGACCATAGCAATCTCTAGCC
>21nt_Phas-330_7
CAGATGAGGGCAGCGCTGCAC
>21nt_Phas-330_8
GCAGCGCTGCCCTCATCTGAG
>21nt_Phas-330_9
ACATTACCTGAGATGCCGTCT
>21nt_Phas-330_10
ACGGCATCTCAGGTAATGTGT
>21nt_Phas-330_11
ATACTGACTAAGGAGGAGCAG
>21nt_Phas-330_12
CGTGGCCCAAGCCTGACACCA
>21nt_Phas-330_13
GTGTCAGGCTTGGGCCACGTT
>21nt_Phas-330_14
ACAAACAACCCGTTTCTTTCA
>21nt_Phas-330_15
AAAGAAACGGGTTGTTTGTTG
>21nt_Phas-330_16
AATGTTAAAAATAATGTATTG
>21nt_Phas-330_17
TTATTATCAGATCTCATTTTT
>21nt_Phas-330_18
CATGCTACTGGAAAAATACTC
>21nt_Phas-330_19
GTATTTTTCCAGTAGCATGAA
>21nt_Phas-330_20
CCTATGCTCCCGAGATACCTT
>21nt_Phas-330_21
GGTATCTCGGGAGCATAGGGA
>21nt_Phas-330_22
GAGGATAGTTAGCATTCAGTC
>21nt_Phas-330_23
CTGAATGCTAACTATCCTCAA
>21nt_Phas-330_24
GTCTATCCATGATGCTGCTGA
>21nt_Phas-330_25
AGCAGCATCATGGATAGACGA
>21nt_Phas-330_26
TCTGAAGAACACATTGATCTC
>21nt_Phas-330_27
AATATAGGTTCACCTTCCCGT
>21nt_Phas-330_28
TTTTTTTTTACCCTTTTGAAC
>21nt_Phas-330_29
CCAAGACTGTAAATGGAGAAA
>21nt_Phas-330_30
TCTCCATTTACAGTCTTGGGA
>21nt_Phas-330_31
TTTTTTAGTACACGGACAAAA
>21nt_Phas-330_32
TTACATGTGTCGGATAGAAAT
>21nt_Phas-330_33
TCGTCCATTTGTTACTCTCTT
>21nt_Phas-330_34
GTTCAGTCAGAGTATTTCGCT
>21nt_Phas-330_35
CGAAATACTCTGACTGAACTG
>21nt_Phas-330_36
AATTCCACCGTGCTGAATACT
>21nt_Phas-330_37
TGCCAGGACTCGAGAGAAGGA
>21nt_Phas-330_38
CTTCTCTCGAGTCCTGGCAGA
>21nt_Phas-330_39
TTTTTCCAGTTTATTATGAGC
>21nt_Phas-330_40
CGGCTGTCGAATTTTCTGTGG
>21nt_Phas-330_41
ACAGAAAATTCGACAGCCGAG
>21nt_Phas-330_42
AAATTTGTTTCCAGGAGCTCC
>21nt_Phas-330_43
CAGGGATCTAGTAGAATGCGT
>21nt_Phas-331_1
ATGTTTTTGTTCCCAACGCCT
>21nt_Phas-331_2
TAGCTCTTGCTTAATCACGGC
>21nt_Phas-331_3
CTTGAGAATGCTATGATCACT
>21nt_Phas-331_4
TGATCATAGCATTCTCAAGCG
>21nt_Phas-331_5
CAAATGAGGGCAGCGACGTTA
>21nt_Phas-331_6
CTTATCCATGGAGCTGCTGCA
>21nt_Phas-331_7
CAGCAGCTCCATGGATAAGTA
>21nt_Phas-331_8
CACATTACCTGAGATGTCGCC
>21nt_Phas-331_9
TGCTCCTCCTTAGTCAAGTAT
>21nt_Phas-331_10
GTTTTCTCCATTTACATTCCT
>21nt_Phas-331_11
CCGTACACCAAAAAAGTCCCA
>21nt_Phas-331_12
GGACTTTTTTGGTGTACGGAC
>21nt_Phas-331_13
CCGACAAATGTAATAACTTAT
>21nt_Phas-331_14
TTTAGTTCGTCCAATTGTTAC
>21nt_Phas-331_15
GAGAACAAGCTCGGATAGAAG
>21nt_Phas-332_1
CTATATATAACTCGTACATAG
>21nt_Phas-332_2
ATGTACGAGTTATATATAGGC
>21nt_Phas-332_3
ACTTATTCTTGTATGCACGAT
>21nt_Phas-332_4
CGTGCATACAAGAATAAGTCT
>21nt_Phas-332_5
ATTCGATTGAATGCCGAAGGA
>21nt_Phas-334_1
GCTTCAGGATGACTGGACTAT
>21nt_Phas-334_2
AGTCCAGTCATCCTGAAGCCT
>21nt_Phas-334_3
ATATAATACTATAAAACTTAT
>21nt_Phas-334_4
GGGTTGGTTAGCAATTTGCCA
>21nt_Phas-334_5
GCAAATTGCTAACCAACCCGC
>21nt_Phas-334_6
CGGACGTCTTTGATAGCTACA
>21nt_Phas-334_7
TAGCTATCAAAGACGTCCGTG
>21nt_Phas-334_8
GCCGTAGTCCTGTAGTGATTT
>21nt_Phas-334_9
ATCACTACAGGACTACGGCTG
>21nt_Phas-334_10
TTCTATGCGCGTTTTAGTCAA
>21nt_Phas-334_11
CGCTAGTACTGTGCAGACTTG
>21nt_Phas-334_12
AGTCTGCACAGTACTAGCGTG
>21nt_Phas-334_13
TGTTTCCTTGTGTTGACACCA
>21nt_Phas-334_14
GATTGAATGAAGATGGGGGCT
>21nt_Phas-334_15
CCCCCATCTTCATTCAATCTC
>21nt_Phas-334_16
TTCATTCGAAGAAAGGGTAAG
>21nt_Phas-334_17
GGATGTTACAGAGCTGCGGCA
>21nt_Phas-334_18
CCGCAGCTCTGTAACATCCTT
>21nt_Phas-334_19
GTAGGCCGAGTCGTATGATAT
>21nt_Phas-334_20
ATCATACGACTCGGCCTACTG
>21nt_Phas-334_21
GATTGAGAGCCAGTTGGAGAC
>21nt_Phas-334_22
CTCCAACTGGCTCTCAATCAT
>21nt_Phas-334_23
TTCTAATGGTGAATGGATTGT
>21nt_Phas-334_24
TGTAGAATCGTCTGCCTCGCC
>21nt_Phas-334_25
GGTTGTAATTCATGAACACAT
>21nt_Phas-334_26
CAACACCTCTCATTCCACTAT
>21nt_Phas-334_27
CATCTTTCCCCTTTACGAGCT
>21nt_Phas-334_28
AGACGACATTGACTTTGGTTC
>21nt_Phas-334_29
ACCAAAGTCAATGTCGTCTTG
>21nt_Phas-334_30
ACAACTGTCAAAACTAAAGGA
>21nt_Phas-334_31
CTTTAGTTTTGACAGTTGTGA
>21nt_Phas-334_32
TCTTCACTGCATCCTGTTCTC
>21nt_Phas-334_33
TGACCGAGATGCAGTGAAGAC
>21nt_Phas-334_34
CTTCACTGCATCTCGGTCAGG
>21nt_Phas-334_35
TATTTTGAAACTGAGCTATGA
>21nt_Phas-334_36
TTGGATGTGCACTTATACGTC
>21nt_Phas-334_37
CTATTCTGAACTCGTAGTGTT
>21nt_Phas-334_38
TATAAAGTGTTAGATGACTTC
>21nt_Phas-335_1
TCTCCTGACCGGTTCGAGCTT
>21nt_Phas-335_2
ATATTGACATACTACATTTGT
>21nt_Phas-335_3
TAGTTGCCATCATCTGTTACC
>21nt_Phas-335_4
ATATGTTTGGTTATTTGTTGG
>21nt_Phas-335_5
TGTCTCACTAGTGTAAGCTTC
>21nt_Phas-335_6
CAAAACTAAGAACTGCTGAGG
>21nt_Phas-335_7
CAATCTCCACAATGACGTCAT
>21nt_Phas-335_8
CTTCGACAGGTTCTCATACCT
>21nt_Phas-335_9
GTATGAGAACCTGTCGAAGCG
>21nt_Phas-336_1
AGCTTCTTCTTCACCGTCGTC
>21nt_Phas-336_2
CGACGGTGAAGAAGAAGCTCG
>21nt_Phas-336_3
GTAATTAATTAAACACAACGA
>21nt_Phas-336_4
ATATATATCTCTTCACTCTTC
>21nt_Phas-336_5
AGAGTGAAGAGATATATATAT
>21nt_Phas-336_6
TTCTTGATCTTGCAAGACTTT
>21nt_Phas-336_7
TTAGTTTAAGATAAATCTGCA
>21nt_Phas-336_8
CCCATTATCTTCCTTTTCCAT
>21nt_Phas-336_9
GGAAAAGGAAGATAATGGGTG
>21nt_Phas-336_10
ATGGCTATACCTCTTCCTCCC
>21nt_Phas-336_11
GAGGAAGAGGTATAGCCATAT
>21nt_Phas-336_12
TACGAGAACTGATGGACGTGG
>21nt_Phas-336_13
TCTCCCGTCCCCGTCTATCCC
>21nt_Phas-336_14
GATAGACGGGGACGGGAGAGA
>21nt_Phas-339_1
ACTGAAACAACGGGACTATAC
>21nt_Phas-339_2
ATAGTCCCGTTGTTTCAGTTC
>21nt_Phas-339_3
CCCTAAAAGTATCTCCACCCT
>21nt_Phas-339_4
TTTGCTTTCATTTTTTTCCCT
>21nt_Phas-339_5
TACATTTTTCCTTCTCTCGTT
>21nt_Phas-339_6
TTTCATCTCTTTTTACTTCTG
>21nt_Phas-339_7
CTTGCGACAAGAGAGAAGGCA
>21nt_Phas-339_8
TTTTTTCCTTCCCTTTTCTCT
>21nt_Phas-339_9
AACAGGATGTACATCATGGCG
>21nt_Phas-341_1
GTGCTCCAAAATTTTCCTTGC
>21nt_Phas-341_2
AAGGAAAATTTTGGAGCACTC
>21nt_Phas-341_3
CCATTCTGGAGGTTTTCTCTC
>21nt_Phas-341_4
CAAAGCTTCATAAACACACTT
>21nt_Phas-341_5
TGTGGGAACAAGAATAAGGAA
>21nt_Phas-341_6
TGTGAGAAAATTGCCAACTAA
>21nt_Phas-341_7
TTGGGTGAAATCATTGGAGCC
>21nt_Phas-341_8
TGGCAACGTAGTGTCACTAGC
>21nt_Phas-341_9
TAGTGACACTACGTTGCCAGA
>21nt_Phas-341_10
AGATTCTCCTGAGGAGCCTGC
>21nt_Phas-341_11
TTACAAGGATACTGATATTGT
>21nt_Phas-341_12
CATCATAAAGACGGTATTCCC
>21nt_Phas-341_13
TTCATTTGCTGAAGAATTGCA
>21nt_Phas-341_14
TATCAATGTTTCAGCCTCTGC
>21nt_Phas-342_1
CATGCCAACAACCCCGGGTAG
>21nt_Phas-342_2
AGCTCCACACAGGATACCTCC
>21nt_Phas-342_3
ATCACCTTGTAGGCAGCGGAA
>21nt_Phas-342_4
CAATTTCACTCCTTCTCGACT
>21nt_Phas-342_5
TCGAGAAGGAGTGAAATTGTT
>21nt_Phas-342_6
AGAAATATCAGATAAATCCAT
>21nt_Phas-342_7
TTCTTCCATGAGTGGCTGCAT
>21nt_Phas-342_8
TAGAAGATATATTTTAGCTGT
>21nt_Phas-342_9
TTTGACTTGGCCGGAGTTGGC
>21nt_Phas-342_10
TGATATGCTGACTGCTAACAA
>21nt_Phas-342_11
TCTAACAAGAGAGTTAAAGAT
>21nt_Phas-344_1
GTGCGTACTCTCCTGAAGCCT
>21nt_Phas-344_2
GAAAAGTGACTTGTTTCACTG
>21nt_Phas-344_3
GTGAAACAAGTCACTTTTCCT
>21nt_Phas-344_4
CCTAGTCTTTTGTCTCGTCTG
>21nt_Phas-344_5
GACGAGACAAAAGACTAGGCA
>21nt_Phas-344_6
ATAATTACCACGCCATTGGAC
>21nt_Phas-344_7
CCAATGGCGTGGTAATTATCA
>21nt_Phas-344_8
CTTGAAACCATTGTTCCATAG
>21nt_Phas-344_9
CCACGCTGCATGTTGTGGCCT
>21nt_Phas-344_10
CAAACTCATCACTACCCGCAT
>21nt_Phas-344_11
CAATTATGGAGTGCCCGATCG
>21nt_Phas-344_12
ATCGGGCACTCCATAATTGTG
>21nt_Phas-344_13
ATGTTGTATGGGAGAGACAGA
>21nt_Phas-344_14
TGTCTCTCCCATACAACATCG
>21nt_Phas-344_15
AGCAAAATCCGGCGAAACTAG
>21nt_Phas-344_16
AGTTTCGCCGGATTTTGCTTC
>21nt_Phas-344_17
CCCAGAGGTGTTTTACTCGTC
>21nt_Phas-344_18
CGAGTAAAACACCTCTGGGCT
>21nt_Phas-344_19
TCAATGTTTGTTTTGCCTTGA
>21nt_Phas-344_20
ATGGTAACGTTTGACAGCATA
>21nt_Phas-344_21
TGCTGTCAAACGTTACCATGT
>21nt_Phas-344_22
ATCGTTTCACAGTTAGGCCAT
>21nt_Phas-344_23
CATTCCTATATAAACAAGCAT
>21nt_Phas-344_24
TGGTTGGAACGATTTCGACTA
>21nt_Phas-344_25
ATTTCTAGCCAAATTGTTTGT
>21nt_Phas-344_26
TTTCATATCACCGTTAGGTCA
>21nt_Phas-344_27
TCGTTTTTTCTCATAACAGTG
>21nt_Phas-344_28
ATGCCCTTTAGGTGTTTGGTG
>21nt_Phas-344_29
CCAAACACCTAAAGGGCATGT
>21nt_Phas-344_30
AGAATCGGAACAGATTATTGC
>21nt_Phas-344_31
AATAATCTGTTCCGATTCTTA
>21nt_Phas-344_32
CCAAACGGGCCTGAGTATCTT
>21nt_Phas-346_1
CCACAACATCGTCCACCCTAG
>21nt_Phas-346_2
TTAGTATAGATATAGATTGTG
>21nt_Phas-346_3
GCACCCCAACCCGAATCCTTA
>21nt_Phas-346_4
TCTTGCAACTGTTCTCGCGCA
>21nt_Phas-346_5
TGCAAGATAAGGATTCGGGTT
>21nt_Phas-346_6
AGGATTTCTTCCCAGCGGTTC
>21nt_Phas-346_7
TCCCAGCGGTTCTAAAGTGAC
>21nt_Phas-346_8
ACCGCTGGGAAGAAATCCTTG
>21nt_Phas-346_9
TAAAGTGACGTGCTCCTCTCG
>21nt_Phas-346_10
CACTTTAGAACCGCTGGGAAG
>21nt_Phas-346_11
AATTAACTAGTGGTTGCATGC
>21nt_Phas-346_12
CTAGAGGGCATGCAACCACTA
>21nt_Phas-346_13
TCTTAGGACTTTCTAGAGGGC
>21nt_Phas-346_14
TACTTGTGTTCTTAGGACTTT
>21nt_Phas-346_15
TGTTTCGTTGTGTACTTGTGT
>21nt_Phas-346_16
TTCTGATGTAGTACTAGTGAG
>21nt_Phas-346_17
CCAAGAGGTAGAGCGAAACAC
>21nt_Phas-346_18
TCCCGAGCCCCAACCAAGCAA
>21nt_Phas-346_19
CTCGGGAACCACTGTTTTGCT
>21nt_Phas-346_20
AATTATTTTGCTTGGTTGGGG
>21nt_Phas-346_21
ATGAATAATTCTATGCATGTT
>21nt_Phas-346_22
CATGCATAGAATTATTCATCT
>21nt_Phas-347_1
ATGGTTGACAATTATAGAGAA
>21nt_Phas-347_2
CATGCATGTGTCCAATGACTT
>21nt_Phas-347_3
CCACCCATCTTGAATCTGCCT
>21nt_Phas-347_4
CGCACTAGCATGCAACATCAT
>21nt_Phas-347_5
CTGATGATCTGCGTGAGGCAA
>21nt_Phas-347_6
ATTTAAGTACGTCCTTGTTTT
>21nt_Phas-347_7
AACAAGGACGTACTTAAATTT
>21nt_Phas-347_8
TAGGTGTTTTGTTTTGAGCTG
>21nt_Phas-347_9
TCACACTTGACACTCCACGTC
>21nt_Phas-347_10
ATCGCCACATATCGAACCTTT
>21nt_Phas-347_11
AGGTTCGATATGTGGCGATGA
>21nt_Phas-347_12
TCAGTAGGGGATGTGTTACAC
>21nt_Phas-347_13
TATGTATGTTTTCTTGTTTGC
>21nt_Phas-347_14
AAAAGGATGATCGTGAAATGC
>21nt_Phas-347_15
CCGACTACAACTAGCTACTAT
>21nt_Phas-347_16
AGTAGCTAGTTGTAGTCGGTG
>21nt_Phas-347_17
TAGAGGAAGCAAAGACAGGAA
>21nt_Phas-347_18
AACCAGTATGTTCCCTGCTTT
>21nt_Phas-347_19
AGCAGGGAACATACTGGTTGC
>21nt_Phas-348_1
TTTATCTCAAAATTGTGCCTT
>21nt_Phas-348_2
CAATGTTCTTCTTCGCTTCTC
>21nt_Phas-348_3
GAAGCGAAGAAGAACATTGAA
>21nt_Phas-348_4
ATGTTATTTCGGATGACCGGA
>21nt_Phas-348_5
CAAGCTGTGTAAGTGAAACCA
>21nt_Phas-348_6
TTATTCATGTCAATAGGACTC
>21nt_Phas-348_7
CATGCTTAGGATTTCAACTTT
>21nt_Phas-348_8
AGTTGAAATCCTAAGCATGGA
>21nt_Phas-348_9
TACACCCCTAGATCATATAGC
>21nt_Phas-348_10
TATATGATCTAGGGGTGTAAA
>21nt_Phas-348_11
AGCTGAATGATCTACAAATGT
>21nt_Phas-348_12
ATTTGTAGATCATTCAGCTGC
>21nt_Phas-348_13
ATCTTTCCTTGTAGTCACCAC
>21nt_Phas-348_14
CGAGGTATAGGAGAGAGAGAG
>21nt_Phas-348_15
TTTCCAGTCTAGCCAGATGGC
>21nt_Phas-348_16
TCCCGGACAAACCAAACATGT
>21nt_Phas-348_17
TTACATATGTGGCCGGCGATC
>21nt_Phas-349_1
TAAACAAACGCAGCGCGTTGT
>21nt_Phas-349_2
AGTGCTGTCGATGAGTTGGGA
>21nt_Phas-349_3
ACACAACCACGCGGACGAGAC
>21nt_Phas-349_4
CTCGTCCGCGTGGTTGTGTTT
>21nt_Phas-349_5
TCCTCATTCCGCCGAAACGCT
>21nt_Phas-349_6
TAGAACTCCTGGGAGGCAGAG
>21nt_Phas-349_7
TGATGGATGTTCGGCATCACG
>21nt_Phas-349_8
TGAGCAAGCTGCTGGGCACTG
>21nt_Phas-349_9
TCCTCGTCGTTCCGCACCGCC
>21nt_Phas-349_10
TGCCGCGCCACATCCAGCTGG
>21nt_Phas-349_11
ATACGGTTCTTCTTGTTGTCC
>21nt_Phas-350_1
GTTTATTGTTTATTGCACTGT
>21nt_Phas-350_2
TTCAAAACCTTTCATCCTAGC
>21nt_Phas-350_3
TTTCATCCTAGCTGTCCAACC
>21nt_Phas-350_4
TTGGACAGCTAGGATGAAAGG
>21nt_Phas-350_5
CTCTCTTTTGCTTTTCCGTGT
>21nt_Phas-350_6
GCTTTTCCGTGTTCGCAACCC
>21nt_Phas-350_7
ACGGAAAAGCAAAAGAGAGAG
>21nt_Phas-350_8
TCGCAACCCATCATCGCTATC
>21nt_Phas-350_9
ATCATCGCTATCAAGTTCAGC
>21nt_Phas-350_10
TGAACTTGATAGCGATGATGG
>21nt_Phas-350_11
CAAAAGAAGAGCTGAACTTGA
>21nt_Phas-350_12
TTCTTTCCTCTGTGTTTGGGT
>21nt_Phas-350_13
CTGTGTTTGGGTTGTGATGTT
>21nt_Phas-350_14
TGTGATGTTTGGATTGTTGGT
>21nt_Phas-350_15
CATCACAACCCAAACACAGAG
>21nt_Phas-350_16
AAAACAAAACGGAGGAAGTAC
>21nt_Phas-350_17
ATGATATATACTCCCTCCGTT
>21nt_Phas-350_18
TTTTTTTCCAGATATACCCGG
>21nt_Phas-350_19
TATACCCGGTTCCCACCCCTA
>21nt_Phas-350_20
TTCCCACCCCTAACTTGGCTG
>21nt_Phas-350_21
CCTTCTTTGGAATTTGGATCA
>21nt_Phas-350_22
CAAACTCAACACTAAGTACAT
>21nt_Phas-350_23
TTGAGATAACAAACGTTGTGA
>21nt_Phas-350_24
CCGACAAATAGCATGGTACAT
>21nt_Phas-350_25
GTACCATGCTATTTGTCGGTC
>21nt_Phas-350_26
AATCCCATGTTCGACACTCAA
>21nt_Phas-350_27
GAGTGTCGAACATGGGATTAT
>21nt_Phas-350_28
GCAGTCGTCACACAGGGAGTC
>21nt_Phas-350_29
CTCCCTGTGTGACGACTGCTT
>21nt_Phas-350_30
GGAACATTGTCAACTACTGGT
>21nt_Phas-350_31
CAGTAGTTGACAATGTTCCGA
>21nt_Phas-350_32
TGAGATTTCAGACTGAACCTG
>21nt_Phas-351_1
TTGAAACAAGTCTGAGGGTGG
>21nt_Phas-351_2
CCATGCTCACCAAGTCACCAT
>21nt_Phas-351_3
ATTTGAGCTGTGTTTTGTCCC
>21nt_Phas-351_4
GAAGACCAACTATCTTAGCGA
>21nt_Phas-351_5
CGAACTTTCCTTGTGTATTGG
>21nt_Phas-351_6
CTATGACCAGATACTCCACCC
>21nt_Phas-351_7
CAAGATGTTGTTATACTACCT
>21nt_Phas-351_8
TCACAAGTGTTGTTAATTGAG
>21nt_Phas-351_9
TGAATTTGTACCTACCATGTT
>21nt_Phas-351_10
TCATTTAGATCGTTATTTGGT
>21nt_Phas-351_11
CCACTGTTTGTAGATGGAGAA
>21nt_Phas-351_12
CCAGCTTCACGGCAAGGCGAG
>21nt_Phas-351_13
TGTTTTCATTCATATGGGGCT
>21nt_Phas-351_14
TCGGCTGTTTCGTTGGAATTG
>21nt_Phas-351_15
ATTCCAACGAAACAGCCGATT
>21nt_Phas-351_16
GCATGAGAGCCAAAATCCTCT
>21nt_Phas-351_17
AGGATTTTGGCTCTCATGCCA
>21nt_Phas-351_18
CATTTTCCACGCTTTCTTCGT
>21nt_Phas-351_19
TAACATGGTAGTGCAGTTCAC
>21nt_Phas-351_20
TGGGAAAGTTCAATCTGTTTC
>21nt_Phas-351_21
AACAGATTGAACTTTCCCATT
>21nt_Phas-352_1
TTCTTTTGGCAGTAAAGCATT
>21nt_Phas-352_2
CACAGTTATATTCACAATGTT
>21nt_Phas-352_3
CCACATGTAACAGGGGTACAG
>21nt_Phas-352_4
CAGTCCACTGTAGAACTCACT
>21nt_Phas-352_5
TTCAGAGCTCACGGAATCTAC
>21nt_Phas-352_6
GAAGGGATCCAAGGATTTTAC
>21nt_Phas-352_7
AAAATCCTTGGATCCCTTCAG
>21nt_Phas-352_8
AAAGTTATGTGCAGGTCTCTC
>21nt_Phas-352_9
GAGACCTGCACATAACTTTGT
>21nt_Phas-352_10
AGAAATGTACCCAAGGATCGA
>21nt_Phas-352_11
CGAGTCAGATGGAACTTGCAC
>21nt_Phas-353_1
CTTGATAATTACGCATGGCAG
>21nt_Phas-353_2
TAATTGGATCTCCTGATACCT
>21nt_Phas-353_3
TCCTCGGTCATGAATCCTTGC
>21nt_Phas-353_4
AAGGATTCATGACCGAGGATT
>21nt_Phas-353_5
AGATCATCTCATCACGTAGAA
>21nt_Phas-353_6
CTACGTGATGAGATGATCTGC
>21nt_Phas-353_7
AGAGAAGCAGTCATGTGACAT
>21nt_Phas-353_8
GTCACATGACTGCTTCTCTTT
>21nt_Phas-353_9
GCATTCACGAAAAAAGAACAT
>21nt_Phas-353_10
TTTGCTGGCAAAGTTGCCCTA
>21nt_Phas-353_11
CATATTTTCTGCTCCTAACGG
>21nt_Phas-353_12
GTTAGGAGCAGAAAATATGTA
>21nt_Phas-353_13
TCACCTCGATAATTACAACCC
>21nt_Phas-353_14
TGGCTCAAAACCCAGTCACTA
>21nt_Phas-353_15
CTCATTGTATATGTTGTACTG
>21nt_Phas-353_16
CCGTAGCATTGTTCCAACCAA
>21nt_Phas-353_17
TCCCAATATTTTGTAGACCCT
>21nt_Phas-353_18
CAGGGCCGGACCTGAGGGGGC
>21nt_Phas-354_1
AGGCAGACATTGCACCAACCA
>21nt_Phas-354_2
GTTGGTGCAATGTCTGCCTCA
>21nt_Phas-354_3
TGATGTAAAGACATAAGTCTG
>21nt_Phas-354_4
CGTTAGGAAGCAACTAGCTGC
>21nt_Phas-354_5
GGCTAGACTACTCGTGGGCGT
>21nt_Phas-354_6
GCCCACGAGTAGTCTAGCCTT
>21nt_Phas-354_7
TCGCCAACCGTTGTGCGTGTC
>21nt_Phas-354_8
CACGCACAACGGTTGGCGAAC
>21nt_Phas-354_9
TCCGACGGCCACGCCCGCCTT
>21nt_Phas-354_10
TCTCTTCCTCGCTGACAAACC
>21nt_Phas-354_11
TTTGTCAGCGAGGAAGAGAAA
>21nt_Phas-354_12
GATTGCAGGTGTGTCTGCCGG
>21nt_Phas-354_13
AACCTCTTATTCCTTTCTCAA
>21nt_Phas-354_14
GAGAAAGGAATAAGAGGTTTC
>21nt_Phas-354_15
CAGACCCTTGGTCTCACACTT
>21nt_Phas-354_16
TGGTTCACTACTCCACTTCCA
>21nt_Phas-354_17
CAGTTTGTCACGTTTAAGTTT
>21nt_Phas-354_18
ATATAGATTTGACCGGGTTAG
>21nt_Phas-354_19
TCATGTGTTTGATTTATACCC
>21nt_Phas-354_20
ATAGTTGAGGAAAGATTTTTA
>21nt_Phas-354_21
AAAATCTTTCCTCAACTATGG
>21nt_Phas-354_22
TATTTATGCGTAGGTTCTACT
>21nt_Phas-354_23
TGGCGTCACTAAGGGAATCTT
>21nt_Phas-354_24
ATTAAATTCTGCGCCACACCT
>21nt_Phas-354_25
TTTAACCTTAGTCAAGTGTGG
>21nt_Phas-354_26
ATTTATCACACATTATATGCC
>21nt_Phas-355_1
TCTAATAGCAGTATCATGACG
>21nt_Phas-355_2
TCATGATACTGCTATTAGACG
>21nt_Phas-355_3
GTGATCGCCCTAGTATAGTAC
>21nt_Phas-355_4
ACGTTCAAGATGATCTCTAAG
>21nt_Phas-355_5
TAGAGATCATCTTGAACGTCT
>21nt_Phas-355_6
TCTAGATGGTTAGGATACAGT
>21nt_Phas-355_7
TGTATCCTAACCATCTAGACT
>21nt_Phas-355_8
TTATGAGAGGAGATCATCTAC
>21nt_Phas-356_1
CACTTCTCACGTTAACTACTC
>21nt_Phas-356_2
GTAGTTAACGTGAGAAGTGTA
>21nt_Phas-356_3
TGATCCAAAGCCAACAATTTT
>21nt_Phas-356_4
AATTGTTGGCTTTGGATCAGA
>21nt_Phas-356_5
CGACTATTTAGGAGCACTCGA
>21nt_Phas-356_6
TCTAGCTAGTAGTCATATAGG
>21nt_Phas-356_7
TATATGACTACTAGCTAGAAG
>21nt_Phas-356_8
AATATAAGCTCATTTGGTTCA
>21nt_Phas-356_9
AACCAAATGAGCTTATATTCC
>21nt_Phas-357_1
ATGGAGATCGGTGCACTCACC
>21nt_Phas-357_2
CAAGAACGGAAGCAGAATCAC
>21nt_Phas-357_3
GATTCTGCTTCCGTTCTTGAT
>21nt_Phas-357_4
TGATCGATCTCTGATATGTGT
>21nt_Phas-357_5
ACATATCAGAGATCGATCACC
>21nt_Phas-358_1
TGTTCTGTGATACGGCGCTAT
>21nt_Phas-358_2
AGGAATAAGCTCGGCGAGGAT
>21nt_Phas-358_3
ACTTCCAACCTATTCACCACC
>21nt_Phas-358_4
TGGTGAATAGGTTGGAAGTCG
>21nt_Phas-358_5
GCTGTCAGAACCCTTCTTGTG
>21nt_Phas-358_6
CAAGAAGGGTTCTGACAGCGG
>21nt_Phas-358_7
ACAAAAAGTTAAGCGAGCGTC
>21nt_Phas-358_8
TTCTTGACCTTGCAAGACTTT
>21nt_Phas-358_9
AGTCTTGCAAGGTCAAGAAGA
>21nt_Phas-358_10
TTGTCCGGAGATAATCTCCTA
>21nt_Phas-358_11
CGAATTACCCTCTTGCATCTT
>21nt_Phas-358_12
GATGCAAGAGGGTAATTCGTA
>21nt_Phas-358_13
GCGACTACCTCTCCTCGTCTC
>21nt_Phas-358_14
GACGAGGAGAGGTAGTCGCAA
>21nt_Phas-358_15
GCGCCTGTCGATCCTTCCATC
>21nt_Phas-358_16
TGGAAGGATCGACAGGCGCGA
>21nt_Phas-358_17
CCTCTCGTCCCCGTCTATCCC
>21nt_Phas-358_18
GATAGACGGGGACGAGAGGGA
>21nt_Phas-359_1
CCGCACGGCAGCAGCGCTCGC
>21nt_Phas-359_2
GATAGCGCCGTCACATAGCAG
>21nt_Phas-359_3
CCACGCCCTCTTTCCTCTTCG
>21nt_Phas-359_4
AAGAGGAAAGAGGGCGTGGTA
>21nt_Phas-359_5
CAGTCTTTGTTTCATCACTCA
>21nt_Phas-359_6
AGTGATGAAACAAAGACTGCG
>21nt_Phas-359_7
GCAGAATTCACGATGTATGTC
>21nt_Phas-359_8
CATACATCGTGAATTCTGCTG
>21nt_Phas-359_9
TTCTTGACCTTGCAAGACTTT
>21nt_Phas-359_10
TCGCTAGAGGATGAATCCCAA
>21nt_Phas-359_11
CTTCTTGTGCCTTTCCATCTC
>21nt_Phas-359_12
GATGGAAAGGCACAAGAAGTT
>21nt_Phas-359_13
GCACCTATCAATCCTCCCATC
>21nt_Phas-359_14
TGGGAGGATTGATAGGTGCGA
>21nt_Phas-359_15
TTCTTCGTCTCCGTCTATCCC
>21nt_Phas-362_1
ATATTCCTCTATGACGTGTTC
>21nt_Phas-362_2
ACATGAGGAAAGCAGCAACAA
>21nt_Phas-362_3
GTTGCTGCTTTCCTCATGTTT
>21nt_Phas-362_4
TGAAGAAGTCCTAGCGTGGAC
>21nt_Phas-362_5
CCACGCTAGGACTTCTTCATT
>21nt_Phas-362_6
CTTGATCAGGTTCCAAGTCTA
>21nt_Phas-362_7
GACTTGGAACCTGATCAAGGT
>21nt_Phas-362_8
TAACTCCACCATCCCAGGGTA
>21nt_Phas-362_9
TTAGATAGCTAGTGGGCGTGG
>21nt_Phas-362_10
TAGTGGGCGTGGCTTCAATCA
>21nt_Phas-362_11
CTTCAATCATTCTTAGCTGGC
>21nt_Phas-362_12
ATTGAAGCCACGCCCACTAGC
>21nt_Phas-362_13
CAGCTAAGAATGATTGAAGCC
>21nt_Phas-362_14
AACTTTAATTTGTTATGCAGC
>21nt_Phas-362_15
TAAAGTTGCCAGCTAAGAATG
>21nt_Phas-362_16
TTGTTATGCAGCTAGCTAGTT
>21nt_Phas-362_17
TGCATAACAAATTAAAGTTGC
>21nt_Phas-362_18
TAGCTAGTTATTCCCCATTAG
>21nt_Phas-362_19
ATTCCCCATTAGCCCTTCTCA
>21nt_Phas-362_20
AATGGGGAATAACTAGCTAGC
>21nt_Phas-362_21
CCCTTCTCAGCTTCAATCGGT
>21nt_Phas-362_22
CGATTGAAGCTGAGAAGGGCT
>21nt_Phas-362_23
TATGCCATGTGAGCACAATCA
>21nt_Phas-362_24
TGGCATAACCGATTGAAGCTG
>21nt_Phas-362_25
TGAGCACAATCACCATGATAG
>21nt_Phas-362_26
CCATGATAGCCCACATCCTAC
>21nt_Phas-362_27
ATCATGGTGATTGTGCTCACA
>21nt_Phas-362_28
CCCACATCCTACATTATCTCT
>21nt_Phas-362_29
AGGATGTGGGCTATCATGGTG
>21nt_Phas-362_30
ATTATCTCTATATTATCATAG
>21nt_Phas-362_31
AGATAATGTAGGATGTGGGCT
>21nt_Phas-362_32
ATGATAATATAGAGATAATGT
>21nt_Phas-362_33
ATGTGTAATTAGGTTAGGGCA
>21nt_Phas-362_34
TAGGTTAGGGCAAGACAGATC
>21nt_Phas-362_35
CCCTAACCTAATTACACATCT
>21nt_Phas-362_36
TCTGTCTTGCCCTAACCTAAT
>21nt_Phas-362_37
TAATGCTTGAGAATCAGTAAC
>21nt_Phas-362_38
TCAAGCATTAGATCTGTCTTG
>21nt_Phas-362_39
TTATGATATGTTTATGTTAGT
>21nt_Phas-362_40
TACATGGATCTAAATAAAGAT
>21nt_Phas-362_41
TGAACTTGGGTACGTATGTAA
>21nt_Phas-363_1
ACATGAGGAAAGCAGCAGGAA
>21nt_Phas-363_2
CCTGCTGCTTTCCTCATGTTT
>21nt_Phas-363_3
TCAACAGGTCTTAGGCCCTAT
>21nt_Phas-363_4
TTAGTATGGCTCCGGCTCCAT
>21nt_Phas-363_5
ATAATTTTGCTCCACTCTAGA
>21nt_Phas-363_6
TAGAGTGGAGCAAAATTATAT
>21nt_Phas-363_7
ACTTTAGGTGAAGCAGACTTT
>21nt_Phas-363_8
AGTCTGCTTCACCTAAAGTTC
>21nt_Phas-363_9
ATGTGGAGTTGGAGGCTTGGA
>21nt_Phas-363_10
CAAGCCTCCAACTCCACATAA
>21nt_Phas-363_11
ACACTTGTTCCCAAGTAGCTC
>21nt_Phas-363_12
TTTTCATCCTCTGATAGTCAA
>21nt_Phas-363_13
CTGAAAAGAAATTGTACACCA
>21nt_Phas-363_14
TATAGGTGTCGTGCTTTACTG
>21nt_Phas-363_15
TAGCAGTCATCGCCTCTCCTC
>21nt_Phas-363_16
CTGCTACGCTATTCTGCTCAT
>21nt_Phas-363_17
GAGCAGAATAGCGTAGCAGGC
>21nt_Phas-363_18
GCACGCAAAGCAACTAGAGGA
>21nt_Phas-363_19
CTCTAGTTGCTTTGCGTGCAT
>21nt_Phas-363_20
GACGCGATTGGTTGCTAGTCT
>21nt_Phas-363_21
ACTAGCAACCAATCGCGTCTC
>21nt_Phas-363_22
CTTGCTTGCGTGCGTGACCAG
>21nt_Phas-363_23
CTAGGCGGGGCCACAAGATCG
>21nt_Phas-363_24
ATCTTGTGGCCCCGCCTAGAA
>21nt_Phas-363_25
CAAGCAGGTGACCGCCACGGC
>21nt_Phas-363_26
GCTGGAATCTGCGGTGCATAC
>21nt_Phas-363_27
ATGCACCGCAGATTCCAGCGC
>21nt_Phas-363_28
CGCCAGCGTCAGGCCTCACGG
>21nt_Phas-363_29
CTCAGGCATGCACCGTCGTCC
>21nt_Phas-363_30
CTACTCCCTCGAATTCCACTA
>21nt_Phas-363_31
CACTGGGGAATCGGCGTTTGC
>21nt_Phas-363_32
TATTCTTTTCTTTCTTCCCGC
>21nt_Phas-363_33
TATTTCTTTATGATTCAACCC
>21nt_Phas-363_34
ATTATTTACCCACCAATGCAA
>21nt_Phas-364_1
GAATCAGGAAAGAAGCCAGGA
>21nt_Phas-364_2
CTGGCTTCTTTCCTGATTCCT
>21nt_Phas-364_3
TATTAAAGCCTTGGTTGATCT
>21nt_Phas-364_4
ATCAACCAAGGCTTTAATATC
>21nt_Phas-364_5
CTTGATCTGACTTAGCATGGA
>21nt_Phas-364_6
CATGCTAAGTCAGATCAAGAG
>21nt_Phas-364_7
ACATACTGATAAACTTTAGCT
>21nt_Phas-364_8
CTAAAGTTTATCAGTATGTTC
>21nt_Phas-364_9
CCAACTATACAACACAAGGGT
>21nt_Phas-364_10
CCTTGTGTTGTATAGTTGGAG
>21nt_Phas-364_11
ATAGACTGCACAACTAATCAC
>21nt_Phas-364_12
CTGTTCCTGCTACTGGTGCCG
>21nt_Phas-364_13
GCACCAGTAGCAGGAACAGGT
>21nt_Phas-364_14
AGTTAACCAAGACATGTGGAT
>21nt_Phas-364_15
CCACATGTCTTGGTTAACTCG
>21nt_Phas-364_16
TACAAATTTTAAATCTCTGAT
>21nt_Phas-364_17
CATGTTTGTTTCTGGTGCCGA
>21nt_Phas-364_18
TCCACATGTCTTGGTTAACTC
>21nt_Phas-364_19
AGAGATTTAGAATTTGTACTA
>21nt_Phas-364_20
GTACAAATTCTAAATCTCTGA
>21nt_Phas-364_21
ATGTTTGTCAGTGGGATTAGA
>21nt_Phas-364_22
TAATCCCACTGACAAACATGT
>21nt_Phas-364_23
TCTATGCCAATAAGGACTATT
>21nt_Phas-364_24
TACAGATCTTAGCTTTTCAAC
>21nt_Phas-364_25
CAATTTCCGACAACTTAAGCC
>21nt_Phas-365_1
ACATCAGCACAGCCGCCGAAA
>21nt_Phas-365_2
CCACCTCGAAGTCCGCGGCTT
>21nt_Phas-365_3
GTATCGGTGTTGAATAGACAT
>21nt_Phas-365_4
TTTTTCCCTGCCTAACTCAAT
>21nt_Phas-365_5
GTGCGTGCAACTTGTTAACAT
>21nt_Phas-365_6
GTTAACAAGTTGCACGCACGA
>21nt_Phas-365_7
ATTACAAAGTAGATGGTGCAT
>21nt_Phas-365_8
TAGCTTGTGTTGCAGACGGAT
>21nt_Phas-365_9
GTATCCACCTAGAAGACTTCA
>21nt_Phas-365_10
TGTCAGCGTTACATGGAGCTT
>21nt_Phas-365_11
TCTATGTCCTATCACAGTGGC
>21nt_Phas-365_12
ATAGAGCAAAGCAAACGACTT
>21nt_Phas-365_13
TGTACTAAAGTCCGAAGAGCC
>21nt_Phas-365_14
TTGGTGTTACCTGATGATACT
>21nt_Phas-365_15
TATCATCAGGTAACACCAACT
>21nt_Phas-366_1
GAATCAGGAAAGAAGTCGGGA
>21nt_Phas-366_2
ATCAACTAGGGCTTTAATGTC
>21nt_Phas-366_3
CTGTTGTTGCTTCTGGTGCCG
>21nt_Phas-366_4
AGTTAACCAAGACATGTGGAT
>21nt_Phas-366_5
CCACATGTCTTGGTTAACTCG
>21nt_Phas-366_6
CATGTTTGCTAGTTGGATTAG
>21nt_Phas-366_7
GTAGTCCTCGTTGGCATAGAG
>21nt_Phas-366_8
CTATGCCAACGAGGACTACTT
>21nt_Phas-366_9
AAAATTTCCGATGGCCTAAGC
>21nt_Phas-366_10
TAATGTTCGATGGTTTATGGC
>21nt_Phas-366_11
TATATCCGATGGCTTAGGGCT
>21nt_Phas-366_12
ATATGGTTATGTCCGACGGCG
>21nt_Phas-366_13
ATATATTATGTCTGATAGCCG
>21nt_Phas-366_14
TAAATATCAATGTAGTGGGAC
>21nt_Phas-367_1
ACATGAGGAAAGCCGCAGGAA
>21nt_Phas-367_2
CTTGATCGGATTCCAAGCCTA
>21nt_Phas-367_3
CATGTGGTGATGAGATTAGAT
>21nt_Phas-367_4
CTAATCTCATCACCACATGTA
>21nt_Phas-367_5
TAGATAACTAGCACGTGGCTT
>21nt_Phas-367_6
TTGCTACCTAAAATGATTGAA
>21nt_Phas-367_7
TTAATTTTGTGCAGCTAGCTA
>21nt_Phas-367_8
TAGTTATTCCCATGGCCATAG
>21nt_Phas-367_9
TTACGCTTGGCCACATAGCCT
>21nt_Phas-367_10
AGATGTGGGCTAACATGGTGG
>21nt_Phas-367_11
ACATAATGATTTTTGGGACAA
>21nt_Phas-367_12
GTCCCAAAAATCATTATGTTA
>21nt_Phas-367_13
TATTAGGCCTCACCCATCATA
>21nt_Phas-368_1
TCGTCAAGCCGCGAGAAAGCT
>21nt_Phas-368_2
CGTGTATGATGAAATCTCTTC
>21nt_Phas-368_3
AGAGATTTCATCATACACGTC
>21nt_Phas-368_4
TTATTTAAAACATCTCCTCTT
>21nt_Phas-368_5
TACTCACACACCTGAATTTTG
>21nt_Phas-368_6
AAATTCAGGTGTGTGAGTAAA
>21nt_Phas-368_7
CCGCGTCTATGTTAAAATCTA
>21nt_Phas-368_8
GATTTTAACATAGACGCGGGC
>21nt_Phas-368_9
GATGGGAATAGGACATCCTTG
>21nt_Phas-368_10
AGGATGTCCTATTCCCATCTA
>21nt_Phas-368_11
ATGACTCGACAACGCTCGGAG
>21nt_Phas-368_12
CCGAGCGTTGTCGAGTCATCA
>21nt_Phas-368_13
CTCTTCACACAGAGACATCGA
>21nt_Phas-368_14
GATGTCTCTGTGTGAAGAGCT
>21nt_Phas-368_15
CACCTGAATTGAAGCAACCAA
>21nt_Phas-368_16
GGTTGCTTCAATTCAGGTGTC
>21nt_Phas-368_17
GTGAACAGGTGATCTGACGGC
>21nt_Phas-368_18
CGTCAGATCACCTGTTCACTT
>21nt_Phas-368_19
TTTGTTTCCTTTTGCGTTGGC
>21nt_Phas-368_20
TAACCATATGTTACAGCAGTG
>21nt_Phas-368_21
AAATTTTCTTTTGCGGACTTA
>21nt_Phas-368_22
TTAGCGGCCATGAGTATTAGG
>21nt_Phas-368_23
TCTGTTGTTTTTTTATTTGTT
>21nt_Phas-368_24
CAAATAAAAAAACAACAGACC
>21nt_Phas-368_25
TTACCCATGTTTATGCCAACA
>21nt_Phas-369_1
CATGTCTTTGTCCCGATCCCT
>21nt_Phas-369_2
ACAATGTTTGCAGTAATCTTG
>21nt_Phas-369_3
CAACCAAATTTAGCTTTTCCA
>21nt_Phas-369_4
GAAAAGCTAAATTTGGTTGGT
>21nt_Phas-369_5
TAGAGATGAAAGGTGCTGATG
>21nt_Phas-369_6
CAATGCGGGAGTGATGCTCGT
>21nt_Phas-369_7
CACGTCTCAGTCATGTTGCTA
>21nt_Phas-369_8
TATGTCGTCGACCATGCCTAG
>21nt_Phas-369_9
TAGGAGACCGAGAGCAAGCGT
>21nt_Phas-369_10
TTAGAAAATTAGTGATATCTG
>21nt_Phas-369_11
CTTGCTTTGTATTATGTTTGC
>21nt_Phas-369_12
TTCCAAGTCACAACCACCACC
>21nt_Phas-369_13
ATCATTATATTTAACTCTGGA
>21nt_Phas-369_14
GGTTAATCGTACCTTAGCTTG
>21nt_Phas-369_15
CTTATGAACAAAAGCAGAGAA
>21nt_Phas-370_1
CTACAAACATCGAATCAACCA
>21nt_Phas-370_2
GTTGATTCGATGTTTGTAGCA
>21nt_Phas-370_3
TACTTGGTCTTCCCTTCAGTA
>21nt_Phas-370_4
TCATCAGAGATGAACTAGCTA
>21nt_Phas-370_5
CATCAGGGATGACTCCATCCT
>21nt_Phas-370_6
CTCGCTGCTGGCTGCAGATTC
>21nt_Phas-370_7
TGCACCATGGTAGTGCCCAGG
>21nt_Phas-370_8
CTGTAATCTTGGTTCCGCCCC
>21nt_Phas-370_9
TAAAGGGGGCCGACCAATTCA
>21nt_Phas-370_10
TTTCACCATATATTATTGATG
>21nt_Phas-370_11
TTCCATGCAAGTGTTTAAGTT
>21nt_Phas-370_12
TGTGGCTGTGACATGTGATTC
>21nt_Phas-370_13
TGATAATCGATGTTGTTGGGC
>21nt_Phas-370_14
TGTTGGGACTCATTCTGTTGC
>21nt_Phas-370_15
TAGCCCAACAACCAAAGTCGA
>21nt_Phas-370_16
CCACTTTACTTGTCTCTGCCA
>21nt_Phas-372_1
TTATTTTGCTGGTTTTGTAAG
>21nt_Phas-372_2
CAATAATGTCAATTGTCGCAG
>21nt_Phas-372_3
TTCAGCCATGACTACTTCATC
>21nt_Phas-372_4
GTTGAAGGAAGATGATGAGCC
>21nt_Phas-372_5
CTCATCATCTTCCTTCAACGA
>21nt_Phas-372_6
TGTGTCCTTCAGCTCGGCTGG
>21nt_Phas-373_1
AGACGACGTCGCACATCGCGA
>21nt_Phas-373_2
TCGCTCACCACCGCCTCCTTC
>21nt_Phas-373_3
ACGTCAAATAGAATAGGGCCA
>21nt_Phas-373_4
GATCTTCTCGTTGGATCGGCC
>21nt_Phas-373_5
AGACACGACTGCTTTACTCCA
>21nt_Phas-373_6
CCTAAAACTTGATTATGTTCT
>21nt_Phas-373_7
AACATAATCAAGTTTTAGGTG
>21nt_Phas-373_8
AAATTGAGGGGGCATGGTCTA
>21nt_Phas-373_9
CTTTGCCTCCCTATGGATCCG
>21nt_Phas-373_10
CCCCTGTTCAACATCTATCCA
>21nt_Phas-373_11
ATTGATAGTACACAATGGTGC
>21nt_Phas-373_12
TCATGTCTCCCCGGTGCACGC
>21nt_Phas-373_13
TTAGGTTTTGTATTTAGTTTC
>21nt_Phas-373_14
GTTTCTCCCAAAGACAATCGA
>21nt_Phas-373_15
CGACGACTGCTTCAAGGTCCT
>21nt_Phas-373_16
ATAGTCGCTCATGAACCCGAG
>21nt_Phas-373_17
CTAGATCTCCCTCTCATTGTC
>21nt_Phas-374_1
CAGCAGCAGATTCTACACCTC
>21nt_Phas-374_2
TGTCGATTTAATTTGAAGTGA
>21nt_Phas-374_3
TTTTTATAAAGCCAGTCACAT
>21nt_Phas-374_4
ACAAATGTTGGTATATGGTCT
>21nt_Phas-374_5
AGCCTGGTCTAAACCAAACAG
>21nt_Phas-374_6
TAGACTAGCATGTCCACGCAA
>21nt_Phas-374_7
GCAGGACATAGGGCTCGGCGG
>21nt_Phas-374_8
GCCGAGCCCTATGTCCTGCAT
>21nt_Phas-374_9
CGGCATGGGCAAGGCAGGGAG
>21nt_Phas-374_10
CCCTGCCTTGCCCATGCCGCC
>21nt_Phas-374_11
CCGCTCCCAGCCTCGCGCGCT
>21nt_Phas-374_12
GCGCATGGCTCAGCGAGCAGC
>21nt_Phas-374_13
TGCTCGCTGAGCCATGCGCCG
>21nt_Phas-374_14
TTTGATTCATTGTATCCACGC
>21nt_Phas-374_15
TCAGTGCCCCATGCCGCTACC
>21nt_Phas-374_16
TAGCGGCATGGGGCACTGAAC
>21nt_Phas-374_17
TAAAAAGCCTAATTTCCATCG
>21nt_Phas-374_18
GCTTGGTCCGCTGGCTGATAG
>21nt_Phas-374_19
ATCAGCCAGCGGACCAAGCCG
>21nt_Phas-374_20
GAATTACGTAATCCCCGTTGG
>21nt_Phas-374_21
CCACCTGACAAAGTCGACGAG
>21nt_Phas-374_22
CGTCGACTTTGTCAGGTGGCC
>21nt_Phas-374_23
GTACGGGAATTACGTAATCCT
>21nt_Phas-374_24
CAGTAGACCAAGCTGACGGAA
>21nt_Phas-374_25
ATTAAAAAACCTGCCTCGGGG
>21nt_Phas-374_26
TATTATCTTAGGCAACACGCC
>21nt_Phas-374_27
TCCCGTCGGCTTGGTCAGGTG
>21nt_Phas-374_28
CCTGACCAAGCCGACGGGAGT
>21nt_Phas-374_29
TAAGGTAATCCTCGTTGGCCA
>21nt_Phas-374_30
CTACACAGTAGCCAACAGGGA
>21nt_Phas-374_31
CGAGAATTAATTTCGCTGACG
>21nt_Phas-374_32
CAAGAATACTGAAAATTCCCG
>21nt_Phas-374_33
TGATCAATAGAACTCTCACAA
>21nt_Phas-375_1
TTACTCTCATTCATGATGCCT
>21nt_Phas-375_2
TTTGGTGCGATCTACGAGCCT
>21nt_Phas-375_3
CCTACTCTTGTTCATACTCAA
>21nt_Phas-375_4
GAGTATGAACAAGAGTAGGAG
>21nt_Phas-375_5
TACGGGCTTCATCAACTCCTT
>21nt_Phas-375_6
ACTCAATTTTAGTGCCACTAG
>21nt_Phas-375_7
CTGGAGTCGGCTTCACATCTT
>21nt_Phas-375_8
CTCTCTTGTATTTGAAGTTAC
>21nt_Phas-375_9
CGGATTTCTTCTTTCTCCCTT
>21nt_Phas-375_10
AGATCTTGGTATTGACCTCTA
>21nt_Phas-375_11
AGTAGCAAATAAAAGTGGTAT
>21nt_Phas-375_12
TGCATTAGGGTGACAACTGAG
>21nt_Phas-375_13
CTTTGTCTAGCATGATAAGAC
>21nt_Phas-375_14
CTTATCATGCTAGACAAAGCT
>21nt_Phas-375_15
ATAGTTGTCTTACACAGTTGT
>21nt_Phas-375_16
AATGACTAGTAACGATGATGG
>21nt_Phas-375_17
ATAGTGTCAGTGAATAGTGAT
>21nt_Phas-376_1
TAACTCTAATTTCGGATGCCT
>21nt_Phas-376_2
AAAGCAAACGTTTAAGTCTTT
>21nt_Phas-376_3
TTTGTTAGGTTTAAGAGGGTT
>21nt_Phas-376_4
CTCTTTTAGGTTGTTCATGGA
>21nt_Phas-376_5
CATGAACAACCTAAAAGAGAA
>21nt_Phas-376_6
ACTCCACCTGCTGCAATTCAA
>21nt_Phas-376_7
GAATTGCAGCAGGTGGAGTCC
>21nt_Phas-376_8
TTCACTGTGAAGGACAATATT
>21nt_Phas-376_9
TGCATGTGAAACCATAACAAA
>21nt_Phas-376_10
CCAAAGAGGCCCTTAGCTGTA
>21nt_Phas-376_11
TATTCCCTAGATAAAGTTTTA
>21nt_Phas-376_12
AGGAAGAACATATATGATGTA
>21nt_Phas-376_13
CATCATATATGTTCTTCCTCA
>21nt_Phas-376_14
TAAGTGTTACCGCTCAATCCT
>21nt_Phas-377_1
AATAGCTTGCTGTATAGATTG
>21nt_Phas-377_2
AGGTGCTATTTGGTTGGGGCT
>21nt_Phas-377_3
CCCCAACCAAATAGCACCTCA
>21nt_Phas-377_4
TTTCAGCCTGTAATCAATTTA
>21nt_Phas-377_5
CAATGCAAACTGATCTCACTG
>21nt_Phas-377_6
CTTTCTGTTTGGTTGCGTCTG
>21nt_Phas-377_7
ATTGTCAAGGATCACATAGTT
>21nt_Phas-377_8
CTATGTGATCCTTGACAATCA
>21nt_Phas-377_9
ATGCGCTAGACGGCGAGCGGT
>21nt_Phas-377_10
TTCTTCTGACTGTGCAAGTGG
>21nt_Phas-377_11
ATTCCCTATACAAACAATCAC
>21nt_Phas-377_12
AGGCTTCGGTTACAATTTTTC
>21nt_Phas-377_13
AAAATTGTAACCGAAGCCTGT
>21nt_Phas-377_14
ATAGTTACCGCCGTGATCTGA
>21nt_Phas-377_15
CATTGTCGCTTACTGTTGGAA
>21nt_Phas-377_16
CTGATTCTGCACGCGCGCGGA
>21nt_Phas-378_1
GCGTTTGGAACTCTCGTGTTG
>21nt_Phas-378_2
CACGTTCAGGGTGACGAGTTG
>21nt_Phas-378_3
TTCATACCGGTCATCTGAACT
>21nt_Phas-378_4
TTCAGATGACCGGTATGAACA
>21nt_Phas-378_5
CACATGCATCATCAAATCTTG
>21nt_Phas-378_6
AGATTTGATGATGCATGTGAG
>21nt_Phas-378_7
TTATCGATCAACCTAACACCC
>21nt_Phas-378_8
TTGCATTGGTACCCAAGAACA
>21nt_Phas-378_9
CGATGAGCATATTGAACACAA
>21nt_Phas-378_10
CGAGGTACCGGTACCACGTCC
>21nt_Phas-378_11
TTTCTCCTCAGACGATCTCAT
>21nt_Phas-378_12
TGCCTGTTTTCGTTGCCCTCT
>21nt_Phas-378_13
TTGTGCTGGATAGGGCGCCCG
>21nt_Phas-378_14
TAAACATCGTACATACATGGA
>21nt_Phas-378_15
TCAAAATGATTGTATCCCAAG
>21nt_Phas-378_16
CAAATACAACCGCTATGTGCC
>21nt_Phas-378_17
CACATAGCGGTTGTATTTGCT
>21nt_Phas-379_1
GCATGGGAAAGCAAGCTGCAC
>21nt_Phas-379_2
TCAACTGCCATATATGCCGGT
>21nt_Phas-379_3
CGGCTAATGTCTACTGCACCC
>21nt_Phas-379_4
GTGCAGTAGACATTAGCCGCC
>21nt_Phas-379_5
GTGTTTTTCGGCTTTTTGCAG
>21nt_Phas-379_6
CTTCTGTTCACTAAAAGCTGT
>21nt_Phas-379_7
TGTGGACTGTCAAACGTTTAG
>21nt_Phas-379_8
CTTTTCAGTCAGCTTCTGTAA
>21nt_Phas-379_9
ACAGAAGCTGACTGAAAAGCT
>21nt_Phas-379_10
AATTTGTTTGGATAAAAACCA
>21nt_Phas-379_11
TGTTTATGTTGATATTTAGTG
>21nt_Phas-379_12
TAACAGGAATCCGTCACTTTC
>21nt_Phas-379_13
TAAATTATGAGTCATATGGAC
>21nt_Phas-379_14
TGTAGAGTAAGATAAAGTTGT
>21nt_Phas-379_15
TCTCCTCACAGCCAGATCCTC
>21nt_Phas-379_16
CTGAACCAAACAGTCCATGTC
>21nt_Phas-379_17
TGTCCAATCAATCCTAGTGGC
>21nt_Phas-379_18
CACTAGGATTGATTGGACAGA
>21nt_Phas-379_19
TTTGCACAGAAGACCTAACTT
>21nt_Phas-379_20
TTTATTTTTGTCTGGCTCCCC
>21nt_Phas-379_21
CAATGCAGACGCGACTTCTAT
>21nt_Phas-379_22
GTATCTGTTGGAGCCTCGCTA
>21nt_Phas-379_23
TATACCTGGCCAGTCCACATG
>21nt_Phas-379_24
TGTGGACTGGCCAGGTATATA
>21nt_Phas-379_25
GAACCGCCATGGATGCAAGTC
>21nt_Phas-379_26
CTTGCATCCATGGCGGTTCCA
>21nt_Phas-379_27
TCTTTTTGTTCCCTGGTGTGA
>21nt_Phas-380_1
GCACGGGGAATAGGAGAATAG
>21nt_Phas-380_2
AGCTATCGAGTTCAACTTGGT
>21nt_Phas-380_3
CAAGTTGAACTCGATAGCTCT
>21nt_Phas-380_4
TTTACCGGTTGGGACACCCAA
>21nt_Phas-380_5
GTGATCACTCACGACTTGCTT
>21nt_Phas-380_6
ATGCTCAAAAGAGGCTCTCGT
>21nt_Phas-380_7
TTTTGAGCATGCTGTTGTGTT
>21nt_Phas-380_8
ATAGAACCAGCAACCAGAAAC
>21nt_Phas-380_9
CTGGTTCTATACGAGAGCCTC
>21nt_Phas-380_10
TTCTGGTTGCTGGTTCTATAC
>21nt_Phas-380_11
TTATAGTGTTGTTTCTGGTTG
>21nt_Phas-380_12
AATAATGATAAACACGACCTA
>21nt_Phas-380_13
AAACACGACCTACCAGCAGCC
>21nt_Phas-380_14
CCAGCAGCCACCAAGTATTGC
>21nt_Phas-380_15
CTGCTGGTAGGTCGTGTTTAT
>21nt_Phas-380_16
AATACTTGGTGGCTGCTGGTA
>21nt_Phas-380_17
TTGTTGCTAGCCTAACTACTA
>21nt_Phas-380_18
GTCTGGGTTAAAGTGGGTTTT
>21nt_Phas-380_19
CCCAGACTAGTAGTTAGGCTA
>21nt_Phas-380_20
AAAGTGGGTTTTATAGTTTGG
>21nt_Phas-380_21
AACCCACTTTAACCCAGACTA
>21nt_Phas-380_22
ATAGTTTGGCCTTTACTTTGT
>21nt_Phas-380_23
TAGGGGATAGCACGAAAGACG
>21nt_Phas-380_24
TCCCCTAACAAAGTAAAGGCC
>21nt_Phas-380_25
GCACGAAAGACGACAAGGGTC
>21nt_Phas-380_26
TCTTTCGTGCTATCCCCTAAC
>21nt_Phas-380_27
CCCTTGTCGTCTTTCGTGCTA
>21nt_Phas-380_28
TTCTGTGAGAGACCCTTGTCG
>21nt_Phas-380_29
TTACCCGTTTTCTGTGAGAGA
>21nt_Phas-380_30
TACCTTCATCTCTTACCCGTT
>21nt_Phas-380_31
GTTATGAATTTATTGTTGTAT
>21nt_Phas-380_32
TAATAATGTTCATCGGGTATT
>21nt_Phas-380_33
TACCCGATGAACATTATTAAA
>21nt_Phas-380_34
AATTCATCTCGTCAGTCAGGA
>21nt_Phas-380_35
CTGACTGACGAGATGAATTAA
>21nt_Phas-380_36
GGACCTAGACAAGTTTGGCAA
>21nt_Phas-380_37
GCCAAACTTGTCTAGGTCCTC
>21nt_Phas-380_38
CCTAAAAAACTCCTTCCACTT
>21nt_Phas-380_39
CAATGCAAGGTTATAGGGGGA
>21nt_Phas-380_40
CCCCTATAACCTTGCATTGCA
>21nt_Phas-380_41
GATCAAGCCAAAGCCGCATTG
>21nt_Phas-380_42
ATGCGGCTTTGGCTTGATCTC
>21nt_Phas-380_43
CGACAAGGTTGTTGTATGTCT
>21nt_Phas-380_44
ACATACAACAACCTTGTCGCA
>21nt_Phas-380_45
TTCAAAAGTTTTTTCTGTGTT
>21nt_Phas-380_46
TAGTTTGTGCTTGAGGTGCTC
>21nt_Phas-380_47
AAGAAGTTCAAGTTCGGGTTT
>21nt_Phas-380_48
ACCCGAACTTGAACTTCTTGA
>21nt_Phas-380_49
TGCTTCATGAGGTTATCGTTG
>21nt_Phas-380_50
GTTTATGTGTGGGCTTGCAAG
>21nt_Phas-380_51
AAACCTCACCCCCTTGTGCCT
>21nt_Phas-380_52
CTTGACGCACTTCTGTAGACT
>21nt_Phas-380_53
TCTACAGAAGTGCGTCAAGGT
>21nt_Phas-380_54
TCTGGTACAGAATACGGCGAG
>21nt_Phas-380_55
GTGACTGACGAGAGTTTGCCT
>21nt_Phas-380_56
GCAAACTCTCGTCAGTCACCT
>21nt_Phas-380_57
TTCCTATTAAATTTAACAGCC
>21nt_Phas-381_1
CACCTAAAATTCCCATTGCAT
>21nt_Phas-381_2
GATCCAGTATGCAAGAGAGAG
>21nt_Phas-381_3
CTCTCTTGCATACTGGATCTT
>21nt_Phas-381_4
CGAAGCAGAATTTGCCAACGA
>21nt_Phas-381_5
GTTGGCAAATTCTGCTTCGCT
>21nt_Phas-381_6
CAACTAGCTCACTTCATTCTC
>21nt_Phas-381_7
AAACCATCTATGATCTCAGTT
>21nt_Phas-381_8
CTGAGATCATAGATGGTTTTA
>21nt_Phas-381_9
GTTCGCCATGCAGTTGTCGAC
>21nt_Phas-381_10
CGACAACTGCATGGCGAACAA
>21nt_Phas-381_11
CAACAAGTCCACTGACTCCAT
>21nt_Phas-381_12
GGAGTCAGTGGACTTGTTGGT
>21nt_Phas-381_13
CTTAGTTCCTTGGCAACCCAC
>21nt_Phas-381_14
GGGTTGCCAAGGAACTAAGAT
>21nt_Phas-381_15
CATCGAGACCAGCATCGAGAC
>21nt_Phas-381_16
CTCGATGCTGGTCTCGATGGT
>21nt_Phas-381_17
TGCACATCAGTAGCATGGTAT
>21nt_Phas-381_18
AGGATGATGGTACCACTTGCA
>21nt_Phas-381_19
CAAGTGGTACCATCATCCTAT
>21nt_Phas-381_20
TGGAATACAAGGAGCACACTG
>21nt_Phas-381_21
AATATTGTTGTAAAATGCGTT
>21nt_Phas-381_22
TCATTCAATGTATGAGCTTGT
>21nt_Phas-381_23
GTTTAAATGTGACAAGCTTGT
>21nt_Phas-381_24
AAGCTTGTCACATTTAAACAC
>21nt_Phas-381_25
TTAACGAAAGCGTGCAATGAC
>21nt_Phas-382_1
GTCCAACTTGGTTTCACCGGC
>21nt_Phas-382_2
CGGTGAAACCAAGTTGGACTC
>21nt_Phas-382_3
CAAAAGCATTGTGTGTGGCAC
>21nt_Phas-382_4
CAATACTTGGAGGTTACTGCT
>21nt_Phas-382_5
TAAAGCACTTAAACCCGGACC
>21nt_Phas-383_1
ATACGTGTAGAAGATAGTTGA
>21nt_Phas-383_2
ACACGGGGAATAGGAGCTGGA
>21nt_Phas-383_3
TTGCTAGAACAGAGGTGCCGA
>21nt_Phas-383_4
ATTCAACTTGGTTTCACCGGC
>21nt_Phas-383_5
CGGTGAAACCAAGTTGAATTC
>21nt_Phas-383_6
TGGGACACCAAAGCAAGTTGT
>21nt_Phas-383_7
AACTTGCTTTGGTGTCCCAGC
>21nt_Phas-383_8
GAGTGACCAAAGCACCATGCG
>21nt_Phas-383_9
CATGGTGCTTTGGTCACTCAC
>21nt_Phas-383_10
TGACACGGCTTGAAAATAGAC
>21nt_Phas-383_11
CTATTTTCAAGCCGTGTCACG
>21nt_Phas-383_12
TCTCATACATACCCAGCAACC
>21nt_Phas-383_13
TTGCTGGGTATGTATGAGAGT
>21nt_Phas-383_14
TTTTGTTTTCTCGAATGCTGG
>21nt_Phas-383_15
GAACGCAATACTGATAAACAC
>21nt_Phas-383_16
GTTTATCAGTATTGCGTTCAA
>21nt_Phas-383_17
AAACTCCGAGCAAACACCAAG
>21nt_Phas-383_18
TGGTGTTTGCTCGGAGTTTGT
>21nt_Phas-383_19
TATTGTTTGTTGATAGCACAC
>21nt_Phas-383_20
TTGATAGCACACCTACGGGTC
>21nt_Phas-383_21
CTACGGGTCTGGATTCAAGTG
>21nt_Phas-383_22
CTTGAATCCAGACCCGTAGGT
>21nt_Phas-383_23
GTTTTCGCAGCTTGGCATTTG
>21nt_Phas-383_24
CGAAAACCACTTGAATCCAGA
>21nt_Phas-383_25
AATGCCAAGCTGCGAAAACCA
>21nt_Phas-383_26
CTTAATTGTGGCTGTCTATAG
>21nt_Phas-383_27
AATTAAGCAAATGCCAAGCTG
>21nt_Phas-383_28
ATAGACAGCCACAATTAAGCA
>21nt_Phas-383_29
ATTTGCTTCTACCTTTTTGTA
>21nt_Phas-383_30
TACCTTTTTGTACCTTTGCCG
>21nt_Phas-383_31
CAAAAAGGTAGAAGCAAATCT
>21nt_Phas-383_32
CCTTTGCCGGTGGATAGCGCG
>21nt_Phas-383_33
GTGGATAGCGCGTAAGGGTGT
>21nt_Phas-383_34
CGCTATCCACCGGCAAAGGTA
>21nt_Phas-383_35
ACCCTTACGCGCTATCCACCG
>21nt_Phas-383_36
GTTTGGTTGGATGTACACGGT
>21nt_Phas-383_37
GTACACGGTGGGTTGGAGGGG
>21nt_Phas-383_38
CGTGTACATCCAACCAAACAC
>21nt_Phas-383_39
CCTCCAACCCACCGTGTACAT
>21nt_Phas-383_40
GCGGCCACAGTTTCTATCGTG
>21nt_Phas-383_41
TGGCCGCCCCCTCCAACCCAC
>21nt_Phas-383_42
GTTTCTATCGTGTTTGGATGA
>21nt_Phas-383_43
CGATAGAAACTGTGGCCGCCC
>21nt_Phas-383_44
ATCCAAACACGATAGAAACTG
>21nt_Phas-383_45
GAGTCACGTAGGGCTAACTTT
>21nt_Phas-383_46
GCTAACTTTTTGTGAAGGGAC
>21nt_Phas-383_47
AGTTAGCCCTACGTGACTCTC
>21nt_Phas-383_48
TTGTGAAGGGACATTTGGATC
>21nt_Phas-383_49
CCCTTCACAAAAAGTTAGCCC
>21nt_Phas-383_50
CATCTTTAGTTGTGGTTTTCT
>21nt_Phas-383_51
AAAGATGGTAATGGATCACGA
>21nt_Phas-383_52
AGTGATTTAGTTTGTGGTTGA
>21nt_Phas-383_53
GGTGCTCAAGAAGTTTAGGTC
>21nt_Phas-383_54
CCTAAACTTCTTGAGCACCTC
>21nt_Phas-383_55
ATGTTTCATCATTTGACGCCT
>21nt_Phas-383_56
TTGTTGTTGGTTTATGTGTGT
>21nt_Phas-383_57
GCCTGCAAGACACAAGGGGAT
>21nt_Phas-383_58
CAGAGGTTTACCTTAACGCTT
>21nt_Phas-383_59
TTATGTAGACTCACCGTGCTC
>21nt_Phas-383_60
ATGGTCAACCCCTCGTCAAGC
>21nt_Phas-383_61
TACACGACAAACTCGCACACG
>21nt_Phas-384_1
TATAGGAGATAGCAAGCGGTT
>21nt_Phas-384_2
CCCATCCCCACAACTTCTTAA
>21nt_Phas-384_3
TTCTCTTGCAAACCGGATCTT
>21nt_Phas-384_4
CAAATCAGATTTTTCTAGCGA
>21nt_Phas-384_5
GCTAGAAAAATCTGATTTGAT
>21nt_Phas-384_6
GAAGGATCTGAGCTAGTTGGA
>21nt_Phas-384_7
CAACTAGCTCAGATCCTTCTC
>21nt_Phas-384_8
AAATTGACTTTGTTCTCGGTT
>21nt_Phas-384_9
CCGAGAACAAAGTCAATTTTC
>21nt_Phas-384_10
CTTAGTTCTTTGTTGTACAGT
>21nt_Phas-384_11
TGTACAACAAAGAACTAAGAA
>21nt_Phas-384_12
TATCAATCAAGAAGTCTATTG
>21nt_Phas-384_13
ACTCCATATCATCGCCTAGAG
>21nt_Phas-384_14
CTAGGCGATGATATGGAGTCA
>21nt_Phas-384_15
TCACAGACAGGGGCAGAGCCA
>21nt_Phas-384_16
GCTCTGCCCCTGTCTGTGACT
>21nt_Phas-384_17
CCTCCAGGTAGTGTGGGCATG
>21nt_Phas-384_18
TGCCCACACTACCTGGAGGTG
>21nt_Phas-384_19
CGCATGATGAGCTGGTTGGGC
>21nt_Phas-384_20
CCAACCAGCTCATCATGCGCA
>21nt_Phas-384_21
GGGTTGGCTGGGTAACGTCTC
>21nt_Phas-384_22
GACGTTACCCAGCCAACCCGC
>21nt_Phas-384_23
CTTCGATCATTTCACATGCGA
>21nt_Phas-384_24
CACTCGGAATCTCCAATACAA
>21nt_Phas-384_25
TACCTCATGATGCCGTACACT
>21nt_Phas-384_26
TTTTAAATACCATCACGTGTT
>21nt_Phas-384_27
GTTGTGTGTCGAGGCCCATCA
>21nt_Phas-384_28
ATGGGCCTCGACACACAACAA
>21nt_Phas-384_29
TAGTTTGGCCCAATCACGACA
>21nt_Phas-384_30
TCGTGATTGGGCCAAACTATG
>21nt_Phas-384_31
TATATAATTTTTTACTCTGTG
>21nt_Phas-384_32
TTTAAAGGCTCTCTATTTCCC
>21nt_Phas-384_33
TGTAGCAATTTTGAGTCACGT
>21nt_Phas-387_1
TCAGAGGGCTCCAGATCACCC
>21nt_Phas-387_2
CTCTGCAGATGCGCTTGGTGC
>21nt_Phas-387_3
TCGAGACCGCTCTGCAGCTGC
>21nt_Phas-387_4
TGCCACAGGACCTGACCGATG
>21nt_Phas-387_5
TCGGTCAGGTCCTGTGGCACC
>21nt_Phas-387_6
TCCGCGACGCACTTCTCGGCG
>21nt_Phas-387_7
CCGAGAAGTGCGTCGCGGATG
>21nt_Phas-389_1
AGGGGTTCAAGAGCTTCACAA
>21nt_Phas-389_2
GTGAAGCTCTTGAACCCCTCA
>21nt_Phas-389_3
GAAGATGGCCACAGAAACCTT
>21nt_Phas-389_4
GCGCGACCTAGAATAAGTGAC
>21nt_Phas-389_5
CACTTATTCTAGGTCGCGCTA
>21nt_Phas-389_6
CCGGTTTCGTGGAATAGCACA
>21nt_Phas-389_7
TGCTATTCCACGAAACCGGGT
>21nt_Phas-389_8
GAAAGTGACTGCATCACCGTG
>21nt_Phas-389_9
AGAATGCAATGATTTTGTCCT
>21nt_Phas-389_10
CACATGCTTATTCACACACGC
>21nt_Phas-389_11
ATCTCTCTTCACTTGACATTG
>21nt_Phas-389_12
ATGTCAAGTGAAGAGAGATGC
>21nt_Phas-389_13
TTGCCTTGCAATTTTCAACGT
>21nt_Phas-389_14
AAGGTCATTCATAACATTGAA
>21nt_Phas-389_15
CAATGTTATGAATGACCTTGT
>21nt_Phas-389_16
TGAGAGAACCATTGGTATTTA
>21nt_Phas-389_17
TTTTGTGTTTAGTTCTTAGTT
>21nt_Phas-389_18
ATAACAGGACGCCACAAAGAA
>21nt_Phas-389_19
CACTTGGCGATGAAAAGATCC
>21nt_Phas-389_20
ATCTTTTCATCGCCAAGTGTT
>21nt_Phas-389_21
TTAAATTTCAGTGTTGATGGT
>21nt_Phas-389_22
GAGGTACCACATGGTAGATGC
>21nt_Phas-389_23
ATCTACCATGTGGTACCTCCT
>21nt_Phas-389_24
ATTAGTTGTTCGGGTACATGA
>21nt_Phas-389_25
ATGTACCCGAACAACTAATGG
>21nt_Phas-389_26
TTTCCTACCTGTCAAAATGTT
>21nt_Phas-389_27
TACCTTAGGCACTTGTGCAAT
>21nt_Phas-390_1
AGGGATTCAAGAGCTTTACAT
>21nt_Phas-390_2
GTAAAGCTCTTGAATCCCTGA
>21nt_Phas-390_3
GGTTTCTGTGGCCATCGGCGC
>21nt_Phas-390_4
GCCGATGGCCACAGAAACCAT
>21nt_Phas-390_5
AGTTCACTTATTCTAGGTCGC
>21nt_Phas-390_6
CATTCTAAGAAATTTGCCGCC
>21nt_Phas-390_7
ATGATTCTGTCCTCACACGCT
>21nt_Phas-390_8
CGTGTGAGGACAGAATCATTA
>21nt_Phas-390_9
TATTCACACACACATTTCTCT
>21nt_Phas-390_10
TCACTTGACATTGTTGCCTCA
>21nt_Phas-390_11
TAGAAGAGAACATAAAGAGAT
>21nt_Phas-390_12
AAATATAGGTCTTGAGTTGCA
>21nt_Phas-390_13
CAACTCAAGACCTATATTTAT
>21nt_Phas-390_14
TCGAATCTCCAAGAATGCAGG
>21nt_Phas-390_15
TGCATTCTTGGAGATTCGATG
>21nt_Phas-390_16
TATGTATACGTGATCATGGCC
>21nt_Phas-390_17
ATCGATCGCGTGAATGAACTC
>21nt_Phas-390_18
TGCCCAACCGTGGTGCGTACA
>21nt_Phas-390_19
TGAAGGTTCAACTGGCTTGAA
>21nt_Phas-390_20
TCTTTCGCCATTGCTCGGTTC
>21nt_Phas-390_21
AAATTGAATAAGCGCAAGGTT
>21nt_Phas-390_22
TACAAGTAGGTTAGGATGTTG
>21nt_Phas-390_23
TACTAACTGAATGCCCGTGCG
>21nt_Phas-392_1
TTTTAAGTGGTTTGTAGGAGT
>21nt_Phas-392_2
CAATAGGCGCCAACGTTGGGG
>21nt_Phas-392_3
ATGTTGGGCACTAGTCTTGAT
>21nt_Phas-392_4
CTGCATTAGATATTTTTACTC
>21nt_Phas-392_5
TAATTAGATGCGCGAGCAGTT
>21nt_Phas-392_6
TGTAGCTTCAGAATAACCACC
>21nt_Phas-392_7
CGAACATCGCCTCTCTCGAAG
>21nt_Phas-392_8
TCGAGAGAGGCGATGTTCGTG
>21nt_Phas-392_9
TGCTGTTGTGTGTGGCCTGCT
>21nt_Phas-392_10
CAGGCCACACACAACAGCAAA
>21nt_Phas-392_11
ACCCAACCAGCAGAGCACTCA
>21nt_Phas-392_12
AGTGCTCTGCTGGTTGGGTAG
>21nt_Phas-392_13
TCCTCATGGCTCACGCTCACT
>21nt_Phas-392_14
TGAGCGTGAGCCATGAGGATG
>21nt_Phas-392_15
TTTGCTGCCAGACGATCTCAG
>21nt_Phas-392_16
TGTCTATCGCGTCTATATGCA
>21nt_Phas-392_17
GTTCCCTTCACCGTGATGGAG
>21nt_Phas-392_18
CCATCACGGTGAAGGGAACCT
>21nt_Phas-392_19
TTGGACGCTGGAGGCAGGGCT
>21nt_Phas-392_20
ACGAGCATCGCGGCATGCTGA
>21nt_Phas-392_21
CTGCGTCGAGGAGCAATACTC
>21nt_Phas-392_22
TACAGTTGCAACCCCATGGCA
>21nt_Phas-392_23
CTTGGTTGTTGGAACAATCTG
>21nt_Phas-393_1
CTAGTAACACCAAACGCTCCT
>21nt_Phas-393_2
GAGCGTTTGGTGTTACTAGGA
>21nt_Phas-393_3
TCGTAGTGTGAGGAGAAGTGT
>21nt_Phas-393_4
TGTGTTGTGATAATAGGAGAC
>21nt_Phas-393_5
CAATAAAATTTTGACTTATGT
>21nt_Phas-393_6
TATGTCACGTGGACGCTAGTA
>21nt_Phas-393_7
CCTTGGTTTGCACACAGTGCT
>21nt_Phas-393_8
CATAGTTGTATGCTGCTACAT
>21nt_Phas-393_9
ATCAAGATTATTAGAAGGCTA
>21nt_Phas-393_10
AATACATGTCTTGCTTGGTCT
>21nt_Phas-393_11
CCAGCCGCATGCCAACATTGT
>21nt_Phas-393_12
CAGCACTCGTCATGACATCGG
>21nt_Phas-393_13
CGATCTCTTCTCGGGGAACAC
>21nt_Phas-393_14
TGGCTGCAACTAAGACAATAT
>21nt_Phas-394_1
CCTATAGATTAGGACGAAGTG
>21nt_Phas-394_2
CTTCGTCCTAATCTATAGGTT
>21nt_Phas-394_3
CACCTTGTTTGCATGGTCTAC
>21nt_Phas-394_4
AGACCATGCAAACAAGGTGCA
>21nt_Phas-394_5
CGACAGACTGCAAAGCAACAT
>21nt_Phas-394_6
CGAGTGGGAAGAGAGATGTGC
>21nt_Phas-394_7
ACATCTCTCTTCCCACTCGAT
>21nt_Phas-394_8
ATTTTAATAATGGGAGACAGG
>21nt_Phas-394_9
TGTCTCCCATTATTAAAATGC
>21nt_Phas-394_10
GTAATAGACGAATGATGTGAA
>21nt_Phas-394_11
CACATCATTCGTCTATTACCC
>21nt_Phas-394_12
GACATATGTATAGATGAGGAT
>21nt_Phas-394_13
CCTCATCTATACATATGTCTT
>21nt_Phas-394_14
ACAAAACTTGATGTATGCCAT
>21nt_Phas-394_15
CTTTGTCGCCCAAGCCACCAA
>21nt_Phas-394_16
TGAAATCACCAGATAAGCGCA
>21nt_Phas-394_17
CGCATCGACTTCACTTCTTTA
>21nt_Phas-394_18
AAGAAGTGAAGTCGATGCGGG
>21nt_Phas-394_19
CCACAAGACATGATGCCTCTA
>21nt_Phas-394_20
CACAGGTTATCATCACCAGGC
>21nt_Phas-394_21
CTGGTGATGATAACCTGTGTT
>21nt_Phas-394_22
TTTCCTTGTTTCTATTTTGGC
>21nt_Phas-394_23
AGGGCTGGAAGGTAAGGTTAG
>21nt_Phas-394_24
AACCTTACCTTCCAGCCCTGA
>21nt_Phas-394_25
TTAAACTCTCAAGTCTCAACT
>21nt_Phas-394_26
TATCCCTTATCTGTCTCTTAA
>21nt_Phas-394_27
AGATAGGATTAGTTGAGAGAA
>21nt_Phas-394_28
GGTAGAAGATGTGATTAGTTC
>21nt_Phas-394_29
ACTAATCACATCTTCTACCTT
>21nt_Phas-394_30
CCTCTGGCTCCTTAGCTTCTC
>21nt_Phas-394_31
AATGGCTCTGACTCCTCCAGA
>21nt_Phas-395_1
TGAGAGAGGGTATATTGTGTT
>21nt_Phas-395_2
GCACCAGGAAGATGCGCCGAA
>21nt_Phas-395_3
TCTATAGATTAGGATGAAGTG
>21nt_Phas-395_4
CTTCATCCTAATCTATAGATT
>21nt_Phas-395_5
CAACTTTTTTGCATGCCACAG
>21nt_Phas-395_6
AATTGTTAGTTTTGTCTGCCG
>21nt_Phas-395_7
GCAGACAAAACTAACAATTCT
>21nt_Phas-395_8
CTGCTTCTACCGAATAAGCCG
>21nt_Phas-395_9
TGCAAGAAGAGAAAGTCGTGA
>21nt_Phas-395_10
ACGACTTTCTCTTCTTGCAAG
>21nt_Phas-395_11
ATGTTAATAATAGGAGATGTA
>21nt_Phas-395_12
CATCTCCTATTATTAACATTC
>21nt_Phas-395_13
GCACAATGATTTCACAAAGAC
>21nt_Phas-395_14
CTTTGTGAAATCATTGTGCTA
>21nt_Phas-395_15
TTGGGCATGGGATGAGGATGA
>21nt_Phas-395_16
ATCCTCATCCCATGCCCAAGT
>21nt_Phas-395_17
CATGCATCAAGTTCTATTTGG
>21nt_Phas-395_18
AAATAGAACTTGATGCATGTC
>21nt_Phas-395_19
TGCCGAATGGCGAGCCACAGA
>21nt_Phas-395_20
TGTGGCTCGCCATTCGGCACC
>21nt_Phas-395_21
CGTGAATGCTCGTCAAATGGA
>21nt_Phas-395_22
CATTTGACGAGCATTCACGTC
>21nt_Phas-395_23
CCAGCACTACATGGCGTTTTG
>21nt_Phas-395_24
AAACGCCATGTAGTGCTGGTC
>21nt_Phas-395_25
TACAACCAAAACAAACTGTGG
>21nt_Phas-395_26
CCAGTTTATTTAGTTTGTTCC
>21nt_Phas-395_27
AACAAACTAAATAAACTGGCC
>21nt_Phas-395_28
AACATGTGTATGTCGTTGTGG
>21nt_Phas-395_29
TTAAGGACTAATGATAGTATC
>21nt_Phas-395_30
ATGGAACAGATCTGCACAGTA
>21nt_Phas-395_31
CTGTGCAGATCTGTTCCATGA
>21nt_Phas-395_32
CTAACCACTTAAGTGATGCTA
>21nt_Phas-395_33
TCCATCAGGCTGGCTGAGAAT
>21nt_Phas-395_34
TCTCAGCCAGCCTGATGGAGT
>21nt_Phas-395_35
TAGCTTATTGTTTTCACCGCT
>21nt_Phas-395_36
CTCTTATTCATGCATGCACTC
>21nt_Phas-395_37
CACAAGCTGGCTTGGTCGTAA
>21nt_Phas-395_38
ACGACCAAGCCAGCTTGTGGA
>21nt_Phas-395_39
CTTCCATGTGGGCTGAATCAG
>21nt_Phas-395_40
GATTCAGCCCACATGGAAGTT
>21nt_Phas-395_41
TGCAAAAAGGCAAGAAGATAT
>21nt_Phas-395_42
ATCTTCTTGCCTTTTTGCACT
>21nt_Phas-395_43
TAAGGCCATGCTAAGAAGTAT
>21nt_Phas-395_44
CCTCCCAAATCTGAAGCCTCT
>21nt_Phas-395_45
AGGCTTCAGATTTGGGAGGGT
>21nt_Phas-395_46
TTGATGAGATCACACTGCAAG
>21nt_Phas-395_47
TGGTACAGTTCCAAGCGACGG
>21nt_Phas-395_48
AGCAGTGTGCGTCGAATACGT
>21nt_Phas-395_49
CTTAACTAAACTTGCGCGTAC
>21nt_Phas-395_50
CAAACTCTATTATAACACCTA
>21nt_Phas-395_51
TCGAACTCTTTATACAATATA
>21nt_Phas-395_52
AAACGACGACTGTTCGATCGT
>21nt_Phas-397_1
CAAAATCTCTCCATGTTGCCT
>21nt_Phas-397_2
ATGCCATGTTTTGGAAAAGGC
>21nt_Phas-397_3
CTTTTCCAAAACATGGCATAA
>21nt_Phas-397_4
TAGCCTTTAACATGTAGTTGC
>21nt_Phas-397_5
TCTTGATCTTAAGAGCACGCT
>21nt_Phas-397_6
CCAGGAAACGATAGCCACTGG
>21nt_Phas-397_7
AGTGGCTATCGTTTCCTGGAG
>21nt_Phas-397_8
TCTGTCCCATCAACTTCTGTT
>21nt_Phas-397_9
CAGAAGTTGATGGGACAGACC
>21nt_Phas-397_10
GTAGCATTATCTCGATTGCAT
>21nt_Phas-397_11
TCATATGCTAGTTTAGTTTGG
>21nt_Phas-397_12
ACATAAGTTATCGCCCACTGA
>21nt_Phas-397_13
AGTGGGCGATAACTTATGTCC
>21nt_Phas-397_14
ATATACTGGTTAGCATGTTTC
>21nt_Phas-397_15
ATGTATTGAGCATGATATTGA
>21nt_Phas-397_16
AAGTGAAGGGTACGGGCAGCT
>21nt_Phas-397_17
CTGCCCGTACCCTTCACTTGA
>21nt_Phas-397_18
AACATGCATGTTCTATACCAA
>21nt_Phas-397_19
GGTATAGAACATGCATGTTAG
>21nt_Phas-397_20
CTAGAGTATATCCGTTTTGTC
>21nt_Phas-397_21
CAAAACGGATATACTCTAGCA
>21nt_Phas-397_22
GTATCCCGAATTCACTTTCTT
>21nt_Phas-397_23
GAAAGTGAATTCGGGATACGA
>21nt_Phas-397_24
AATTCTATCTATTTTCTCTGT
>21nt_Phas-398_1
GCAGCAGGAGATCACATCGCT
>21nt_Phas-398_2
CGATGTGATCTCCTGCTGCCT
>21nt_Phas-398_3
CCCTTAGCACATGTTTCCCAG
>21nt_Phas-398_4
CATCTCTGTCCCTAATGCCTA
>21nt_Phas-398_5
CACAGGATAAAATATGACTGG
>21nt_Phas-398_6
AGTCATATTTTATCCTGTGTC
>21nt_Phas-398_7
GGACATACTAATAGCGACGAG
>21nt_Phas-398_8
CGTCGCTATTAGTATGTCCCC
>21nt_Phas-398_9
TAACGAAATAATAGAGTATGG
>21nt_Phas-398_10
ATACTCTATTATTTCGTTACT
>21nt_Phas-398_11
ACATCTAAATTAGACTGAGTA
>21nt_Phas-398_12
CTCAGTCTAATTTAGATGTCC
>21nt_Phas-398_13
GAGGATCTTATGGTAAAATTC
>21nt_Phas-398_14
ATTTTACCATAAGATCCTCTA
>21nt_Phas-398_15
TACACTCTAGTACTTAGAACA
>21nt_Phas-398_16
TTCTAAGTACTAGAGTGTAGA
>21nt_Phas-398_17
AAGAAAAGAAATTAGTGGGGG
>21nt_Phas-398_18
CCCACTAATTTCTTTTCTTTG
>21nt_Phas-398_19
CATGTGCCATCGCTAGGCTCT
>21nt_Phas-398_20
AGCCTAGCGATGGCACATGCC
>21nt_Phas-398_21
ATCAGGGACGGACCCAAGTAG
>21nt_Phas-398_22
TGTCAATGAGAGAGCTGGGGG
>21nt_Phas-398_23
CCCAGCTCTCTCATTGACATG
>21nt_Phas-398_24
TGGAACTCCACAGAAAACGTT
>21nt_Phas-398_25
TGAAAAAAGAAAGTGTGGGAA
>21nt_Phas-398_26
TTTATTGGTATGCTAGCTTCT
>21nt_Phas-398_27
GTGCGCGAGTGACATATTCCT
>21nt_Phas-398_28
GAATATGTCACTCGCGCACTG
>21nt_Phas-398_29
TAGTGTGCCTTCAATTTGTAG
>21nt_Phas-399_1
ACGCGCAGCGCGTCGGCACGG
>21nt_Phas-399_2
TTGTCCTTGGCAGCGTTGCCG
>21nt_Phas-399_3
AGAAGACCCGCATCATCCCGC
>21nt_Phas-399_4
ATGGCAAGGAGCACGTGGCGC
>21nt_Phas-399_5
AGCTGCTGTCCGGCGTCACCA
>21nt_Phas-399_6
TCGCCCACGGCGGCGTCCTCC
>21nt_Phas-399_7
CCAACATCAACCCGGTGCTCC
>21nt_Phas-399_8
TGCCCAAGAAGACCGCTGAGA
>21nt_Phas-399_9
TCAGCGGTCTTCTTGGGCAGG
>21nt_Phas-399_10
TATGCCTTCTTGGGGGACTTG
>21nt_Phas-400_1
CTGGAATGTACCACCTTGGTA
>21nt_Phas-400_2
CTTTAATTCCTAGGTTCACCA
>21nt_Phas-400_3
GCATGCAAGGCAGAACACGCT
>21nt_Phas-400_4
CGTGTTCTGCCTTGCATGCTA
>21nt_Phas-400_5
GTGGCCTATGATGTTCTCGAG
>21nt_Phas-400_6
CGAGAACATCATAGGCCACAG
>21nt_Phas-400_7
TCCGCCACTGGTACATTCTGA
>21nt_Phas-400_8
TACTTGTTTCTGTCTATTCGT
>21nt_Phas-400_9
TTGTATTTTTTCATCTATGCT
>21nt_Phas-401_1
TTAAAGTTAGAAGAGGCATGG
>21nt_Phas-401_2
TCGAGGGCTATGTTTCTCGTT
>21nt_Phas-401_3
TTTTTGGGGCCAATGAATCAG
>21nt_Phas-401_4
TAGTACGAGTACAAGGACCTA
>21nt_Phas-401_5
TGTCTGAACTTGGGTCTCCTA
>21nt_Phas-401_6
GATACATCGTAGTTGTTCGAG
>21nt_Phas-401_7
CGAACAACTACGATGTATCTC
>21nt_Phas-401_8
CATGAAAGCAAAGAAAAAGAA
>21nt_Phas-401_9
CTTTTTCTTTGCTTTCATGCT
>21nt_Phas-401_10
GAGGAAAAGGAGAAAAAAGAG
>21nt_Phas-401_11
CTTTTTTCTCCTTTTCCTCTT
>21nt_Phas-401_12
TGTAGCACAACCCCTTTCCCT
>21nt_Phas-401_13
TGTGCAGAGACGGAGCACCAG
>21nt_Phas-401_14
GAAATATCCGCGCTAGATTCC
>21nt_Phas-401_15
AATCTAGCGCGGATATTTCCT
>21nt_Phas-401_16
TAGGCATGCATCCTGCATCCC
>21nt_Phas-402_1
TAAATGGATTTAGACTAGCTA
>21nt_Phas-402_2
CCTAAGCTCTTCTCTTGCCTA
>21nt_Phas-402_3
TGATGCTATGATTGGGAATAG
>21nt_Phas-402_4
TTGAGGGATATACTATTCGGG
>21nt_Phas-402_5
CATGGGACCATACACATTGAA
>21nt_Phas-402_6
TGTGAGATTATGAGAAGTGGG
>21nt_Phas-402_7
TATTGAATGCTAGTATATATA
>21nt_Phas-402_8
TTGCAGAGGATCAAAAAGTAA
>21nt_Phas-402_9
TTTGGATAATATGACAAGATA
>21nt_Phas-402_10
TCTTGTCATATTATCCAAAGT
>21nt_Phas-402_11
ATTTATTGGTCATAGATTTAA
>21nt_Phas-402_12
CTCTTTGTCCCTACCAGACTA
>21nt_Phas-402_13
GTCTGGTAGGGACAAAGAGTT
>21nt_Phas-402_14
TATGTGAGGGATAGGTTAGTA
>21nt_Phas-402_15
ATCGAGGTTATATTGATTGAT
>21nt_Phas-402_16
CAATCAATATAACCTCGATTG
>21nt_Phas-402_17
CATCTAAATTTCCCAATGCAT
>21nt_Phas-403_1
TATCACATTTAAGGGCTTGTT
>21nt_Phas-403_2
TATTGGAGTGTATTGAGTGGG
>21nt_Phas-403_3
TTATGGATTTAAACCAGCTCA
>21nt_Phas-403_4
TATGTATATATCTCTTAGGGC
>21nt_Phas-403_5
CACACTACAAGATCCATACAC
>21nt_Phas-403_6
GTATGGATCTTGTAGTGTGTG
>21nt_Phas-403_7
ACTATAAGATCCATGTGATTT
>21nt_Phas-403_8
ATCACATGGATCTTATAGTGT
>21nt_Phas-403_9
TTTCTCGCTCCTTTTGCAATT
>21nt_Phas-403_10
TTGCAAAAGGAGCGAGAAAAA
>21nt_Phas-403_11
ATTTACTCTCTCAACCTCCAA
>21nt_Phas-403_12
GTAGTTACCATCTGTAGAGCT
>21nt_Phas-403_13
CTCTACAGATGGTAACTACAT
>21nt_Phas-403_14
CTTTTTTTCTAGGTATGACGA
>21nt_Phas-403_15
TACTTCTTCATCAAATTGGTC
>21nt_Phas-403_16
ATTTTTAAGCAGAATTGTCTC
>21nt_Phas-403_17
GACAATTCTGCTTAAAAATGC
>21nt_Phas-403_18
CATGTAACAGCGTTTTCAGCT
>21nt_Phas-403_19
CTGAAAACGCTGTTACATGGA
>21nt_Phas-403_20
TGTCAACGGATTCGGAGACAG
>21nt_Phas-403_21
TTCTCTGAGTCCATCGACGGT
>21nt_Phas-403_22
TATGCTGGCAGACCTATGCAC
>21nt_Phas-403_23
CGAGACAACCTCTGTGATGCA
>21nt_Phas-403_24
CATCACAGAGGTTGTCTCGTG
>21nt_Phas-403_25
CAGTGCTGTTGTGTTCCCTAG
>21nt_Phas-403_26
CAACTTGCAGGCTTCGGCATC
>21nt_Phas-403_27
TGCCGAAGCCTGCAAGTTGCT
>21nt_Phas-403_28
AGCTAAAACACACTAGCACGA
>21nt_Phas-403_29
ATCTTTCTTTCTGGTTGTGTC
>21nt_Phas-403_30
CACAACCAGAAAGAAAGATAG
>21nt_Phas-403_31
TCACTAAAACTCCTGATGCAT
>21nt_Phas-404_1
TAAGAAACACTACAAGCACAC
>21nt_Phas-404_2
GAAGCGGGTAGTTTCTTCCCC
>21nt_Phas-404_3
TCCCTAATCGGATCATTCGCA
>21nt_Phas-404_4
CGAATGATCCGATTAGGGACC
>21nt_Phas-404_5
CAGTGCTAGGGCATACAGGTG
>21nt_Phas-404_6
TACCCGTCTTAAGCAAACCTG
>21nt_Phas-404_7
GGCCGGTCTTCACTGCAATGT
>21nt_Phas-404_8
ATTGCAGTGAAGACCGGCCAC
>21nt_Phas-404_9
CGTACATGACTACATGAGCAG
>21nt_Phas-404_10
TGGTTGAGCGAGGCTGAGGCT
>21nt_Phas-404_11
TGAAATTGCTAATGAATCTAG
>21nt_Phas-404_12
AAGAATACCACAACAGGAGAT
>21nt_Phas-404_13
CTCCTGTTGTGGTATTCTTCT
>21nt_Phas-404_14
ATAATATGGGATTGTATAGAT
>21nt_Phas-404_15
ACCTAGATGAGTCTGATGATG
>21nt_Phas-404_16
AATAACTACTCTTTGGTCTTC
>21nt_Phas-404_17
CATTGAATCGTCTACTTTCTC
>21nt_Phas-404_18
TTTAATGAGACAATAGCTAGC
>21nt_Phas-404_19
CATATCTGAATTGTCATCCGC
>21nt_Phas-404_20
TCCTTGCATAGTCAAAATCCA
>21nt_Phas-404_21
ATTACTCATAGGTTTAAGGTC
>21nt_Phas-404_22
CTAAGATTCGCTTCCAGACTA
>21nt_Phas-404_23
ATTAGCGTTATATTGGTTGAT
>21nt_Phas-404_24
CAACCAATATAACGCTAATTG
>21nt_Phas-404_25
CATCTAAATTTCCCGCTGCAT
>21nt_Phas-405_1
CATTTCATCAGCAAATTGGTC
>21nt_Phas-405_2
ATACCCAGTCCCAGTCGCTAA
>21nt_Phas-405_3
AATGGACAAAGATGTAGACCA
>21nt_Phas-405_4
TTGCGTCTTCTTCAAACTTCA
>21nt_Phas-405_5
TAGCACGACTCGAGCGGCCAC
>21nt_Phas-405_6
CTGCTTTCCTCGCCATGACCC
>21nt_Phas-405_7
GTCATGGCGAGGAAAGCAGGT
>21nt_Phas-405_8
CTCGATCGTGGCTGCCTCGCT
>21nt_Phas-405_9
CCAGTCTGCGCAGGAGCCTCG
>21nt_Phas-405_10
CAGCAACTCCTTCCATGGCAA
>21nt_Phas-405_11
TATGAGTCACGGGCAACACTT
>21nt_Phas-405_12
CACACAGCGACGGCATCGCTC
>21nt_Phas-405_13
GCGATGCCGTCGCTGTGTGAG
>21nt_Phas-405_14
TGTTGTAAGTTTACGCGCGTA
>21nt_Phas-405_15
TTTTTTGTCATTACGAGGGAG
>21nt_Phas-405_16
TGAGTGACTCAGCTAACCAGT
>21nt_Phas-405_17
TGGTTAGCTGAGTCACTCATA
>21nt_Phas-405_18
TTACTGATGGTCTTTAATCAC
>21nt_Phas-405_19
TATTTAATTTTTTTGCCATCT
>21nt_Phas-405_20
CCATCCATCAGTGACTTAGCA
>21nt_Phas-405_21
CTAAGTCACTGATGGATGGGG
>21nt_Phas-405_22
AAAGACTAGATTGTCCCTTTG
>21nt_Phas-405_23
TCATCTTACGGGGTGATTGAC
>21nt_Phas-405_24
ATTAACATGCATCAAGTCTGT
>21nt_Phas-405_25
CTCAACTGGTTGGTGAGTGAC
>21nt_Phas-405_26
TAAATTTCTTTTACCACTGGT
>21nt_Phas-405_27
TGCCCACAGCTGAGCGATCAA
>21nt_Phas-405_28
GATCTGAACAGAGAAATGGTG
>21nt_Phas-405_29
CCATTTCTCTGTTCAGATCTT
>21nt_Phas-405_30
GTAGTCATACCAGTGGCAGTG
>21nt_Phas-405_31
CTGCCACTGGTATGACTACCA
>21nt_Phas-405_32
GTGGTCCATAATAGTGGGTGA
>21nt_Phas-405_33
ACCCACTATTATGGACCACCA
>21nt_Phas-405_34
GCGGTAATGAAACAGCATGTC
>21nt_Phas-405_35
ACATCAGGAGACTGAGTCTTA
>21nt_Phas-407_1
AATCACAAAACATCTTGGTAC
>21nt_Phas-407_2
CATTGTATTTTTCTGAATGTG
>21nt_Phas-407_3
ACAATCACATATACACTACCA
>21nt_Phas-407_4
GTAGTGTATATGTGATTGTTT
>21nt_Phas-407_5
TATCTAGGCCCTAACTATGTC
>21nt_Phas-407_6
ATATCTGATGAGCTAGAATAG
>21nt_Phas-407_7
TTCCTGGATACATTCTTAGCT
>21nt_Phas-407_8
AATAGAACAAGCATTACAGTT
>21nt_Phas-407_9
CTGTAATGCTTGTTCTATTAG
>21nt_Phas-407_10
GTCTTGAGCTTGTGACCACCT
>21nt_Phas-407_11
CTATTCTTCCTCCATAGACAG
>21nt_Phas-407_12
CCTCTTTACCACCTGTTTTAG
>21nt_Phas-407_13
AAAACAGGTGGTAAAGAGGCC
>21nt_Phas-407_14
AAGCTACTCCCTTTCTTGCCA
>21nt_Phas-407_15
GCAAGAAAGGGAGTAGCTTCT
>21nt_Phas-407_16
TCCACTTTTGTCCAACCCGAT
>21nt_Phas-407_17
GTAATTGATGAACCCTAACAT
>21nt_Phas-407_18
CTTCTTGCGGCCATAATTCTA
>21nt_Phas-407_19
CTACAAACCACCAGATAGGCG
>21nt_Phas-407_20
CCTATCTGGTGGTTTGTAGTG
>21nt_Phas-407_21
CCAAATTGGCTCTTGCTGGTA
>21nt_Phas-408_1
CTAAGCTTGCCATCGATCCAT
>21nt_Phas-408_2
TCGTGGTTGTAGCTGTTTTGG
>21nt_Phas-408_3
CTATTGTTCCTATCTCCCTCC
>21nt_Phas-408_4
CCAGCTTCCTCCCCGTCGCTC
>21nt_Phas-408_5
AAAACTCTAATAGAACCCCTC
>21nt_Phas-408_6
TACAAAGACACCCACTACCAC
>21nt_Phas-408_7
TAAGGTGTGTGTTGTATAAGT
>21nt_Phas-408_8
CCCACTCTGGACCGTGAACCC
>21nt_Phas-408_9
GTTCACGGTCCAGAGTGGGTG
>21nt_Phas-408_10
CAACGCCACGCCAATACTCGG
>21nt_Phas-408_11
CGTCTGACTCGTCCACGACGC
>21nt_Phas-408_12
CCTGCACAAGAGGAAGCCCAG
>21nt_Phas-408_13
GAGCCATCTCCTCTTCAGCTG
>21nt_Phas-408_14
GCTGAAGAGGAGATGGCTCAG
>21nt_Phas-408_15
TATGCGGCACATCTGGCATAG
>21nt_Phas-408_16
GAGCAGAGCTCACATCCTGGC
>21nt_Phas-408_17
CAGGATGTGAGCTCTGCTCCT
>21nt_Phas-408_18
TGTGGGTTGGTTGTGGTGTGC
>21nt_Phas-408_19
TCCATGCACACAAATGTTTAC
>21nt_Phas-408_20
CGATCACAACAAATAGGCCTA
>21nt_Phas-408_21
TCCTATCTATTGTTTGTTCTA
>21nt_Phas-408_22
CAGAAGTGGTATCTGAGGCTA
>21nt_Phas-409_1
CATCCCAAACCCTCTCAAGAA
>21nt_Phas-409_2
CTTGAGAGGGTTTGGGATGTG
>21nt_Phas-409_3
CTACCAACGACAAATCCACTC
>21nt_Phas-409_4
CTCTGTGTGTAATCCGCTGCT
>21nt_Phas-409_5
CAGCGGATTACACACAGAGGA
>21nt_Phas-409_6
TTGTGATGAGTGGAAGATTAG
>21nt_Phas-409_7
CAACAACGCACTGTCCAACTG
>21nt_Phas-409_8
TGCGCATCATGTTCATCCCCA
>21nt_Phas-409_9
CGAGTGTGTGTGCATCATGTT
>21nt_Phas-409_10
CATCCTCACAAAGTTCGTGTT
>21nt_Phas-409_11
CACGAACTTTGTGAGGATGAA
>21nt_Phas-409_12
TCTATGGAGGATTTTCTTGTT
>21nt_Phas-409_13
TTATTGAGAAGGAGGCACTTT
>21nt_Phas-409_14
ATTCTTGTTTGCATTTCTCAT
>21nt_Phas-409_15
TCTGTTCACCCAGCACCTGAT
>21nt_Phas-409_16
TCCGCCATTCTCTATAGACAC
>21nt_Phas-409_17
ACATTCTTTCCTATGTGCGCC
>21nt_Phas-409_18
TATTGTGGCCAGAGTGGGTGA
>21nt_Phas-409_19
AGCCTATTATCAAATTGCCTC
>21nt_Phas-409_20
GGCAATTTGATAATAGGCTTC
>21nt_Phas-409_21
GAAGGATGAAGGAAATCAGCT
>21nt_Phas-409_22
CTGATTTCCTTCATCCTTCTC
>21nt_Phas-410_1
TCACGGAACCATGGAGGGTTC
>21nt_Phas-410_2
CCGCGAAGCTCAAGGAGAGTA
>21nt_Phas-410_3
CTCTCCTTGAGCTTCGCGGAG
>21nt_Phas-410_4
ATCGGCTACCAAATAAATTAA
>21nt_Phas-410_5
AATTTATTTGGTAGCCGATTA
>21nt_Phas-410_6
TTTCGAGTCATGAGCTCATAT
>21nt_Phas-410_7
ACTCTTACACACAACACTGAT
>21nt_Phas-410_8
CAGTGTTGTGTGTAAGAGTAT
>21nt_Phas-410_9
CAACTCGAGCAATATAGCTTC
>21nt_Phas-410_10
CTGGTTTGGATGAATTAAGAA
>21nt_Phas-410_11
CTTAATTCATCCAAACCAGGA
>21nt_Phas-410_12
CTCCAGTGTACGATATATCAT
>21nt_Phas-410_13
GATATATCGTACACTGGAGTT
>21nt_Phas-410_14
AAGCAAGAAGCAGATAGCCAT
>21nt_Phas-410_15
TGAACAATCTAGTCTTATTGT
>21nt_Phas-410_16
AATAAGACTAGATTGTTCACA
>21nt_Phas-410_17
GTGTATATGGTCCTGGTTTGA
>21nt_Phas-410_18
AAACCAGGACCATATACACAC
>21nt_Phas-410_19
GAGAGGGCGTGCGTATATTGC
>21nt_Phas-410_20
AATATACGCACGCCCTCTCTC
>21nt_Phas-410_21
TAACTCATTTTTTTAATTTTG
>21nt_Phas-410_22
TTAGTTCACTCTGCCCTGTAT
>21nt_Phas-410_23
ATGGCTACTGCTTCCTTTTTG
>21nt_Phas-410_24
AAAAGGAAGCAGTAGCCATAT
>21nt_Phas-410_25
CCACGAGATTTAGACTAGAAC
>21nt_Phas-410_26
TCTAGTCTAAATCTCGTGGTG
>21nt_Phas-410_27
ACAGTGGTCAAAGAAAGTTGT
>21nt_Phas-410_28
AACTTTCTTTGACCACTGTCT
>21nt_Phas-410_29
TGAAGCGATGAAGTTGTGGTG
>21nt_Phas-410_30
CAATTCTTGATCACTTCTTCT
>21nt_Phas-410_31
AAACCGATTGTCCTAAAGTTC
>21nt_Phas-410_32
TGCACGGCGGACATATTTTTT
>21nt_Phas-410_33
TGTACTCTTGTAGTAGGGGCT
>21nt_Phas-410_34
TTCCGACGACGTCGAGGCCGT
>21nt_Phas-411_1
GTATGAGGAATGAGATCAGTA
>21nt_Phas-411_2
TTTTGTACCAAATTGGATGTT
>21nt_Phas-411_3
CGAGCAGCAATTTGAGGTGGT
>21nt_Phas-411_4
CACCTCAAATTGCTGCTCGAT
>21nt_Phas-411_5
TTGACATTATTGGACTACAAC
>21nt_Phas-411_6
AATTCTAAATTTCCCGTCTTG
>21nt_Phas-411_7
CAGTTTGGATCATTACGGCGC
>21nt_Phas-411_8
CTAGTTTTATACCACTGTCCC
>21nt_Phas-411_9
CAAATATGCGACGTGCGCCTT
>21nt_Phas-411_10
GGTCCTAAACCGGTCGTTCAT
>21nt_Phas-411_11
GAACGACCGGTTTAGGACCTA
>21nt_Phas-412_1
TGTGCCAACCCCTCTCTGAAA
>21nt_Phas-412_2
TCAGAGAGGGGTTGGCACATG
>21nt_Phas-412_3
CCTCCAACGACAAATCCACTC
>21nt_Phas-412_4
CTCTACATGCAATTTGTCGTC
>21nt_Phas-412_5
CGACAAATTGCATGTAGAGGA
>21nt_Phas-412_6
AATCTTTGAGTCATCACACTA
>21nt_Phas-412_7
GTGTGATGACTCAAAGATTGA
>21nt_Phas-412_8
ATTGGATTGTGTGTTGGTGTC
>21nt_Phas-412_9
CACCAACACACAATCCAATTA
>21nt_Phas-412_10
TGCATCATGTTCATCCTCACG
>21nt_Phas-412_11
TGAGGATGAACATGATGCAGA
>21nt_Phas-412_12
TACCACAAAATAGGACCTTCG
>21nt_Phas-412_13
CTTAGAGGAAGAAGAAGACAC
>21nt_Phas-412_14
AGCAAGGATCAAGTGCCTCCT
>21nt_Phas-412_15
CATTTCTCATCAGGTGTTGGG
>21nt_Phas-412_16
CAACACCTGATGAGAAATGCT
>21nt_Phas-412_17
TGAACAGATCCTGCCATTCTC
>21nt_Phas-412_18
CCTATTATCAAGTTGCCTCTC
>21nt_Phas-412_19
CACTAAAAACATAGACACTCT
>21nt_Phas-412_20
CTATTTTATCTTGATGTGTTT
>21nt_Phas-412_21
AACAGAATGATAGATGGGTCA
>21nt_Phas-412_22
CTGATTAGATTTTGGGAACTT
>21nt_Phas-412_23
CAATAATTTAGGATAGGTCAC
>21nt_Phas-412_24
ATATTATACTTTAGGAGGATA
>21nt_Phas-412_25
AATCAGCGGGAGACTTAACTT
>21nt_Phas-412_26
CCCTATGGCACCATAGACTAA
>21nt_Phas-412_27
CAATTGATTCCATGCTAGCAC
>21nt_Phas-412_28
ATTGTCTAATGAGAAGGTTGA
>21nt_Phas-413_1
CGTACCAAATCCTTTCTTGAA
>21nt_Phas-413_2
CAAGAAAGGATTTGGTACGTG
>21nt_Phas-413_3
CCTTCAACAACAAATCCACTC
>21nt_Phas-413_4
GTGGATTTGTTGTTGAAGGTT
>21nt_Phas-413_5
CAATAGATTGAATGCAGAGGA
>21nt_Phas-413_6
AATCTTTTAGTCATCACACTG
>21nt_Phas-413_7
GTGTGATGACTAAAAGATTAG
>21nt_Phas-413_8
GTTGGACAGTGTGTTGGTGTG
>21nt_Phas-413_9
CACCAACACACTGTCCAACCA
>21nt_Phas-413_10
TGTGCATCATGTTCCTTCTCA
>21nt_Phas-413_11
AGAAGGAACATGATGCACACA
>21nt_Phas-413_12
CGAAGGTCCTGTTTAGTGGTA
>21nt_Phas-413_13
CCACTAAACAGGACCTTCGTG
>21nt_Phas-413_14
GTGCCTGCATGTTCCACTGGA
>21nt_Phas-413_15
CAGTGGAACATGCAGGCACTA
>21nt_Phas-413_16
TGATTTTCTTGTTTTATCGAG
>21nt_Phas-413_17
CAGGAGGCACTTGATCTTTGC
>21nt_Phas-413_18
AAAGATCAAGTGCCTCCTGCT
>21nt_Phas-413_19
GGGTGAATAGATCCCTGTCGT
>21nt_Phas-413_20
TTGTACTAGTGCATAGAGAAC
>21nt_Phas-414_1
CTGACCTCATTTCTCATACTC
>21nt_Phas-414_2
AACCACTACAAATTGTTGTTG
>21nt_Phas-414_3
GAATTGAAAGTATTGAACTAC
>21nt_Phas-414_4
ATTGATTCTGAATTTTGTGTC
>21nt_Phas-414_5
AGACAACTCTGGTCAAACGAT
>21nt_Phas-414_6
CTATATTCAGGAGCAGGACGA
>21nt_Phas-414_7
CCCTCCTGCCTGCCTCATCAT
>21nt_Phas-415_1
AAAATAAAATATACGCCACGT
>21nt_Phas-415_2
AATAAAACTTTTCTATGCCTA
>21nt_Phas-415_3
TTTGCCATCTGAGAGTCTATA
>21nt_Phas-415_4
TGGCATGCTGGTAGTATCGAT
>21nt_Phas-415_5
TATCGAGCTATCAATGTTCAT
>21nt_Phas-415_6
CTTGATTCATCTTTGGCGTGG
>21nt_Phas-415_7
TTCAGACTAGCGGCAGTTCCT
>21nt_Phas-415_8
AGAGAATGAAGCTGCTAGCAT
>21nt_Phas-415_9
GCTAGCAGCTTCATTCTCTTC
>21nt_Phas-415_10
TGCTGGCAACTTCAACCTCTT
>21nt_Phas-415_11
TTGCACGAGTTAGGCACTATG
>21nt_Phas-415_12
GACTTTATACTCGGTGACCAC
>21nt_Phas-415_13
ATTATACTACACAGAGGATGT
>21nt_Phas-415_14
CTATTGACTTGGCTTGATGCC
>21nt_Phas-415_15
CATCAAGCCAAGTCAATAGGT
>21nt_Phas-415_16
CACTTTGTATTCTTCGGGGCA
>21nt_Phas-415_17
CATTCATCTTCCTCCTAGGCC
>21nt_Phas-415_18
CCTAGGAGGAAGATGAATGTG
>21nt_Phas-415_19
TCGGATCGGATCAACCTTGTG
>21nt_Phas-415_20
CAAGGTTGATCCGATCCGAGG
>21nt_Phas-415_21
CGGCAAGCGGTTTGGGTGCTC
>21nt_Phas-415_22
GCACCCAAACCGCTTGCCGCA
>21nt_Phas-415_23
TTGGTTCTTCAATTGAAGTGA
>21nt_Phas-415_24
TGTGAGTTGGTTGTGGTGTGC
>21nt_Phas-415_25
CCCATGCACGCAAATGTCTAC
>21nt_Phas-415_26
AGACATTTGCGTGCATGGGAT
>21nt_Phas-415_27
CGATCACAACAAATAGGCCTA
>21nt_Phas-415_28
GGCCTATTTGTTGTGATCGGT
>21nt_Phas-415_29
GAACAAGCACTAGATGGGAGG
>21nt_Phas-415_30
TCCCATCTAGTGCTTGTTCTA
>21nt_Phas-415_31
CAGAAGTGGTATCTGAGGCTA
>21nt_Phas-416_1
CTATTTTCTTTCCTAATGCAT
>21nt_Phas-416_2
CATTCCAAACCCTCCATAGAA
>21nt_Phas-416_3
CTATGGAGGGTTTGGAATGTG
>21nt_Phas-416_4
CCACCAAAAACAAATCCACTC
>21nt_Phas-416_5
ATCTTCCTACAATCCGCTACC
>21nt_Phas-416_6
TAGCGGATTGTAGGAAGATGA
>21nt_Phas-416_7
AATTCTCCTGTCATCACACCA
>21nt_Phas-416_8
GTGTGATGACAGGAGAATTGG
>21nt_Phas-416_9
ATTGGACAGTGTGTTGGTGTG
>21nt_Phas-416_10
CACCAACACACTGTCCAATTG
>21nt_Phas-416_11
TGTGCGTCATGTTCATTACCA
>21nt_Phas-416_12
GTAATGAACATGACGCACACA
>21nt_Phas-416_13
TGAGGTTCTTGTTTGATGGCG
>21nt_Phas-416_14
GTGTCTGCTACTTCCTTTGGA
>21nt_Phas-416_15
CAAAGGAAGTAGCAGACACCG
>21nt_Phas-416_16
CGATAAAATAAGAAAAACTTC
>21nt_Phas-416_17
CAGGAGGCACTTGATCCTTGT
>21nt_Phas-416_18
AAGGATCAAGTGCCTCCTGCT
>21nt_Phas-416_19
CTGCATTTCTCATCAGGTCCT
>21nt_Phas-416_20
TCTCGATAGACACGTGTTCTT
>21nt_Phas-416_21
TCCTGTGTGCAGTTTATGAGC
>21nt_Phas-416_22
TCATAAACTGCACACAGGAAA
>21nt_Phas-416_23
CGCACTGGGCACAATAGGCGC
>21nt_Phas-416_24
TGAAGCCTATTATCAAATTGC
>21nt_Phas-416_25
AATTTGATAATAGGCTTCACC
>21nt_Phas-416_26
ATCTCTACAGTTGGTTGCAGA
>21nt_Phas-416_27
TGCAACCAACTGTAGAGATGC
>21nt_Phas-416_28
CCAAAATGTTCTCTCAAACAG
>21nt_Phas-416_29
ACTGATTAGATTTGAGAACCT
>21nt_Phas-416_30
TAATAATTCATGATAGGTCAC
>21nt_Phas-416_31
ATATTGTGCTTTGGTGGGAAG
>21nt_Phas-416_32
ACAAATCGATGGGAGGCTTAA
>21nt_Phas-416_33
AAGCCTCCCATCGATTTGTCT
>21nt_Phas-416_34
CTTTGCTAGATGAGTGTTCTT
>21nt_Phas-416_35
ATGTTGTCTAATGAGAAGGAT
>21nt_Phas-417_1
TGTTGCAAGTATGAATGTCGC
>21nt_Phas-417_2
AGGGTTGTTGCACAATGATGT
>21nt_Phas-417_3
ATCATTGTGCAACAACCCTTT
>21nt_Phas-417_4
CTAGGTGGATGGAAAATATGT
>21nt_Phas-417_5
ATATTTTCCATCCACCTAGTC
>21nt_Phas-417_6
TATGCGGTCACGCCTTATGAC
>21nt_Phas-417_7
TTTCTTTCTCACTTATTACTA
>21nt_Phas-417_8
CACTAATTCACCTATGTCCGA
>21nt_Phas-417_9
CATTTGGTCTAGTAAATCTTT
>21nt_Phas-417_10
TATAAATTATTGTAGAGGTTC
>21nt_Phas-417_11
ATAGAGAGAAAAAATTCATGA
>21nt_Phas-417_12
CCACCGCCTGGTTTTTGCCAC
>21nt_Phas-417_13
TGTACGGAATTTTGGCGACGC
>21nt_Phas-417_14
CTATATATAACTCGTACATAG
>21nt_Phas-417_15
ATGTACGAGTTATATATAGGC
>21nt_Phas-417_16
ACTTATTCTTGTATGCACGAT
>21nt_Phas-417_17
CGTGCATACAAGAATAAGTCT
>21nt_Phas-417_18
TATCGCAGTTATTCCTCATAT
>21nt_Phas-417_19
TAGTGACATTGCTCCAGTCAT
>21nt_Phas-417_20
CTTAATGTCCCTTAGTCATTG
>21nt_Phas-417_21
ATGACTAAGGGACATTAAGAT
>21nt_Phas-417_22
TAACAACCATGATGCTCTTCA
>21nt_Phas-417_23
ATTCGATTGAATGCCGAAGGA
>21nt_Phas-417_24
TCGTACAACCTCAGAGACCGA
>21nt_Phas-417_25
GACATACAGTGGATGTGGGTG
>21nt_Phas-417_26
CCCACATCCACTGTATGTCTC
>21nt_Phas-417_27
ACACCAGGAAACTGATAAGCA
>21nt_Phas-418_1
CAACCCTTCGATAACCTCCTC
>21nt_Phas-418_2
TATCAATTTTTTGGGCATTCT
>21nt_Phas-418_3
AGCATAAGCATAGTATAGTGG
>21nt_Phas-418_4
GTCATGTTTTCCCCTCCTCGC
>21nt_Phas-418_5
CCCCTTGTTTTTCCATCACGG
>21nt_Phas-418_6
GTGATGGAAAAACAAGGGGGC
>21nt_Phas-418_7
CTAGCTATCTCCACACGTCCC
>21nt_Phas-418_8
ATGCTAATATGAAGACCACCT
>21nt_Phas-418_9
GTGGTCTTCATATTAGCATGT
>21nt_Phas-418_10
TGGCGTCACAATCTGTAGCAG
>21nt_Phas-418_11
CCAGTCGCTGCTCCGCCATTT
>21nt_Phas-418_12
ATGGCGGAGCAGCGACTGGAG
>21nt_Phas-418_13
ACGAGCACCATGGTCGTCGTC
>21nt_Phas-418_14
CGACGACCATGGTGCTCGTAA
>21nt_Phas-418_15
TTTCCGCATTCACTAACATCG
>21nt_Phas-418_16
ATGTTAGTGAATGCGGAAAGA
>21nt_Phas-418_17
TCACACAATCTTAAAGTCCAA
>21nt_Phas-418_18
CCCGCATCCACGGTATGTCTT
>21nt_Phas-421_1
TATTCTCTTACTTTTTACTCT
>21nt_Phas-421_2
TACTAAGAGCTTTTTCAACCA
>21nt_Phas-421_3
TAACTATCGCCCTTCTCACTG
>21nt_Phas-421_4
TCAAGCCTCGCACCAACAACA
>21nt_Phas-421_5
CCATCTAGATCTAATGCCCCC
>21nt_Phas-421_6
TATCGTAACAGGGTGGCTCAC
>21nt_Phas-421_7
TTTTTGGATCGCCCTCAAGTA
>21nt_Phas-421_8
CCTTCCACTCTTCCGGCGCAG
>21nt_Phas-421_9
CTAACATGAAGCGACTCGGCT
>21nt_Phas-421_10
TGCAAGGAGTGTCGGCTGGAC
>21nt_Phas-421_11
CTTTATTTGGTCTGCAAGCGT
>21nt_Phas-421_12
GCCTTTGGAATACTGCCCTCT
>21nt_Phas-422_1
TAGTCATGATTGGTAATTTAG
>21nt_Phas-422_2
ATCATGTCCAGAAAATCACTC
>21nt_Phas-422_3
GTGATTTTCTGGACATGATCT
>21nt_Phas-422_4
TGCATTGTAGTCTGCACTGTT
>21nt_Phas-422_5
TGTGGAGTGTAGTTTGAATAT
>21nt_Phas-422_6
TAAGAACATTTAATTTCGCTA
>21nt_Phas-422_7
ATATATTAGCAACCAAAACTA
>21nt_Phas-422_8
AAAATATTAGACTTAATCCTT
>21nt_Phas-422_9
TACTTTTTAGTCTTGCGTCAA
>21nt_Phas-422_10
AGACTAAAGAACTAGATCGTT
>21nt_Phas-422_11
CGATCTAGTTCTTTAGTCTCT
>21nt_Phas-422_12
AGTTAAACTTCCATAGTCTCG
>21nt_Phas-422_13
AGACTATGGAAGTTTAACTAA
>21nt_Phas-422_14
ATTAAAAACCAAGGACTAAAG
>21nt_Phas-422_15
TTAGTCCTTGGTTTTTAATCG
>21nt_Phas-422_16
AGCTTTTTCGACCATGACTAG
>21nt_Phas-422_17
AGTCATGGTCGAAAAAGCTCT
>21nt_Phas-422_18
CATTTCTCACTGCTGTTGCTG
>21nt_Phas-422_19
TCAGGCAGGAGCCATTAGATG
>21nt_Phas-422_20
TCTAATGGCTCCTGCCTGACA
>21nt_Phas-422_21
GGTGATCCACAAGATGCTTGA
>21nt_Phas-422_22
AAGCATCTTGTGGATCACCCA
>21nt_Phas-422_23
GAACAGTGAAGCAATAGTGTT
>21nt_Phas-422_24
CACTATTGCTTCACTGTTCTC
>21nt_Phas-422_25
CACAGTGACATACATGCCTGC
>21nt_Phas-422_26
AGGCATGTATGTCACTGTGAA
>21nt_Phas-422_27
CAGTTTCCATGTCTGGAACAG
>21nt_Phas-422_28
CTGAGTCATTTGATGCTGGTC
>21nt_Phas-422_29
CCAGCATCAAATGACTCAGCT
>21nt_Phas-422_30
GTTTGAGTGAGACCAGTGTGG
>21nt_Phas-422_31
ACACTGGTCTCACTCAAACGA
>21nt_Phas-422_32
TCATGTCATCTTGATCAACTG
>21nt_Phas-422_33
GTTGATCAAGATGACATGACC
>21nt_Phas-422_34
TGCAAAGAATGTAGGCTGGAG
>21nt_Phas-422_35
CCAGCCTACATTCTTTGCACA
>21nt_Phas-422_36
GCTAGTAGGCCAAGAGACAAG
>21nt_Phas-422_37
TGTCTCTTGGCCTACTAGCCT
>21nt_Phas-422_38
GCATCTCGAATACTGTCTTCT
>21nt_Phas-423_1
TGAATCAATAATTATAAGGTC
>21nt_Phas-423_2
GAACACCGAATTACAACTCGA
>21nt_Phas-423_3
GAGTTGTAATTCGGTGTTCTC
>21nt_Phas-423_4
ATCATGCGAGTATGACTACTC
>21nt_Phas-423_5
TTGTTTTGTGAAACTGGCTCA
>21nt_Phas-423_6
ATAAGATGAGTTTAGAACTGG
>21nt_Phas-423_7
TATCGGCTTAAGCTCCGCTCC
>21nt_Phas-423_8
GTTCAAGGTGAAGGAAAACCT
>21nt_Phas-423_9
GTTTTCCTTCACCTTGAACTA
>21nt_Phas-423_10
CAATGACTAAACTAAAAGCAG
>21nt_Phas-423_11
ACTGCTTTTAGTTTAGTGGCT
>21nt_Phas-423_12
TACTAGCAAAGGAAGACACTC
>21nt_Phas-423_13
TCGTCCTCTTGTTCTGTCGAG
>21nt_Phas-423_14
CGACAGAACAAGAGGACGAGA
>21nt_Phas-423_15
ACGTTAAGTGCGATGACTGCT
>21nt_Phas-423_16
CAGTCATCGCACTTAACGTCT
>21nt_Phas-423_17
ACCTATGGTTCAGAGCGCGCG
>21nt_Phas-423_18
CGCGCTCTGAACCATAGGTAG
>21nt_Phas-423_19
GTCACCTGGAATGCAACTCAA
>21nt_Phas-423_20
CCAGATGTGTAGCGTTGCATC
>21nt_Phas-423_21
TGCAACGCTACACATCTGGTT
>21nt_Phas-423_22
TCTTCCCTCGTGATTCGTGAT
>21nt_Phas-423_23
CTAGTACACTACTACACTGCC
>21nt_Phas-423_24
CAGTGTAGTAGTGTACTAGAT
>21nt_Phas-423_25
CTAGTAGAATTAGTGGACTCT
>21nt_Phas-423_26
AGTCCACTAATTCTACTAGGG
>21nt_Phas-423_27
GTGATCAGTGGGTGCCTATCC
>21nt_Phas-423_28
ATAGGCACCCACTGATCACAG
>21nt_Phas-423_29
CGACCTTGGAAGCATGAGCCA
>21nt_Phas-423_30
CGATGTTTCATAGCTGCCTAA
>21nt_Phas-423_31
GAACCATCTTGGAGTTGTGTC
>21nt_Phas-423_32
CACAACTCCAAGATGGTTCTT
>21nt_Phas-423_33
AGGCATGGATGCCTGGGTGGA
>21nt_Phas-423_34
GAGTTGCCAGGTCCGAAGCAG
>21nt_Phas-423_35
GCTTCGGACCTGGCAACTCAT
>21nt_Phas-423_36
CTGAGCCTCTAGGCGCTACTC
>21nt_Phas-423_37
CTTTGAAAGGAACAACCGGCG
>21nt_Phas-423_38
CCGGTTGTTCCTTTCAAAGGA
>21nt_Phas-423_39
CAGGTCATCCAGGTCAATCAT
>21nt_Phas-423_40
GATTGACCTGGATGACCTGCG
>21nt_Phas-423_41
TCCAAATGACACCACTTGCAT
>21nt_Phas-425_1
TTCGTGGATTATTTGTACAGC
>21nt_Phas-425_2
GTTCTGCATCAATCATTCTGA
>21nt_Phas-425_3
AGAATGATTGATGCAGAACCT
>21nt_Phas-425_4
ACGAAAAACAAGCAGCACCTC
>21nt_Phas-425_5
TTTTGTGAAAGTGGCTCAGTA
>21nt_Phas-425_6
TTCTGAACTCATTTTATTTTA
>21nt_Phas-425_7
CTATATCGGCTTAAGCTCCAG
>21nt_Phas-425_8
CAAGGCGAAGAAAAACCTCAC
>21nt_Phas-425_9
ATTTTGGTTGAAGCTACATAG
>21nt_Phas-425_10
ATGTAGCTTCAACCAAAATGT
>21nt_Phas-425_11
CTAAACCAAAAGTAGTCATAC
>21nt_Phas-425_12
CAGCAAAGGAAGACGCTCTCG
>21nt_Phas-425_13
AGAGCGTCTTCCTTTGCTGGT
>21nt_Phas-425_14
TCCTCGCCTTATTGTGCATAG
>21nt_Phas-425_15
ATGCACAATAAGGCGAGGACG
>21nt_Phas-425_16
ACGTTAAGTGTGATTACTGCT
>21nt_Phas-425_17
CAGTAATCACACTTAACGTCT
>21nt_Phas-425_18
CGCGCTCTGAATCATAGGTAG
>21nt_Phas-425_19
GTCTCCTGGAATGTAACTCAG
>21nt_Phas-425_20
CCGGTTATTTTGTGTTGCGTC
>21nt_Phas-425_21
CGCAACACAAAATAACCGGCT
>21nt_Phas-425_22
TCTTCCCTCACGGTTCGTGAT
>21nt_Phas-425_23
CTACTACACTACTACAGTGCA
>21nt_Phas-425_24
CACTGTAGTAGTGTAGTAGAT
>21nt_Phas-425_25
CTGGTAGAATGGATGGACTCT
>21nt_Phas-425_26
AGTCCATCCATTCTACCAGTG
>21nt_Phas-425_27
CTGATCAGTGGGTGCATATCT
>21nt_Phas-425_28
ATATGCACCCACTGATCAGAG
>21nt_Phas-425_29
CGATGTTTCATGACTACCTAA
>21nt_Phas-425_30
CACAACTCCTAAATTGTTCTT
>21nt_Phas-425_31
CTCCCAGGCATCCATGCCTAC
>21nt_Phas-425_32
GCTTCGTACCTGGCAACTCGT
>21nt_Phas-425_33
CTTAGCCTCTAGACGCTACTC
>21nt_Phas-425_34
CTTAGAATCAAACAGCCATCG
>21nt_Phas-425_35
ATGGCTGTTTGATTCTAAGGA
>21nt_Phas-425_36
CCAGTCATCCATGCCAATCAT
>21nt_Phas-425_37
TCCAAATGGCACCACTTGCAT
>21nt_Phas-425_38
CTTATATGCCAAGATTGTGAG
>21nt_Phas-425_39
CACAATCTTGGCATATAAGCC
>21nt_Phas-426_1
TGGCCTCAGAATGATTGATGC
>21nt_Phas-426_2
GCGAACAAATGCAATCGAGAA
>21nt_Phas-426_3
CTCGATTGCATTTGTTCGCTC
>21nt_Phas-426_4
TTTTGTGAAACTGGCTCAGTA
>21nt_Phas-426_5
AGATAAGATAGTTCAGAACTG
>21nt_Phas-426_6
GAGCTTAAGCTGGTATAGTTC
>21nt_Phas-426_7
TTCTGGTTGAAGCTACAGAGT
>21nt_Phas-426_8
GACTAAACTAAAAGCAACCGG
>21nt_Phas-426_9
GGTTGCTTTTAGTTTAGTCAC
>21nt_Phas-426_10
TAACTAAAAGTAGTCATATTG
>21nt_Phas-426_11
TCCCCGCCTCATTCTATCGAG
>21nt_Phas-426_12
CGATAGAATGAGGCGGGGAGA
>21nt_Phas-426_13
ATGTTAATCGCGACGACTGCT
>21nt_Phas-426_14
CAGTCGTCGCGATTAACATCT
>21nt_Phas-426_15
ACCTATGATTTAGAGCGCGAG
>21nt_Phas-426_16
CGCGCTCTAAATCATAGGTAG
>21nt_Phas-426_17
ATCGCCTAGAATGCAACTCAA
>21nt_Phas-426_18
CCAAATATGTTATGTTGTGTC
>21nt_Phas-426_19
TCTTCATTCACGATTCCTGTT
>21nt_Phas-426_20
CAGGAATCGTGAATGAAGAGA
>21nt_Phas-426_21
ATAGTACATTACTACACTGTT
>21nt_Phas-426_22
CTGGTAGAACCCGTTGACTCA
>21nt_Phas-426_23
AGTCAACGGGTTCTACCAGAA
>21nt_Phas-426_24
GTGATCATTAGGTGCCTATCT
>21nt_Phas-426_25
ATAGGCACCTAATGATCACTG
>21nt_Phas-426_26
AGGTCTTAGGGCTCGCTAGAT
>21nt_Phas-426_27
CTAGCGAGCCCTAAGACCTAG
>21nt_Phas-426_28
GGACCTTGGAAGCATGAGCCA
>21nt_Phas-426_29
GCTCATGCTTCCAAGGTCCAT
>21nt_Phas-426_30
CTTTGTTTCACGGCTACCTGA
>21nt_Phas-426_31
GAACCATCCAGGAGCTGTGTC
>21nt_Phas-426_32
CACAGCTCCTGGATGGTTCTC
>21nt_Phas-426_33
CACACAGGCATCCATGGCTAC
>21nt_Phas-426_34
AGCCATGGATGCCTGTGTGGA
>21nt_Phas-426_35
GAGTTTCCGAGTCCGGAGTAG
>21nt_Phas-426_36
ACTCCGGACTCGGAAACTCGT
>21nt_Phas-426_37
TTAGCGTCTAGAGGCTCAGCT
>21nt_Phas-426_38
CTTTGAAAGGAACAACGGGCG
>21nt_Phas-426_39
CACGTCATCCAGGTCCATCAT
>21nt_Phas-426_40
GATGGACCTGGATGACGTGCG
>21nt_Phas-426_41
TCGAAACGACACCACTTGCAT
>21nt_Phas-426_42
CTTCCGGGCCAATATTGTGAG
>21nt_Phas-427_1
CTTGATAAGATATTTGAGCCC
>21nt_Phas-427_2
AAGGTCCTTGGAGCTAAAGTA
>21nt_Phas-427_3
CTTTAGCTCCAAGGACCTTGG
>21nt_Phas-427_4
CGTTTATGCCCTTAGTTACCT
>21nt_Phas-427_5
ATACAACGACGTAATTACGCA
>21nt_Phas-427_6
CGTAATTACGTCGTTGTATAA
>21nt_Phas-427_7
ACAGTAACATCCTAGGTCTAA
>21nt_Phas-427_8
AGACCTAGGATGTTACTGTTG
>21nt_Phas-427_9
CCACGGAGATTGGTAGGTGAG
>21nt_Phas-427_10
CCTGCCTTGCTTCAAGTGGGG
>21nt_Phas-427_11
CCACTTGAAGCAAGGCAGGCT
>21nt_Phas-427_12
CACCGATCGTCGGGGTCAGCC
>21nt_Phas-427_13
CTGACCCCGACGATCGGTGCC
>21nt_Phas-427_14
ACGCTTGACCCCCAGACTTTG
>21nt_Phas-427_15
AAGCGTGGCTGACCCCGACGA
>21nt_Phas-427_16
AAGTCTGGGGGTCAAGCGTGG
>21nt_Phas-427_17
GGTCTCCGATGCCTTTGTGTT
>21nt_Phas-427_18
ATGCCTTTGTGTTTCCCTGCG
>21nt_Phas-427_19
CACAAAGGCATCGGAGACCCA
>21nt_Phas-427_20
CAGGGAAACACAAAGGCATCG
>21nt_Phas-427_21
CATTTTTTTTGGCCTGGACCC
>21nt_Phas-427_22
AAAATGCATGGCAAGGCCGAA
>21nt_Phas-427_23
TTGGCCTGGACCCATCGCTCA
>21nt_Phas-427_24
ATCGCTCAGGTGCTGGAGTAG
>21nt_Phas-427_25
ACTCCAGCACCTGAGCGATGG
>21nt_Phas-427_26
AGGGTGCGTGAGCTAGGGGGC
>21nt_Phas-427_27
CACCCTCTACTCCAGCACCTG
>21nt_Phas-427_28
CCCCTAGCTCACGCACCCTCT
>21nt_Phas-427_29
CTTTGACCCCTTTCAATTCGT
>21nt_Phas-427_30
TCAAAGGCCCCCTAGCTCACG
>21nt_Phas-427_31
CCTTTCAATTCGTCTTCGTCG
>21nt_Phas-427_32
GAATTGAAAGGGGTCAAAGGC
>21nt_Phas-427_33
CTTCGTCGGGAGAGGTCGAGC
>21nt_Phas-427_34
ACGAAGACGAATTGAAAGGGG
>21nt_Phas-427_35
TCGACCTCTCCCGACGAAGAC
>21nt_Phas-427_36
TTCACTGGGGGGCGATCGAGT
>21nt_Phas-427_37
GATCGAGTCCGTGGGGTGCCC
>21nt_Phas-427_38
TCGATCGCCCCCCAGTGAACA
>21nt_Phas-427_39
GCACCCCACGGACTCGATCGC
>21nt_Phas-427_40
TCGTTGGACGAAGGGGGCCCT
>21nt_Phas-427_41
CAACGAGGGCACCCCACGGAC
>21nt_Phas-427_42
CGAAGGGGGCCCTCATCCTTT
>21nt_Phas-427_43
CATCCTTTTGCTGTTGTTTTT
>21nt_Phas-427_44
AAACAACAGCAAAAGGATGAG
>21nt_Phas-427_45
ATCGTTGTGCAAATAAGCCCT
>21nt_Phas-427_46
TGCCCTACAACCAAAGACGAA
>21nt_Phas-427_47
CGTCTTTGGTTGTAGGGCACC
>21nt_Phas-427_48
TAAGTCGATTTGAGCTAGCGA
>21nt_Phas-427_49
CAGTGCTCCCACCCTCCTGTG
>21nt_Phas-427_50
CAGGAGGGTGGGAGCACTGTT
>21nt_Phas-427_51
GCAGTATCTTTGTTTGTAGTA
>21nt_Phas-427_52
CTACAAACAAAGATACTGCCA
>21nt_Phas-427_53
CCATGCCCTATAGAATCATCA
>21nt_Phas-427_54
ATGATTCTATAGGGCATGGAT
>21nt_Phas-427_55
CCGCCCCATTTCCTAGTGCCT
>21nt_Phas-428_1
ACTCTCGGAGCATTTTCACTA
>21nt_Phas-428_2
AATAGACAAGAAATTGACTGT
>21nt_Phas-428_3
CTTTGATATGAGCTTCTGCTG
>21nt_Phas-428_4
CTACCTTGATCACTCTTACAT
>21nt_Phas-428_5
GTAAGAGTGATCAAGGTAGCA
>21nt_Phas-428_6
TTGGTTGGGTTGCTTTTGAAT
>21nt_Phas-428_7
TGATCTGACTTAATCCGGCAT
>21nt_Phas-428_8
GCCGGATTAAGTCAGATCAGT
>21nt_Phas-428_9
GACACATTGATGTAGCTGTAT
>21nt_Phas-428_10
ACAGCTACATCAATGTGTCAT
>21nt_Phas-428_11
CCAAGCTCAAGGAAACTGCAT
>21nt_Phas-428_12
CAAGATGGGGAAATCTAACGG
>21nt_Phas-428_13
GTCAAGGGATAGTGGTGGTGA
>21nt_Phas-428_14
ACCACCACTATCCCTTGACAT
>21nt_Phas-428_15
GTAAATATCTTGGTCAAACTG
>21nt_Phas-428_16
GTTTGACCAAGATATTTACTC
>21nt_Phas-428_17
ATCCCTCATCATGCATCCTAA
>21nt_Phas-428_18
AGGATGCATGATGAGGGATCA
>21nt_Phas-428_19
CCATGTCGTGGTGATTTTCTT
>21nt_Phas-428_20
TTAGCCTAATTCCTGGAGCCT
>21nt_Phas-429_1
TCAACAATAGATCAGTAGATC
>21nt_Phas-429_2
ATTGCATTCCTCTTACACCAA
>21nt_Phas-429_3
AACATGTTGAGACGCGCGCGA
>21nt_Phas-429_4
GATTATGTGTATTGTGTGCTC
>21nt_Phas-429_5
CGGTTCATCATCATCCTGGAT
>21nt_Phas-429_6
CCAGGATGATGATGAACCGCT
>21nt_Phas-429_7
CATAATTGACGATATAACTTG
>21nt_Phas-429_8
AGTTATATCGTCAATTATGAT
>21nt_Phas-429_9
TTTTGTCCTGTGATCAACTCC
>21nt_Phas-429_10
TATACCCGTCCAATGCCGTTG
>21nt_Phas-429_11
CACCCTACATGTATTATACAG
>21nt_Phas-429_12
TTCATCACCCAAATGTGGCAC
>21nt_Phas-429_13
TATTAACCAATAATTAAGGGC
>21nt_Phas-429_14
GCGACGGATCATTGGCAGTGT
>21nt_Phas-429_15
ACTGCCAATGATCCGTCGCCT
>21nt_Phas-429_16
ACAACAGGATGAAAATTGCAC
>21nt_Phas-430_1
AAAAGATTCGAAAAGTGGTCC
>21nt_Phas-430_2
TTCTAGATAGACTGCCTAAGG
>21nt_Phas-430_3
CCAGCCCGATGTTATTGGCCT
>21nt_Phas-430_4
AGCCCGATGCTTGGATGAGAT
>21nt_Phas-430_5
CACATCTTAAGCCTGCCAGTA
>21nt_Phas-430_6
TTGTGTGGTTAGATCAATTAG
>21nt_Phas-430_7
TTTGAGAGCGGGACTAAGTCT
>21nt_Phas-430_8
TAGCCATAGATCAGACCATCC
>21nt_Phas-430_9
GCTAACTGTATGTAGACTTGA
>21nt_Phas-430_10
TGAAGGTGTCACCGGACATGC
>21nt_Phas-430_11
GTTGAACCACATAGCTGCCAC
>21nt_Phas-430_12
GGCAGCTATGTGGTTCAACGC
>21nt_Phas-430_13
AAATAATGGTGGTTAGGATCA
>21nt_Phas-430_14
TTACAAGTAACCGGTGATTCA
>21nt_Phas-430_15
GTGTGTTCTTGTGTAGTTCTT
>21nt_Phas-430_16
GAACTACACAAGAACACACTG
>21nt_Phas-430_17
TCATGTCCTGGTTATTTACAC
>21nt_Phas-430_18
TGATCATGTGTTTATTTATTT
>21nt_Phas-430_19
ATAAATAAACACATGATCAGT
>21nt_Phas-430_20
ACACGGATCACAACAACTGTT
>21nt_Phas-430_21
CAGTTGTTGTGATCCGTGTAA
>21nt_Phas-430_22
ATGATAGGATACTACAAGCAA
>21nt_Phas-430_23
CTGGTGACTCGGTGTGTTCTT
>21nt_Phas-430_24
GAACACACCGAGTCACCAGTT
>21nt_Phas-430_25
GTGTGATCACAACACCCGTTA
>21nt_Phas-430_26
ACGGGTGTTGTGATCACACAA
>21nt_Phas-430_27
TGTTTGTAGTATCTGATCATA
>21nt_Phas-430_28
CGGTGACTCAATGTGTTCTCG
>21nt_Phas-430_29
AGAACACATTGAGTCACCGGT
>21nt_Phas-430_30
TGCGGTTCTTTCATGTCCTGG
>21nt_Phas-430_31
AGGACATGAAAGAACCGCACG
>21nt_Phas-430_32
TGTTTACTAGCTCCTTGTTGC
>21nt_Phas-430_33
AACAAGGAGCTAGTAAACACC
>21nt_Phas-430_34
GGTCCACTCTCCTAACCGGTG
>21nt_Phas-430_35
CCGGTTAGGAGAGTGGACCGC
>21nt_Phas-430_36
ACTCGATGTGTTCTCATGTGG
>21nt_Phas-430_37
ACATGAGAACACATCGAGTCA
>21nt_Phas-430_38
ACACCAGGACATGAAAGAACC
>21nt_Phas-431_1
TATAGCGATTGGTCTACATTC
>21nt_Phas-431_2
TTTTTATTAAGTGTTGTTTGA
>21nt_Phas-431_3
TACATATGATTCAATTGCATA
>21nt_Phas-431_4
TGAATACTTAATCCCTTTGGA
>21nt_Phas-431_5
AGGACAAACCAAAGAAAAGTT
>21nt_Phas-431_6
CTTTTCTTTGGTTTGTCCTCT
>21nt_Phas-431_7
TTGAGCCAAAGCCCCCATAGG
>21nt_Phas-431_8
TATGGGGGCTTTGGCTCAACT
>21nt_Phas-431_9
CTACTCCTCAGGGGCGGACCT
>21nt_Phas-431_10
ACGTTGGTGGGAGTGAGGGCA
>21nt_Phas-431_11
CCCTCACTCCCACCAACGTAG
>21nt_Phas-431_12
CAGACCCTCGCTCATTTTTCT
>21nt_Phas-431_13
AAAAATGAGCGAGGGTCTGTG
>21nt_Phas-431_14
TTTTTCATCATTAGATCCTCT
>21nt_Phas-431_15
GCTCAACCTAACTTAGATGTC
>21nt_Phas-431_16
CATCTAAGTTAGGTTGAGCAG
>21nt_Phas-431_17
CTCACTCTATTATTTTGGTAC
>21nt_Phas-431_18
ACCAAAATAATAGAGTGAGGA
>21nt_Phas-431_19
TCGTCCTCACAAGTGTGCCCT
>21nt_Phas-431_20
GGCACACTTGTGAGGACGAGT
>21nt_Phas-431_21
CACTCCCGTTTTATCCTGGGT
>21nt_Phas-431_22
CCAGGATAAAACGGGAGTGAG
>21nt_Phas-431_23
CCGCCCCTGTCTAGAGGTTGC
>21nt_Phas-431_24
AACCTCTAGACAGGGGCGGAC
>21nt_Phas-431_25
CCACCACCTATATGTGCACTA
>21nt_Phas-431_26
GTGCACATATAGGTGGTGGGC
>21nt_Phas-431_27
TGTAGAAGACCGCAGTGAAGG
>21nt_Phas-431_28
TTCACTGCGGTCTTCTACATA
>21nt_Phas-431_29
AAATATGAAGACTACCAAGGT
>21nt_Phas-431_30
CTTGGTAGTCTTCATATTTCC
>21nt_Phas-431_31
ACATTATGGCATGGTGTAGAT
>21nt_Phas-431_32
CTACACCATGCCATAATGTAC
>21nt_Phas-431_33
AGCACGAAAGGGTTCGCTATC
>21nt_Phas-431_34
TAGCGAACCCTTTCGTGCTAT
>21nt_Phas-431_35
ACTAGAGGTCGCTCCAAGGAC
>21nt_Phas-431_36
CCTTGGAGCGACCTCTAGTGA
>21nt_Phas-431_37
ATTGCTACCCTAAGAGGAGTA
>21nt_Phas-431_38
CTCCTCTTAGGGTAGCAATGT
>21nt_Phas-431_39
GAGGACTGGTGGCAACGGAAC
>21nt_Phas-431_40
TCCGTTGCCACCAGTCCTCTA
>21nt_Phas-431_41
AAGAAGCCCAATGGAATCCCA
>21nt_Phas-431_42
GGATTCCATTGGGCTTCTTGT
>21nt_Phas-431_43
GACATTACTACCCTCAGAGGA
>21nt_Phas-431_44
CTCTGAGGGTAGTAATGTCTG
>21nt_Phas-431_45
CCGGTGGTAATGAAACAAGAA
>21nt_Phas-431_46
CTTGTTTCATTACCACCGGTC
>21nt_Phas-431_47
CAAGGGGTTTGCTTTGGGTTT
>21nt_Phas-431_48
GTAGAATAGTTCCTGGTGCCT
>21nt_Phas-431_49
GCACCAGGAACTATTCTACTA
>21nt_Phas-433_1
TTCCTCATCTCCCCACCTACT
>21nt_Phas-433_2
CCTACAAAGCCAGTCCAACAG
>21nt_Phas-433_3
ATTACTGGGCCTGAATGGGTG
>21nt_Phas-433_4
TCGCATTTGCCCGACGGACAC
>21nt_Phas-433_5
CTTTAGGTTCTTGTAGCTTGT
>21nt_Phas-433_6
CATGCAATTTGGGCTTCTCCT
>21nt_Phas-433_7
GAGAAGCCCAAATTGCATGTC
>21nt_Phas-433_8
CGGCGACGCTGACCCGAGTGT
>21nt_Phas-433_9
TTGGCTACCGGCCGCTGGCTG
>21nt_Phas-433_10
CATAACCATTATAAAGCTGCT
>21nt_Phas-433_11
CGCCCTTAAAAGAGAGATCAG
>21nt_Phas-433_12
TAGGTTTTTCTGGATCACAGC
>21nt_Phas-433_13
TATGGTTTTACTGCGTACTGT
>21nt_Phas-433_14
ACACTTCTGATCATGTACCTC
>21nt_Phas-433_15
CTGATTTAAAAGGGAGTGCTA
>21nt_Phas-434_1
ATGTGTGACAACTGAATAGCC
>21nt_Phas-434_2
CTGTGATCAGATGGAACTGCT
>21nt_Phas-434_3
CAAGTTCAATATGTTGTGTTG
>21nt_Phas-434_4
TTGTACTGTTCATCCATTGGC
>21nt_Phas-434_5
CCACTTAATATACCTATTTAA
>21nt_Phas-434_6
TTGTACTGAGGTTGTTTCGAA
>21nt_Phas-434_7
TAAAAAAACGCATGCATAGTG
>21nt_Phas-434_8
ACAAAGCAAAATAGTTGGAGT
>21nt_Phas-434_9
TCCAACTATTTTGCTTTGTGA
>21nt_Phas-434_10
CTACATTGGTGCAGCACACTA
>21nt_Phas-434_11
CAGCTTGTTTAGTGTCCGCTG
>21nt_Phas-434_12
CAACCATGGTGTCCACGCTAT
>21nt_Phas-434_13
AGCGTGGACACCATGGTTGCA
>21nt_Phas-434_14
CTGATGCCAACTGGATAACCA
>21nt_Phas-434_15
GTTATCCAGTTGGCATCAGGT
>21nt_Phas-434_16
TTCTCAAACTCATAGCATGTC
>21nt_Phas-434_17
TAGCTATCCTCATGTAAGGCC
>21nt_Phas-434_18
GACTATGATTCGGAGAGACCA
>21nt_Phas-434_19
CAACACCATGGCCACTGGCTG
>21nt_Phas-434_20
AAAGACATGGCATTATAAGTA
>21nt_Phas-434_21
CTTATAATGCCATGTCTTTAG
>21nt_Phas-434_22
AAAATATAATATTGTGCCAGA
>21nt_Phas-434_23
TGTACATGGTGCGAAGTGGCA
>21nt_Phas-434_24
CCACTTCGCACCATGTACATC
>21nt_Phas-434_25
GACGCAGAATGGATCGAGGAG
>21nt_Phas-434_26
CCTCGATCCATTCTGCGTCTG
>21nt_Phas-434_27
ACATCGAGAAAGAGGCACACT
>21nt_Phas-434_28
TCCACACATGACATGATAGCA
>21nt_Phas-435_1
ATAACTCTATGACTGAATGGA
>21nt_Phas-435_2
TATGACCATTCTTCCCAAGTT
>21nt_Phas-435_3
TTCATCCTTTGGCCCTGTCTA
>21nt_Phas-435_4
ATATGGTTCTATTGTTAATTC
>21nt_Phas-435_5
TGAAATAACCTCAATATCGCA
>21nt_Phas-435_6
CTATGCACGCAATTTTAATCA
>21nt_Phas-435_7
ATTAAAATTGCGTGCATAGTG
>21nt_Phas-435_8
TGCCGAGTGTCGCTACAACCA
>21nt_Phas-435_9
GTTGTAGCGACACTCGGCATG
>21nt_Phas-435_10
TGGCATAGTGTGGACACCATG
>21nt_Phas-435_11
TAATACCGATTGGATAACCAC
>21nt_Phas-435_12
TCTCAAACTTATATTGTCTCT
>21nt_Phas-435_13
AGACAATATAAGTTTGAGAGT
>21nt_Phas-435_14
AGCTATCCTCTTGTAAGGCCA
>21nt_Phas-435_15
GCCTTACAAGAGGATAGCTAG
>21nt_Phas-435_16
ACTATGATTCGGAGAGATCAG
>21nt_Phas-435_17
GATCTCTCCGAATCATAGTTG
>21nt_Phas-435_18
TCGATAGGTACATAGTTGCTA
>21nt_Phas-435_19
ATTCAGTGGCATTATAGATAA
>21nt_Phas-435_20
ATCTATAATGCCACTGAATTA
>21nt_Phas-435_21
TTCGCACAACATTATATTTTT
>21nt_Phas-435_22
ATACATGACTCGCAGTAGGAG
>21nt_Phas-435_23
ATGAAGAATGAGATTGCAGCA
>21nt_Phas-435_24
CTGCAATCTCATTCTTCATCT
>21nt_Phas-435_25
ACATCAGGAAAGAGGCACATG
>21nt_Phas-437_1
GATATGTATACGACATGGTAT
>21nt_Phas-437_2
ACCATGTCGTATACATATCTT
>21nt_Phas-437_3
TGTTGCCAATTCATAAACAAG
>21nt_Phas-437_4
TAGAGCTACGCTACTCTTGCT
>21nt_Phas-437_5
CAGTTTTGATCACGAAGATGG
>21nt_Phas-437_6
ATCTTCGTGATCAAAACTGCA
>21nt_Phas-437_7
TGGATCACTCTACGTTGTCAC
>21nt_Phas-437_8
GACAACGTAGAGTGATCCACC
>21nt_Phas-437_9
GACGCTTGTCGTGGGACACTC
>21nt_Phas-437_10
GTGTCCCACGACAAGCGTCAT
>21nt_Phas-437_11
AACAAAACAGTGTAGACCAGA
>21nt_Phas-437_12
TGGTCTACACTGTTTTGTTGA
>21nt_Phas-437_13
GTGTGCACGATAGACAATGGT
>21nt_Phas-437_14
CATTGTCTATCGTGCACACTC
>21nt_Phas-437_15
CCAGTTAGCTACCGATCGCTG
>21nt_Phas-437_16
GCGATCGGTAGCTAACTGGAC
>21nt_Phas-437_17
TGAGAAATAATTATAGGGCCA
>21nt_Phas-437_18
CTCTTGATCTCTCCAACTAGC
>21nt_Phas-437_19
TAGTTGGAGAGATCAAGAGCT
>21nt_Phas-437_20
TCTTATAGTGTCGACCATGAT
>21nt_Phas-437_21
CATGGTCGACACTATAAGAGC
>21nt_Phas-437_22
CCGAAAAGACCTGGCGGTGGA
>21nt_Phas-437_23
CACCGCCAGGTCTTTTCGGAT
>21nt_Phas-437_24
CAGGGAAACCATTTGCAACTT
>21nt_Phas-437_25
GTTGCAAATGGTTTCCCTGTC
>21nt_Phas-437_26
GAGTAAAATAGTTGTGTCCGA
>21nt_Phas-437_27
GGACACAACTATTTTACTCAA
>21nt_Phas-437_28
TGTACATCATCAGAAGTGGCA
>21nt_Phas-437_29
CCACTTCTGATGATGTACATC
>21nt_Phas-437_30
GCGCTCGCTTTTGGATCAGTA
>21nt_Phas-437_31
CTGATCCAAAAGCGAGCGCTG
>21nt_Phas-437_32
ACATTGGGAATGAGGCACCTA
>21nt_Phas-438_1
TCTTGTAGACCAAAGGCAACT
>21nt_Phas-438_2
TTTGGCCCTGCTTATCTTGTT
>21nt_Phas-438_3
TTAGCTACTTTTTGCATGTGG
>21nt_Phas-438_4
TTTATGAGCTGAAAGTTGTCC
>21nt_Phas-438_5
TACCACCAAAGATTCCTCGAG
>21nt_Phas-438_6
ATCTCTCGGGATATGATACCG
>21nt_Phas-438_7
AACATGGTCCCATTCAGCGAA
>21nt_Phas-438_8
CATTCCATCTTGGCACTCTAC
>21nt_Phas-438_9
AGAGTGCCAAGATGGAATGTT
>21nt_Phas-438_10
TTGATAGCCTCTTCACCTAGT
>21nt_Phas-438_11
TTGTTGAGGATGAGTTTGATG
>21nt_Phas-438_12
TTGAGAGGGTTGTCATTTGGC
>21nt_Phas-438_13
AATGGGTAGCACAGTTTGGGC
>21nt_Phas-438_14
CCAAACTGTGCTACCCATTGC
>21nt_Phas-438_15
TCTAAATCCAGAGTTGTTTTT
>21nt_Phas-438_16
GGAAAGGAAGGTCCAAGCTGT
>21nt_Phas-438_17
TTGGTATCTTCTCTTTTGTTT
>21nt_Phas-438_18
TTCATATGTAGTTGCCAACAA
>21nt_Phas-438_19
CAAATAATATGCGTTATTGTT
>21nt_Phas-438_20
ACTAATTCATAAATAACTGTA
>21nt_Phas-438_21
TCTATGTGTAGTGCTATACTA
>21nt_Phas-438_22
TTTGATGCTCAAAAAGGTGGT
>21nt_Phas-438_23
TAGAGAGCAAACGAAGCCGAC
>21nt_Phas-438_24
CGAAGTACTTTGTGTCGGATT
>21nt_Phas-438_25
TCCGACACAAAGTACTTCGGT
>21nt_Phas-438_26
ATGCAGTTGGCCGCTAGTCAA
>21nt_Phas-438_27
CCATTCTCATGCTCCTGGTCT
>21nt_Phas-438_28
ACCAGGAGCATGAGAATGGCT
>21nt_Phas-438_29
CTCTTTTTTCTGAACTGTGAT
>21nt_Phas-438_30
TACTTCTAGGTCTATTTGGAT
>21nt_Phas-438_31
TAGGTAAACCATCAACATCTT
>21nt_Phas-438_32
TGTAGATGATCATGAGTGGCA
>21nt_Phas-438_33
CCACTCATGATCATCTACATC
>21nt_Phas-438_34
CTGATTTAAAAGGGAGCGCTG
>21nt_Phas-438_35
ACATTAGGAATGAGGCACCTG
>21nt_Phas-438_36
CTTTTGGTGAATGTGTTAGTA
>21nt_Phas-439_1
AATTTTGATCATCAAGGTGGT
>21nt_Phas-439_2
TGACAATCTAGAGTGAACCAC
>21nt_Phas-439_3
TTGTATACCAGATGTTGAAAG
>21nt_Phas-439_4
CTGGTCTGCACTATTTTGTTG
>21nt_Phas-439_5
TGTGCACGCTAGACAATGGTT
>21nt_Phas-439_6
TGAGAAAATAGTTATAGAGCC
>21nt_Phas-439_7
CAGGGAAACCATTTGCAACTT
>21nt_Phas-439_8
GTTGCAAATGGTTTCCCTGTC
>21nt_Phas-440_1
AATGTCTCATATTTATTTTGT
>21nt_Phas-440_2
GTACACAATATACATCACTCT
>21nt_Phas-440_3
TTAGCAAGAGCAGAAGGTGCT
>21nt_Phas-440_4
GTCACCTTCTTATGATCATCC
>21nt_Phas-440_5
ATGATCATAAGAAGGTGACCA
>21nt_Phas-440_6
CAGATGGTGCATGATAACTAA
>21nt_Phas-440_7
AGTTATCATGCACCATCTGGG
>21nt_Phas-440_8
TTAGATATGGTATTAGCTAAT
>21nt_Phas-440_9
TAATCGGCCTCAAAAGCAGAG
>21nt_Phas-440_10
CAGTGAAGGACTGGCGAAGCA
>21nt_Phas-440_11
CAATAAGTAGATCAGCCACTG
>21nt_Phas-440_12
GTGGCTGATCTACTTATTGGC
>21nt_Phas-440_13
ACACCAGGCGTAAGGTAGATG
>21nt_Phas-440_14
TCTACCTTACGCCTGGTGTCA
>21nt_Phas-440_15
CGACATTTGGGCAACCACCTG
>21nt_Phas-440_16
GAGTGGATGTACTAGTGAGCA
>21nt_Phas-440_17
CTCACTAGTACATCCACTCCA
>21nt_Phas-440_18
ACATCGAGGAAGTGGCATATG
>21nt_Phas-441_1
ATTATTTTAGGGATTAGATTG
>21nt_Phas-441_2
AGGACGAGTACTCGAGTGGCT
>21nt_Phas-441_3
ACTGTTGAAGCATATTAGGAT
>21nt_Phas-441_4
CCTGATCGTAAATTGCATCTA
>21nt_Phas-441_5
GATGCAATTTACGATCAGGCA
>21nt_Phas-441_6
TTGTAGGCATGTAACTAGCTA
>21nt_Phas-441_7
TAAATATGAGACATTTTGTAC
>21nt_Phas-441_8
CAAGAGTGATGTATATAGTGT
>21nt_Phas-441_9
CTAAGTACACAACATAGCACC
>21nt_Phas-441_10
TGCTATGTTGTGTACTTAGAT
>21nt_Phas-441_11
TCACCTTCTTATGACTCCATC
>21nt_Phas-441_12
TGGAGTCATAAGAAGGTGATC
>21nt_Phas-441_13
CCAGATGGCGCATGATAACTA
>21nt_Phas-441_14
GTTATCATGCGCCATCTGGGA
>21nt_Phas-441_15
TAAGCTCATAACTAATAATTA
>21nt_Phas-441_16
TTATTAGTTATAGGCTAACAA
>21nt_Phas-441_17
TAATTGGTCTCAAAAGCAGAG
>21nt_Phas-441_18
CTTCGTTAGTCCTTCACTGGC
>21nt_Phas-441_19
CAGTGAAGGACTAACGAAGCA
>21nt_Phas-441_20
CAATAAGTAGATCATCTACTG
>21nt_Phas-441_21
GTAGATGATCTACTTATTGGC
>21nt_Phas-441_22
ACACCAGGCGTAAGGTAGATG
>21nt_Phas-441_23
TCTACCTTACGCCTGGTGTCA
>21nt_Phas-441_24
CGACAATTTGTCAACCACCTC
>21nt_Phas-441_25
GAGTGGAAGTACTAGTGAGCA
>21nt_Phas-441_26
CTCACTAGTACTTCCACTCGA
>21nt_Phas-441_27
ACATCGAGGAAGTGGCATATG
>21nt_Phas-442_1
AACATTGAAATGATGAGGTGT
>21nt_Phas-442_2
CTTAGTCAAGATCGTTTCTCC
>21nt_Phas-442_3
AGAAACGATCTTGACTAAGCA
>21nt_Phas-442_4
TCGTATATGGTAATGTTCTAA
>21nt_Phas-442_5
TGAATAATGATACACATGGCA
>21nt_Phas-442_6
GCCAATTTCACTGCAATGTAT
>21nt_Phas-442_7
ACATTGCAGTGAAATTGGCTT
>21nt_Phas-442_8
CGTCAGAGAGATCACAAGGAG
>21nt_Phas-442_9
CCTTGTGATCTCTCTGACGAT
>21nt_Phas-442_10
ATATATAGTCATGTCTTTTCT
>21nt_Phas-442_11
TGTCTCCTTTTCAAATGAGTG
>21nt_Phas-442_12
TTTTCTTAAACTAGAACATCA
>21nt_Phas-442_13
TACTCGTAGCAAAAGCACTAG
>21nt_Phas-442_14
ATTAGACATGTTGTGCTACTG
>21nt_Phas-442_15
ATGTAGAATTAGCTACTGACT
>21nt_Phas-442_16
TAGATTTTGGCCATTGGTCAG
>21nt_Phas-442_17
TTGCTGAATAATGTTGCTGAG
>21nt_Phas-442_18
CAATCAATCTTTTGTGATCCA
>21nt_Phas-442_19
AGTCTGAGTACATCGATCTTG
>21nt_Phas-442_20
AGATCGATGTACTCAGACTTG
>21nt_Phas-442_21
CTCCACCTTTCTCTTTGTCCA
>21nt_Phas-442_22
GACAAAGAGAAAGGTGGAGCA
>21nt_Phas-442_23
AGCTTCTGTGATCTTGTCCTT
>21nt_Phas-442_24
GGACAAGATCACAGAAGCTTG
>21nt_Phas-442_25
GAAGATTAGTTGCCTTGCCAA
>21nt_Phas-442_26
TTGATTCAACGCCATTTGCTC
>21nt_Phas-442_27
ACTGTACAGTACATAAGACAC
>21nt_Phas-442_28
GTCTTATGTACTGTACAGTGA
>21nt_Phas-442_29
CATTCCACTCATCATGGGCGT
>21nt_Phas-442_30
CTGAGAAGACTCCTCTATCGT
>21nt_Phas-442_31
ATGTTAGGAAATAGCCTACCA
>21nt_Phas-443_1
ATTTATGAAAGTGGATGCTTG
>21nt_Phas-443_2
TAAGGACTCTTTATTTGTCTA
>21nt_Phas-443_3
GACATCATTCCATCGATCCAA
>21nt_Phas-443_4
GGATCGATGGAATGATGTCCT
>21nt_Phas-443_5
CACCCTTTGCTCACTGTACAG
>21nt_Phas-443_6
GTACAGTGAGCAAAGGGTGTT
>21nt_Phas-443_7
TAAGACACGCGCGCCCAAGAT
>21nt_Phas-443_8
CTTGGGCGCGCGTGTCTTACT
>21nt_Phas-443_9
GAGATGTGCTAGTGGAATAAC
>21nt_Phas-443_10
TATTCCACTAGCACATCTCAT
>21nt_Phas-443_11
TTGAAAAGACTCCTCTGCCGT
>21nt_Phas-443_12
GTGTTAGGAAACAGTCTATGG
>21nt_Phas-444_1
TTTGCCGAGTGCGTCCTGTGC
>21nt_Phas-444_2
CAAAGCCTGCGATTCTGGTAG
>21nt_Phas-444_3
TATCTCCATATATACATCACT
>21nt_Phas-444_4
CAAGAGGATGATTTACATGAT
>21nt_Phas-444_5
AGGTAGAAGCACTATTGAGAT
>21nt_Phas-444_6
CTCAATAGTGCTTCTACCTAT
>21nt_Phas-444_7
TTTGTCTAACGTGCCATGATT
>21nt_Phas-444_8
TACATGATAGGTAGAAGCACT
>21nt_Phas-444_9
TGCTTCTACCTATCATGTAAA
>21nt_Phas-444_10
ATTGAGATATACAAGAGGATG
>21nt_Phas-444_11
TCCTCTTGTATATCTCAATAG
>21nt_Phas-444_12
ATTTACATGGTAGGTAACAGC
>21nt_Phas-444_13
CGTGCCAAGATTAGGTCGCGC
>21nt_Phas-444_14
GCGACCTAATCTTGGCACGGC
>21nt_Phas-444_15
CTTCTTCTAGGCTTAGGGTGC
>21nt_Phas-444_16
AGGGACATGGCTCTTTCTTAC
>21nt_Phas-444_17
AAGAAAGAGCCATGTCCCTTG
>21nt_Phas-444_18
TAACATTCGTAGCCTCAATGA
>21nt_Phas-444_19
ATTGAGGCTACGAATGTTAAA
>21nt_Phas-444_20
CCATGCATTCTTCCATCCCAT
>21nt_Phas-444_21
GGGATGGAAGAATGCATGGTC
>21nt_Phas-444_22
CAAGGAGACTCGTGCAATCTT
>21nt_Phas-444_23
TTTCCATCTACCCAAGACCCT
>21nt_Phas-444_24
CTTCTCATAGTTCATTAAGAC
>21nt_Phas-444_25
CTTAATGAACTATGAGAAGAG
>21nt_Phas-444_26
CTGTCAATGATGAAGCCAGTG
>21nt_Phas-444_27
GTAGGCTTTTTCTCGACACCT
>21nt_Phas-445_1
TTCTTTAAAAGGTTGTCTGTT
>21nt_Phas-445_2
TTGTTCTGTGCAAATGGTGCT
>21nt_Phas-445_3
TCAATATCCAAGGAGAGGATT
>21nt_Phas-445_4
TTAACTTCTTCCAAGGCCTTG
>21nt_Phas-445_5
TCTTGATGTGAGACACTGTTT
>21nt_Phas-445_6
TGAGAGTCAAAATAGACATGT
>21nt_Phas-445_7
TGATGTATGGCTCCGTCGAGG
>21nt_Phas-445_8
TCGACGGAGCCATACATCAGA
>21nt_Phas-445_9
GGACACTGCCACTAGCACCCG
>21nt_Phas-445_10
TCCACCTCCAACTCGTGGCTC
>21nt_Phas-445_11
CTCTAGGGGCTAGTTTGGGAG
>21nt_Phas-445_12
TTCCACTCTAGTTTTTTGGCT
>21nt_Phas-445_13
ACTCCGGTTTTGAGGCTCCCA
>21nt_Phas-445_14
GGAGCCTCAAAACCGGAGTGG
>21nt_Phas-445_15
TCGCTGCCAGCACCTCGCGTC
>21nt_Phas-445_16
GTCGATCTCTCGCAACTCTTG
>21nt_Phas-445_17
AGAGTTGCGAGAGATCGACGA
>21nt_Phas-445_18
CTGCGTTGTTGTTTTTCTCAT
>21nt_Phas-445_19
CATCCTCGAGTCGTAAACCTA
>21nt_Phas-445_20
CCATGTCCCTTGCTTTTGCTA
>21nt_Phas-445_21
CCTTCTTATTGTATATAACTT
>21nt_Phas-445_22
GTTATATACAATAAGAAGGAT
>21nt_Phas-445_23
TGAGTGTTAAAGATATAATGT
>21nt_Phas-445_24
CATGCATAGTCATCGAGGCCA
>21nt_Phas-445_25
CCAACCCCATCAAGGAGACTC
>21nt_Phas-445_26
GGTCGACATGCTTTCATCTAC
>21nt_Phas-445_27
AGATGAAAGCATGTCGACCTT
>21nt_Phas-445_28
TGTTTGCAGAGGGTGTTAGGT
>21nt_Phas-445_29
TCATTAAGACCTACCTATGAT
>21nt_Phas-445_30
TGTCTCATCTCAGGCGCTCTT
>21nt_Phas-446_1
CAAATTACATTCTAATAACAG
>21nt_Phas-446_2
AATATCGTCTAGACCTCACTC
>21nt_Phas-446_3
CTTAAAAAATCATGTAGCCAT
>21nt_Phas-446_4
CTTTTTGTATAGATGTGAGAT
>21nt_Phas-446_5
ATCAAACAAAAACTCTCTGAT
>21nt_Phas-446_6
CAGAGAGTTTTTGTTTGATTT
>21nt_Phas-446_7
TTCCTAGATCATAGTACAAAT
>21nt_Phas-446_8
TTGTACTATGATCTAGGAAAT
>21nt_Phas-446_9
CAAACAGAACCTTACTGATTT
>21nt_Phas-446_10
ATCAGTAAGGTTCTGTTTGAT
>21nt_Phas-446_11
CTAATTACTGTGATCAAGAAA
>21nt_Phas-446_12
TTGTAAAGAAATATTGTCAGT
>21nt_Phas-446_13
CATCATTGCGTTGTGCATGAC
>21nt_Phas-446_14
TTTCCTTGGGTTAGCATGGAT
>21nt_Phas-447_1
CGTGCCCGCCGTGGCCGTGGC
>21nt_Phas-447_2
CGTCGCCGTCTGCTCCGTCGT
>21nt_Phas-447_3
GACGGAGCAGACGGCGACGGC
>21nt_Phas-447_4
CCTGCTGCTGCTGTTGCTCCT
>21nt_Phas-447_5
CCACGGCGGCGGCGGCGCTGT
>21nt_Phas-447_6
AGCGCCGCCGCCGCCGTGGGC
>21nt_Phas-447_7
CCTTGAAGTGGACGCGCGTGA
>21nt_Phas-447_8
AGTAGCCCGTGGCGACGGTGT
>21nt_Phas-447_9
ACCGTCGCCACGGGCTACTTC
>21nt_Phas-447_10
CGACGACGAGCGTGCCGATGG
>21nt_Phas-447_11
ATCGGCACGCTCGTCGTCGAC
>21nt_Phas-447_12
CCGCGAAGGGGAAGTCCTGCC
>21nt_Phas-447_13
CAGGACTTCCCCTTCGCGGGG
>21nt_Phas-447_14
ACGGCCCGCCGGAGAGGCAGT
>21nt_Phas-447_15
TGCCTCTCCGGCGGGCCGTGG
>21nt_Phas-447_16
CGGACGTGAGCTTCTCGAACG
>21nt_Phas-447_17
CGTCGGGGAGGATGTGGATGA
>21nt_Phas-447_18
ATCCACATCCTCCCCGACGCG
>21nt_Phas-447_19
CCTGGGCTGGCCACGGGGTTC
>21nt_Phas-447_20
GGACGTGTTCTTCCTCATCAA
>21nt_Phas-448_1
GTCGTCGACGTGCGGCGCCGA
>21nt_Phas-448_2
CGCCGTCGGCGACGAGGAGAA
>21nt_Phas-448_3
CGTCCACTTCAAGGACAGCGC
>21nt_Phas-448_4
CGTGAAGTAGCCCGTGGCGAC
>21nt_Phas-448_5
CGCCACGGGCTACTTCACGCG
>21nt_Phas-448_6
GGTGTCGACGACGAGCGTGCC
>21nt_Phas-448_7
CACGCTCGTCGTCGACACCGT
>21nt_Phas-448_8
GAGCCCCGCGAAGGGGAAGTC
>21nt_Phas-448_9
CTTCCCCTTCGCGGGGCTCGG
>21nt_Phas-448_10
GCAATCGGACGTGAGCTTCTC
>21nt_Phas-448_11
GAAGCTCACGTCCGATTGCCT
>21nt_Phas-448_12
GAACGCGTCGGGGAGGATGTG
>21nt_Phas-448_13
CATCCTCCCCGACGCGTTCGA
>21nt_Phas-448_14
CCTGGCCACGGGGTTCATCCA
>21nt_Phas-448_15
GGACGTGTTCTTCCTCATCAA
>21nt_Phas-449_1
TATCCACCAATAAAATTTCTA
>21nt_Phas-449_2
CGACTAGTAAAACTTAATAAC
>21nt_Phas-449_3
TATTAAGTTTTACTAGTCGGT
>21nt_Phas-449_4
TTTAAATGAATTGGGCAGAGT
>21nt_Phas-449_5
AGATTTTTTTCCTAGATATTC
>21nt_Phas-449_6
ACCTATGGATTAGGCTTGTGA
>21nt_Phas-449_7
TAATGTTCATCTTTTAGTCCC
>21nt_Phas-449_8
TGTTCGTTTTTATCAAACTCA
>21nt_Phas-449_9
TGGAGATTGAGAGGGATTGAA
>21nt_Phas-449_10
CAATCCCTCTCAATCTCCATG
>21nt_Phas-449_11
TCTTCTATAAGTCAAAATCCT
>21nt_Phas-449_12
CCTCAATCCACTCTAATCCCC
>21nt_Phas-449_13
GGATTAGAGTGGATTGAGGAG
>21nt_Phas-449_14
TCAATTCCCATGGGTTTGATA
>21nt_Phas-449_15
TTAATGCTTTGTTCGTTTTTA
>21nt_Phas-449_16
TGGAGCTAGTGCATACTGGTG
>21nt_Phas-449_17
CCAGTATGCACTAGCTCCATC
>21nt_Phas-449_18
GACTCGGGAACCCACGATGCA
>21nt_Phas-449_19
TTCAGGATCGTTAGGTTGCCT
>21nt_Phas-450_1
TGATCAGTCAAAAAAAGCACC
>21nt_Phas-450_2
GCAGTTCAAAAGTCTTCAGAC
>21nt_Phas-450_3
CTGAAGACTTTTGAACTGCTT
>21nt_Phas-450_4
CGTACCCCTATAGCAACCCAC
>21nt_Phas-450_5
TGGGTTGCTATAGGGGTACGT
>21nt_Phas-450_6
ATCAGTCACGCACTTACCTCT
>21nt_Phas-450_7
AGGTAAGTGCGTGACTGATGG
>21nt_Phas-450_8
TAAAAGTCTAGAAATTTGACG
>21nt_Phas-450_9
CCAACCGTCGATCTCTAATAA
>21nt_Phas-450_10
ATTAGAGATCGACGGTTGGTC
>21nt_Phas-450_11
TTAGCCAAACCACTACACGAC
>21nt_Phas-450_12
AGGCACTTTTTGGATAGACGA
>21nt_Phas-450_13
CAAGCGGAATTGATATCTTTC
>21nt_Phas-450_14
TACACTACACATGCCGATACC
>21nt_Phas-450_15
TATCGGCATGTGTAGTGTACA
>21nt_Phas-450_16
ATAGTTTCCATTGTGGACCGT
>21nt_Phas-450_17
CTTCGATTGGTGATTGCTCAC
>21nt_Phas-450_18
GTCATGCGTAATATAAACTTG
>21nt_Phas-450_19
AGTTTATATTACGCATGACTT
>21nt_Phas-450_20
AAGATGTGGAGGACAGCACCA
>21nt_Phas-450_21
AGGCACCATGCGTCGGGGGTT
>21nt_Phas-450_22
TACAACAACGCGCAACCTACC
>21nt_Phas-450_23
TAGGTTGCGCGTTGTTGTAAA
>21nt_Phas-450_24
TAGCTGCAGGCATCTCAAGTC
>21nt_Phas-450_25
CTTGAGATGCCTGCAGCTAGG
>21nt_Phas-450_26
GTTCTACTCTGAAAAGATGGA
>21nt_Phas-450_27
GTGCATTCCTAAGCTACAGTG
>21nt_Phas-450_28
CTGTAGCTTAGGAATGCACCG
>21nt_Phas-450_29
CCTTGAGTATCGTGGCGCCTG
>21nt_Phas-450_30
GAAGCGAAATGAAAATTGGGG
>21nt_Phas-450_31
CCAATTTTCATTTCGCTTCCA
>21nt_Phas-450_32
GCTTCAGGAACCCTGCACGCC
>21nt_Phas-451_1
TGAGAGCTGTTGGAGACATGG
>21nt_Phas-451_2
TATAGGATAGAGAATGAGATA
>21nt_Phas-451_3
AAAATATTGTTTTGTGCGGCC
>21nt_Phas-451_4
ATATACATGATCTGCAGGACA
>21nt_Phas-451_5
TACTGAGCTGTCCGAGCCGTG
>21nt_Phas-451_6
TTAAGAACACGTCCACCCAAA
>21nt_Phas-451_7
TAATCCATGTCAACACTAGCT
>21nt_Phas-451_8
TATTTTCTTCTCTGTCATCAG
>21nt_Phas-451_9
TTTATAGGTTATGGGCAAGTC
>21nt_Phas-451_10
ATGTTAATTTTTTCGTGTTTC
>21nt_Phas-451_11
TTTGCTCATGCTTGCTGCTGA
>21nt_Phas-451_12
TGATGATGGAACAGAGAAGCC
>21nt_Phas-451_13
CTTCTCTGTTCCATCATCATC
>21nt_Phas-451_14
GACATCCACATCAGTTCACAA
>21nt_Phas-451_15
GTGAACTGATGTGGATGTCGG
>21nt_Phas-451_16
CAATCGTCTTCATCCTTCCTG
>21nt_Phas-451_17
GGAAGGATGAAGACGATTGTT
>21nt_Phas-451_18
TCACCTCAACTCACATGCCTT
>21nt_Phas-451_19
TGCTGTGCTGGCGAAGCTGTG
>21nt_Phas-451_20
CAGCTTCGCCAGCACAGCACA
>21nt_Phas-451_21
CAAGTTGAAGGGGAACTCTGG
>21nt_Phas-452_1
GCCTTAGGAATTCCACCGTCC
>21nt_Phas-452_2
ACGGTGGAATTCCTAAGGCCT
>21nt_Phas-452_3
CAAGAAACACAGAAGAAACGG
>21nt_Phas-452_4
GATTCCGTTTGTGGCTCACAT
>21nt_Phas-452_5
GTGAGCCACAAACGGAATCCA
>21nt_Phas-452_6
CCATCACTCCACCAAGTCCCT
>21nt_Phas-452_7
GGACTTGGTGGAGTGATGGAT
>21nt_Phas-452_8
GGTGTATACTCCTGTGGTTCA
>21nt_Phas-452_9
AACCACAGGAGTATACACCAG
>21nt_Phas-452_10
CTTCACATCCATCACTCATGT
>21nt_Phas-452_11
ATGAGTGATGGATGTGAAGTG
>21nt_Phas-452_12
GGTTGTCACATATTTATGCAC
>21nt_Phas-452_13
ATTTAAATGTAGCTTCTCCTT
>21nt_Phas-452_14
TACTCGAAGTGGTTAACATGT
>21nt_Phas-452_15
CCCTACAAAATCAAAGAACTA
>21nt_Phas-452_16
GTTCTTTGATTTTGTAGGGAC
>21nt_Phas-452_17
AAATGATGTGTTCTCGTCCTT
>21nt_Phas-452_18
[truncated: 455,069 more chars]
